# Supplementary material for: Distinct DNA methylation patterns associated with treatment resistance in metastatic castration resistant prostate cancer
Source: Sci Rep. 2021 Mar 23;11:6630. doi: 10.1038/s41598-021-85812-3 (PMC7988053; doi:10.1038/s41598-021-85812-3)
Supplement: Supplementary file 2 — Supplementary Information 2. [file 41598_2021_85812_MOESM2_ESM.xlsx]

## Sheet: S1_16D_vs_LN
PROBEID	X16D_AVG	LN_AVG	logFC	P.Value	adj.P.Val	CHR	MAPINFO	Strand	Type	gene	feature	cgi	feat.cgi	UCSC_CpG_Islands_Name
cg22193912	0.0215476	0.980387	-0.958839	1.40763e-13	1.47611e-08	17	79881523	F	I	MAFG	5'UTR	shore	5'UTR-shore	chr17:79880449-79880872
cg07699149	0.0498107	0.975952	-0.926141	2.41896e-13	1.47611e-08	8	10987869	F	II	XKR6	Body	opensea	Body-opensea
cg21890309	0.904406	0.0285682	0.875838	2.64456e-13	1.47611e-08	19	58607035	R	I	ZSCAN18	Body	shelf	Body-shelf	chr19:58609338-58609988
cg17329670	0.863253	0.0185324	0.844721	3.12214e-13	1.47611e-08	18	43652255	F	I	PSTPIP2	TSS200	island	TSS200-island	chr18:43651796-43652455
cg02875953	0.945254	0.0770857	0.868169	3.21321e-13	1.47611e-08	22	24989212	R	II	GGT1	5'UTR	island	5'UTR-island	chr22:24988593-24989279
cg06834661	0.898677	0.0265616	0.872116	3.55199e-13	1.47611e-08	10	71087834	R	II	HK1	Body	opensea	Body-opensea
cg21913630	0.85673	0.0714537	0.785277	3.65679e-13	1.47611e-08	7	128828599	R	I	SMO	TSS200	island	TSS200-island	chr7:128828333-128829366
cg04132407	0.976539	0.0416027	0.934936	3.71747e-13	1.47611e-08	7	130626376	F	II		IGR	opensea	IGR-opensea
cg25826463	0.0400875	0.968473	-0.928385	4.39611e-13	1.47611e-08	19	3369820	F	I	NFIC	Body	island	Body-island	chr19:3369477-3369913
cg27164797	0.949651	0.0423893	0.907262	4.59941e-13	1.47611e-08	6	57038231	F	I	BAG2	Body	shore	Body-shore	chr6:57036954-57037731
cg19359940	0.109742	0.922635	-0.812893	4.69542e-13	1.47611e-08	13	78391713	R	II		IGR	opensea	IGR-opensea
cg02477126	0.912179	0.0361016	0.876077	5.05362e-13	1.47611e-08	22	24988729	F	I	C22orf36	Body	island	Body-island	chr22:24988593-24989279
cg10230427	0.951848	0.0405659	0.911282	5.5211e-13	1.47611e-08	6	57038227	F	I	BAG2	Body	shore	Body-shore	chr6:57036954-57037731
cg19418951	0.919697	0.0367769	0.88292	5.64671e-13	1.47611e-08	3	185080816	R	II	MAP3K13	TSS200	opensea	TSS200-opensea
cg06537744	0.903172	0.0162234	0.886949	5.72065e-13	1.47611e-08	19	58595668	R	II	ZSCAN18	3'UTR	shore	3'UTR-shore	chr19:58595816-58596927
cg19289599	0.921028	0.0659306	0.855097	6.59799e-13	1.47611e-08	19	18548845	R	I	ISYNA1	5'UTR	island	5'UTR-island	chr19:18543828-18549161
cg09374949	0.975696	0.149548	0.826148	6.84582e-13	1.47611e-08	19	18548964	R	I	ISYNA1	5'UTR	island	5'UTR-island	chr19:18543828-18549161
cg13763181	0.912931	0.0475785	0.865353	7.10885e-13	1.47611e-08	10	71087979	F	I	HK1	Body	opensea	Body-opensea
cg08548659	0.832931	0.10256	0.730371	7.17431e-13	1.47611e-08	4	32149506	F	II		IGR	opensea	IGR-opensea
cg16371538	0.836864	0.0970324	0.739832	7.96193e-13	1.47611e-08	1	37940813	F	II	ZC3H12A	5'UTR	shore	5'UTR-shore	chr1:37939723-37940650
cg12525675	0.89458	0.0260059	0.868574	8.30524e-13	1.47611e-08	13	62274647	F	II		IGR	opensea	IGR-opensea
cg22021756	0.953645	0.0839402	0.869705	8.56148e-13	1.47611e-08	12	49318740	F	I	FKBP11	Body	island	Body-island	chr12:49318486-49319476
cg09866983	0.0130009	0.765669	-0.752668	8.61511e-13	1.47611e-08	17	46799755	F	II	PRAC	1stExon	shore	1stExon-shore	chr17:46800533-46800746
cg18129755	0.895407	0.0765492	0.818857	9.61062e-13	1.47611e-08	4	156680029	R	I	GUCY1B3	TSS200	shore	TSS200-shore	chr4:156680095-156681386
cg04689080	0.976098	0.101168	0.87493	9.61941e-13	1.47611e-08	22	46263207	F	I		IGR	island	IGR-island	chr22:46262065-46263747
cg13971154	0.928408	0.0292443	0.899163	9.72439e-13	1.47611e-08	7	128828460	F	I	SMO	TSS1500	island	TSS1500-island	chr7:128828333-128829366
cg12444390	0.89496	0.0476265	0.847334	9.89082e-13	1.47611e-08	22	24989260	R	I	C22orf36	TSS1500	island	TSS1500-island	chr22:24988593-24989279
cg06299537	0.781381	0.0593422	0.722039	1.08665e-12	1.47611e-08	1	12677661	R	II	DHRS3	5'UTR	island	5'UTR-island	chr1:12676983-12678642
cg25479682	0.969262	0.036917	0.932345	1.10003e-12	1.47611e-08	3	185081403	R	II	MAP3K13	5'UTR	opensea	5'UTR-opensea
cg15733882	0.0271091	0.703941	-0.676832	1.1136e-12	1.47611e-08	18	55862627	R	II	NEDD4L	5'UTR	shore	5'UTR-shore	chr18:55862653-55862873
cg26486144	0.879662	0.0304501	0.849212	1.13389e-12	1.47611e-08	4	182678769	R	II		IGR	opensea	IGR-opensea
cg21574349	0.868083	0.0640786	0.804004	1.22933e-12	1.47611e-08	3	185080951	F	I	MAP3K13	TSS200	opensea	TSS200-opensea
cg05929831	0.703442	0.0522573	0.651185	1.24146e-12	1.47611e-08	6	29720460	F	II		IGR	island	IGR-island	chr6:29720381-29721101
cg24389102	0.114886	0.883672	-0.768786	1.30364e-12	1.47611e-08	6	128759061	F	II	PTPRK	Body	opensea	Body-opensea
cg10413105	0.0217908	0.931227	-0.909436	1.3236e-12	1.47611e-08	X	79590955	R	I	FAM46D	TSS200	island	TSS200-island	chrX:79590720-79591007
cg04009784	0.783715	0.0455478	0.738167	1.33804e-12	1.47611e-08	8	2096275	R	II		IGR	opensea	IGR-opensea
cg02461114	0.85327	0.0323732	0.820897	1.34009e-12	1.47611e-08	20	61560373	R	II	DIDO1	5'UTR	shore	5'UTR-shore	chr20:61560433-61560954
cg07333046	0.870912	0.0692818	0.80163	1.35065e-12	1.47611e-08	10	51572323	R	II	NCOA4	TSS200	island	TSS200-island	chr10:51572198-51572620
cg22409854	0.106106	0.808961	-0.702855	1.42146e-12	1.48328e-08	6	88877301	R	I		IGR	island	IGR-island	chr6:88875397-88877449
cg19240117	0.961129	0.035979	0.92515	1.50558e-12	1.48328e-08	13	58202439	R	II		IGR	shore	IGR-shore	chr13:58203586-58204322
cg05513908	0.920805	0.0475662	0.873239	1.60577e-12	1.48328e-08	22	24989248	R	I	C22orf36	TSS1500	island	TSS1500-island	chr22:24988593-24989279
cg14230397	0.0244976	0.71052	-0.686022	1.61286e-12	1.48328e-08	17	46799986	R	II	PRAC	TSS200	shore	TSS200-shore	chr17:46800533-46800746
cg20121715	0.902035	0.157872	0.744163	1.61553e-12	1.48328e-08	22	39640505	R	II	PDGFB	1stExon	island	1stExon-island	chr22:39638219-39640966
cg15243570	0.816147	0.0310998	0.785047	1.64812e-12	1.48328e-08	22	20792217	F	I	SCARF2	TSS200	island	TSS200-island	chr22:20790638-20792665
cg04842146	0.0154718	0.77265	-0.757178	1.6663e-12	1.48328e-08	8	85097056	R	I	RALYL	TSS200	island	TSS200-island	chr8:85096759-85097247
cg27196745	0.747365	0.0409493	0.706415	1.66785e-12	1.48328e-08	12	15475319	R	II	PTPRO	TSS200	island	TSS200-island	chr12:15475318-15475901
cg04261952	0.0282924	0.90576	-0.877468	1.67864e-12	1.48328e-08	5	133801741	F	II		IGR	island	IGR-island	chr5:133801506-133801742
cg26448406	0.74021	0.0344202	0.70579	1.93566e-12	1.55907e-08	22	32026561	F	I	PISD	5'UTR	island	5'UTR-island	chr22:32026297-32026874
cg01029840	0.71296	0.031522	0.681438	2.02196e-12	1.55907e-08	12	122110544	F	I		IGR	opensea	IGR-opensea
cg07146718	0.0795451	0.917251	-0.837706	2.07562e-12	1.55907e-08	X	137820752	R	II	FGF13	Body	opensea	Body-opensea
cg14022022	0.966432	0.0588101	0.907622	2.09068e-12	1.55907e-08	9	140055728	F	I	GRIN1	Body	island	Body-island	chr9:140055368-140055924
cg15920762	0.962324	0.201428	0.760896	2.11245e-12	1.55907e-08	18	12657056	R	II	SPIRE1	TSS1500	island	TSS1500-island	chr18:12657044-12658727
cg16761096	0.845272	0.166562	0.678711	2.19056e-12	1.55907e-08	7	51383119	R	II	COBL	Body	shore	Body-shore	chr7:51383311-51384938
cg17264513	0.0357411	0.712057	-0.676316	2.21229e-12	1.55907e-08	7	8476450	R	II	NXPH1	Body	shore	Body-shore	chr7:8473139-8475199
cg08567142	0.818147	0.105154	0.712992	2.21576e-12	1.55907e-08	10	71087924	R	II	HK1	Body	opensea	Body-opensea
cg19170991	0.952417	0.0930528	0.859364	2.24986e-12	1.55907e-08	10	71088038	F	II	HK1	Body	opensea	Body-opensea
cg22169990	0.949659	0.209818	0.739841	2.31398e-12	1.55907e-08	7	150786051	F	I	AGAP3	Body	shore	Body-shore	chr7:150783480-150785040
cg00939432	0.122595	0.711648	-0.589053	2.40764e-12	1.55907e-08	22	29977677	F	II	NIPSNAP1	TSS1500	shore	TSS1500-shore	chr22:29976920-29977216
cg00741789	0.763761	0.0227148	0.741047	2.45207e-12	1.55907e-08	5	43043360	R	II	LOC153684	Body	island	Body-island	chr5:43042107-43043477
cg04270033	0.0707149	0.955398	-0.884683	2.45347e-12	1.55907e-08	22	31364304	R	II	TUG1	TSS1500	shore	TSS1500-shore	chr22:31364564-31365575
cg27633533	0.84339	0.225005	0.618385	2.47509e-12	1.55907e-08	20	60502091	F	II	CDH4	Body	island	Body-island	chr20:60501966-60502173
cg12181211	0.796833	0.0392944	0.757538	2.52147e-12	1.55907e-08	4	183112631	R	II		IGR	opensea	IGR-opensea
cg24035962	0.918032	0.0355887	0.882444	2.59133e-12	1.55907e-08	10	51572313	R	II	NCOA4	TSS200	island	TSS200-island	chr10:51572198-51572620
cg22560193	0.751563	0.0867367	0.664827	2.62701e-12	1.55907e-08	19	1465962	R	I	APC2	Body	island	Body-island	chr19:1465206-1471241
cg19596204	0.973217	0.109642	0.863574	2.65135e-12	1.55907e-08	19	18548583	R	I	ISYNA1	Body	island	Body-island	chr19:18543828-18549161
cg12267497	0.114869	0.915507	-0.800638	2.66986e-12	1.55907e-08	8	11053804	R	II	XKR6	Body	shelf	Body-shelf	chr8:11057684-11058479
cg22757824	0.822547	0.251027	0.571521	2.68771e-12	1.55907e-08	13	110960186	F	I	COL4A1	TSS1500	island	TSS1500-island	chr13:110958891-110960590
cg01928902	0.737437	0.0158912	0.721546	2.72415e-12	1.55907e-08	14	69259640	R	II	ZFP36L1	1stExon	island	1stExon-island	chr14:69259612-69262900
cg04347874	0.720211	0.0688469	0.651364	2.74337e-12	1.55907e-08	14	36987408	F	I	NKX2-1	Body	island	Body-island	chr14:36986362-36990576
cg13612175	0.883297	0.0565011	0.826796	2.74839e-12	1.55907e-08	14	69259241	F	II	ZFP36L1	Body	shore	Body-shore	chr14:69259612-69262900
cg00409861	0.0783293	0.914849	-0.83652	2.79571e-12	1.55907e-08	5	143365769	R	II		IGR	opensea	IGR-opensea
cg03767822	0.966197	0.110521	0.855676	2.80478e-12	1.55907e-08	12	49318735	F	I	FKBP11	Body	island	Body-island	chr12:49318486-49319476
cg25461827	0.0214755	0.930528	-0.909053	2.89516e-12	1.55907e-08	5	133801682	F	I		IGR	island	IGR-island	chr5:133801506-133801742
cg13983779	0.785858	0.0415438	0.744314	2.95513e-12	1.55907e-08	9	19464742	R	II		IGR	opensea	IGR-opensea
cg10083898	0.0459495	0.938242	-0.892292	3.01681e-12	1.55907e-08	12	66123380	F	II		IGR	shore	IGR-shore	chr12:66122788-66123328
cg23912454	0.660592	0.0229767	0.637615	3.04498e-12	1.55907e-08	4	156588387	R	II	GUCY1A3	5'UTR	island	5'UTR-island	chr4:156588297-156589292
cg06048524	0.908075	0.0545408	0.853535	3.05309e-12	1.55907e-08	10	44880542	R	I	CXCL12	TSS200	island	TSS200-island	chr10:44879714-44882391
cg11186405	0.874134	0.137273	0.73686	3.0636e-12	1.55907e-08	13	112728206	F	I		IGR	island	IGR-island	chr13:112726281-112728419
cg03059112	0.900231	0.0518294	0.848401	3.06859e-12	1.55907e-08	12	49319284	R	I	FKBP11	1stExon	island	1stExon-island	chr12:49318486-49319476
cg20945566	0.0382204	0.786542	-0.748322	3.09346e-12	1.55907e-08	17	46800020	F	I	PRAC	TSS200	shore	TSS200-shore	chr17:46800533-46800746
cg05893614	0.653582	0.0147841	0.638798	3.09833e-12	1.55907e-08	3	68981956	R	II	FAM19A4	TSS1500	island	TSS1500-island	chr3:68980783-68982035
cg27404676	0.0181749	0.747483	-0.729308	3.10993e-12	1.55907e-08	X	79590966	R	I	FAM46D	TSS200	island	TSS200-island	chrX:79590720-79591007
cg04628434	0.951554	0.229683	0.721872	3.18333e-12	1.55907e-08	6	142622920	R	I	GPR126	TSS200	island	TSS200-island	chr6:142622583-142623453
cg14023023	0.930177	0.0484177	0.88176	3.18455e-12	1.55907e-08	1	36789401	F	II	FAM176B	5'UTR	island	5'UTR-island	chr1:36786500-36789402
cg03515372	0.79011	0.0415007	0.748609	3.19097e-12	1.55907e-08	3	79551514	R	I	ROBO1	Body	opensea	Body-opensea
cg22010791	0.114155	0.839147	-0.724992	3.29773e-12	1.57978e-08	X	31090296	F	I	FTHL17	TSS200	island	TSS200-island	chrX:31089886-31090330
cg23079522	0.0437586	0.813931	-0.770173	3.37542e-12	1.57978e-08	3	160569628	R	II	PPM1L	Body	opensea	Body-opensea
cg26207245	0.353231	0.93516	-0.58193	3.37969e-12	1.57978e-08	2	153347526	R	II	FMNL2	Body	opensea	Body-opensea
cg21863326	0.0804059	0.931394	-0.850988	3.39344e-12	1.57978e-08	X	106447591	R	II	NUP62CL	5'UTR	shore	5'UTR-shore	chrX:106449029-106449740
cg09795809	0.866216	0.118956	0.74726	3.42355e-12	1.57978e-08	4	183062729	F	I	MGC45800	Body	shore	Body-shore	chr4:183063396-183066370
cg23649708	0.047062	0.716957	-0.669895	3.49723e-12	1.59568e-08	8	85097049	R	I	RALYL	TSS200	island	TSS200-island	chr8:85096759-85097247
cg11401293	0.793547	0.0195468	0.774	3.62011e-12	1.59568e-08	21	47404268	R	I	COL6A1	Body	island	Body-island	chr21:47404108-47404312
cg12906381	0.92056	0.286602	0.633958	3.6225e-12	1.59568e-08	22	32599516	F	I	RFPL2	TSS200	opensea	TSS200-opensea
cg16628484	0.931179	0.11312	0.818058	3.67921e-12	1.59568e-08	5	43042177	R	I	LOC153684	TSS200	island	TSS200-island	chr5:43042107-43043477
cg14491149	0.0658542	0.658782	-0.592928	3.7437e-12	1.59568e-08	11	103683233	R	II		IGR	opensea	IGR-opensea
cg09863248	0.079894	0.943625	-0.863731	3.7477e-12	1.59568e-08	2	60154033	F	II		IGR	opensea	IGR-opensea
cg04907523	0.968762	0.066265	0.902497	3.77349e-12	1.59568e-08	1	213124896	F	I	VASH2	Body	island	Body-island	chr1:213123647-213125092
cg11227598	0.213425	0.92392	-0.710495	3.77751e-12	1.59568e-08	11	28658101	R	II		IGR	opensea	IGR-opensea
cg24199203	0.0420229	0.856266	-0.814243	3.81123e-12	1.59568e-08	19	3387811	R	II	NFIC	Body	shore	Body-shore	chr19:3387963-3388203
cg25074185	0.646937	0.0218038	0.625133	3.9498e-12	1.59568e-08	11	71950924	F	I	PHOX2A	Body	island	Body-island	chr11:71950815-71951408
cg24749470	0.0357466	0.631442	-0.595696	3.95647e-12	1.59568e-08	11	115359991	R	II	CADM1	Body	opensea	Body-opensea
cg05850280	0.918309	0.105441	0.812869	4.09046e-12	1.59568e-08	9	140056489	F	II	GRIN1	Body	island	Body-island	chr9:140056283-140057837
cg25025866	0.834595	0.089948	0.744647	4.11041e-12	1.59568e-08	19	7598787	R	II	PNPLA6	TSS1500	island	TSS1500-island	chr19:7598413-7601008
cg17199247	0.91569	0.23134	0.68435	4.11968e-12	1.59568e-08	3	3842717	R	I	LRRN1	5'UTR	island	5'UTR-island	chr3:3840513-3842772
cg27534424	0.0573286	0.908246	-0.850917	4.13843e-12	1.59568e-08	8	10966224	R	II	XKR6	Body	opensea	Body-opensea
cg04783231	0.0360256	0.779057	-0.743032	4.19815e-12	1.59568e-08	19	57050834	R	II	ZFP28	Body	shore	Body-shore	chr19:57049675-57050646
cg13916322	0.606757	0.0599669	0.54679	4.23345e-12	1.59568e-08	11	63381728	F	II	PLA2G16	5'UTR	island	5'UTR-island	chr11:63381143-63382096
cg05176958	0.770139	0.204802	0.565337	4.24618e-12	1.59568e-08	8	142316435	R	II		IGR	shore	IGR-shore	chr8:142318353-142319155
cg13977158	0.721159	0.0758853	0.645274	4.33839e-12	1.59568e-08	14	24685359	F	II	MDP1	TSS200	shelf	TSS200-shelf	chr14:24682402-24682837
cg26027233	0.843507	0.130551	0.712955	4.37108e-12	1.59568e-08	X	75648961	F	I	MAGEE1	1stExon	island	1stExon-island	chrX:75648708-75649533
cg14561596	0.106379	0.951705	-0.845327	4.38504e-12	1.59568e-08	4	133045178	F	I		IGR	opensea	IGR-opensea
cg04525857	0.156087	0.844479	-0.688391	4.39744e-12	1.59568e-08	4	79165002	R	II	FRAS1	Body	opensea	Body-opensea
cg27179101	0.140995	0.965374	-0.824379	4.44275e-12	1.59568e-08	12	124991139	F	I	NCOR2	5'UTR	opensea	5'UTR-opensea
cg04673837	0.18751	0.872286	-0.684776	4.44872e-12	1.59568e-08	13	75150139	F	II		IGR	opensea	IGR-opensea
cg11260904	0.173105	0.853648	-0.680542	4.49579e-12	1.59568e-08	5	134872029	R	I	NEUROG1	TSS1500	island	TSS1500-island	chr5:134870740-134872051
cg02693096	0.887443	0.147533	0.739909	4.49715e-12	1.59568e-08	19	7599626	F	II	PNPLA6	TSS1500	island	TSS1500-island	chr19:7598413-7601008
cg26893197	0.92046	0.0531716	0.867288	4.50484e-12	1.59568e-08	1	36772696	R	I	C1orf113	TSS200	island	TSS200-island	chr1:36771830-36773009
cg23699916	0.963726	0.161877	0.801849	4.53382e-12	1.59568e-08	12	49319263	R	I	FKBP11	1stExon	island	1stExon-island	chr12:49318486-49319476
cg07337234	0.650774	0.0272355	0.623538	4.63453e-12	1.60805e-08	22	36851107	R	I		IGR	island	IGR-island	chr22:36850893-36851466
cg26164681	0.917146	0.0226595	0.894487	4.65782e-12	1.60805e-08	7	128828585	R	I	SMO	TSS200	island	TSS200-island	chr7:128828333-128829366
cg22284422	0.942644	0.372672	0.569972	4.68515e-12	1.60805e-08	18	74240476	R	II	LOC284276	TSS200	opensea	TSS200-opensea
cg15633390	0.0371956	0.765207	-0.728011	4.77629e-12	1.61331e-08	4	99851211	R	II	EIF4E	5'UTR	shore	5'UTR-shore	chr4:99849305-99850552
cg14258645	0.884383	0.0896684	0.794715	4.77816e-12	1.61331e-08	19	22849235	F	II	ZNF492	3'UTR	opensea	3'UTR-opensea
cg10646402	0.727252	0.031187	0.696065	4.82609e-12	1.61635e-08	12	15475490	R	II	PTPRO	1stExon	island	1stExon-island	chr12:15475318-15475901
cg01429662	0.779766	0.0202145	0.759551	4.88385e-12	1.62261e-08	17	47210162	R	I	B4GALNT2	TSS200	island	TSS200-island	chr17:47209811-47210740
cg23255283	0.777925	0.0326413	0.745284	4.99545e-12	1.64652e-08	18	74240582	F	II	LOC284276	TSS200	opensea	TSS200-opensea
cg15750941	0.56319	0.0313304	0.53186	5.1804e-12	1.69403e-08	10	135002718	F	I	KNDC1	Body	island	Body-island	chr10:135002717-135002983
cg02928664	0.0269856	0.677857	-0.650872	5.25441e-12	1.70072e-08	19	54976506	R	I	CDC42EP5	Body	island	Body-island	chr19:54974175-54976819
cg12853981	0.857205	0.128196	0.729009	5.28353e-12	1.70072e-08	14	58862714	F	I	TOMM20L	1stExon	island	1stExon-island	chr14:58862541-58863209
cg08454053	0.0921806	0.940086	-0.847905	5.32372e-12	1.70072e-08	17	1901964	F	I	RTN4RL1	Body	island	Body-island	chr17:1901126-1902197
cg23286609	0.0559301	0.829741	-0.773811	5.37581e-12	1.70426e-08	18	32289474	R	II	DTNA	5'UTR	opensea	5'UTR-opensea
cg10369585	0.562556	0.039013	0.523543	5.45457e-12	1.71612e-08	6	32122509	F	II	PPT2	Body	island	Body-island	chr6:32121829-32122529
cg23858040	0.041349	0.742829	-0.70148	5.57907e-12	1.7352e-08	10	11059577	R	I	CUGBP2	Body	island	Body-island	chr10:11059442-11060524
cg26338030	0.891161	0.0504108	0.84075	5.60794e-12	1.7352e-08	14	105932930	R	I	MTA1	Body	island	Body-island	chr14:105932793-105933036
cg15015757	0.653092	0.0295347	0.623557	5.64056e-12	1.7352e-08	5	43043140	F	II	LOC153684	Body	island	Body-island	chr5:43042107-43043477
cg16187659	0.665689	0.0649043	0.600784	5.69961e-12	1.73828e-08	11	308167	F	I	IFITM2	5'UTR	shelf	5'UTR-shelf	chr11:310728-311419
cg22298615	0.175974	0.880647	-0.704673	5.73426e-12	1.73828e-08	11	5658232	F	II	TRIM34	Body	opensea	Body-opensea
cg13567541	0.886947	0.0889993	0.797947	5.83281e-12	1.74497e-08	7	128828303	F	I	SMO	TSS1500	shore	TSS1500-shore	chr7:128828333-128829366
cg26267854	0.912727	0.0460194	0.866708	5.84038e-12	1.74497e-08	10	44880562	R	I	CXCL12	TSS200	island	TSS200-island	chr10:44879714-44882391
cg01417226	0.928017	0.124806	0.803211	6.13655e-12	1.81773e-08	21	45662343	R	II		IGR	island	IGR-island	chr21:45660557-45663172
cg02267795	0.965066	0.0550268	0.910039	6.18603e-12	1.81773e-08	22	24989065	F	I	GGT1	5'UTR	island	5'UTR-island	chr22:24988593-24989279
cg19190217	0.935438	0.0599466	0.875491	6.27075e-12	1.81773e-08	12	49318749	F	I	FKBP11	Body	island	Body-island	chr12:49318486-49319476
cg15483964	0.69151	0.0320258	0.659484	6.34209e-12	1.81773e-08	1	16482439	F	I	EPHA2	1stExon	island	1stExon-island	chr1:16481484-16482782
cg24341515	0.0775424	0.841389	-0.763847	6.45929e-12	1.81773e-08	13	97884379	F	II	MBNL2	5'UTR	opensea	5'UTR-opensea
cg11100309	0.725785	0.158978	0.566807	6.48817e-12	1.81773e-08	12	57637268	R	II	STAC3	3'UTR	island	3'UTR-island	chr12:57636557-57637673
cg05966983	0.954744	0.100548	0.854196	6.49172e-12	1.81773e-08	1	36772666	R	I	C1orf113	TSS200	island	TSS200-island	chr1:36771830-36773009
cg05812452	0.913864	0.152918	0.760946	6.5026e-12	1.81773e-08	4	183063194	F	II	MGC45800	Body	shore	Body-shore	chr4:183063396-183066370
cg26917873	0.785246	0.19696	0.588286	6.52102e-12	1.81773e-08	1	12677995	R	II	DHRS3	TSS200	island	TSS200-island	chr1:12676983-12678642
cg03462055	0.705069	0.143202	0.561867	6.52186e-12	1.81773e-08	6	3227556	F	II	TUBB2B	Body	island	Body-island	chr6:3227025-3229688
cg23244790	0.916189	0.315095	0.601093	6.56537e-12	1.81773e-08	5	140811102	F	I	PCDHGA4	Body	island	Body-island	chr5:140810494-140812617
cg16095767	0.734193	0.0559355	0.678258	6.65778e-12	1.81893e-08	12	122110467	F	II		IGR	opensea	IGR-opensea
cg24960960	0.9295	0.114995	0.814504	6.68031e-12	1.81893e-08	5	1594678	R	I	SDHAP3	TSS200	island	TSS200-island	chr5:1594238-1595027
cg11172396	0.152489	0.836047	-0.683558	6.70111e-12	1.81893e-08	2	153295007	F	II	FMNL2	Body	opensea	Body-opensea
cg22869818	0.788918	0.0281695	0.760748	6.82682e-12	1.82892e-08	4	182714319	F	II		IGR	opensea	IGR-opensea
cg19748509	0.679459	0.100857	0.578603	6.89445e-12	1.82892e-08	6	29910778	R	II	HLA-A	Body	island	Body-island	chr6:29910202-29911367
cg21789131	0.301537	0.954215	-0.652678	6.93503e-12	1.82892e-08	8	10965430	R	II	XKR6	Body	opensea	Body-opensea
cg26490671	0.908066	0.0873922	0.820674	6.95718e-12	1.82892e-08	7	157670732	R	I	PTPRN2	Body	shore	Body-shore	chr7:157669879-157670095
cg04503600	0.540346	0.0184687	0.521877	7.08851e-12	1.82892e-08	5	140798188	F	II	PCDHGA4	Body	shore	Body-shore	chr5:140798757-140799359
cg19563510	0.0146392	0.875158	-0.860519	7.13386e-12	1.82892e-08	17	79881483	F	I	MAFG	5'UTR	shore	5'UTR-shore	chr17:79880449-79880872
cg18208707	0.922105	0.0583348	0.86377	7.13705e-12	1.82892e-08	17	47210318	R	I	B4GALNT2	TSS200	island	TSS200-island	chr17:47209811-47210740
cg24159891	0.973357	0.0574149	0.915942	7.23188e-12	1.82892e-08	22	24989071	F	I	GGT1	5'UTR	island	5'UTR-island	chr22:24988593-24989279
cg05697873	0.0366743	0.567668	-0.530994	7.2906e-12	1.82892e-08	10	10337312	F	II		IGR	opensea	IGR-opensea
cg12584684	0.824249	0.105803	0.718445	7.32872e-12	1.82892e-08	4	96471105	R	II	UNC5C	TSS1500	shore	TSS1500-shore	chr4:96469456-96469667
cg21587066	0.338147	0.929973	-0.591827	7.36308e-12	1.82892e-08	13	37004940	R	II	CCNA1	TSS1500	shore	TSS1500-shore	chr13:37005581-37006453
cg05854193	0.550411	0.0354236	0.514987	7.49208e-12	1.82892e-08	17	27224804	F	II	FLOT2	TSS200	island	TSS200-island	chr17:27224005-27224873
cg06994747	0.820632	0.229149	0.591483	7.50843e-12	1.82892e-08	19	8675639	F	II	ADAMTS10	TSS200	island	TSS200-island	chr19:8675333-8675699
cg02394512	0.927686	0.158219	0.769467	7.5606e-12	1.82892e-08	11	94245735	R	I		IGR	island	IGR-island	chr11:94245546-94245891
cg11258043	0.697159	0.187161	0.509998	7.57327e-12	1.82892e-08	6	73972820	F	I	KHDC1	1stExon	island	1stExon-island	chr6:73972819-73973027
cg13083004	0.0858319	0.941762	-0.85593	7.64263e-12	1.82892e-08	1	23809994	F	I	ASAP3	Body	island	Body-island	chr1:23809977-23810693
cg02694715	0.531972	0.0354174	0.496555	7.65865e-12	1.82892e-08	11	2019730	R	I	H19	TSS1500	island	TSS1500-island	chr11:2019565-2019863
cg07663789	0.811208	0.139982	0.671226	7.71074e-12	1.82892e-08	5	32711429	F	II	NPR3	TSS1500	island	TSS1500-island	chr5:32709910-32714450
cg07640233	0.0631882	0.892986	-0.829798	7.7442e-12	1.82892e-08	13	75149974	F	I		IGR	opensea	IGR-opensea
cg14201424	0.860678	0.0660101	0.794668	7.75202e-12	1.82892e-08	4	183063397	F	I	MGC45800	Body	island	Body-island	chr4:183063396-183066370
cg22364262	0.683609	0.0491082	0.634501	7.77647e-12	1.82892e-08	4	142558129	R	II	IL15	5'UTR	island	5'UTR-island	chr4:142557388-142558323
cg23018755	0.116646	0.963188	-0.846542	7.77709e-12	1.82892e-08	17	79881529	F	I	MAFG	5'UTR	shore	5'UTR-shore	chr17:79880449-79880872
cg17312632	0.250784	0.925208	-0.674423	7.88167e-12	1.82892e-08	4	6227099	F	II		IGR	shelf	IGR-shelf	chr4:6223566-6224224
cg16208357	0.871065	0.0860659	0.784999	7.94612e-12	1.82892e-08	17	40932520	R	I	WNK4	TSS200	island	TSS200-island	chr17:40932329-40933299
cg24436906	0.948548	0.293826	0.654722	7.95975e-12	1.82892e-08	2	242498081	F	I	BOK	TSS200	island	TSS200-island	chr2:242498013-242499274
cg04773864	0.710243	0.0530473	0.657196	7.99057e-12	1.82892e-08	5	140744763	F	II	PCDHGA4	Body	shore	Body-shore	chr5:140745531-140745893
cg22638185	0.704454	0.141827	0.562626	8.02104e-12	1.82892e-08	17	42385946	R	I	RUNDC3A	1stExon	island	1stExon-island	chr17:42385810-42386393
cg06903465	0.2191	0.782615	-0.563516	8.07325e-12	1.82892e-08	8	119222516	F	II	SAMD12	Body	opensea	Body-opensea
cg03867465	0.766806	0.0223852	0.74442	8.07786e-12	1.82892e-08	4	183062301	F	I	MGC45800	Body	island	Body-island	chr4:183062278-183062481
cg08305378	0.0500205	0.543553	-0.493532	8.11035e-12	1.82892e-08	8	118953376	R	II	EXT1	Body	opensea	Body-opensea
cg15395148	0.622714	0.0254048	0.597309	8.22378e-12	1.82892e-08	6	29720485	F	I		IGR	island	IGR-island	chr6:29720381-29721101
cg22664296	0.966618	0.0423729	0.924245	8.22729e-12	1.82892e-08	4	156680518	R	I	GUCY1B3	Body	island	Body-island	chr4:156680095-156681386
cg03174523	0.623758	0.0480923	0.575665	8.29766e-12	1.82892e-08	13	109147160	R	II		IGR	shore	IGR-shore	chr13:109147798-109149019
cg10147982	0.340094	0.924785	-0.58469	8.38556e-12	1.82892e-08	7	40502112	F	II	C7orf10	Body	opensea	Body-opensea
cg22884130	0.802552	0.0776537	0.724899	8.59661e-12	1.82892e-08	22	32026873	R	I	PISD	TSS200	island	TSS200-island	chr22:32026297-32026874
cg17494838	0.688472	0.0439987	0.644474	8.60467e-12	1.82892e-08	19	58596261	R	II	ZSCAN18	Body	island	Body-island	chr19:58595816-58596927
cg02475374	0.0564436	0.787465	-0.731022	8.62304e-12	1.82892e-08	8	10988117	R	II	XKR6	Body	opensea	Body-opensea
cg10929921	0.66908	0.124002	0.545079	8.68925e-12	1.82892e-08	8	104311985	F	II	FZD6	5'UTR	shore	5'UTR-shore	chr8:104310809-104311620
cg26574265	0.692855	0.0305719	0.662283	8.75012e-12	1.82892e-08	13	100622570	F	I	ZIC5	1stExon	island	1stExon-island	chr13:100620241-100624348
cg05663064	0.890452	0.0271398	0.863312	8.7526e-12	1.82892e-08	21	47404216	R	II	COL6A1	Body	island	Body-island	chr21:47404108-47404312
cg17267805	0.937794	0.0525096	0.885285	8.76961e-12	1.82892e-08	10	44880545	R	I	CXCL12	TSS200	island	TSS200-island	chr10:44879714-44882391
cg02931753	0.916568	0.148454	0.768113	8.77663e-12	1.82892e-08	4	154074737	R	II	TRIM2	5'UTR	island	5'UTR-island	chr4:154074383-154075045
cg25693302	0.0167765	0.59913	-0.582354	8.8043e-12	1.82892e-08	18	55862678	R	I	NEDD4L	5'UTR	island	5'UTR-island	chr18:55862653-55862873
cg06622379	0.712743	0.0779799	0.634763	8.87497e-12	1.82892e-08	4	66536309	F	II	EPHA5	TSS1500	island	TSS1500-island	chr4:66536065-66536674
cg21885317	0.916936	0.307607	0.609329	8.92051e-12	1.82892e-08	8	124248094	F	I	C8orf76	Body	opensea	Body-opensea
cg24053587	0.622466	0.0246522	0.597814	8.98036e-12	1.82892e-08	12	15476085	R	II	PTPRO	Body	shore	Body-shore	chr12:15475318-15475901
cg13316864	0.775175	0.124522	0.650653	8.98893e-12	1.82892e-08	4	158065086	R	II	GLRB	Body	opensea	Body-opensea
cg18481137	0.523955	0.019759	0.504196	8.99563e-12	1.82892e-08	3	71631744	F	II	FOXP1	5'UTR	island	5'UTR-island	chr3:71630573-71633217
cg01338084	0.816322	0.0772069	0.739115	9.00578e-12	1.82892e-08	22	32026380	F	II	PISD	5'UTR	island	5'UTR-island	chr22:32026297-32026874
cg01282147	0.458492	0.960818	-0.502326	9.0329e-12	1.82892e-08	11	115088647	R	II	CADM1	Body	opensea	Body-opensea
cg25794402	0.704273	0.0406294	0.663643	9.06286e-12	1.82892e-08	10	51572203	R	I	NCOA4	TSS200	island	TSS200-island	chr10:51572198-51572620
cg04939200	0.25009	0.923693	-0.673603	9.07966e-12	1.82892e-08	7	25992352	F	II		IGR	shore	IGR-shore	chr7:25990012-25991320
cg05288711	0.382004	0.938428	-0.556423	9.13761e-12	1.82892e-08	3	501673	R	II		IGR	opensea	IGR-opensea
cg03953671	0.774801	0.167465	0.607336	9.15199e-12	1.82892e-08	1	26488355	R	II	GRRP1	Body	island	Body-island	chr1:26487807-26488606
cg06819296	0.280592	0.905301	-0.624709	9.21586e-12	1.82892e-08	8	10982668	F	II	XKR6	Body	opensea	Body-opensea
cg17476405	0.616165	0.0120486	0.604117	9.38995e-12	1.82892e-08	6	31371614	R	I	MICA	Body	island	Body-island	chr6:31370915-31371917
cg00061264	0.818748	0.0306179	0.788131	9.4855e-12	1.82892e-08	3	23852775	R	II	UBE2E1	Body	shore	Body-shore	chr3:23851987-23852508
cg11176095	0.984876	0.458919	0.525957	9.50087e-12	1.82892e-08	6	142622515	F	II	GPR126	TSS1500	shore	TSS1500-shore	chr6:142622583-142623453
cg18740861	0.536753	0.0512028	0.48555	9.50482e-12	1.82892e-08	10	134998487	R	II	KNDC1	Body	shore	Body-shore	chr10:134999520-134999831
cg23751407	0.951613	0.135289	0.816324	9.56152e-12	1.82892e-08	10	122739127	F	I		IGR	island	IGR-island	chr10:122739052-122739391
cg11547405	0.0689228	0.738676	-0.669753	9.56884e-12	1.82892e-08	5	143251840	R	II		IGR	opensea	IGR-opensea
cg20877313	0.6018	0.0451112	0.556689	9.61202e-12	1.82892e-08	12	56881753	R	II	GLS2	1stExon	island	1stExon-island	chr12:56881401-56882702
cg13593391	0.356362	0.896914	-0.540552	9.66779e-12	1.82892e-08	11	132582488	F	I	OPCML	Body	opensea	Body-opensea
cg13890428	0.911717	0.182347	0.72937	9.69202e-12	1.82892e-08	8	142316216	F	II		IGR	shelf	IGR-shelf	chr8:142318353-142319155
cg01582473	0.571278	0.0451203	0.526158	9.71102e-12	1.82892e-08	14	69727860	F	II	GALNTL1	Body	island	Body-island	chr14:69726250-69728393
cg22114979	0.0954893	0.808532	-0.713042	9.7287e-12	1.82892e-08	3	160533078	R	II	PPM1L	Body	opensea	Body-opensea
cg01543184	0.0775759	0.971923	-0.894347	9.73851e-12	1.82892e-08	17	79881543	F	I	MAFG	5'UTR	shore	5'UTR-shore	chr17:79880449-79880872
cg04403415	0.0435963	0.920455	-0.876859	9.76585e-12	1.82892e-08	12	124991087	F	II	NCOR2	5'UTR	opensea	5'UTR-opensea
cg09402276	0.274024	0.915421	-0.641398	9.77656e-12	1.82892e-08	10	50887472	F	I	C10orf53	TSS1500	shore	TSS1500-shore	chr10:50887565-50887862
cg11336860	0.803423	0.32446	0.478962	9.89204e-12	1.83476e-08	13	112575966	R	II		IGR	island	IGR-island	chr13:112575723-112575998
cg16702083	0.913797	0.221211	0.692586	9.89612e-12	1.83476e-08	20	62328427	F	I	TNFRSF6B	Body	island	Body-island	chr20:62328013-62328558
cg17276118	0.0314144	0.541243	-0.509828	1.00903e-11	1.84051e-08	11	92083801	F	II	FAT3	TSS1500	opensea	TSS1500-opensea
cg19588154	0.0421488	0.887407	-0.845258	1.00971e-11	1.84051e-08	2	60154029	F	I		IGR	opensea	IGR-opensea
cg13170600	0.192028	0.920838	-0.72881	1.01317e-11	1.84051e-08	1	21818863	R	II		IGR	opensea	IGR-opensea
cg23408253	0.586599	0.0857351	0.500864	1.01418e-11	1.84051e-08	19	17438755	R	II	ANO8	Body	island	Body-island	chr19:17438054-17440318
cg00445824	0.941523	0.16297	0.778553	1.01539e-11	1.84051e-08	19	18548929	R	I	ISYNA1	5'UTR	island	5'UTR-island	chr19:18543828-18549161
cg23695133	0.649814	0.0790766	0.570737	1.02081e-11	1.84051e-08	20	21087075	F	II		IGR	island	IGR-island	chr20:21086139-21087175
cg04933990	0.138791	0.812758	-0.673967	1.02373e-11	1.84051e-08	16	10133501	R	I	GRIN2A	Body	opensea	Body-opensea
cg01767525	0.561	0.026521	0.534479	1.04699e-11	1.86882e-08	18	76262288	F	II		IGR	island	IGR-island	chr18:76262285-76263098
cg25940248	0.784832	0.0561882	0.728644	1.05038e-11	1.86882e-08	4	39448464	F	I	KLB	Body	island	Body-island	chr4:39448184-39449054
cg25459301	0.0509275	0.718387	-0.66746	1.05298e-11	1.86882e-08	8	10941183	F	II	XKR6	Body	opensea	Body-opensea
cg11832000	0.280676	0.847468	-0.566791	1.05754e-11	1.86892e-08	10	61153075	F	II		IGR	opensea	IGR-opensea
cg22016513	0.521889	0.0365262	0.485363	1.06274e-11	1.87015e-08	8	3855577	R	I	CSMD1	Body	opensea	Body-opensea
cg10878944	0.920424	0.27696	0.643463	1.06996e-11	1.87491e-08	3	134092812	R	II	AMOTL2	5'UTR	island	5'UTR-island	chr3:134092257-134093741
cg03602280	0.919843	0.41577	0.504073	1.08127e-11	1.87558e-08	18	11148914	R	I	FAM38B	TSS200	island	TSS200-island	chr18:11148307-11149936
cg04438558	0.679882	0.0578888	0.621993	1.08308e-11	1.87558e-08	5	140723899	F	II	PCDHGA2	Body	island	Body-island	chr5:140723548-140723900
cg23737407	0.165876	0.865255	-0.699379	1.09237e-11	1.87558e-08	X	40029094	R	I	BCOR	5'UTR	island	5'UTR-island	chrX:40028925-40029315
cg20481287	0.236889	0.737641	-0.500752	1.09787e-11	1.87558e-08	12	12224457	F	II	BCL2L14	5'UTR	opensea	5'UTR-opensea
cg06798092	0.0900063	0.592363	-0.502356	1.09975e-11	1.87558e-08	14	50328478	F	II		IGR	shore	IGR-shore	chr14:50328810-50329046
cg23348764	0.693126	0.0380782	0.655048	1.1045e-11	1.87558e-08	5	140749834	F	II	PCDHGA4	Body	shore	Body-shore	chr5:140750050-140750264
cg01855735	0.727155	0.0364705	0.690684	1.10543e-11	1.87558e-08	3	101546709	F	II	FAM55C	3'UTR	opensea	3'UTR-opensea
cg01612057	0.914552	0.106005	0.808547	1.10888e-11	1.87558e-08	12	49318847	F	II	FKBP11	Body	island	Body-island	chr12:49318486-49319476
cg22821324	0.0472326	0.677099	-0.629866	1.1149e-11	1.87558e-08	4	176923439	R	II	GPM6A	5'UTR	island	5'UTR-island	chr4:176923075-176923630
cg26582768	0.686186	0.0394368	0.646749	1.1155e-11	1.87558e-08	10	102792043	R	II	PDZD7	TSS1500	island	TSS1500-island	chr10:102792042-102792266
cg23893620	0.0391875	0.558155	-0.518967	1.12459e-11	1.8804e-08	4	20884385	F	I	KCNIP4	Body	opensea	Body-opensea
cg01108642	0.726741	0.133357	0.593384	1.13351e-11	1.8804e-08	16	77103259	F	II		IGR	opensea	IGR-opensea
cg10585806	0.053036	0.713456	-0.66042	1.13903e-11	1.8804e-08	8	9987847	F	II	MSRA	Body	opensea	Body-opensea
cg11726857	0.592194	0.032054	0.56014	1.14092e-11	1.8804e-08	10	1745263	F	II	ADARB2	Body	shore	Body-shore	chr10:1741424-1744125
cg19786733	0.817396	0.0241047	0.793291	1.14362e-11	1.8804e-08	4	39449130	F	II	KLB	Body	shore	Body-shore	chr4:39448184-39449054
cg11545887	0.131917	0.884981	-0.753064	1.14554e-11	1.8804e-08	11	7110194	R	II	RBMXL2	5'UTR	island	5'UTR-island	chr11:7110132-7111376
cg14225678	0.839761	0.0393262	0.800434	1.15129e-11	1.88241e-08	7	54612325	R	II	VSTM2A	Body	island	Body-island	chr7:54612324-54612558
cg21042627	0.591223	0.0475017	0.543721	1.1619e-11	1.8923e-08	4	183193100	F	I		IGR	opensea	IGR-opensea
cg04434147	0.640865	0.0521634	0.588701	1.16867e-11	1.8959e-08	19	45281287	R	II	CBLC	1stExon	island	1stExon-island	chr19:45281133-45281355
cg00960395	0.0248037	0.734223	-0.709419	1.18356e-11	1.91257e-08	17	46799948	R	II	PRAC	TSS200	shore	TSS200-shore	chr17:46800533-46800746
cg09535226	0.0561525	0.893407	-0.837255	1.20261e-11	1.92441e-08	5	143397012	F	II		IGR	opensea	IGR-opensea
cg22259831	0.864758	0.0367114	0.828046	1.20648e-11	1.92441e-08	17	47210166	R	I	B4GALNT2	TSS200	island	TSS200-island	chr17:47209811-47210740
cg02869963	0.628523	0.0303553	0.598168	1.20894e-11	1.92441e-08	11	85522435	F	II	SYTL2	TSS1500	shore	TSS1500-shore	chr11:85521991-85522285
cg15078681	0.958305	0.475033	0.483272	1.21816e-11	1.92441e-08	3	49756571	R	I	AMIGO3	1stExon	island	1stExon-island	chr3:49755763-49757317
cg03402698	0.873444	0.0750957	0.798349	1.2266e-11	1.92441e-08	10	1851598	R	II		IGR	opensea	IGR-opensea
cg08068630	0.0782403	0.675412	-0.597171	1.22664e-11	1.92441e-08	14	59300695	R	I		IGR	opensea	IGR-opensea
cg17297745	0.709036	0.0383103	0.670726	1.22923e-11	1.92441e-08	19	58596926	F	II	ZSCAN18	Body	island	Body-island	chr19:58595816-58596927
cg08230483	0.820455	0.0685123	0.751943	1.23021e-11	1.92441e-08	10	88123453	F	I	GRID1	Body	island	Body-island	chr10:88122924-88127364
cg15147435	0.71421	0.0530964	0.661114	1.23332e-11	1.92441e-08	12	49319453	F	II	FKBP11	TSS200	island	TSS200-island	chr12:49318486-49319476
cg17976576	0.507009	0.0193074	0.487702	1.24387e-11	1.92441e-08	2	128432610	R	I	LIMS2	1stExon	island	1stExon-island	chr2:128432194-128432743
cg22973789	0.528962	0.018732	0.51023	1.2537e-11	1.92441e-08	2	200321011	F	I	SATB2	5'UTR	island	5'UTR-island	chr2:200320502-200329681
cg11951010	0.0864005	0.712349	-0.625949	1.25539e-11	1.92441e-08	1	57746735	R	II	DAB1	Body	opensea	Body-opensea
cg04340430	0.354891	0.963459	-0.608569	1.27203e-11	1.92441e-08	2	113967479	F	II	LOC440839	Body	opensea	Body-opensea
cg16895026	0.898537	0.321808	0.576729	1.27475e-11	1.92441e-08	4	30745743	R	II	PCDH7	Body	opensea	Body-opensea
cg00992687	0.140111	0.686334	-0.546223	1.27947e-11	1.92441e-08	5	54275155	R	II	ESM1	3'UTR	opensea	3'UTR-opensea
cg12523932	0.791312	0.0625221	0.728789	1.28409e-11	1.92441e-08	4	39448653	R	I	KLB	Body	island	Body-island	chr4:39448184-39449054
cg15552158	0.0853883	0.829784	-0.744395	1.28757e-11	1.92441e-08	2	172953270	F	I	DLX1	3'UTR	shore	3'UTR-shore	chr2:172951289-172952159
cg12374721	0.0125312	0.726079	-0.713548	1.29069e-11	1.92441e-08	17	46799640	F	I	C17orf93	TSS1500	shore	TSS1500-shore	chr17:46800533-46800746
cg03976231	0.0114604	0.666625	-0.655164	1.2934e-11	1.92441e-08	1	19923490	R	II	C1orf151	1stExon	island	1stExon-island	chr1:19923341-19924002
cg23125542	0.526539	0.0238214	0.502718	1.29436e-11	1.92441e-08	11	67183148	R	I	ATPGD1	1stExon	island	1stExon-island	chr11:67182965-67183393
cg10916569	0.852147	0.0920167	0.76013	1.29552e-11	1.92441e-08	9	16726860	R	II	BNC2	Body	island	Body-island	chr9:16726859-16727273
cg09802066	0.727929	0.0440978	0.683831	1.29746e-11	1.92441e-08	4	183063534	F	II	MGC45800	Body	island	Body-island	chr4:183063396-183066370
cg21237837	0.0237932	0.648994	-0.625201	1.3029e-11	1.92441e-08	14	54113453	F	II		IGR	opensea	IGR-opensea
cg03913859	0.2682	0.881039	-0.612839	1.30648e-11	1.92441e-08	2	177399921	F	II		IGR	opensea	IGR-opensea
cg23673360	0.144583	0.946288	-0.801705	1.30673e-11	1.92441e-08	8	10966251	F	II	XKR6	Body	opensea	Body-opensea
cg13668339	0.69954	0.0661771	0.633363	1.31493e-11	1.92964e-08	3	67704244	R	II	SUCLG2	Body	shore	Body-shore	chr3:67704628-67705051
cg13967646	0.946069	0.468203	0.477866	1.32358e-11	1.9355e-08	2	219263467	F	II	CTDSP1	TSS1500	island	TSS1500-island	chr2:219263098-219265556
cg00906130	0.966028	0.508639	0.457389	1.34064e-11	1.95357e-08	4	175443797	F	I	HPGD	TSS200	island	TSS200-island	chr4:175443406-175443837
cg23375593	0.727122	0.0785064	0.648615	1.35378e-11	1.95401e-08	10	1690988	F	II	ADARB2	Body	opensea	Body-opensea
cg12383807	0.0668638	0.764094	-0.69723	1.35759e-11	1.95401e-08	13	33924137	R	I		IGR	island	IGR-island	chr13:33923930-33924781
cg11760342	0.522991	0.0143251	0.508666	1.37162e-11	1.95401e-08	4	183290122	R	II	ODZ3	Body	opensea	Body-opensea
cg18603228	0.539742	0.0811342	0.458608	1.373e-11	1.95401e-08	3	13590439	R	I	FBLN2	TSS200	island	TSS200-island	chr3:13590414-13591008
cg15997393	0.559311	0.0621991	0.497112	1.37607e-11	1.95401e-08	7	1961869	F	I	MAD1L1	Body	opensea	Body-opensea
cg11864566	0.364076	0.916496	-0.55242	1.37999e-11	1.95401e-08	X	99667214	F	II		IGR	island	IGR-island	chrX:99666900-99667224
cg11808100	0.939038	0.0815077	0.857531	1.386e-11	1.95401e-08	6	29910755	R	II	HLA-A	Body	island	Body-island	chr6:29910202-29911367
cg21752383	0.80632	0.24003	0.56629	1.39643e-11	1.95401e-08	5	140739976	F	II	PCDHGA4	Body	shore	Body-shore	chr5:140741174-140741738
cg26686439	0.520788	0.0268365	0.493952	1.39864e-11	1.95401e-08	2	157292955	F	II	GPD2	5'UTR	shore	5'UTR-shore	chr2:157292102-157292646
cg15504662	0.630868	0.0234337	0.607434	1.40006e-11	1.95401e-08	22	31644160	F	II	LIMK2	TSS200	opensea	TSS200-opensea
cg02975667	0.248477	0.7822	-0.533723	1.40297e-11	1.95401e-08	11	91583994	F	II		IGR	opensea	IGR-opensea
cg20424036	0.137623	0.690717	-0.553093	1.40468e-11	1.95401e-08	8	32777053	F	II		IGR	opensea	IGR-opensea
cg20523839	0.13463	0.72542	-0.590791	1.40836e-11	1.95401e-08	10	11069315	R	I	CUGBP2	Body	opensea	Body-opensea
cg25210936	0.597028	0.0293039	0.567724	1.41911e-11	1.95401e-08	11	60683046	R	II	TMEM109	5'UTR	shore	5'UTR-shore	chr11:60681552-60682268
cg01397619	0.164462	0.789529	-0.625067	1.42048e-11	1.95401e-08	5	146606681	R	II		IGR	opensea	IGR-opensea
cg05768044	0.916766	0.210003	0.706762	1.42386e-11	1.95401e-08	16	53243559	F	II	CHD9	Body	opensea	Body-opensea
cg09715906	0.241986	0.936361	-0.694376	1.42388e-11	1.95401e-08	2	162480637	F	II	SLC4A10	TSS1500	opensea	TSS1500-opensea
cg00861308	0.749979	0.0393276	0.710652	1.43365e-11	1.95401e-08	3	23852449	R	II	UBE2E1	Body	island	Body-island	chr3:23851987-23852508
cg22440943	0.292621	0.847183	-0.554561	1.43443e-11	1.95401e-08	1	77224035	F	II		IGR	opensea	IGR-opensea
cg16364495	0.560196	0.0235839	0.536612	1.43539e-11	1.95401e-08	4	40859251	F	I	APBB2	Body	shore	Body-shore	chr4:40858884-40859162
cg23965689	0.848789	0.306605	0.542184	1.43975e-11	1.95401e-08	17	42394004	F	I	RUNDC3A	Body	shore	Body-shore	chr17:42392323-42393079
cg19214594	0.926513	0.253926	0.672587	1.45538e-11	1.96618e-08	22	50629038	F	I	TRABD	5'UTR	island	5'UTR-island	chr22:50628949-50629249
cg08687047	0.922932	0.040798	0.882134	1.46029e-11	1.96618e-08	12	15472063	F	II		IGR	shelf	IGR-shelf	chr12:15475318-15475901
cg13547712	0.606245	0.0579604	0.548285	1.46716e-11	1.96618e-08	1	2850512	F	I		IGR	shore	IGR-shore	chr1:2850665-2850873
cg12469809	0.568611	0.0221743	0.546437	1.46765e-11	1.96618e-08	18	74240034	R	II	LOC284276	TSS1500	opensea	TSS1500-opensea
cg09726866	0.0673874	0.878393	-0.811006	1.47839e-11	1.9742e-08	4	79083545	F	II	FRAS1	Body	opensea	Body-opensea
cg20194595	0.911949	0.233798	0.67815	1.50452e-11	2.00265e-08	22	39640441	R	II	PDGFB	1stExon	island	1stExon-island	chr22:39638219-39640966
cg03719283	0.771691	0.0332186	0.738473	1.51941e-11	2.01601e-08	4	156587884	R	II	GUCY1A3	1stExon	shore	1stExon-shore	chr4:156588297-156589292
cg16107992	0.492598	0.0361991	0.456399	1.53195e-11	2.02489e-08	X	83756854	R	II	HDX	5'UTR	opensea	5'UTR-opensea
cg13817952	0.663195	0.0535122	0.609683	1.54005e-11	2.02489e-08	9	124990456	R	I	LHX6	Body	island	Body-island	chr9:124987743-124991086
cg10688516	0.0317039	0.817669	-0.785966	1.54073e-11	2.02489e-08	19	3369714	R	II	NFIC	Body	island	Body-island	chr19:3369477-3369913
cg16529268	0.690614	0.0374138	0.6532	1.56683e-11	2.05269e-08	19	45281284	R	I	CBLC	1stExon	island	1stExon-island	chr19:45281133-45281355
cg04040095	0.936969	0.114256	0.822713	1.58744e-11	2.05306e-08	4	156680007	R	II	GUCY1B3	TSS200	shore	TSS200-shore	chr4:156680095-156681386
cg07613182	0.567869	0.0609656	0.506904	1.60533e-11	2.05306e-08	2	58656105	R	I		IGR	opensea	IGR-opensea
cg18054674	0.642599	0.0266265	0.615973	1.60694e-11	2.05306e-08	5	140753542	F	II	PCDHGA4	Body	shore	Body-shore	chr5:140753654-140753952
cg23084951	0.622398	0.0542201	0.568178	1.6123e-11	2.05306e-08	6	28304088	F	II	ZNF323	1stExon	opensea	1stExon-opensea
cg09912350	0.568285	0.0158217	0.552463	1.613e-11	2.05306e-08	4	156588326	F	I	GUCY1A3	5'UTR	island	5'UTR-island	chr4:156588297-156589292
cg06575035	0.787167	0.0356057	0.751561	1.61466e-11	2.05306e-08	5	140744449	R	II	PCDHGA4	Body	island	Body-island	chr5:140743961-140744642
cg27116888	0.270348	0.941485	-0.671137	1.62066e-11	2.05306e-08	18	76746337	R	I	SALL3	Body	opensea	Body-opensea
cg13295262	0.34637	0.849971	-0.503601	1.62107e-11	2.05306e-08	2	177355072	R	II		IGR	island	IGR-island	chr2:177355071-177355525
cg03513464	0.0703923	0.536565	-0.466173	1.62137e-11	2.05306e-08	1	58898672	F	II		IGR	opensea	IGR-opensea
cg06319861	0.0434387	0.836475	-0.793037	1.62474e-11	2.05306e-08	2	137964351	F	II	THSD7B	Body	opensea	Body-opensea
cg01955153	0.332645	0.800814	-0.468169	1.62751e-11	2.05306e-08	16	50769852	F	II		IGR	opensea	IGR-opensea
cg06910925	0.131158	0.781951	-0.650793	1.62887e-11	2.05306e-08	18	30051535	R	II	FAM59A	TSS1500	shore	TSS1500-shore	chr18:30050115-30051345
cg13280741	0.952337	0.518883	0.433454	1.63788e-11	2.05306e-08	5	58469876	R	II	PDE4D	Body	opensea	Body-opensea
cg21732915	0.466389	0.0435508	0.422839	1.64186e-11	2.05306e-08	4	156588072	F	I	GUCY1A3	1stExon	shore	1stExon-shore	chr4:156588297-156589292
cg08460732	0.644169	0.163589	0.48058	1.65352e-11	2.05306e-08	2	10256302	R	II		IGR	shelf	IGR-shelf	chr2:10260279-10260931
cg24711774	0.0390749	0.562539	-0.523464	1.65396e-11	2.05306e-08	7	63643958	R	II		IGR	shore	IGR-shore	chr7:63642039-63643802
cg11007759	0.974055	0.251293	0.722762	1.65574e-11	2.05306e-08	2	14774786	R	I	FAM84A	Body	island	Body-island	chr2:14772377-14775809
cg19471591	0.934046	0.244481	0.689565	1.6584e-11	2.05306e-08	19	50194252	R	I	CPT1C	TSS200	island	TSS200-island	chr19:50193020-50194798
cg14288486	0.908166	0.0707349	0.837431	1.66103e-11	2.05306e-08	9	4741473	F	I	AK3	TSS1500	island	TSS1500-island	chr9:4740694-4741868
cg27547053	0.252058	0.9349	-0.682842	1.70253e-11	2.0981e-08	1	56531471	R	II		IGR	opensea	IGR-opensea
cg15831613	0.742928	0.0364597	0.706468	1.71196e-11	2.10022e-08	1	212780972	F	I	ATF3	TSS1500	island	TSS1500-island	chr1:212780151-212783086
cg20687825	0.108844	0.849323	-0.740479	1.71436e-11	2.10022e-08	4	79005609	F	II	FRAS1	Body	opensea	Body-opensea
cg14186816	0.0570472	0.737383	-0.680336	1.7357e-11	2.11425e-08	18	55862763	F	II	NEDD4L	5'UTR	island	5'UTR-island	chr18:55862653-55862873
cg00053361	0.13074	0.886425	-0.755685	1.74108e-11	2.11425e-08	8	127250180	F	II		IGR	opensea	IGR-opensea
cg14101485	0.0373048	0.946867	-0.909562	1.745e-11	2.11425e-08	19	3369759	F	I	NFIC	Body	island	Body-island	chr19:3369477-3369913
cg01419567	0.880686	0.0622704	0.818415	1.75334e-11	2.11425e-08	8	77594595	R	I	ZFHX4	5'UTR	island	5'UTR-island	chr8:77594255-77594860
cg21725265	0.908204	0.164107	0.744097	1.75364e-11	2.11425e-08	19	19051201	F	II	HOMER3	TSS200	island	TSS200-island	chr19:19051019-19051939
cg26744402	0.191217	0.885348	-0.694131	1.75636e-11	2.11425e-08	11	28588618	F	II		IGR	opensea	IGR-opensea
cg22045888	0.0179311	0.622147	-0.604216	1.76305e-11	2.11617e-08	4	175750802	F	II	GLRA3	TSS1500	shore	TSS1500-shore	chr4:175750330-175750584
cg15050390	0.961259	0.459008	0.502251	1.77676e-11	2.12648e-08	11	111847984	R	I	DIXDC1	TSS200	island	TSS200-island	chr11:111847927-111848401
cg08205230	0.621678	0.0447819	0.576896	1.7864e-11	2.12832e-08	11	67183078	F	I	ATPGD1	TSS200	island	TSS200-island	chr11:67182965-67183393
cg00743354	0.135393	0.879842	-0.744449	1.79622e-11	2.12832e-08	2	137935851	F	II	THSD7B	Body	opensea	Body-opensea
cg25760227	0.202461	0.722678	-0.520217	1.7964e-11	2.12832e-08	8	130691556	F	II		IGR	opensea	IGR-opensea
cg18917524	0.707966	0.167011	0.540955	1.7988e-11	2.12832e-08	10	2371438	R	II		IGR	opensea	IGR-opensea
cg17891194	0.844912	0.031954	0.812958	1.81487e-11	2.13967e-08	15	85201809	R	II	NMB	TSS200	shore	TSS200-shore	chr15:85201196-85201684
cg14468605	0.641278	0.110068	0.53121	1.84035e-11	2.13967e-08	9	137255666	F	I	RXRA	Body	shelf	Body-shelf	chr9:137252115-137252451
cg11165391	0.255804	0.889763	-0.633958	1.84571e-11	2.13967e-08	1	185614930	F	II		IGR	opensea	IGR-opensea
cg17960516	0.587291	0.101275	0.486016	1.8465e-11	2.13967e-08	4	3465004	F	II	DOK7	TSS200	island	TSS200-island	chr4:3464799-3465440
cg17116178	0.67093	0.228336	0.442594	1.86644e-11	2.13967e-08	12	131164075	F	II		IGR	opensea	IGR-opensea
cg27156542	0.946262	0.146627	0.799636	1.87521e-11	2.13967e-08	14	105932812	F	I	MTA1	Body	island	Body-island	chr14:105932793-105933036
cg12869334	0.956696	0.245061	0.711635	1.87724e-11	2.13967e-08	8	37699360	F	I	GPR124	Body	island	Body-island	chr8:37698846-37699931
cg14068328	0.0471356	0.497734	-0.450598	1.88086e-11	2.13967e-08	6	85474087	R	II	TBX18	TSS200	island	TSS200-island	chr6:85472702-85474132
cg03701930	0.877546	0.232832	0.644714	1.88221e-11	2.13967e-08	10	1981436	F	I		IGR	opensea	IGR-opensea
cg21395152	0.704681	0.021337	0.683344	1.88478e-11	2.13967e-08	1	212780243	R	I	ATF3	5'UTR	island	5'UTR-island	chr1:212780151-212783086
cg09126273	0.592885	0.0282267	0.564659	1.88633e-11	2.13967e-08	12	15475767	R	II	PTPRO	Body	island	Body-island	chr12:15475318-15475901
cg15200009	0.106103	0.60372	-0.497617	1.88715e-11	2.13967e-08	1	55909399	R	II		IGR	opensea	IGR-opensea
cg13536258	0.192378	0.84867	-0.656292	1.89104e-11	2.13967e-08	X	79590825	R	II	FAM46D	TSS200	island	TSS200-island	chrX:79590720-79591007
cg01057656	0.716305	0.0359594	0.680345	1.89158e-11	2.13967e-08	19	45281140	F	I	CBLC	5'UTR	island	5'UTR-island	chr19:45281133-45281355
cg03077331	0.830593	0.167894	0.6627	1.89631e-11	2.13967e-08	17	80693076	R	II	FN3K	TSS1500	island	TSS1500-island	chr17:80693067-80693729
cg10396281	0.271268	0.788294	-0.517026	1.89991e-11	2.13967e-08	7	37243747	R	I	ELMO1	Body	opensea	Body-opensea
cg16462462	0.612033	0.0455204	0.566513	1.90105e-11	2.13967e-08	8	117950825	R	I	C8orf85	Body	shore	Body-shore	chr8:117950472-117950717
cg18710784	0.0329746	0.596985	-0.56401	1.90747e-11	2.13967e-08	11	132813563	R	II	OPCML	TSS1500	island	TSS1500-island	chr11:132813562-132814395
cg14158601	0.0364222	0.60488	-0.568458	1.91385e-11	2.13967e-08	17	8055831	F	II	PER1	TSS200	island	TSS200-island	chr17:8054550-8055835
cg06773116	0.067696	0.876443	-0.808747	1.91518e-11	2.13967e-08	4	20884431	F	II	KCNIP4	Body	opensea	Body-opensea
cg02863856	0.0059809	0.552599	-0.546618	1.91826e-11	2.13967e-08	13	33924537	R	II		IGR	island	IGR-island	chr13:33923930-33924781
cg21250721	0.954233	0.077009	0.877224	1.92173e-11	2.13967e-08	9	140056227	R	I	GRIN1	Body	shore	Body-shore	chr9:140056283-140057837
cg17143179	0.275726	0.964848	-0.689122	1.93153e-11	2.13976e-08	6	106546824	R	II	PRDM1	Body	opensea	Body-opensea
cg09440289	0.580417	0.0284618	0.551955	1.93213e-11	2.13976e-08	12	15475990	R	II	PTPRO	Body	shore	Body-shore	chr12:15475318-15475901
cg10047101	0.569167	0.0307046	0.538462	1.93969e-11	2.14243e-08	14	69262391	F	I	C14orf181	3'UTR	island	3'UTR-island	chr14:69259612-69262900
cg07607355	0.741682	0.0462222	0.69546	1.94973e-11	2.14781e-08	20	30196400	F	II		IGR	island	IGR-island	chr20:30196118-30196585
cg25240964	0.0571067	0.744876	-0.687769	1.97417e-11	2.16636e-08	4	79339974	R	II	FRAS1	Body	opensea	Body-opensea
cg03978682	0.159939	0.593113	-0.433173	1.98508e-11	2.16636e-08	5	53411773	R	II	ARL15	Body	opensea	Body-opensea
cg16468843	0.171312	0.584146	-0.412834	1.98943e-11	2.16636e-08	3	10370624	R	I	ATP2B2	Body	island	Body-island	chr3:10370438-10370806
cg18953784	0.554021	0.0768716	0.477149	1.99008e-11	2.16636e-08	11	64739484	R	I		IGR	island	IGR-island	chr11:64739010-64739750
cg02753027	0.442629	0.914587	-0.471958	1.99784e-11	2.16636e-08	19	39616041	F	II	PAK4	TSS1500	shore	TSS1500-shore	chr19:39616277-39616819
cg13315690	0.829033	0.256619	0.572415	1.99913e-11	2.16636e-08	17	1944831	R	II	OVCA2	TSS1500	shore	TSS1500-shore	chr17:1944947-1945621
cg00668150	0.320935	0.943226	-0.622291	2.00308e-11	2.16636e-08	17	2615720	F	I	KIAA0664	TSS1500	shore	TSS1500-shore	chr17:2614320-2615630
cg05807885	0.010758	0.526377	-0.515619	2.00883e-11	2.16693e-08	1	204183355	F	II	GOLT1A	TSS200	opensea	TSS200-opensea
cg24213567	0.0108061	0.573395	-0.562589	2.01687e-11	2.16737e-08	19	53496664	F	II	ZNF702P	Body	shore	Body-shore	chr19:53496732-53497028
cg16579158	0.502634	0.0313751	0.471258	2.01968e-11	2.16737e-08	5	140719142	R	II	PCDHGA2	1stExon	island	1stExon-island	chr5:140719129-140719343
cg03405114	0.797912	0.0784738	0.719438	2.0306e-11	2.17347e-08	18	43652430	F	I	PSTPIP2	TSS200	island	TSS200-island	chr18:43651796-43652455
cg16477690	0.0578741	0.874217	-0.816343	2.05298e-11	2.18172e-08	18	30051572	R	I	FAM59A	TSS1500	shore	TSS1500-shore	chr18:30050115-30051345
cg06139893	0.845865	0.0455587	0.800307	2.0542e-11	2.18172e-08	21	47404109	R	II	COL6A1	Body	island	Body-island	chr21:47404108-47404312
cg08856842	0.797776	0.10105	0.696726	2.05539e-11	2.18172e-08	13	112624688	R	I		IGR	shelf	IGR-shelf	chr13:112627428-112627642
cg02414555	0.0996903	0.61794	-0.518249	2.05932e-11	2.18172e-08	2	79216742	R	II		IGR	shelf	IGR-shelf	chr2:79220192-79220592
cg08087379	0.106915	0.924178	-0.817262	2.07654e-11	2.19029e-08	22	31364274	R	II	TUG1	TSS1500	shore	TSS1500-shore	chr22:31364564-31365575
cg03451212	0.521747	0.0212314	0.500516	2.09545e-11	2.19029e-08	8	70745466	R	I	SLCO5A1	5'UTR	island	5'UTR-island	chr8:70744098-70747441
cg05912299	0.914856	0.283729	0.631127	2.09922e-11	2.19029e-08	13	100217962	R	II		IGR	opensea	IGR-opensea
cg01828733	0.835119	0.12819	0.706929	2.10364e-11	2.19029e-08	1	201708932	F	II	NAV1	TSS200	island	TSS200-island	chr1:201708787-201709429
cg03373714	0.278265	0.799265	-0.521001	2.10914e-11	2.19029e-08	2	147632094	R	II		IGR	opensea	IGR-opensea
cg00343312	0.0735101	0.564553	-0.491043	2.11715e-11	2.19029e-08	7	84816338	R	II		IGR	shore	IGR-shore	chr7:84814839-84816242
cg17177528	0.14103	0.825028	-0.683999	2.12043e-11	2.19029e-08	7	123668729	R	I		IGR	shelf	IGR-shelf	chr7:123672063-123673691
cg15829642	0.739436	0.0443919	0.695044	2.13004e-11	2.19029e-08	5	140744983	F	I	PCDHGA4	Body	shore	Body-shore	chr5:140745531-140745893
cg17729436	0.693854	0.178193	0.515661	2.1309e-11	2.19029e-08	12	130939926	F	I	RIMBP2	Body	shelf	Body-shelf	chr12:130935712-130935963
cg22036814	0.57884	0.0243902	0.55445	2.1391e-11	2.19029e-08	X	38660585	F	II	MID1IP1	TSS200	shelf	TSS200-shelf	chrX:38662906-38664764
cg17611512	0.702876	0.0768611	0.626015	2.13912e-11	2.19029e-08	21	46840066	F	I	NCRNA00175	Body	opensea	Body-opensea
cg19133221	0.900596	0.0836511	0.816945	2.13997e-11	2.19029e-08	17	47210279	R	I	B4GALNT2	TSS200	island	TSS200-island	chr17:47209811-47210740
cg05349952	0.418825	0.902361	-0.483536	2.14147e-11	2.19029e-08	22	47097600	F	II	CERK	Body	island	Body-island	chr22:47097188-47097601
cg17124092	0.552035	0.0518234	0.500211	2.14659e-11	2.19029e-08	15	63674108	R	II	CA12	TSS200	island	TSS200-island	chr15:63673888-63674160
cg07212761	0.60091	0.0454352	0.555475	2.14977e-11	2.19029e-08	1	3199650	R	I	PRDM16	Body	shelf	Body-shelf	chr1:3195376-3196052
cg10542123	0.549145	0.0278748	0.521271	2.15179e-11	2.19029e-08	10	1686470	F	II	ADARB2	Body	opensea	Body-opensea
cg11744304	0.567784	0.0513265	0.516457	2.17326e-11	2.20674e-08	7	100875822	R	I	CLDN15	Body	island	Body-island	chr7:100875555-100876212
cg13238990	0.0615357	0.64432	-0.582784	2.17958e-11	2.20776e-08	3	173115252	F	II	NLGN1	TSS1500	shore	TSS1500-shore	chr3:173115404-173115775
cg15165694	0.880521	0.191367	0.689154	2.21639e-11	2.23958e-08	X	118533179	F	I	SLC25A43	TSS200	island	TSS200-island	chrX:118533163-118533787
cg10868875	0.531637	0.0386359	0.493001	2.26343e-11	2.27901e-08	11	61596307	R	I	FADS2	Body	island	Body-island	chr11:61594996-61596710
cg06753949	0.596425	0.0638723	0.532552	2.26753e-11	2.27901e-08	19	15334309	R	I		IGR	island	IGR-island	chr19:15334122-15334822
cg06211323	0.57901	0.0728811	0.506129	2.27187e-11	2.27901e-08	13	109248488	F	I	MYO16	TSS200	opensea	TSS200-opensea
cg05134945	0.49682	0.955045	-0.458226	2.27913e-11	2.28077e-08	3	188665466	R	I		IGR	island	IGR-island	chr3:188665275-188665552
cg09825309	0.115835	0.917431	-0.801596	2.29043e-11	2.28304e-08	12	124990897	F	I	NCOR2	5'UTR	opensea	5'UTR-opensea
cg27144224	0.646944	0.0401116	0.606833	2.29239e-11	2.28304e-08	6	31371837	F	I	MICA	Body	island	Body-island	chr6:31370915-31371917
cg15726169	0.850814	0.0836715	0.767142	2.29857e-11	2.28311e-08	6	53661064	R	II	LRRC1	Body	shore	Body-shore	chr6:53659254-53660972
cg27207881	0.917252	0.422329	0.494923	2.30345e-11	2.28311e-08	4	1864134	F	II		IGR	shore	IGR-shore	chr4:1864182-1864417
cg07505457	0.0990057	0.872873	-0.773867	2.31324e-11	2.28515e-08	8	40343440	F	II		IGR	opensea	IGR-opensea
cg04925599	0.103649	0.757839	-0.65419	2.31651e-11	2.28515e-08	1	19923108	F	II	C1orf151	TSS1500	shore	TSS1500-shore	chr1:19923341-19924002
cg12940181	0.201136	0.729475	-0.528339	2.33486e-11	2.28846e-08	2	145353012	R	II		IGR	opensea	IGR-opensea
cg09229231	0.8108	0.166674	0.644126	2.33913e-11	2.28846e-08	1	12677263	F	II	DHRS3	1stExon	island	1stExon-island	chr1:12676983-12678642
cg19598479	0.566693	0.0414914	0.525202	2.34023e-11	2.28846e-08	5	3180947	F	II		IGR	opensea	IGR-opensea
cg05948575	0.296029	0.858179	-0.56215	2.34654e-11	2.28846e-08	1	56466160	F	II		IGR	opensea	IGR-opensea
cg05696136	0.122205	0.797361	-0.675156	2.34742e-11	2.28846e-08	2	153318682	F	II	FMNL2	Body	opensea	Body-opensea
cg21107197	0.551724	0.0590402	0.492684	2.36776e-11	2.30288e-08	14	51027861	R	I	ATL1	Body	shore	Body-shore	chr14:51026872-51027570
cg21725716	0.9492	0.333697	0.615503	2.38877e-11	2.30547e-08	19	1725535	R	II		IGR	island	IGR-island	chr19:1725415-1726154
cg06092953	0.949191	0.147791	0.8014	2.39059e-11	2.30547e-08	18	77905699	R	II	LOC100130522	TSS200	shore	TSS200-shore	chr18:77905297-77905566
cg03478533	0.961872	0.0798982	0.881974	2.39062e-11	2.30547e-08	22	24989059	F	I	GGT1	5'UTR	island	5'UTR-island	chr22:24988593-24989279
cg09818265	0.114587	0.89552	-0.780933	2.39663e-11	2.30547e-08	1	57917333	F	II	DAB1	5'UTR	opensea	5'UTR-opensea
cg00768158	0.0899586	0.86332	-0.773362	2.40807e-11	2.30547e-08	X	49054690	R	II	SYP	Body	shore	Body-shore	chrX:49056348-49056887
cg24996161	0.71718	0.0597869	0.657393	2.41059e-11	2.30547e-08	5	140735397	F	I	PCDHGA2	Body	shore	Body-shore	chr5:140736821-140737058
cg05729015	0.021041	0.785728	-0.764687	2.42102e-11	2.30547e-08	10	10135225	F	II		IGR	opensea	IGR-opensea
cg02508664	0.456271	0.923959	-0.467688	2.4236e-11	2.30547e-08	6	87646738	R	II	HTR1E	TSS1500	shore	TSS1500-shore	chr6:87647253-87647707
cg26682103	0.517251	0.0441569	0.473094	2.42363e-11	2.30547e-08	X	118109413	F	I	LONRF3	1stExon	island	1stExon-island	chrX:118108502-118110559
cg24656271	0.561489	0.0604177	0.501071	2.4283e-11	2.30547e-08	5	140793358	R	II	PCDHGA4	Body	shore	Body-shore	chr5:140794358-140795045
cg24530271	0.817504	0.266743	0.550761	2.43149e-11	2.30547e-08	18	74154260	R	II	ZNF516	Body	island	Body-island	chr18:74153239-74155073
cg23536372	0.281025	0.840953	-0.559928	2.44562e-11	2.30775e-08	2	80136875	F	I	CTNNA2	Body	opensea	Body-opensea
cg02062230	0.576718	0.0540627	0.522656	2.45071e-11	2.30775e-08	4	3464998	F	II	DOK7	TSS200	island	TSS200-island	chr4:3464799-3465440
cg05684406	0.39899	0.838367	-0.439377	2.45541e-11	2.30775e-08	22	21386914	F	I	SLC7A4	TSS200	island	TSS200-island	chr22:21386493-21387000
cg00769520	0.488571	0.956261	-0.467689	2.45958e-11	2.30775e-08	12	22488465	R	II	ST8SIA1	TSS1500	island	TSS1500-island	chr12:22486835-22488666
cg04077199	0.841972	0.112435	0.729537	2.46562e-11	2.30775e-08	22	24989175	F	I	GGT1	5'UTR	island	5'UTR-island	chr22:24988593-24989279
cg08137080	0.779416	0.140894	0.638522	2.46841e-11	2.30775e-08	1	16482430	F	I	EPHA2	1stExon	island	1stExon-island	chr1:16481484-16482782
cg26666292	0.621727	0.0798146	0.541912	2.4796e-11	2.30775e-08	13	113540557	F	II	ATP11A	3'UTR	island	3'UTR-island	chr13:113540350-113540558
cg20594465	0.931872	0.129528	0.802344	2.48347e-11	2.30775e-08	13	58246705	F	II	PCDH17	Body	opensea	Body-opensea
cg07017875	0.578679	0.07668	0.501999	2.4839e-11	2.30775e-08	5	140789247	R	II	PCDHGA4	Body	island	Body-island	chr5:140789094-140789762
cg18206459	0.972728	0.458148	0.51458	2.50683e-11	2.3213e-08	2	208030726	R	II	KLF7	TSS200	shore	TSS200-shore	chr2:208030852-208031477
cg00461236	0.608386	0.0852128	0.523173	2.51072e-11	2.3213e-08	16	86704016	F	II		IGR	opensea	IGR-opensea
cg17119387	0.388019	0.963657	-0.575638	2.51845e-11	2.3213e-08	17	2615431	R	II	KIAA0664	TSS1500	island	TSS1500-island	chr17:2614320-2615630
cg01710510	0.206406	0.951711	-0.745305	2.5277e-11	2.3213e-08	12	43081758	R	II		IGR	opensea	IGR-opensea
cg02230854	0.437614	0.0207909	0.416823	2.53419e-11	2.3213e-08	8	48100429	F	I		IGR	island	IGR-island	chr8:48100163-48100914
cg14582057	0.721987	0.178079	0.543908	2.53654e-11	2.3213e-08	7	4765312	F	II	FOXK1	Body	shore	Body-shore	chr7:4764684-4765252
cg02698872	0.546319	0.124588	0.421731	2.53762e-11	2.3213e-08	10	35932219	R	I		IGR	shore	IGR-shore	chr10:35928501-35931893
cg09361488	0.765813	0.107649	0.658164	2.54954e-11	2.32709e-08	1	12677666	R	I	DHRS3	5'UTR	island	5'UTR-island	chr1:12676983-12678642
cg24569746	0.0464696	0.587234	-0.540765	2.56397e-11	2.3301e-08	X	71352089	R	II	NHSL2	Body	island	Body-island	chrX:71350941-71352137
cg25573884	0.231946	0.957202	-0.725256	2.56492e-11	2.3301e-08	7	25992424	F	II		IGR	shore	IGR-shore	chr7:25990012-25991320
cg02301805	0.504609	0.907384	-0.402775	2.56968e-11	2.3301e-08	7	18125881	R	II		IGR	shore	IGR-shore	chr7:18125914-18127009
cg09051192	0.12735	0.967267	-0.839917	2.57597e-11	2.33072e-08	8	10966192	F	II	XKR6	Body	opensea	Body-opensea
cg23131974	0.496288	0.0330614	0.463226	2.58708e-11	2.33568e-08	10	1767723	F	II	ADARB2	Body	opensea	Body-opensea
cg10472840	0.158576	0.653354	-0.494778	2.60057e-11	2.33758e-08	5	54206061	F	II		IGR	opensea	IGR-opensea
cg07243138	0.635409	0.0586086	0.5768	2.60292e-11	2.33758e-08	11	105169034	F	II		IGR	opensea	IGR-opensea
cg17035412	0.956685	0.0817459	0.874939	2.60823e-11	2.33758e-08	7	26415901	F	I		IGR	island	IGR-island	chr7:26415746-26416891
cg25883219	0.496433	0.0582857	0.438147	2.6117e-11	2.33758e-08	12	130925181	F	II	RIMBP2	Body	opensea	Body-opensea
cg08797471	0.445011	0.0430235	0.401987	2.63019e-11	2.34745e-08	9	90113120	R	II	DAPK1	5'UTR	island	5'UTR-island	chr9:90112514-90113817
cg05435697	0.723361	0.191998	0.531363	2.64184e-11	2.34745e-08	X	153067618	F	II		IGR	shore	IGR-shore	chrX:153068787-153070353
cg03167683	0.584611	0.0712318	0.513379	2.64823e-11	2.34745e-08	17	47210368	F	II	B4GALNT2	1stExon	island	1stExon-island	chr17:47209811-47210740
cg17960769	0.952543	0.317258	0.635284	2.65478e-11	2.34745e-08	1	36772837	R	II	C1orf113	5'UTR	island	5'UTR-island	chr1:36771830-36773009
cg23317910	0.0922991	0.876782	-0.784483	2.66826e-11	2.34745e-08	12	43031029	F	I		IGR	opensea	IGR-opensea
cg23060047	0.880218	0.274702	0.605516	2.66899e-11	2.34745e-08	12	130819504	R	II		IGR	shelf	IGR-shelf	chr12:130822360-130822696
cg06734250	0.0527256	0.630295	-0.57757	2.66989e-11	2.34745e-08	18	31802071	R	II	NOL4	Body	shore	Body-shore	chr18:31802358-31803792
cg16761276	0.432951	0.019537	0.413414	2.67177e-11	2.34745e-08	8	3412728	F	II	CSMD1	Body	opensea	Body-opensea
cg15565409	0.926449	0.282167	0.644282	2.6736e-11	2.34745e-08	X	118533172	F	I	SLC25A43	TSS200	island	TSS200-island	chrX:118533163-118533787
cg00876501	0.0625952	0.528644	-0.466049	2.72229e-11	2.36514e-08	4	99850885	R	II	EIF4E	5'UTR	shore	5'UTR-shore	chr4:99849305-99850552
cg23169689	0.49453	0.0689991	0.425531	2.72254e-11	2.36514e-08	15	45927123	R	II	SQRDL	TSS200	island	TSS200-island	chr15:45926877-45927758
cg24508611	0.694162	0.0227246	0.671437	2.72328e-11	2.36514e-08	4	156588023	R	II	GUCY1A3	1stExon	shore	1stExon-shore	chr4:156588297-156589292
cg23389783	0.513987	0.052127	0.46186	2.72332e-11	2.36514e-08	7	138720575	F	I	ZC3HAV1L	1stExon	island	1stExon-island	chr7:138720044-138721019
cg22747380	0.0688278	0.611639	-0.542812	2.72421e-11	2.36514e-08	8	118993090	F	II	EXT1	Body	opensea	Body-opensea
cg21908259	0.894964	0.0584382	0.836526	2.72792e-11	2.36514e-08	12	49318998	F	II	FKBP11	Body	island	Body-island	chr12:49318486-49319476
cg22177451	0.251404	0.932812	-0.681409	2.74183e-11	2.36683e-08	2	57986550	F	II		IGR	opensea	IGR-opensea
cg23035638	0.0150552	0.693536	-0.678481	2.74187e-11	2.36683e-08	19	38035880	F	I		IGR	shelf	IGR-shelf	chr19:38039561-38040395
cg26460092	0.605131	0.0432747	0.561856	2.74696e-11	2.36683e-08	15	83776420	R	I	TM6SF1	5'UTR	island	5'UTR-island	chr15:83775861-83776922
cg13291283	0.882419	0.397538	0.484881	2.7537e-11	2.36772e-08	17	10101195	F	I	GAS7	Body	island	Body-island	chr17:10101034-10102440
cg08281415	0.666781	0.158796	0.507985	2.77957e-11	2.38274e-08	16	86959156	F	II		IGR	opensea	IGR-opensea
cg09766671	0.917044	0.20387	0.713173	2.78264e-11	2.38274e-08	19	8595087	R	II	MYO1F	Body	island	Body-island	chr19:8595086-8595471
cg24823082	0.48624	0.0108616	0.475379	2.79937e-11	2.39066e-08	X	38660587	F	II	MID1IP1	TSS200	shelf	TSS200-shelf	chrX:38662906-38664764
cg01588748	0.877566	0.181392	0.696174	2.80996e-11	2.39066e-08	12	79258386	F	I	SYT1	5'UTR	opensea	5'UTR-opensea
cg16141752	0.0701896	0.803767	-0.733577	2.81326e-11	2.39066e-08	5	133802474	R	II		IGR	shore	IGR-shore	chr5:133801506-133801742
cg04767484	0.700899	0.062388	0.638511	2.81895e-11	2.39066e-08	15	76629104	F	II	ISL2	TSS200	island	TSS200-island	chr15:76628998-76629207
cg12669271	0.0899376	0.955215	-0.865278	2.82125e-11	2.39066e-08	8	118987299	F	II	EXT1	Body	opensea	Body-opensea
cg03885055	0.502613	0.043348	0.459265	2.82642e-11	2.39066e-08	1	16723232	R	II	C1orf144	3'UTR	opensea	3'UTR-opensea
cg10513302	0.69904	0.151424	0.547617	2.83273e-11	2.39112e-08	6	30698905	F	II	FLOT1	Body	opensea	Body-opensea
cg11229390	0.446937	0.0133027	0.433634	2.84885e-11	2.39611e-08	6	32122082	R	II	PPT2	5'UTR	island	5'UTR-island	chr6:32121829-32122529
cg21530267	0.442722	0.0318986	0.410823	2.85766e-11	2.39611e-08	5	140481267	R	II	PCDHB3	1stExon	shore	1stExon-shore	chr5:140481546-140482460
cg06579626	0.52262	0.0591472	0.463473	2.8671e-11	2.39611e-08	2	73495921	R	II	FBXO41	Body	island	Body-island	chr2:73495920-73496910
cg05385434	0.75344	0.0463672	0.707072	2.86759e-11	2.39611e-08	1	225998870	R	II	EPHX1	5'UTR	shore	5'UTR-shore	chr1:225997646-225998233
cg00844376	0.577345	0.0615221	0.515822	2.87411e-11	2.39611e-08	10	99473557	R	I	MARVELD1	Body	island	Body-island	chr10:99473520-99474664
cg09554789	0.575514	0.0417	0.533814	2.87715e-11	2.39611e-08	19	7598922	F	I	PNPLA6	TSS1500	island	TSS1500-island	chr19:7598413-7601008
cg20942099	0.4406	0.847117	-0.406516	2.87903e-11	2.39611e-08	1	184007803	F	II	GLT25D2	TSS1500	shore	TSS1500-shore	chr1:184005359-184006766
cg07875993	0.0567491	0.515126	-0.458377	2.88596e-11	2.39708e-08	4	79096535	F	II	FRAS1	Body	opensea	Body-opensea
cg25900995	0.645945	0.132793	0.513152	2.89235e-11	2.39759e-08	7	127743962	F	II		IGR	shore	IGR-shore	chr7:127744194-127744554
cg20925925	0.106472	0.59534	-0.488868	2.91212e-11	2.40756e-08	3	143375676	F	II	SLC9A9	Body	opensea	Body-opensea
cg19630951	0.349291	0.860454	-0.511164	2.92145e-11	2.40756e-08	5	146771456	F	II	DPYSL3	3'UTR	opensea	3'UTR-opensea
cg23112563	0.506872	0.0234954	0.483377	2.92176e-11	2.40756e-08	7	57247871	R	I	LOC642006	TSS200	island	TSS200-island	chr7:57247588-57247927
cg02615131	0.961369	0.270769	0.6906	2.94172e-11	2.4192e-08	X	152066735	F	I		IGR	island	IGR-island	chrX:152066196-152066811
cg08146483	0.0493711	0.647282	-0.597911	2.96302e-11	2.4319e-08	1	75602412	R	I	LHX8	Body	island	Body-island	chr1:75601998-75602878
cg26622320	0.0666355	0.657444	-0.590809	2.97203e-11	2.43449e-08	13	78492730	F	I	EDNRB	5'UTR	island	5'UTR-island	chr13:78492425-78493382
cg08288226	0.540625	0.0125547	0.52807	2.99966e-11	2.44402e-08	5	56246733	F	II	MIER3	Body	island	Body-island	chr5:56246535-56248351
cg24768649	0.649606	0.0385657	0.61104	3.02006e-11	2.44402e-08	2	213402181	R	II	ERBB4	Body	island	Body-island	chr2:213402180-213403867
cg25765130	0.55145	0.0843716	0.467078	3.02794e-11	2.44402e-08	2	14774819	F	II	FAM84A	Body	island	Body-island	chr2:14772377-14775809
cg12804693	0.119999	0.715671	-0.595672	3.03245e-11	2.44402e-08	11	92273179	F	II	FAT3	Body	opensea	Body-opensea
cg27363745	0.707288	0.0287567	0.678531	3.04596e-11	2.44402e-08	13	55794927	F	II		IGR	opensea	IGR-opensea
cg27553119	0.64061	0.119449	0.521161	3.04923e-11	2.44402e-08	5	140768940	R	II	PCDHGB4	1stExon	island	1stExon-island	chr5:140768939-140769483
cg06594404	0.204486	0.719195	-0.514709	3.05046e-11	2.44402e-08	4	380396	R	I		IGR	island	IGR-island	chr4:379899-380399
cg02392619	0.898767	0.152093	0.746675	3.05792e-11	2.44402e-08	1	213124630	F	II	VASH2	5'UTR	island	5'UTR-island	chr1:213123647-213125092
cg01464438	0.0804106	0.905443	-0.825032	3.06303e-11	2.44402e-08	13	53541996	F	II		IGR	opensea	IGR-opensea
cg15571231	0.115949	0.850035	-0.734086	3.06771e-11	2.44402e-08	2	153277513	F	II	FMNL2	Body	opensea	Body-opensea
cg26389950	0.570571	0.0255549	0.545016	3.06955e-11	2.44402e-08	5	140562236	R	II	PCDHB16	1stExon	shore	1stExon-shore	chr5:140563510-140564361
cg13070366	0.172084	0.667662	-0.495578	3.09717e-11	2.44402e-08	11	9386451	R	II		IGR	shore	IGR-shore	chr11:9385837-9386241
cg20670302	0.93059	0.0179396	0.91265	3.10402e-11	2.44402e-08	18	43652172	R	I	PSTPIP2	1stExon	island	1stExon-island	chr18:43651796-43652455
cg00257704	0.681705	0.0800042	0.601701	3.10627e-11	2.44402e-08	17	77903985	F	I		IGR	island	IGR-island	chr17:77903887-77904397
cg26952662	0.0237856	0.427309	-0.403523	3.1063e-11	2.44402e-08	8	104383499	R	II	CTHRC1	TSS1500	island	TSS1500-island	chr8:104383409-104384109
cg19494010	0.83576	0.262855	0.572905	3.11416e-11	2.44402e-08	5	115909543	F	II	SEMA6A	5'UTR	island	5'UTR-island	chr5:115908397-115910792
cg15732149	0.0202482	0.74548	-0.725231	3.11524e-11	2.44402e-08	1	207509334	F	II	CD55	Body	opensea	Body-opensea
cg15962547	0.0339192	0.641179	-0.60726	3.11536e-11	2.44402e-08	1	204183337	F	II	GOLT1A	TSS200	opensea	TSS200-opensea
cg11000057	0.0644326	0.782888	-0.718455	3.11658e-11	2.44402e-08	3	160580264	F	II	PPM1L	Body	opensea	Body-opensea
cg13682095	0.504566	0.0365078	0.468058	3.12277e-11	2.44402e-08	11	849733	R	I	TSPAN4	5'UTR	island	5'UTR-island	chr11:849087-850982
cg01923999	0.882273	0.439883	0.44239	3.1232e-11	2.44402e-08	8	127568677	F	I	FAM84B	3'UTR	island	3'UTR-island	chr8:127568676-127570873
cg09279169	0.135391	0.66957	-0.534179	3.12823e-11	2.44402e-08	19	38147309	F	II	ZFP30	TSS1500	shore	TSS1500-shore	chr19:38145826-38147219
cg13558371	0.605033	0.0568279	0.548205	3.12869e-11	2.44402e-08	9	126135610	R	I	CRB2	Body	island	Body-island	chr9:126135407-126136193
cg04569082	0.0222382	0.532271	-0.510033	3.13226e-11	2.44402e-08	12	127940323	R	I		IGR	shore	IGR-shore	chr12:127940451-127940907
cg16286844	0.860654	0.0839969	0.776657	3.13642e-11	2.44402e-08	12	130819699	F	II		IGR	shelf	IGR-shelf	chr12:130822360-130822696
cg20824761	0.472883	0.0172034	0.45568	3.13959e-11	2.44402e-08	15	69591567	R	I	PAQR5	5'UTR	island	5'UTR-island	chr15:69591246-69591754
cg09663530	0.519677	0.0290759	0.490601	3.15979e-11	2.44402e-08	15	41953829	R	II	MGA	5'UTR	island	5'UTR-island	chr15:41953823-41954338
cg13434396	0.0735089	0.81704	-0.743531	3.16406e-11	2.44402e-08	19	1508555	R	II	ADAMTSL5	Body	shore	Body-shore	chr19:1510493-1510725
cg08742502	0.0889415	0.949772	-0.860831	3.16483e-11	2.44402e-08	6	106546754	F	II	PRDM1	Body	opensea	Body-opensea
cg16095355	0.530882	0.0484839	0.482398	3.17311e-11	2.44402e-08	12	130750236	R	I		IGR	opensea	IGR-opensea
cg12936423	0.649386	0.047145	0.602241	3.17827e-11	2.44402e-08	6	33160849	R	I	COL11A2	TSS1500	shore	TSS1500-shore	chr6:33160945-33161337
cg21933859	0.966418	0.408675	0.557743	3.1831e-11	2.44402e-08	2	211090271	R	II	ACADL	TSS200	shore	TSS200-shore	chr2:211089413-211090176
cg15649857	0.368886	0.840686	-0.4718	3.18356e-11	2.44402e-08	1	25051716	R	II		IGR	opensea	IGR-opensea
cg14221252	0.345765	0.894373	-0.548608	3.18376e-11	2.44402e-08	9	139589413	F	II		IGR	shore	IGR-shore	chr9:139590437-139590761
cg25033990	0.20438	0.661466	-0.457085	3.20643e-11	2.4497e-08	17	32484014	R	II	ACCN1	TSS200	island	TSS200-island	chr17:32484007-32484280
cg03384094	0.520952	0.050353	0.470599	3.21299e-11	2.4497e-08	8	19172048	F	II	SH2D4A	5'UTR	island	5'UTR-island	chr8:19170999-19172056
cg26756979	0.793504	0.085823	0.707681	3.2198e-11	2.4497e-08	X	118109365	R	I	LONRF3	1stExon	island	1stExon-island	chrX:118108502-118110559
cg02331883	0.646385	0.0454557	0.60093	3.22133e-11	2.4497e-08	5	140798095	F	II	PCDHGA4	Body	shore	Body-shore	chr5:140798757-140799359
cg21336594	0.315444	0.923744	-0.608301	3.22573e-11	2.4497e-08	4	79057742	F	II	FRAS1	Body	opensea	Body-opensea
cg17907238	0.620156	0.0340722	0.586084	3.229e-11	2.4497e-08	1	934907	F	I	HES4	Body	island	Body-island	chr1:933387-937410
cg07592976	0.0330437	0.554189	-0.521145	3.23245e-11	2.4497e-08	17	8055733	F	I	PER1	5'UTR	island	5'UTR-island	chr17:8054550-8055835
cg14703589	0.639582	0.118277	0.521305	3.24159e-11	2.45216e-08	22	31644558	R	I	LIMK2	1stExon	opensea	1stExon-opensea
cg18853219	0.138257	0.730265	-0.592007	3.25672e-11	2.45912e-08	19	9695432	F	II	ZNF121	TSS1500	island	TSS1500-island	chr19:9694921-9695433
cg06486582	0.636568	0.0197717	0.616796	3.26719e-11	2.46255e-08	5	22910681	R	II		IGR	opensea	IGR-opensea
cg05461386	0.791633	0.0347072	0.756926	3.27345e-11	2.4628e-08	5	178371587	F	II	ZNF454	Body	shelf	Body-shelf	chr5:178367620-178368725
cg01289782	0.507496	0.0188551	0.488641	3.2845e-11	2.46664e-08	4	183367333	R	II	ODZ3	Body	shore	Body-shore	chr4:183369276-183370459
cg23418097	0.12531	0.836361	-0.711052	3.29887e-11	2.47296e-08	14	50155089	F	I	POLE2	TSS200	island	TSS200-island	chr14:50154754-50155239
cg02763536	0.940242	0.118766	0.821476	3.31812e-11	2.47599e-08	17	40932515	R	I	WNK4	TSS200	island	TSS200-island	chr17:40932329-40933299
cg23205003	0.623071	0.0329645	0.590107	3.32994e-11	2.47599e-08	1	934662	R	I	HES4	Body	island	Body-island	chr1:933387-937410
cg12581627	0.715764	0.0538343	0.661929	3.33103e-11	2.47599e-08	13	61987935	F	I	PCDH20	Body	opensea	Body-opensea
cg10207240	0.833864	0.37595	0.457914	3.33803e-11	2.47599e-08	12	122356781	R	II	WDR66	5'UTR	island	5'UTR-island	chr12:122356315-122356853
cg13829635	0.593636	0.0337361	0.5599	3.33816e-11	2.47599e-08	6	31371573	R	I	MICA	Body	island	Body-island	chr6:31370915-31371917
cg00832635	0.940446	0.088319	0.852127	3.33868e-11	2.47599e-08	19	22815853	R	II	ZNF492	TSS1500	shore	TSS1500-shore	chr19:22817274-22817546
cg01889284	0.0626008	0.581434	-0.518833	3.35312e-11	2.48226e-08	5	81890512	F	II		IGR	opensea	IGR-opensea
cg26217648	0.0638301	0.534195	-0.470365	3.38896e-11	2.50433e-08	14	58096553	F	II		IGR	opensea	IGR-opensea
cg11139740	0.206104	0.777494	-0.57139	3.41795e-11	2.51657e-08	12	92814660	R	II	CLLU1OS	3'UTR	opensea	3'UTR-opensea
cg26253898	0.559558	0.947996	-0.388438	3.42199e-11	2.51657e-08	2	163006202	R	II	GCG	5'UTR	opensea	5'UTR-opensea
cg08066500	0.471752	0.949456	-0.477705	3.42961e-11	2.51657e-08	3	2406280	F	II	CNTN4	5'UTR	opensea	5'UTR-opensea
cg26082001	0.0335204	0.411461	-0.377941	3.42976e-11	2.51657e-08	15	102357765	F	II	OR4F15	TSS1500	opensea	TSS1500-opensea
cg17192315	0.0312495	0.553369	-0.522119	3.43617e-11	2.51683e-08	18	61375622	F	II	SERPINB11	5'UTR	opensea	5'UTR-opensea
cg18675043	0.790155	0.251371	0.538784	3.4511e-11	2.52332e-08	10	105453224	F	I	SH3PXD2A	Body	island	Body-island	chr10:105452338-105453230
cg01719904	0.085884	0.664111	-0.578227	3.46579e-11	2.5296e-08	3	26410290	R	II		IGR	opensea	IGR-opensea
cg21743712	0.640407	0.025418	0.614989	3.47202e-11	2.5297e-08	3	79817125	R	II	ROBO1	TSS200	shore	TSS200-shore	chr3:79815638-79815900
cg13966557	0.63369	0.0777331	0.555957	3.49491e-11	2.5381e-08	4	184908884	F	II	STOX2	Body	opensea	Body-opensea
cg18946226	0.683865	0.0241792	0.659686	3.49577e-11	2.5381e-08	13	109248503	F	II	MYO16	5'UTR	opensea	5'UTR-opensea
cg26877588	0.032346	0.503787	-0.471441	3.51088e-11	2.54463e-08	18	61455379	F	II	SERPINB7	Body	opensea	Body-opensea
cg26106316	0.0323637	0.643754	-0.61139	3.52175e-11	2.54806e-08	2	56701451	F	II		IGR	opensea	IGR-opensea
cg18687533	0.880594	0.179553	0.701041	3.54547e-11	2.5495e-08	18	77905947	R	II	LOC100130522	Body	shore	Body-shore	chr18:77905297-77905566
cg11076814	0.0867436	0.516873	-0.43013	3.55045e-11	2.5495e-08	4	11225303	R	II		IGR	opensea	IGR-opensea
cg04353171	0.797102	0.213885	0.583218	3.55765e-11	2.5495e-08	6	30698729	R	II	FLOT1	Body	opensea	Body-opensea
cg20203352	0.821334	0.0674734	0.753861	3.56511e-11	2.5495e-08	2	66803837	F	I		IGR	island	IGR-island	chr2:66802890-66804831
cg27170782	0.0269136	0.743388	-0.716475	3.56697e-11	2.5495e-08	17	46800028	F	I	PRAC	TSS200	shore	TSS200-shore	chr17:46800533-46800746
cg02631767	0.602935	0.0458758	0.557059	3.5694e-11	2.5495e-08	12	20661554	F	II	PDE3A	Body	opensea	Body-opensea
cg03498175	0.146251	0.921836	-0.775585	3.57683e-11	2.5495e-08	4	185724569	R	I	ACSL1	Body	island	Body-island	chr4:185724434-185724647
cg25729692	0.0417373	0.63051	-0.588773	3.58317e-11	2.5495e-08	1	207473976	F	II		IGR	opensea	IGR-opensea
cg05453893	0.611005	0.0196809	0.591324	3.58411e-11	2.5495e-08	13	56169684	R	II		IGR	opensea	IGR-opensea
cg01040523	0.292815	0.891518	-0.598703	3.58793e-11	2.5495e-08	13	37004617	R	I	CCNA1	TSS1500	shore	TSS1500-shore	chr13:37005581-37006453
cg24830494	0.45801	0.0285287	0.429482	3.59127e-11	2.5495e-08	5	140474986	R	II	PCDHB2	1stExon	shore	1stExon-shore	chr5:140475599-140476607
cg08108311	0.760094	0.111783	0.648311	3.59828e-11	2.55011e-08	17	40932746	F	II	WNK4	1stExon	island	1stExon-island	chr17:40932329-40933299
cg13340636	0.939314	0.497185	0.442129	3.61648e-11	2.5583e-08	3	147110667	R	II	ZIC4	Body	island	Body-island	chr3:147108511-147111703
cg17971015	0.511192	0.0621965	0.448995	3.62215e-11	2.5583e-08	19	12306198	F	II		IGR	island	IGR-island	chr19:12305552-12306304
cg14359052	0.070315	0.823481	-0.753166	3.64774e-11	2.56049e-08	6	106546744	F	II	PRDM1	Body	opensea	Body-opensea
cg13423274	0.102933	0.76045	-0.657517	3.65513e-11	2.56049e-08	11	28695679	F	II		IGR	opensea	IGR-opensea
cg01397968	0.146088	0.697653	-0.551564	3.65515e-11	2.56049e-08	3	111831279	F	II	C3orf52	Body	opensea	Body-opensea
cg22062537	0.0465564	0.526882	-0.480325	3.65833e-11	2.56049e-08	2	241076198	R	I	MYEOV2	TSS1500	shore	TSS1500-shore	chr2:241075403-241075916
cg13406746	0.59654	0.133172	0.463368	3.67704e-11	2.56049e-08	11	615583	F	II	IRF7	5'UTR	island	5'UTR-island	chr11:614760-616068
cg12135457	0.171004	0.789314	-0.61831	3.67794e-11	2.56049e-08	10	60458074	R	II	BICC1	Body	opensea	Body-opensea
cg13514824	0.114899	0.920399	-0.805499	3.68786e-11	2.56049e-08	3	79067085	R	II	ROBO1	Body	shore	Body-shore	chr3:79067882-79068566
cg08376864	0.0362318	0.446797	-0.410565	3.68846e-11	2.56049e-08	3	192958726	R	II	MGC2889	TSS1500	island	TSS1500-island	chr3:192958709-192959373
cg04149356	0.0861266	0.84607	-0.759943	3.68941e-11	2.56049e-08	5	158139306	R	II	EBF1	Body	opensea	Body-opensea
cg20938085	0.480565	0.0150006	0.465564	3.69238e-11	2.56049e-08	5	140768230	R	II	PCDHGB4	1stExon	shore	1stExon-shore	chr5:140768939-140769483
cg21784272	0.730687	0.141639	0.589049	3.69499e-11	2.56049e-08	4	187646396	R	II	FAT1	TSS1500	island	TSS1500-island	chr4:187644319-187648253
cg02574394	0.372731	0.932397	-0.559666	3.70235e-11	2.56049e-08	1	57637644	F	II	DAB1	Body	opensea	Body-opensea
cg03971521	0.929462	0.457695	0.471768	3.70736e-11	2.56049e-08	19	14583389	R	II	PTGER1	Body	island	Body-island	chr19:14582419-14585098
cg01726775	0.491562	0.0704662	0.421096	3.71157e-11	2.56049e-08	12	7261710	F	II	LOC283314	Body	opensea	Body-opensea
cg21068094	0.0652098	0.566156	-0.500946	3.72273e-11	2.56393e-08	18	55862711	R	I	NEDD4L	5'UTR	island	5'UTR-island	chr18:55862653-55862873
cg03045425	0.144773	0.903283	-0.75851	3.74104e-11	2.57228e-08	18	31803633	R	I	NOL4	TSS200	island	TSS200-island	chr18:31802358-31803792
cg06518327	0.887646	0.352358	0.535288	3.75829e-11	2.57679e-08	7	157261163	F	I		IGR	island	IGR-island	chr7:157260938-157261221
cg11338128	0.0557852	0.57184	-0.516055	3.76001e-11	2.57679e-08	1	77492835	R	II	ST6GALNAC5	Body	opensea	Body-opensea
cg13700939	0.230984	0.754429	-0.523445	3.76834e-11	2.57824e-08	2	128166166	R	I		IGR	island	IGR-island	chr2:128165848-128166198
cg18133934	0.543597	0.0923159	0.451281	3.78215e-11	2.58288e-08	22	23523310	F	II	BCR	1stExon	island	1stExon-island	chr22:23522550-23524465
cg17707930	0.557986	0.0967808	0.461205	3.79438e-11	2.58288e-08	19	58571811	F	II	ZNF135	Body	shore	Body-shore	chr19:58570393-58571779
cg20387392	0.305815	0.901272	-0.595456	3.80422e-11	2.58288e-08	3	114378420	F	II	ZBTB20	5'UTR	opensea	5'UTR-opensea
cg01906015	0.141775	0.537873	-0.396097	3.81111e-11	2.58288e-08	8	63161579	R	I	NKAIN3	1stExon	island	1stExon-island	chr8:63160598-63162064
cg08303922	0.943142	0.412769	0.530373	3.8147e-11	2.58288e-08	9	4299221	R	II	GLIS3	5'UTR	island	5'UTR-island	chr9:4297817-4300182
cg04529066	0.923992	0.405798	0.518194	3.81473e-11	2.58288e-08	2	211090117	R	I	ACADL	5'UTR	island	5'UTR-island	chr2:211089413-211090176
cg13910460	0.0484337	0.582714	-0.534281	3.8212e-11	2.58288e-08	3	112059676	R	II	CD200	Body	opensea	Body-opensea
cg11413133	0.951231	0.49477	0.456461	3.8303e-11	2.58288e-08	17	21281318	F	I	KCNJ12	5'UTR	island	5'UTR-island	chr17:21279506-21281574
cg12327866	0.707804	0.140504	0.5673	3.83117e-11	2.58288e-08	10	1939663	F	I		IGR	opensea	IGR-opensea
cg08165340	0.0660321	0.733411	-0.667379	3.83868e-11	2.58288e-08	2	153917369	F	II		IGR	opensea	IGR-opensea
cg13475877	0.149918	0.956968	-0.80705	3.84354e-11	2.58288e-08	8	56882373	R	II	LYN	Body	opensea	Body-opensea
cg16424143	0.504346	0.0631787	0.441167	3.86562e-11	2.59073e-08	8	70745601	R	I	SLCO5A1	5'UTR	island	5'UTR-island	chr8:70744098-70747441
cg08823975	0.36737	0.959498	-0.592128	3.86769e-11	2.59073e-08	4	185724646	F	II	ACSL1	Body	island	Body-island	chr4:185724434-185724647
cg24868305	0.756987	0.0668883	0.690099	3.87495e-11	2.59141e-08	1	225998730	R	II	EPHX1	5'UTR	shore	5'UTR-shore	chr1:225997646-225998233
cg10594709	0.255488	0.780912	-0.525424	3.89244e-11	2.59892e-08	8	144489858	F	I		IGR	island	IGR-island	chr8:144489534-144489962
cg00253658	0.230166	0.656349	-0.426183	3.91917e-11	2.60502e-08	16	54210496	R	I		IGR	opensea	IGR-opensea
cg04842553	0.101668	0.918534	-0.816866	3.9305e-11	2.60502e-08	2	55746074	R	II	CCDC104	TSS1500	shore	TSS1500-shore	chr2:55746675-55746999
cg11802469	0.0545821	0.49136	-0.436778	3.94769e-11	2.60502e-08	6	84743086	F	II	MRAP2	TSS1500	shore	TSS1500-shore	chr6:84743357-84743948
cg18774435	0.040358	0.565693	-0.525335	3.95743e-11	2.60502e-08	11	59838540	F	II	MS4A3	3'UTR	opensea	3'UTR-opensea
cg24703018	0.817743	0.0323134	0.785429	3.95823e-11	2.60502e-08	4	75859815	R	I	PARM1	Body	island	Body-island	chr4:75858300-75859931
cg13548144	0.333541	0.892999	-0.559459	3.9602e-11	2.60502e-08	9	102368273	F	II		IGR	opensea	IGR-opensea
cg20122470	0.574398	0.0314141	0.542984	3.96133e-11	2.60502e-08	11	67183083	F	I	ATPGD1	TSS200	island	TSS200-island	chr11:67182965-67183393
cg04099158	0.110394	0.941318	-0.830924	3.96559e-11	2.60502e-08	7	40566521	F	II	C7orf10	Body	opensea	Body-opensea
cg15248242	0.200954	0.61676	-0.415806	3.9673e-11	2.60502e-08	11	125603160	R	II		IGR	opensea	IGR-opensea
cg11662061	0.244847	0.87734	-0.632493	3.97116e-11	2.60502e-08	13	97928231	F	II	MBNL2	5'UTR	opensea	5'UTR-opensea
cg01792368	0.56392	0.0514426	0.512477	3.97515e-11	2.60502e-08	6	131456785	F	I		IGR	island	IGR-island	chr6:131456364-131457157
cg09639133	0.0346401	0.727077	-0.692437	3.97684e-11	2.60502e-08	5	146831209	F	II	DPYSL3	Body	shore	Body-shore	chr5:146832560-146833938
cg08665810	0.939157	0.366291	0.572866	4.02722e-11	2.63386e-08	2	242498021	R	II	BOK	TSS200	island	TSS200-island	chr2:242498013-242499274
cg22117850	0.902247	0.508933	0.393313	4.06156e-11	2.64835e-08	15	40575431	R	II		IGR	island	IGR-island	chr15:40573628-40576118
cg11038332	0.493742	0.080448	0.413294	4.06212e-11	2.64835e-08	10	114711932	R	II	TCF7L2	Body	shore	Body-shore	chr10:114712115-114712544
cg26322231	0.538531	0.0477926	0.490738	4.08479e-11	2.65585e-08	7	138720803	F	I	ZC3HAV1L	TSS200	island	TSS200-island	chr7:138720044-138721019
cg13557582	0.625316	0.045078	0.580238	4.08642e-11	2.65585e-08	12	130750286	F	II		IGR	opensea	IGR-opensea
cg08343881	0.607685	0.0603218	0.547363	4.10402e-11	2.66312e-08	6	28304075	R	I	ZNF323	1stExon	opensea	1stExon-opensea
cg05601096	0.367744	0.907081	-0.539337	4.11849e-11	2.66835e-08	14	88461031	R	II	GALC	TSS1500	shore	TSS1500-shore	chr14:88459118-88459689
cg05151360	0.123714	0.717337	-0.593623	4.12692e-11	2.66964e-08	15	37402723	F	II		IGR	shore	IGR-shore	chr15:37403042-37403267
cg23710611	0.0875017	0.688271	-0.600769	4.13764e-11	2.67241e-08	1	58098908	F	II	DAB1	5'UTR	opensea	5'UTR-opensea
cg03701992	0.900321	0.495258	0.405064	4.1513e-11	2.67264e-08	21	40984886	R	I	C21orf88	TSS200	opensea	TSS200-opensea
cg10038907	0.220297	0.905377	-0.68508	4.15891e-11	2.67264e-08	14	50154240	F	II	POLE2	Body	shore	Body-shore	chr14:50154754-50155239
cg06154084	0.821859	0.0480426	0.773816	4.1632e-11	2.67264e-08	10	102792249	R	I	PDZD7	TSS1500	island	TSS1500-island	chr10:102792042-102792266
cg26672452	0.621225	0.0622276	0.558997	4.16374e-11	2.67264e-08	16	88794582	R	II	FAM38A	Body	shore	Body-shore	chr16:88793071-88793877
cg06618740	0.656098	0.0393977	0.616701	4.20121e-11	2.69254e-08	1	1100126	F	II		IGR	island	IGR-island	chr1:1098043-1100584
cg20585530	0.612222	0.0676257	0.544596	4.22517e-11	2.70372e-08	14	60975912	F	I	SIX6	TSS200	island	TSS200-island	chr14:60975732-60978180
cg12092413	0.150203	0.651167	-0.500964	4.24288e-11	2.71087e-08	10	97885868	R	II		IGR	shelf	IGR-shelf	chr10:97889636-97890412
cg12297590	0.46254	0.939699	-0.477159	4.26029e-11	2.71265e-08	6	158080750	F	I	ZDHHC14	Body	opensea	Body-opensea
cg17784596	0.503255	0.0188829	0.484373	4.26363e-11	2.71265e-08	6	32122010	F	II	PPT2	5'UTR	island	5'UTR-island	chr6:32121829-32122529
cg08465708	0.377271	0.930948	-0.553677	4.26526e-11	2.71265e-08	1	57836927	R	II	DAB1	5'UTR	opensea	5'UTR-opensea
cg05429117	0.100003	0.742279	-0.642277	4.27875e-11	2.71707e-08	10	83630419	R	II		IGR	shelf	IGR-shelf	chr10:83633820-83635729
cg05756301	0.410529	0.804945	-0.394416	4.29736e-11	2.72121e-08	6	128901562	R	II		IGR	island	IGR-island	chr6:128901553-128901925
cg23523659	0.472797	0.0222119	0.450585	4.29837e-11	2.72121e-08	10	2125911	R	I		IGR	opensea	IGR-opensea
cg15578015	0.571455	0.0261756	0.545279	4.30963e-11	2.72129e-08	1	934409	F	I	HES4	3'UTR	island	3'UTR-island	chr1:933387-937410
cg26368011	0.541882	0.0477642	0.494118	4.31161e-11	2.72129e-08	19	58627492	R	II	ZSCAN18	Body	shore	Body-shore	chr19:58629309-58630241
cg13689560	0.0252646	0.765323	-0.740058	4.33738e-11	2.72336e-08	19	2095643	F	I	C19orf36	TSS1500	island	TSS1500-island	chr19:2095395-2095727
cg07367760	0.154817	0.667626	-0.512808	4.33792e-11	2.72336e-08	16	2911707	F	II		IGR	shelf	IGR-shelf	chr16:2907574-2907836
cg12116395	0.743089	0.0723402	0.670749	4.34428e-11	2.72336e-08	X	40441216	F	I	ATP6AP2	Body	shore	Body-shore	chrX:40439739-40440705
cg15203905	0.787258	0.359236	0.428021	4.34688e-11	2.72336e-08	1	2845514	R	II		IGR	shore	IGR-shore	chr1:2847056-2847288
cg08204129	0.153556	0.576572	-0.423015	4.34767e-11	2.72336e-08	3	145852537	R	II	PLOD2	Body	opensea	Body-opensea
cg23731030	0.560454	0.0181014	0.542353	4.39715e-11	2.74017e-08	17	37856217	R	II	ERBB2	5'UTR	shore	5'UTR-shore	chr17:37856448-37856891
cg04197086	0.912565	0.111813	0.800752	4.39982e-11	2.74017e-08	13	112626876	R	I		IGR	shore	IGR-shore	chr13:112627428-112627642
cg11743827	0.579113	0.0445406	0.534572	4.40144e-11	2.74017e-08	3	185080905	R	II	MAP3K13	TSS200	opensea	TSS200-opensea
cg16404259	0.364962	0.945317	-0.580355	4.40777e-11	2.74017e-08	20	12988931	R	II	SPTLC3	TSS1500	opensea	TSS1500-opensea
cg09750385	0.688619	0.0322035	0.656415	4.42363e-11	2.74017e-08	4	156588012	R	II	GUCY1A3	1stExon	shore	1stExon-shore	chr4:156588297-156589292
cg21169203	0.945718	0.486828	0.45889	4.42712e-11	2.74017e-08	11	111847968	R	I	DIXDC1	TSS200	island	TSS200-island	chr11:111847927-111848401
cg16470716	0.883829	0.461744	0.422085	4.42957e-11	2.74017e-08	6	28956719	F	II		IGR	shore	IGR-shore	chr6:28956106-28956578
cg23164218	0.0269677	0.4151	-0.388132	4.43806e-11	2.74017e-08	11	28569134	F	II		IGR	opensea	IGR-opensea
cg14106719	0.0486727	0.682156	-0.633483	4.44256e-11	2.74017e-08	9	80524371	R	II	GNAQ	Body	opensea	Body-opensea
cg08554603	0.0482526	0.601866	-0.553613	4.44673e-11	2.74017e-08	7	120702049	F	II	C7orf58	Body	opensea	Body-opensea
cg16011583	0.951672	0.499574	0.452098	4.44709e-11	2.74017e-08	17	59489182	F	I	C17orf82	1stExon	island	1stExon-island	chr17:59488115-59490485
cg15707833	0.582686	0.0435299	0.539156	4.49063e-11	2.75379e-08	8	131455276	R	I		IGR	island	IGR-island	chr8:131455248-131456285
cg04924141	0.0353963	0.504417	-0.469021	4.49262e-11	2.75379e-08	X	154493858	F	I	RAB39B	TSS200	island	TSS200-island	chrX:154493303-154493907
cg22521151	0.605746	0.0271951	0.578551	4.49509e-11	2.75379e-08	1	1098900	R	II		IGR	island	IGR-island	chr1:1098043-1100584
cg05868491	0.348806	0.945116	-0.59631	4.49572e-11	2.75379e-08	2	153339703	F	II	FMNL2	Body	opensea	Body-opensea
cg06809364	0.237773	0.7528	-0.515027	4.50906e-11	2.75625e-08	3	152555206	F	II	P2RY1	3'UTR	shore	3'UTR-shore	chr3:152552602-152553712
cg23745444	0.804644	0.307583	0.497061	4.51506e-11	2.75625e-08	12	130624293	F	II		IGR	shore	IGR-shore	chr12:130623142-130623492
cg20103843	0.801887	0.0483125	0.753574	4.51964e-11	2.75625e-08	19	9577374	R	II	ZNF560	Body	opensea	Body-opensea
cg14951132	0.0447385	0.535217	-0.490479	4.55e-11	2.75807e-08	X	105067038	F	I	NRK	Body	island	Body-island	chrX:105066349-105067110
cg19249107	0.787398	0.220598	0.5668	4.56851e-11	2.75807e-08	1	55505954	R	I	PCSK9	Body	island	Body-island	chr1:55505060-55506015
cg09231482	0.0484314	0.631633	-0.583202	4.57335e-11	2.75807e-08	X	154493497	F	II	RAB39B	1stExon	island	1stExon-island	chrX:154493303-154493907
cg04426109	0.493714	0.0762266	0.417487	4.58039e-11	2.75807e-08	15	27959473	F	II		IGR	opensea	IGR-opensea
cg17765304	0.543905	0.0645402	0.479364	4.58978e-11	2.75807e-08	2	55509258	F	I	PRDXDD1P	TSS200	island	TSS200-island	chr2:55509233-55509720
cg06803134	0.888996	0.448935	0.440061	4.59113e-11	2.75807e-08	16	2069822	F	I	NPW	1stExon	island	1stExon-island	chr16:2069718-2070865
cg03120289	0.188691	0.635476	-0.446785	4.59927e-11	2.75807e-08	1	99470550	F	I	LPPR5	TSS200	island	TSS200-island	chr1:99469932-99470968
cg22654504	0.617203	0.0304104	0.586793	4.60523e-11	2.75807e-08	4	183717025	R	II	ODZ3	Body	shelf	Body-shelf	chr4:183720658-183721739
cg16071219	0.903525	0.178232	0.725293	4.6116e-11	2.75807e-08	13	48986124	R	I	LPAR6	Body	opensea	Body-opensea
cg24997276	0.944236	0.174542	0.769694	4.61317e-11	2.75807e-08	13	112628792	R	II		IGR	shore	IGR-shore	chr13:112630568-112630796
cg26465391	0.836904	0.283569	0.553335	4.61389e-11	2.75807e-08	19	58220773	F	II	ZNF154	TSS200	shore	TSS200-shore	chr19:58220189-58220517
cg03778909	0.933236	0.334916	0.59832	4.61765e-11	2.75807e-08	17	80833393	R	II	TBCD	Body	shelf	Body-shelf	chr17:80829533-80829871
cg16065186	0.623862	0.0787518	0.545111	4.62014e-11	2.75807e-08	17	37856663	F	II	ERBB2	5'UTR	island	5'UTR-island	chr17:37856448-37856891
cg21536585	0.0260891	0.88759	-0.861501	4.62883e-11	2.75807e-08	5	133801528	R	II		IGR	island	IGR-island	chr5:133801506-133801742
cg00318320	0.95676	0.212246	0.744514	4.63337e-11	2.75807e-08	2	242498098	R	I	BOK	TSS200	island	TSS200-island	chr2:242498013-242499274
cg15439369	0.66348	0.147962	0.515518	4.65264e-11	2.75807e-08	12	130604743	F	I		IGR	opensea	IGR-opensea
cg01535453	0.679337	0.132523	0.546813	4.65365e-11	2.75807e-08	12	121163887	F	II	ACADS	Body	island	Body-island	chr12:121163472-121163913
cg20401521	0.432033	0.0188555	0.413178	4.656e-11	2.75807e-08	9	90112711	F	I	DAPK1	TSS200	island	TSS200-island	chr9:90112514-90113817
cg02916932	0.0439092	0.561593	-0.517684	4.65679e-11	2.75807e-08	16	57318880	R	I	PLLP	TSS1500	island	TSS1500-island	chr16:57317967-57318964
cg07557639	0.107865	0.684628	-0.576763	4.6605e-11	2.75807e-08	3	117481358	R	II		IGR	opensea	IGR-opensea
cg08275680	0.489422	0.0142194	0.475202	4.66395e-11	2.75807e-08	19	58595940	R	II	ZSCAN18	3'UTR	island	3'UTR-island	chr19:58595816-58596927
cg16931707	0.0738665	0.906741	-0.832875	4.66873e-11	2.75807e-08	12	42873202	F	II	PRICKLE1	5'UTR	shelf	5'UTR-shelf	chr12:42876654-42878193
cg19812050	0.518407	0.0311346	0.487272	4.6795e-11	2.7605e-08	19	1471537	R	II	APC2	3'UTR	shore	3'UTR-shore	chr19:1472935-1473210
cg06852942	0.872617	0.101226	0.77139	4.69789e-11	2.76742e-08	5	476497	R	I	SLC9A3	Body	island	Body-island	chr5:476317-476933
cg12072770	0.561967	0.0228103	0.539157	4.7133e-11	2.77257e-08	10	1995014	R	I		IGR	opensea	IGR-opensea
cg24082037	0.540199	0.0433801	0.496819	4.74894e-11	2.78825e-08	10	2005835	R	II		IGR	opensea	IGR-opensea
cg01771213	0.0952532	0.734226	-0.638973	4.75338e-11	2.78825e-08	1	57735838	F	II	DAB1	Body	opensea	Body-opensea
cg13473196	0.827594	0.398016	0.429578	4.78896e-11	2.80447e-08	11	46848312	R	I	CKAP5	5'UTR	opensea	5'UTR-opensea
cg22614239	0.898526	0.484049	0.414477	4.79943e-11	2.80447e-08	3	147106208	F	I	ZIC4	3'UTR	shelf	3'UTR-shelf	chr3:147108511-147111703
cg26955835	0.150826	0.562779	-0.411952	4.80211e-11	2.80447e-08	4	107957072	R	II	DKK2	1stExon	island	1stExon-island	chr4:107956555-107957453
cg14572307	0.84195	0.10259	0.739361	4.80804e-11	2.80447e-08	13	52733860	F	II	NEK3	TSS1500	island	TSS1500-island	chr13:52733378-52733861
cg05883907	0.947279	0.372806	0.574473	4.84078e-11	2.8196e-08	12	49318487	R	II	FKBP11	Body	island	Body-island	chr12:49318486-49319476
cg27665767	0.513295	0.0517728	0.461522	4.85833e-11	2.82586e-08	5	140764485	F	II	PCDHGA4	Body	island	Body-island	chr5:140764301-140764680
cg21657577	0.0495544	0.786076	-0.736522	4.87234e-11	2.82639e-08	19	52956622	R	II	ZNF578	TSS1500	shore	TSS1500-shore	chr19:52956656-52957245
cg08706732	0.775426	0.267106	0.508321	4.87285e-11	2.82639e-08	1	29448625	F	I	TMEM200B	5'UTR	island	5'UTR-island	chr1:29447699-29451847
cg04681845	0.0360861	0.530747	-0.49466	4.90842e-11	2.83286e-08	2	153283485	R	II	FMNL2	Body	opensea	Body-opensea
cg15408020	0.0667215	0.476992	-0.410271	4.91114e-11	2.83286e-08	6	74987753	F	II		IGR	opensea	IGR-opensea
cg17154315	0.0700789	0.458584	-0.388506	4.92126e-11	2.83286e-08	8	106331166	F	I	ZFPM2	5'UTR	island	5'UTR-island	chr8:106330518-106332120
cg04833713	0.235047	0.886926	-0.65188	4.92325e-11	2.83286e-08	10	74871078	R	I	NUDT13	5'UTR	opensea	5'UTR-opensea
cg17711253	0.338771	0.919384	-0.580613	4.92588e-11	2.83286e-08	11	30341277	F	II		IGR	shelf	IGR-shelf	chr11:30344536-30344946
cg01494348	0.497537	0.048121	0.449416	4.92916e-11	2.83286e-08	8	144660395	F	II	NAPRT1	1stExon	island	1stExon-island	chr8:144659745-144660635
cg04583874	0.0684275	0.562676	-0.494248	4.93775e-11	2.83286e-08	8	144242268	F	II	LY6H	TSS1500	shore	TSS1500-shore	chr8:144240761-144242113
cg13621272	0.253903	0.849664	-0.595761	4.93857e-11	2.83286e-08	5	155449909	R	II		IGR	opensea	IGR-opensea
cg14002960	0.226015	0.855435	-0.62942	4.96352e-11	2.84324e-08	18	31739423	R	I	NOL4	Body	island	Body-island	chr18:31739047-31739522
cg23598424	0.40621	0.851594	-0.445385	4.97467e-11	2.84571e-08	13	97912570	F	I	MBNL2	5'UTR	opensea	5'UTR-opensea
cg03648711	0.780779	0.214416	0.566363	4.99374e-11	2.85105e-08	11	79150041	F	I	ODZ4	5'UTR	island	5'UTR-island	chr11:79148358-79152200
cg27646509	0.8867	0.335671	0.551029	4.99775e-11	2.85105e-08	19	58598939	F	II	ZSCAN18	Body	shelf	Body-shelf	chr19:58595816-58596927
cg26529778	0.0178652	0.733222	-0.715357	5.00749e-11	2.85269e-08	18	31659655	R	II	NOL4	Body	opensea	Body-opensea
cg16185379	0.389769	0.0112255	0.378544	5.01611e-11	2.85368e-08	11	77850528	F	II	ALG8	Body	island	Body-island	chr11:77850482-77850845
cg05397813	0.0229367	0.438398	-0.415461	5.02379e-11	2.85414e-08	X	152599146	R	II	ZNF275	TSS1500	shore	TSS1500-shore	chrX:152599434-152600076
cg00665492	0.556168	0.0317687	0.5244	5.04399e-11	2.8617e-08	3	164914575	F	I	SLITRK3	TSS200	opensea	TSS200-opensea
cg01641509	0.41871	0.813882	-0.395172	5.05556e-11	2.86276e-08	2	136844587	F	II		IGR	opensea	IGR-opensea
cg25124045	0.0374291	0.477643	-0.440214	5.06027e-11	2.86276e-08	5	52749655	F	II		IGR	opensea	IGR-opensea
cg13879875	0.921878	0.468598	0.453279	5.07352e-11	2.86276e-08	22	39640959	F	I	PDGFB	TSS200	island	TSS200-island	chr22:39638219-39640966
cg03327570	0.132645	0.606506	-0.47386	5.07762e-11	2.86276e-08	2	145304883	F	I		IGR	opensea	IGR-opensea
cg14397166	0.648457	0.0246974	0.62376	5.08385e-11	2.86276e-08	14	69259292	R	II	ZFP36L1	Body	shore	Body-shore	chr14:69259612-69262900
cg09663691	0.799355	0.0949304	0.704424	5.08721e-11	2.86276e-08	3	19188414	R	II		IGR	island	IGR-island	chr3:19188246-19188772
cg10682568	0.0331683	0.443068	-0.4099	5.11068e-11	2.87208e-08	4	87040423	F	II	MAPK10	Body	opensea	Body-opensea
cg06940756	0.0552947	0.81393	-0.758635	5.12185e-11	2.87447e-08	8	10927738	F	II	XKR6	Body	shore	Body-shore	chr8:10928984-10929211
cg15066504	0.260348	0.816002	-0.555654	5.13355e-11	2.87715e-08	6	75884800	R	II	COL12A1	Body	opensea	Body-opensea
cg08934319	0.477298	0.0146039	0.462695	5.16279e-11	2.88245e-08	3	79174694	F	II	ROBO1	Body	opensea	Body-opensea
cg10090761	0.868229	0.172738	0.695491	5.17834e-11	2.88245e-08	19	1468466	F	II	APC2	Body	island	Body-island	chr19:1465206-1471241
cg25627144	0.960464	0.43481	0.525654	5.17877e-11	2.88245e-08	19	39989412	F	I	DLL3	TSS200	island	TSS200-island	chr19:39989397-39990140
cg16427315	0.266803	0.809603	-0.5428	5.18417e-11	2.88245e-08	3	46283298	R	II	CCR3	TSS1500	opensea	TSS1500-opensea
cg24841257	0.466912	0.926304	-0.459392	5.19091e-11	2.88245e-08	1	99126704	R	II	SNX7	TSS1500	shore	TSS1500-shore	chr1:99126872-99127711
cg05156137	0.845837	0.256587	0.58925	5.2094e-11	2.88245e-08	21	35898975	R	II	RCAN1	5'UTR	opensea	5'UTR-opensea
cg04796189	0.552268	0.0435353	0.508733	5.21091e-11	2.88245e-08	4	94750047	F	II	ATOH1	TSS200	island	TSS200-island	chr4:94749495-94750998
cg00025715	0.872435	0.0347788	0.837656	5.21094e-11	2.88245e-08	19	58597097	R	II	ZSCAN18	Body	shore	Body-shore	chr19:58595816-58596927
cg15843845	0.515653	0.0526352	0.463018	5.21196e-11	2.88245e-08	9	123837236	F	II		IGR	island	IGR-island	chr9:123836702-123837585
cg26665224	0.0286198	0.501929	-0.473309	5.22041e-11	2.88245e-08	12	85305087	R	II	SLC6A15	5'UTR	shore	5'UTR-shore	chr12:85305200-85305422
cg14169158	0.332054	0.88166	-0.549607	5.23197e-11	2.88245e-08	1	166135957	F	I	FAM78B	5'UTR	island	5'UTR-island	chr1:166134258-166136448
cg02182754	0.912086	0.507332	0.404753	5.23295e-11	2.88245e-08	6	30699363	R	II	FLOT1	Body	opensea	Body-opensea
cg19205041	0.950817	0.423982	0.526835	5.23324e-11	2.88245e-08	6	143929511	R	II	PHACTR2	Body	opensea	Body-opensea
cg16987305	0.968531	0.318267	0.650265	5.24724e-11	2.88633e-08	1	65991596	R	I	LEPR	5'UTR	island	5'UTR-island	chr1:65991001-65991811
cg25511335	0.563648	0.972565	-0.408917	5.26907e-11	2.89451e-08	10	20406510	R	II	PLXDC2	Body	opensea	Body-opensea
cg04073913	0.769532	0.037282	0.73225	5.28421e-11	2.89899e-08	19	58596723	F	II	ZSCAN18	Body	island	Body-island	chr19:58595816-58596927
cg10933186	0.720792	0.182368	0.538424	5.29186e-11	2.89935e-08	5	140719302	R	I	PCDHGA2	1stExon	island	1stExon-island	chr5:140719129-140719343
cg21940220	0.122496	0.520565	-0.398069	5.30734e-11	2.904e-08	17	76184081	F	II	AFMID	Body	shore	Body-shore	chr17:76183077-76183449
cg09841203	0.536031	0.0183226	0.517708	5.32336e-11	2.90892e-08	13	52733292	R	II	NEK3	5'UTR	shore	5'UTR-shore	chr13:52733378-52733861
cg10166314	0.444963	0.0272808	0.417683	5.34303e-11	2.90892e-08	10	2006842	F	II		IGR	opensea	IGR-opensea
cg07251099	0.170827	0.938651	-0.767824	5.34655e-11	2.90892e-08	3	112052405	F	II	CD200	Body	island	Body-island	chr3:112051893-112052406
cg22444102	0.928491	0.192789	0.735702	5.35044e-11	2.90892e-08	18	74175208	F	II	ZNF516	TSS200	opensea	TSS200-opensea
cg26343512	0.503082	0.100862	0.40222	5.3588e-11	2.90892e-08	14	77413728	F	II		IGR	opensea	IGR-opensea
cg10515180	0.509602	0.956531	-0.446929	5.37038e-11	2.90892e-08	7	40583939	R	II	C7orf10	Body	opensea	Body-opensea
cg01770707	0.325808	0.971679	-0.645871	5.37225e-11	2.90892e-08	1	58063953	F	II	DAB1	5'UTR	opensea	5'UTR-opensea
cg11424682	0.514501	0.025004	0.489497	5.37918e-11	2.90892e-08	11	63997740	F	I	DNAJC4	TSS200	island	TSS200-island	chr11:63997662-63998412
cg00735667	0.562341	0.0331169	0.529224	5.37937e-11	2.90892e-08	3	74663796	F	I		IGR	island	IGR-island	chr3:74663506-74664121
cg12209876	0.14268	0.593297	-0.450618	5.38887e-11	2.91027e-08	6	152381560	R	II	ESR1	Body	opensea	Body-opensea
cg22011526	0.911243	0.455906	0.455337	5.42006e-11	2.92331e-08	6	36857605	F	II	C6orf89	Body	shelf	Body-shelf	chr6:36853590-36853927
cg13704271	0.668335	0.100671	0.567664	5.43899e-11	2.92381e-08	1	32666264	F	II	CCDC28B	1stExon	island	1stExon-island	chr1:32666231-32666460
cg22669623	0.591707	0.0749368	0.51677	5.44327e-11	2.92381e-08	22	46263165	F	I		IGR	island	IGR-island	chr22:46262065-46263747
cg25016420	0.178948	0.747119	-0.568171	5.44541e-11	2.92381e-08	20	12989053	R	I	SPTLC3	TSS1500	opensea	TSS1500-opensea
cg16756589	0.138462	0.628476	-0.490014	5.44914e-11	2.92381e-08	7	28682948	F	II	CREB5	Body	opensea	Body-opensea
cg09325012	0.234535	0.722774	-0.48824	5.46513e-11	2.9286e-08	3	112343034	R	II	CCDC80	Body	opensea	Body-opensea
cg25707745	0.289327	0.80488	-0.515552	5.51309e-11	2.94025e-08	3	34884326	F	II		IGR	opensea	IGR-opensea
cg19893316	0.0821137	0.793561	-0.711447	5.51679e-11	2.94025e-08	12	26832094	R	II	ITPR2	Body	opensea	Body-opensea
cg11965671	0.567224	0.121089	0.446135	5.52869e-11	2.94025e-08	5	159739797	R	I	CCNJL	TSS1500	island	TSS1500-island	chr5:159738781-159739913
cg03631078	0.108698	0.556248	-0.447549	5.54963e-11	2.94025e-08	3	114290368	F	II	ZBTB20	5'UTR	opensea	5'UTR-opensea
cg26539593	0.849001	0.221028	0.627973	5.54978e-11	2.94025e-08	5	137774958	R	I	REEP2	Body	opensea	Body-opensea
cg16108887	0.215517	0.728949	-0.513432	5.55136e-11	2.94025e-08	7	25608305	F	II		IGR	opensea	IGR-opensea
cg04186657	0.179066	0.707985	-0.528919	5.55376e-11	2.94025e-08	6	29690893	R	I	HLA-F	TSS1500	shore	TSS1500-shore	chr6:29691106-29692093
cg26456554	0.64624	0.11973	0.52651	5.55491e-11	2.94025e-08	2	240168283	F	I	HDAC4	Body	opensea	Body-opensea
cg06498964	0.8446	0.406364	0.438236	5.55552e-11	2.94025e-08	11	1981264	R	II		IGR	shore	IGR-shore	chr11:1983124-1983351
cg11192767	0.501983	0.0462781	0.455705	5.55765e-11	2.94025e-08	6	32121830	R	II	PPT2	5'UTR	island	5'UTR-island	chr6:32121829-32122529
cg24150662	0.519795	0.073321	0.446474	5.5696e-11	2.94282e-08	1	2949673	R	I		IGR	opensea	IGR-opensea
cg19811915	0.54914	0.0694934	0.479647	5.58018e-11	2.94466e-08	10	73648873	R	I		IGR	island	IGR-island	chr10:73648628-73648956
cg12417685	0.434248	0.0393782	0.394869	5.59106e-11	2.94666e-08	3	68981852	F	I	FAM19A4	TSS200	island	TSS200-island	chr3:68980783-68982035
cg16977735	0.526887	0.0491438	0.477744	5.61417e-11	2.94829e-08	10	530714	R	II	DIP2C	Body	island	Body-island	chr10:530713-531099
cg26298814	0.109962	0.652729	-0.542767	5.6161e-11	2.94829e-08	3	33259889	R	II	SUSD5	Body	shore	Body-shore	chr3:33259919-33260763
cg24652379	0.377116	0.913526	-0.53641	5.6167e-11	2.94829e-08	7	141477912	F	II	TAS2R4	TSS1500	opensea	TSS1500-opensea
cg03061682	0.97824	0.53499	0.443249	5.62254e-11	2.94829e-08	15	28352098	R	I		IGR	island	IGR-island	chr15:28351606-28353102
cg17512802	0.0534389	0.566819	-0.51338	5.63776e-11	2.95254e-08	4	79220419	R	II	FRAS1	Body	opensea	Body-opensea
cg02651820	0.422182	0.919997	-0.497816	5.6449e-11	2.95255e-08	10	35484824	R	II	CREM	Body	opensea	Body-opensea
cg10939667	0.277827	0.856492	-0.578665	5.67003e-11	2.96197e-08	6	152201611	F	II	ESR1	Body	opensea	Body-opensea
cg00710343	0.678873	0.0590919	0.619781	5.69554e-11	2.96834e-08	18	74239137	F	II	LOC284276	TSS1500	opensea	TSS1500-opensea
cg12786015	0.659045	0.0602935	0.598752	5.69653e-11	2.96834e-08	20	60441789	F	II	CDH4	Body	opensea	Body-opensea
cg00925087	0.17486	0.627395	-0.452535	5.70424e-11	2.96863e-08	2	48962273	R	II	LHCGR	Body	opensea	Body-opensea
cg11864882	0.781209	0.0256463	0.755563	5.71332e-11	2.96964e-08	18	43652232	F	I	PSTPIP2	1stExon	island	1stExon-island	chr18:43651796-43652455
cg21935062	0.171529	0.729568	-0.55804	5.73054e-11	2.97073e-08	2	171426965	F	II	MYO3B	Body	opensea	Body-opensea
cg09231412	0.0199512	0.638205	-0.618254	5.74173e-11	2.97073e-08	1	19924001	F	II	C1orf151	Body	island	Body-island	chr1:19923341-19924002
cg01458504	0.632963	0.022318	0.610645	5.75288e-11	2.97073e-08	4	156589291	F	II	GUCY1A3	5'UTR	island	5'UTR-island	chr4:156588297-156589292
cg26946905	0.491247	0.969927	-0.47868	5.75805e-11	2.97073e-08	16	89441595	F	II	ANKRD11	5'UTR	shelf	5'UTR-shelf	chr16:89438503-89438850
cg17788227	0.40259	0.931973	-0.529383	5.7626e-11	2.97073e-08	17	7347145	R	II	FGF11	3'UTR	shore	3'UTR-shore	chr17:7348274-7348830
cg04833034	0.401817	0.92072	-0.518903	5.76939e-11	2.97073e-08	5	146832182	R	II	DPYSL3	Body	shore	Body-shore	chr5:146832560-146833938
cg05895410	0.0935167	0.736021	-0.642504	5.77508e-11	2.97073e-08	7	40609519	F	II	C7orf10	Body	opensea	Body-opensea
cg03668982	0.922882	0.0499826	0.872899	5.7806e-11	2.97073e-08	3	23853015	R	II	UBE2E1	Body	shore	Body-shore	chr3:23851987-23852508
cg07304315	0.651684	0.224187	0.427497	5.78092e-11	2.97073e-08	10	134936859	R	I	GPR123	Body	shore	Body-shore	chr10:134937966-134938481
cg19618483	0.765412	0.0584726	0.706939	5.78696e-11	2.97073e-08	5	32711355	F	I	NPR3	TSS1500	island	TSS1500-island	chr5:32709910-32714450
cg03340715	0.961438	0.180902	0.780536	5.81059e-11	2.97918e-08	20	1165404	F	II	C20orf46	TSS1500	island	TSS1500-island	chr20:1165365-1166332
cg14212953	0.240941	0.823243	-0.582302	5.8193e-11	2.97929e-08	17	8080653	R	II	TMEM107	TSS1500	shore	TSS1500-shore	chr17:8079490-8080125
cg22083815	0.481527	0.0169977	0.464529	5.83133e-11	2.97929e-08	1	32666378	R	I	CCDC28B	5'UTR	island	5'UTR-island	chr1:32666231-32666460
cg07082201	0.118974	0.864857	-0.745884	5.83232e-11	2.97929e-08	2	58654846	R	II		IGR	opensea	IGR-opensea
cg01729125	0.331383	0.938098	-0.606714	5.8413e-11	2.98021e-08	4	78996164	R	II	FRAS1	Body	opensea	Body-opensea
cg07872373	0.158108	0.70283	-0.544722	5.85517e-11	2.98091e-08	15	65322308	F	II	MTFMT	TSS1500	shore	TSS1500-shore	chr15:65321431-65321996
cg14335782	0.937993	0.509426	0.428567	5.85702e-11	2.98091e-08	20	33146543	R	I	MAP1LC3A	1stExon	island	1stExon-island	chr20:33146135-33147318
cg07811002	0.20463	0.709563	-0.504933	5.86568e-11	2.98166e-08	2	166535708	R	I	CSRNP3	Body	opensea	Body-opensea
cg20397237	0.0912294	0.806351	-0.715122	5.87465e-11	2.9817e-08	11	92141988	F	II	FAT3	Body	opensea	Body-opensea
cg03205584	0.957919	0.199488	0.75843	5.88562e-11	2.9817e-08	12	79258407	R	II	SYT1	5'UTR	opensea	5'UTR-opensea
cg21834207	0.0734082	0.515903	-0.442495	5.8873e-11	2.9817e-08	1	50489827	R	I	AGBL4	TSS1500	island	TSS1500-island	chr1:50489417-50489846
cg08007986	0.50453	0.0328335	0.471697	5.89842e-11	2.98369e-08	9	37576030	F	II	FBXO10	5'UTR	island	5'UTR-island	chr9:37575918-37576445
cg07558472	0.668524	0.0532024	0.615322	5.9104e-11	2.98464e-08	5	139048005	F	I	CXXC5	5'UTR	island	5'UTR-island	chr5:139047905-139048235
cg14228840	0.644389	0.020563	0.623826	5.91722e-11	2.98464e-08	6	31371488	R	II	MICA	Body	island	Body-island	chr6:31370915-31371917
cg02606058	0.0371675	0.537165	-0.499997	5.92185e-11	2.98464e-08	16	67195658	R	I	FBXL8	5'UTR	island	5'UTR-island	chr16:67195600-67195827
cg23057936	0.474637	0.924685	-0.450049	5.96498e-11	2.99874e-08	8	119059709	R	II	EXT1	Body	opensea	Body-opensea
cg22484737	0.132371	0.595243	-0.462872	5.96508e-11	2.99874e-08	7	115117568	R	II		IGR	opensea	IGR-opensea
cg01961447	0.94175	0.380648	0.561102	5.97149e-11	2.99874e-08	22	38221095	F	I	GALR3	Body	island	Body-island	chr22:38220589-38221619
cg23760165	0.532318	0.0168254	0.515493	5.98658e-11	3.00105e-08	11	61595485	R	I	FADS2	TSS1500	island	TSS1500-island	chr11:61594996-61596710
cg11795222	0.632654	0.27805	0.354603	5.99753e-11	3.00105e-08	14	101924858	R	I		IGR	island	IGR-island	chr14:101923575-101925995
cg16525575	0.951604	0.252465	0.699138	5.99776e-11	3.00105e-08	4	154074387	R	II	TRIM2	1stExon	island	1stExon-island	chr4:154074383-154075045
cg05509659	0.799165	0.0338099	0.765356	6.01114e-11	3.00412e-08	11	124738871	R	I	ROBO3	Body	island	Body-island	chr11:124738712-124739011
cg06660976	0.699859	0.19933	0.500529	6.02941e-11	3.00963e-08	16	86767566	R	II		IGR	opensea	IGR-opensea
cg18115627	0.494541	0.03297	0.461571	6.04599e-11	3.01429e-08	1	44401979	R	I	ARTN	Body	island	Body-island	chr1:44401757-44402423
cg02613510	0.233977	0.620894	-0.386917	6.05972e-11	3.01751e-08	11	27723789	R	II	BDNF	Body	shore	Body-shore	chr11:27721661-27722639
cg05729118	0.949876	0.113033	0.836843	6.07118e-11	3.0196e-08	22	24989054	F	I	GGT1	5'UTR	island	5'UTR-island	chr22:24988593-24989279
cg20544808	0.480018	0.0327213	0.447297	6.08284e-11	3.02178e-08	1	1099051	R	II		IGR	island	IGR-island	chr1:1098043-1100584
cg20227212	0.539722	0.0849387	0.454783	6.09428e-11	3.02384e-08	21	18984006	R	II	BTG3	5'UTR	island	5'UTR-island	chr21:18984005-18984298
cg05605299	0.673265	0.0543235	0.618941	6.1027e-11	3.02441e-08	6	28304161	R	II	ZNF323	TSS1500	opensea	TSS1500-opensea
cg24867142	0.600232	0.0391633	0.561068	6.11623e-11	3.02695e-08	4	156588121	R	II	GUCY1A3	5'UTR	shore	5'UTR-shore	chr4:156588297-156589292
cg19275978	0.127408	0.798221	-0.670813	6.1224e-11	3.02695e-08	2	60983087	F	II	PAPOLG	TSS1500	shore	TSS1500-shore	chr2:60983193-60983870
cg07647726	0.690449	0.277982	0.412467	6.14142e-11	3.03121e-08	13	109149171	F	II		IGR	shore	IGR-shore	chr13:109147798-109149019
cg24346629	0.530008	0.0493926	0.480615	6.14563e-11	3.03121e-08	3	74663689	F	I		IGR	island	IGR-island	chr3:74663506-74664121
cg12498326	0.693176	0.136475	0.556701	6.15549e-11	3.03247e-08	12	130599682	F	II		IGR	opensea	IGR-opensea
cg16987735	0.109549	0.73064	-0.621091	6.19345e-11	3.04756e-08	1	152759772	R	II	LCE1E	5'UTR	opensea	5'UTR-opensea
cg25863289	0.884651	0.203433	0.681218	6.20261e-11	3.04845e-08	15	102193416	F	I	TM2D3	TSS1500	shore	TSS1500-shore	chr15:102192165-102193345
cg06813695	0.0988652	0.744946	-0.646081	6.23942e-11	3.06292e-08	11	92045318	R	II		IGR	opensea	IGR-opensea
cg23729050	0.913882	0.305661	0.608221	6.26146e-11	3.06721e-08	2	208030732	R	I	KLF7	TSS200	shore	TSS200-shore	chr2:208030852-208031477
cg02360980	0.736821	0.23994	0.496881	6.26294e-11	3.06721e-08	15	41804283	F	I	LTK	Body	island	Body-island	chr15:41803443-41805531
cg00021786	0.115161	0.838076	-0.722915	6.28553e-11	3.07309e-08	X	31090306	F	I	FTHL17	TSS200	island	TSS200-island	chrX:31089886-31090330
cg23310850	0.86065	0.267962	0.592688	6.28974e-11	3.07309e-08	19	19051337	F	I	HOMER3	TSS1500	island	TSS1500-island	chr19:19051019-19051939
cg27518375	0.309437	0.842967	-0.533531	6.30142e-11	3.07518e-08	13	21303448	R	I	N6AMT2	Body	opensea	Body-opensea
cg02247430	0.264067	0.766607	-0.50254	6.32099e-11	3.08111e-08	14	53258644	R	II	GNPNAT1	TSS1500	shore	TSS1500-shore	chr14:53257664-53258400
cg09079593	0.311395	0.744381	-0.432985	6.35133e-11	3.09227e-08	5	180632555	F	II	TRIM7	TSS1500	island	TSS1500-island	chr5:180630981-180632569
cg22788606	0.717364	0.168384	0.54898	6.38448e-11	3.10168e-08	1	167424194	F	I	CD247	Body	island	Body-island	chr1:167424088-167425216
cg12916710	0.41252	0.0445372	0.367983	6.38559e-11	3.10168e-08	15	84034253	R	II		IGR	opensea	IGR-opensea
cg23012731	0.581607	0.160979	0.420628	6.39698e-11	3.10358e-08	1	33438978	F	II		IGR	island	IGR-island	chr1:33438458-33438979
cg04747996	0.0496176	0.480225	-0.430608	6.46747e-11	3.13295e-08	3	160546500	R	II	PPM1L	Body	opensea	Body-opensea
cg25757598	0.198172	0.849885	-0.651714	6.47561e-11	3.13295e-08	8	85097195	R	I	RALYL	5'UTR	island	5'UTR-island	chr8:85096759-85097247
cg06186137	0.756827	0.0649677	0.69186	6.48014e-11	3.13295e-08	1	222792587	R	II	MIA3	Body	shore	Body-shore	chr1:222790947-222791220
cg03415001	0.787343	0.0210289	0.766315	6.51556e-11	3.14641e-08	4	181480012	R	II		IGR	opensea	IGR-opensea
cg02699127	0.58941	0.0534866	0.535923	6.53103e-11	3.15022e-08	X	129065551	R	II		IGR	shore	IGR-shore	chrX:129065619-129066259
cg14568259	0.757623	0.0725468	0.685076	6.5422e-11	3.15101e-08	9	127421654	F	II	NR6A1	Body	opensea	Body-opensea
cg02191336	0.0340297	0.429998	-0.395969	6.55186e-11	3.15101e-08	6	31789535	F	II		IGR	opensea	IGR-opensea
cg06903569	0.674279	0.0271066	0.647172	6.55543e-11	3.15101e-08	6	28304108	F	II	ZNF323	1stExon	opensea	1stExon-opensea
cg09529093	0.166394	0.733013	-0.566619	6.57071e-11	3.1547e-08	8	108511621	R	II	ANGPT1	TSS1500	opensea	TSS1500-opensea
cg13405608	0.0257928	0.655193	-0.6294	6.58766e-11	3.15791e-08	8	9952099	F	II	MSRA	Body	opensea	Body-opensea
cg11065634	0.394654	0.871093	-0.476439	6.5926e-11	3.15791e-08	14	99736978	F	I	BCL11B	Body	island	Body-island	chr14:99736040-99737584
cg03580836	0.841991	0.362735	0.479257	6.6122e-11	3.16364e-08	10	134992080	R	II	KNDC1	Body	shore	Body-shore	chr10:134993121-134993324
cg05950157	0.648127	0.0581587	0.589968	6.62722e-11	3.16364e-08	12	130603995	R	I		IGR	opensea	IGR-opensea
cg01405303	0.883711	0.181352	0.702359	6.63427e-11	3.16364e-08	X	152066574	F	I		IGR	island	IGR-island	chrX:152066196-152066811
cg12079381	0.243843	0.712772	-0.468929	6.63923e-11	3.16364e-08	21	31310920	R	II	GRIK1	Body	shore	Body-shore	chr21:31311386-31312106
cg09834142	0.917278	0.190143	0.727136	6.64561e-11	3.16364e-08	X	64255215	F	I		IGR	island	IGR-island	chrX:64254408-64255291
cg16854986	0.56613	0.0410689	0.525061	6.65027e-11	3.16364e-08	4	77872417	F	II	SEPT11	Body	shore	Body-shore	chr4:77869440-77872122
cg06291484	0.961979	0.345017	0.616961	6.66382e-11	3.16646e-08	11	94245547	R	II		IGR	island	IGR-island	chr11:94245546-94245891
cg03244616	0.947476	0.295915	0.651561	6.67512e-11	3.1682e-08	12	130935837	F	I	RIMBP2	Body	island	Body-island	chr12:130935712-130935963
cg18249107	0.480255	0.0683521	0.411903	6.69291e-11	3.17302e-08	10	134996319	R	II	KNDC1	Body	island	Body-island	chr10:134996318-134996548
cg17869514	0.60769	0.225998	0.381691	6.71531e-11	3.17704e-08	9	1042770	F	II		IGR	island	IGR-island	chr9:1042417-1042973
cg02908900	0.0153918	0.615676	-0.600285	6.71669e-11	3.17704e-08	7	15726821	F	I	MEOX2	TSS1500	opensea	TSS1500-opensea
cg00300879	0.685643	0.147185	0.538458	6.73029e-11	3.17969e-08	1	26503847	R	I	CNKSR1	TSS200	opensea	TSS200-opensea
cg04640920	0.400956	0.937656	-0.5367	6.7376e-11	3.17969e-08	15	37180889	F	I		IGR	shore	IGR-shore	chr15:37179516-37179782
cg15424120	0.519264	0.0421874	0.477077	6.82156e-11	3.20921e-08	19	58663300	R	II	ZNF329	TSS1500	shore	TSS1500-shore	chr19:58661737-58662287
cg23906060	0.228086	0.683614	-0.455528	6.82266e-11	3.20921e-08	15	79574773	F	II	ANKRD34C	TSS1500	shore	TSS1500-shore	chr15:79574830-79575211
cg06065872	0.681091	0.0461046	0.634986	6.82484e-11	3.20921e-08	5	140775631	F	II	PCDHGA4	Body	shore	Body-shore	chr5:140777442-140777938
cg10811681	0.64167	0.0268435	0.614826	6.83106e-11	3.20921e-08	14	69259722	R	I	ZFP36L1	5'UTR	island	5'UTR-island	chr14:69259612-69262900
cg24135211	0.360455	0.766409	-0.405954	6.85801e-11	3.21471e-08	14	64342282	R	II	SYNE2	5'UTR	opensea	5'UTR-opensea
cg20853771	0.0821141	0.677752	-0.595638	6.86173e-11	3.21471e-08	17	78441956	R	I	NPTX1	3'UTR	shore	3'UTR-shore	chr17:78442568-78442849
cg26257814	0.0782707	0.444253	-0.365982	6.86599e-11	3.21471e-08	19	50553708	R	I	FLJ26850	TSS1500	shore	TSS1500-shore	chr19:50554012-50554492
cg08806496	0.0350812	0.4945	-0.459418	6.87427e-11	3.21496e-08	5	92918943	R	I	NR2F1	TSS200	shore	TSS200-shore	chr5:92919558-92921430
cg24428184	0.639348	0.0614636	0.577885	6.89453e-11	3.22081e-08	1	2848110	R	II		IGR	shore	IGR-shore	chr1:2847056-2847288
cg00169776	0.574836	0.163724	0.411112	6.91337e-11	3.22391e-08	1	2948512	F	I		IGR	opensea	IGR-opensea
cg13132182	0.622171	0.0789343	0.543237	6.92032e-11	3.22391e-08	3	74663507	R	II		IGR	island	IGR-island	chr3:74663506-74664121
cg23949973	0.267215	0.792676	-0.525461	6.92445e-11	3.22391e-08	X	105065796	R	II	NRK	TSS1500	shore	TSS1500-shore	chrX:105066349-105067110
cg25309775	0.561727	0.0455044	0.516222	6.94317e-11	3.22592e-08	19	44330910	R	II	ZNF283	TSS1500	opensea	TSS1500-opensea
cg14467281	0.579451	0.0526814	0.52677	6.94432e-11	3.22592e-08	9	33044611	F	II	SMU1	3'UTR	island	3'UTR-island	chr9:33044245-33044612
cg21987316	0.446246	0.0266707	0.419575	6.9735e-11	3.23338e-08	6	32122001	R	I	PPT2	5'UTR	island	5'UTR-island	chr6:32121829-32122529
cg23521589	0.449563	0.0420114	0.407551	6.97692e-11	3.23338e-08	2	157292764	R	I	GPD2	5'UTR	shore	5'UTR-shore	chr2:157292102-157292646
cg01649597	0.547462	0.0757441	0.471718	6.98373e-11	3.23338e-08	2	232395061	F	I	NMUR1	Body	island	Body-island	chr2:232394763-232395337
cg07747690	0.09968	0.619092	-0.519412	7.00805e-11	3.24103e-08	3	168268757	F	II	MIR551B	TSS1500	opensea	TSS1500-opensea
cg17444409	0.0677873	0.78787	-0.720083	7.04542e-11	3.24577e-08	6	75899060	R	II	COL12A1	Body	opensea	Body-opensea
cg20838586	0.0645017	0.861655	-0.797153	7.04905e-11	3.24577e-08	11	7110196	R	I	RBMXL2	5'UTR	island	5'UTR-island	chr11:7110132-7111376
cg05137378	0.167345	0.903232	-0.735888	7.0607e-11	3.24577e-08	1	58393137	R	II	DAB1	5'UTR	opensea	5'UTR-opensea
cg17522984	0.617863	0.109777	0.508086	7.06791e-11	3.24577e-08	10	51572458	R	I	NCOA4	5'UTR	island	5'UTR-island	chr10:51572198-51572620
cg12030677	0.255196	0.793164	-0.537967	7.0769e-11	3.24577e-08	3	110102725	R	II		IGR	opensea	IGR-opensea
cg27649073	0.821081	0.342291	0.47879	7.08624e-11	3.24577e-08	10	104001259	F	II	PITX3	TSS200	island	TSS200-island	chr10:104000254-104001741
cg22737624	0.653636	0.0280123	0.625624	7.09462e-11	3.24577e-08	5	140750111	R	II	PCDHGA4	Body	island	Body-island	chr5:140750050-140750264
cg15726807	0.684529	0.122047	0.562482	7.11148e-11	3.24577e-08	19	41857198	F	II	TGFB1	Body	shore	Body-shore	chr19:41857247-41857586
cg06796885	0.301801	0.94164	-0.639839	7.1251e-11	3.24577e-08	13	37202570	F	II		IGR	opensea	IGR-opensea
cg19402236	0.156016	0.603468	-0.447452	7.12554e-11	3.24577e-08	13	28982820	F	II	FLT1	Body	opensea	Body-opensea
cg07802350	0.532732	0.878361	-0.345629	7.12824e-11	3.24577e-08	2	176956573	R	I	HOXD13	TSS1500	island	TSS1500-island	chr2:176956504-176956707
cg14852505	0.108461	0.77019	-0.661729	7.13394e-11	3.24577e-08	12	44902472	R	II	NELL2	3'UTR	opensea	3'UTR-opensea
cg24634055	0.137735	0.912206	-0.774472	7.13759e-11	3.24577e-08	8	10996424	R	II	XKR6	Body	opensea	Body-opensea
cg14450605	0.826378	0.0220361	0.804342	7.13949e-11	3.24577e-08	10	51572496	R	II	NCOA4	5'UTR	island	5'UTR-island	chr10:51572198-51572620
cg07138024	0.287688	0.794371	-0.506683	7.148e-11	3.24577e-08	7	25608323	F	II		IGR	opensea	IGR-opensea
cg12898275	0.445506	0.0405651	0.404941	7.14956e-11	3.24577e-08	6	28186824	F	I	LOC222699	TSS200	island	TSS200-island	chr6:28186476-28186884
cg05298677	0.648377	0.0657789	0.582599	7.15652e-11	3.24577e-08	6	36355542	F	I	ETV7	TSS200	island	TSS200-island	chr6:36355277-36356016
cg21949781	0.876894	0.0926763	0.784218	7.17484e-11	3.24577e-08	18	43652366	F	II	PSTPIP2	TSS200	island	TSS200-island	chr18:43651796-43652455
cg24489686	0.0457233	0.668282	-0.622559	7.17964e-11	3.24577e-08	X	137789932	R	II	FGF13	Body	shelf	Body-shelf	chrX:137793095-137794010
cg03381408	0.107805	0.726874	-0.619069	7.18201e-11	3.24577e-08	8	10955796	F	II	XKR6	Body	opensea	Body-opensea
cg13706058	0.0390983	0.557821	-0.518723	7.18452e-11	3.24577e-08	6	85824168	R	I		IGR	opensea	IGR-opensea
cg01138740	0.0937944	0.827682	-0.733888	7.19371e-11	3.24577e-08	X	137946672	R	II	FGF13	5'UTR	opensea	5'UTR-opensea
cg21305452	0.852181	0.233179	0.619001	7.2073e-11	3.24577e-08	1	16481937	F	II	EPHA2	Body	island	Body-island	chr1:16481484-16482782
cg06943420	0.874854	0.0797282	0.795125	7.20735e-11	3.24577e-08	1	1566699	F	I	MMP23A	TSS1500	island	TSS1500-island	chr1:1564421-1570006
cg04115006	0.600654	0.15631	0.444344	7.2169e-11	3.24577e-08	14	105055171	R	II	C14orf180	3'UTR	shore	3'UTR-shore	chr14:105054873-105055113
cg06618450	0.0900239	0.627363	-0.537339	7.22404e-11	3.24577e-08	4	108422004	F	II		IGR	opensea	IGR-opensea
cg21686890	0.138006	0.667038	-0.529032	7.23655e-11	3.24577e-08	22	35773089	R	I		IGR	shelf	IGR-shelf	chr22:35776988-35777221
cg23797252	0.632904	0.270297	0.362607	7.23953e-11	3.24577e-08	10	135014804	R	I	KNDC1	Body	island	Body-island	chr10:135014703-135015402
cg03902729	0.81071	0.256686	0.554024	7.25334e-11	3.24577e-08	17	42081932	F	II	NAGS	TSS200	shore	TSS200-shore	chr17:42082027-42084972
cg01768981	0.526198	0.0505056	0.475692	7.2734e-11	3.24577e-08	5	54529226	R	I	CCNO	1stExon	island	1stExon-island	chr5:54528814-54530163
cg14690649	0.365605	0.926295	-0.56069	7.27847e-11	3.24577e-08	12	31884655	F	II		IGR	shelf	IGR-shelf	chr12:31881630-31882461
cg25664338	0.491924	0.913393	-0.421469	7.2804e-11	3.24577e-08	3	128721244	R	I	CCDC48	Body	island	Body-island	chr3:128719865-128721245
cg16796590	0.399377	0.0200883	0.379288	7.29016e-11	3.24577e-08	1	40420668	R	II	MFSD2A	TSS200	island	TSS200-island	chr1:40420487-40421366
cg13619915	0.440364	0.0160374	0.424327	7.29118e-11	3.24577e-08	3	164914437	R	II	SLITRK3	1stExon	opensea	1stExon-opensea
cg20291436	0.571298	0.052355	0.518943	7.29185e-11	3.24577e-08	4	111539352	R	I	PITX2	Body	island	Body-island	chr4:111539228-111539483
cg05106058	0.648328	0.277374	0.370954	7.34154e-11	3.2619e-08	4	172735924	R	II	GALNTL6	Body	shore	Body-shore	chr4:172733734-172735118
cg27512727	0.125621	0.673178	-0.547557	7.3438e-11	3.2619e-08	10	134235208	F	II		IGR	opensea	IGR-opensea
cg16298760	0.814539	0.0586138	0.755925	7.35336e-11	3.26266e-08	2	66805513	F	II		IGR	shore	IGR-shore	chr2:66802890-66804831
cg03389525	0.0792825	0.500463	-0.42118	7.36988e-11	3.26318e-08	8	30241466	F	I	RBPMS	TSS1500	island	TSS1500-island	chr8:30241416-30242878
cg15245095	0.932717	0.147358	0.785359	7.3741e-11	3.26318e-08	12	79258438	R	I	SYT1	5'UTR	opensea	5'UTR-opensea
cg20113619	0.568953	0.17429	0.394663	7.3806e-11	3.26318e-08	17	59489332	F	I	C17orf82	1stExon	island	1stExon-island	chr17:59488115-59490485
cg20527168	0.0785269	0.464229	-0.385702	7.38597e-11	3.26318e-08	16	31117285	F	II		IGR	island	IGR-island	chr16:31117101-31117435
cg13234063	0.936943	0.519734	0.41721	7.40401e-11	3.2642e-08	3	134092608	R	I	AMOTL2	5'UTR	island	5'UTR-island	chr3:134092257-134093741
cg13586420	0.628888	0.0729605	0.555928	7.40411e-11	3.2642e-08	6	33160262	F	I	COL11A2	TSS200	island	TSS200-island	chr6:33159991-33160263
cg15699226	0.0948695	0.6039	-0.50903	7.41575e-11	3.2642e-08	13	78492678	F	I	EDNRB	1stExon	island	1stExon-island	chr13:78492425-78493382
cg03134051	0.235988	0.89176	-0.655772	7.41971e-11	3.2642e-08	8	119059372	F	II	EXT1	Body	opensea	Body-opensea
cg11353250	0.460271	0.928765	-0.468494	7.44237e-11	3.2707e-08	6	75794995	R	I	COL12A1	3'UTR	island	3'UTR-island	chr6:75794880-75795088
cg06861880	0.777727	0.24239	0.535338	7.45296e-11	3.2719e-08	2	38303794	R	II	CYP1B1	TSS1500	island	TSS1500-island	chr2:38301276-38304518
cg20189073	0.0778003	0.535655	-0.457855	7.48706e-11	3.28235e-08	8	10919855	R	II	XKR6	Body	shelf	Body-shelf	chr8:10916662-10917097
cg03969182	0.935861	0.387851	0.54801	7.49257e-11	3.28235e-08	6	30595190	R	II	C6orf134	Body	opensea	Body-opensea
cg11392389	0.944373	0.51038	0.433992	7.50225e-11	3.28312e-08	12	13153689	F	I	HTR7P	Body	island	Body-island	chr12:13153421-13153749
cg19143209	0.0603949	0.427141	-0.366746	7.52402e-11	3.28919e-08	9	19789287	F	II		IGR	island	IGR-island	chr9:19788215-19789288
cg05771701	0.95758	0.396988	0.560592	7.53744e-11	3.29159e-08	12	123259330	R	I	CCDC62	Body	opensea	Body-opensea
cg21806750	0.0398071	0.535886	-0.496079	7.55608e-11	3.29305e-08	1	86673476	F	II		IGR	opensea	IGR-opensea
cg12712618	0.247573	0.719482	-0.471909	7.55664e-11	3.29305e-08	8	9986782	F	II	MSRA	Body	opensea	Body-opensea
cg11359684	0.915944	0.442346	0.473598	7.56748e-11	3.29431e-08	2	153192532	R	I	FMNL2	Body	island	Body-island	chr2:153191492-153192974
cg20433262	0.501207	0.0394529	0.461754	7.61538e-11	3.31096e-08	5	140736893	F	II	PCDHGA2	Body	island	Body-island	chr5:140736821-140737058
cg14192858	0.435102	0.0527789	0.382324	7.62167e-11	3.31096e-08	13	53226935	F	II	SUGT1	5'UTR	island	5'UTR-island	chr13:53226382-53226960
cg15802555	0.51579	0.941269	-0.425479	7.63325e-11	3.31253e-08	17	41984994	F	I	MPP2	5'UTR	island	5'UTR-island	chr17:41984148-41985012
cg27030380	0.486929	0.879201	-0.392273	7.64952e-11	3.31612e-08	8	36641771	F	II	KCNU1	TSS200	opensea	TSS200-opensea
cg13282195	0.517685	0.0503655	0.46732	7.66103e-11	3.31765e-08	8	144660772	R	I	NAPRT1	TSS1500	shore	TSS1500-shore	chr8:144659745-144660635
cg25367431	0.846453	0.366715	0.479737	7.70769e-11	3.33438e-08	1	2846836	R	I		IGR	shore	IGR-shore	chr1:2847056-2847288
cg13877974	0.769756	0.0728139	0.696942	7.74299e-11	3.34597e-08	1	201708888	R	II	NAV1	TSS200	island	TSS200-island	chr1:201708787-201709429
cg13276306	0.204559	0.800169	-0.595609	7.75059e-11	3.34597e-08	8	108344200	R	II	ANGPT1	Body	opensea	Body-opensea
cg02016545	0.594088	0.0323487	0.56174	7.77109e-11	3.35133e-08	6	31371423	R	I	MICA	1stExon	island	1stExon-island	chr6:31370915-31371917
cg10094078	0.907223	0.46329	0.443933	7.79071e-11	3.35631e-08	19	1467925	F	II	APC2	Body	island	Body-island	chr19:1465206-1471241
cg25282780	0.956005	0.182115	0.77389	7.82338e-11	3.36689e-08	9	4741505	F	I	AK3	TSS1500	island	TSS1500-island	chr9:4740694-4741868
cg06785999	0.706526	0.111521	0.595005	7.88179e-11	3.38707e-08	14	60975964	F	I	SIX6	1stExon	island	1stExon-island	chr14:60975732-60978180
cg15580417	0.551664	0.0284874	0.523176	7.88658e-11	3.38707e-08	1	160053947	R	I	KCNJ9	Body	island	Body-island	chr1:160053721-160054738
cg03098629	0.490489	0.941649	-0.45116	7.9001e-11	3.38937e-08	20	5930160	R	II	MCM8	TSS1500	shore	TSS1500-shore	chr20:5930962-5931623
cg09717261	0.545577	0.158939	0.386637	7.91799e-11	3.39354e-08	20	35579347	R	II	SAMHD1	Body	island	Body-island	chr20:35579337-35580451
cg13340705	0.0407812	0.624052	-0.583271	7.93206e-11	3.39406e-08	18	30091235	F	II	WBP11P1	TSS1500	opensea	TSS1500-opensea
cg06532546	0.831325	0.244331	0.586993	7.94859e-11	3.39406e-08	1	2886654	R	I		IGR	island	IGR-island	chr1:2886589-2886923
cg06217494	0.840873	0.246428	0.594445	7.95282e-11	3.39406e-08	4	156680769	F	II	GUCY1B3	Body	island	Body-island	chr4:156680095-156681386
cg06697057	0.4627	0.0401736	0.422526	7.96825e-11	3.39406e-08	12	131057092	R	II		IGR	opensea	IGR-opensea
cg04223548	0.438631	0.86264	-0.424009	7.97233e-11	3.39406e-08	13	22247214	F	II	FGF9	Body	shore	Body-shore	chr13:22247803-22249755
cg26337998	0.564631	0.0310791	0.533552	7.97869e-11	3.39406e-08	5	140749783	F	II	PCDHGA4	Body	shore	Body-shore	chr5:140750050-140750264
cg14859088	0.500538	0.939883	-0.439345	7.98263e-11	3.39406e-08	22	43343959	F	II	PACSIN2	TSS1500	opensea	TSS1500-opensea
cg13904574	0.101969	0.468495	-0.366527	7.98827e-11	3.39406e-08	9	34586050	R	II	CNTFR	5'UTR	shelf	5'UTR-shelf	chr9:34589113-34591978
cg12185975	0.0985858	0.562807	-0.464221	7.99274e-11	3.39406e-08	8	131773696	F	II		IGR	opensea	IGR-opensea
cg18653350	0.0394971	0.469695	-0.430198	8.00908e-11	3.39752e-08	13	24007836	F	I	SACS	5'UTR	opensea	5'UTR-opensea
cg02519806	0.453986	0.0683535	0.385633	8.03164e-11	3.40361e-08	4	119810036	R	II	SYNPO2	1stExon	opensea	1stExon-opensea
cg02340556	0.0546011	0.472287	-0.417685	8.04198e-11	3.40452e-08	17	46797764	F	II		IGR	shore	IGR-shore	chr17:46796234-46797292
cg11414921	0.632715	0.112572	0.520142	8.12277e-11	3.43522e-08	22	19712034	F	I	GP1BB	3'UTR	island	3'UTR-island	chr22:19709081-19712106
cg17300051	0.283702	0.758814	-0.475113	8.138e-11	3.43584e-08	2	155554130	F	I	KCNJ3	TSS1500	island	TSS1500-island	chr2:155554005-155556069
cg20375342	0.616795	0.0461354	0.57066	8.15676e-11	3.43584e-08	3	68981895	F	II	FAM19A4	TSS200	island	TSS200-island	chr3:68980783-68982035
cg01575930	0.924394	0.387547	0.536847	8.16908e-11	3.43584e-08	5	140733385	R	II	PCDHGA2	Body	shore	Body-shore	chr5:140734720-140735028
cg18225658	0.629331	0.101394	0.527937	8.17049e-11	3.43584e-08	X	153084485	R	I	PDZD4	Body	island	Body-island	chrX:153084371-153084911
cg00584450	0.856839	0.23819	0.618649	8.17293e-11	3.43584e-08	16	86612312	F	II	FOXL1	1stExon	island	1stExon-island	chr16:86612188-86613821
cg16845293	0.62881	0.15907	0.46974	8.17556e-11	3.43584e-08	10	134999993	R	I	KNDC1	Body	shore	Body-shore	chr10:134999520-134999831
cg16124337	0.517579	0.107871	0.409708	8.1847e-11	3.43584e-08	6	90062879	F	II	UBE2J1	TSS1500	island	TSS1500-island	chr6:90062040-90062886
cg01360093	0.570107	0.0847626	0.485344	8.1984e-11	3.43584e-08	1	21995967	F	II	RAP1GAP	TSS200	shore	TSS200-shore	chr1:21996161-21996409
cg05731713	0.734019	0.15094	0.583078	8.19869e-11	3.43584e-08	7	157510257	F	I	PTPRN2	Body	opensea	Body-opensea
cg09793988	0.0456622	0.583615	-0.537952	8.21449e-11	3.43899e-08	16	55543053	R	II	LPCAT2	1stExon	island	1stExon-island	chr16:55542920-55543274
cg09865676	0.376186	0.0274199	0.348766	8.22279e-11	3.439e-08	1	43389888	R	I		IGR	island	IGR-island	chr1:43389835-43390551
cg07733851	0.0329697	0.491726	-0.458756	8.26084e-11	3.44751e-08	5	142781498	R	II	NR3C1	5'UTR	shore	5'UTR-shore	chr5:142782071-142785071
cg05876463	0.70411	0.130035	0.574075	8.27009e-11	3.44751e-08	10	102810157	F	I		IGR	island	IGR-island	chr10:102809887-102810282
cg17290701	0.124268	0.593442	-0.469174	8.27452e-11	3.44751e-08	10	11059714	R	I	CUGBP2	Body	island	Body-island	chr10:11059442-11060524
cg18791121	0.655549	0.0667423	0.588807	8.27636e-11	3.44751e-08	11	7694814	F	I	CYB5R2	1stExon	island	1stExon-island	chr11:7694711-7695685
cg05010113	0.666214	0.0549378	0.611276	8.32562e-11	3.46041e-08	10	2006950	R	II		IGR	opensea	IGR-opensea
cg13207797	0.780743	0.298625	0.482118	8.33748e-11	3.46041e-08	7	100318321	F	I	EPO	TSS200	island	TSS200-island	chr7:100318106-100318684
cg06525551	0.106128	0.88971	-0.783581	8.34079e-11	3.46041e-08	X	137792939	F	II	FGF13	Body	shore	Body-shore	chrX:137793095-137794010
cg10823658	0.375856	0.939559	-0.563703	8.34153e-11	3.46041e-08	8	10919403	R	II	XKR6	Body	shelf	Body-shelf	chr8:10916662-10917097
cg01567173	0.822666	0.405446	0.41722	8.34899e-11	3.46041e-08	1	240118350	R	I		IGR	opensea	IGR-opensea
cg10522358	0.698211	0.196044	0.502167	8.38971e-11	3.46977e-08	13	55587486	R	II		IGR	opensea	IGR-opensea
cg03026406	0.0285576	0.849373	-0.820816	8.39186e-11	3.46977e-08	13	38789658	F	II		IGR	opensea	IGR-opensea
cg25583983	0.691354	0.0831059	0.608248	8.39664e-11	3.46977e-08	6	31371820	F	I	MICA	Body	island	Body-island	chr6:31370915-31371917
cg22012299	0.580012	0.0329212	0.54709	8.41973e-11	3.47586e-08	13	102360643	R	II	ITGBL1	Body	opensea	Body-opensea
cg09088508	0.0688761	0.547393	-0.478517	8.4338e-11	3.47821e-08	12	122231455	R	II	RHOF	1stExon	island	1stExon-island	chr12:122230903-122232359
cg05414845	0.582347	0.0545306	0.527816	8.44589e-11	3.47904e-08	7	157921411	F	II	PTPRN2	Body	shelf	Body-shelf	chr7:157918704-157919409
cg16316162	0.648578	0.0270874	0.62149	8.45314e-11	3.47904e-08	8	144660157	R	I	NAPRT1	Body	island	Body-island	chr8:144659745-144660635
cg16851402	0.296049	0.890538	-0.594489	8.46824e-11	3.47904e-08	8	90636522	R	II		IGR	opensea	IGR-opensea
cg26328510	0.242472	0.721488	-0.479016	8.46933e-11	3.47904e-08	10	11059718	R	I	CUGBP2	Body	island	Body-island	chr10:11059442-11060524
cg01645295	0.707888	0.0509613	0.656927	8.48347e-11	3.48141e-08	20	61560630	R	I	DIDO1	5'UTR	island	5'UTR-island	chr20:61560433-61560954
cg12070152	0.452083	0.0214714	0.430612	8.51404e-11	3.4905e-08	1	40421272	F	I	MFSD2A	Body	island	Body-island	chr1:40420487-40421366
cg06346335	0.132028	0.785096	-0.653067	8.56385e-11	3.50746e-08	1	76489892	R	II		IGR	opensea	IGR-opensea
cg26808144	0.368157	0.82673	-0.458573	8.59379e-11	3.51323e-08	11	131779228	F	II	NTM	TSS1500	shore	TSS1500-shore	chr11:131780328-131781532
cg19555331	0.182078	0.937419	-0.755341	8.59484e-11	3.51323e-08	4	147561900	F	II	POU4F2	Body	island	Body-island	chr4:147559205-147561901
cg15150652	0.0864599	0.587443	-0.500983	8.6412e-11	3.52672e-08	5	82637778	F	II	XRCC4	Body	opensea	Body-opensea
cg19013262	0.562316	0.0468403	0.515476	8.64484e-11	3.52672e-08	6	28304216	F	II	ZNF323	TSS1500	opensea	TSS1500-opensea
cg17832991	0.949386	0.47753	0.471856	8.65826e-11	3.52873e-08	20	18039927	F	II	OVOL2	TSS1500	island	TSS1500-island	chr20:18039532-18039928
cg14180916	0.351698	0.00814997	0.343548	8.68542e-11	3.53633e-08	1	43390395	R	I		IGR	island	IGR-island	chr1:43389835-43390551
cg00532474	0.955976	0.288673	0.667304	8.70589e-11	3.54119e-08	18	43652594	R	I	PSTPIP2	TSS1500	shore	TSS1500-shore	chr18:43651796-43652455
cg08378017	0.423859	0.039667	0.384192	8.72701e-11	3.54631e-08	2	105760444	R	I		IGR	island	IGR-island	chr2:105760109-105761018
cg19778971	0.19515	0.856569	-0.66142	8.74721e-11	3.54844e-08	10	113267831	F	II		IGR	opensea	IGR-opensea
cg25570278	0.94902	0.150726	0.798293	8.74935e-11	3.54844e-08	14	23306509	F	I	MMP14	Body	island	Body-island	chr14:23305893-23307013
cg23363911	0.0232731	0.628908	-0.605634	8.7838e-11	3.55734e-08	17	8055756	R	I	PER1	TSS200	island	TSS200-island	chr17:8054550-8055835
cg05627947	0.894319	0.55281	0.341509	8.78841e-11	3.55734e-08	8	142518599	F	II	FLJ43860	TSS1500	opensea	TSS1500-opensea
cg11664283	0.583206	0.0362279	0.546979	8.80117e-11	3.55903e-08	4	182909542	R	II		IGR	opensea	IGR-opensea
cg18894054	0.531716	0.141354	0.390362	8.83548e-11	3.56494e-08	4	187646301	R	II	FAT1	TSS1500	island	TSS1500-island	chr4:187644319-187648253
cg27570249	0.581081	0.0622197	0.518862	8.84005e-11	3.56494e-08	15	65688530	R	I	IGDCC4	Body	island	Body-island	chr15:65688039-65688539
cg02357741	0.0716427	0.541137	-0.469495	8.85877e-11	3.56494e-08	19	55813339	F	II	BRSK1	Body	shore	Body-shore	chr19:55814067-55814278
cg16769376	0.6134	0.0600594	0.55334	8.86049e-11	3.56494e-08	14	24685222	F	II	MDP1	1stExon	shelf	1stExon-shelf	chr14:24682402-24682837
cg02610438	0.214793	0.637051	-0.422258	8.86572e-11	3.56494e-08	9	73424620	R	II	TRPM3	Body	opensea	Body-opensea
cg17035698	0.105245	0.509743	-0.404498	8.86729e-11	3.56494e-08	5	180258852	F	I	LOC729678	Body	shore	Body-shore	chr5:180258186-180258784
cg08135278	0.532042	0.0719283	0.460114	8.9065e-11	3.57437e-08	1	226070709	F	I	TMEM63A	TSS1500	island	TSS1500-island	chr1:226069605-226070898
cg24066843	0.454208	0.0100934	0.444115	8.90795e-11	3.57437e-08	5	140724720	F	II	PCDHGA2	Body	shore	Body-shore	chr5:140725051-140725891
cg26151000	0.785162	0.0812212	0.703941	8.92521e-11	3.57784e-08	1	35450650	R	II		IGR	island	IGR-island	chr1:35450649-35451037
cg21003249	0.051598	0.551783	-0.500185	8.93442e-11	3.57808e-08	1	32931036	R	II	ZBTB8B	5'UTR	island	5'UTR-island	chr1:32930500-32931061
cg13562542	0.38066	0.0290109	0.351649	8.95878e-11	3.58437e-08	3	71803339	F	I	GPR27	1stExon	island	1stExon-island	chr3:71802560-71804209
cg22929692	0.633865	0.041542	0.592323	8.97271e-11	3.58549e-08	19	15334421	F	II		IGR	island	IGR-island	chr19:15334122-15334822
cg21895182	0.0579324	0.767831	-0.709898	8.98851e-11	3.58549e-08	3	160580380	F	II	PPM1L	Body	opensea	Body-opensea
cg15885430	0.30322	0.675209	-0.371988	8.98922e-11	3.58549e-08	5	57069	F	II		IGR	shelf	IGR-shelf	chr5:53111-54264
cg18342621	0.750659	0.0272159	0.723443	8.99869e-11	3.58549e-08	19	7598944	R	I	PNPLA6	TSS1500	island	TSS1500-island	chr19:7598413-7601008
cg11520509	0.631705	0.19196	0.439745	9.00473e-11	3.58549e-08	17	60704698	R	II	MRC2	TSS200	island	TSS200-island	chr17:60704542-60705943
cg15986251	0.337458	0.948864	-0.611406	9.02949e-11	3.5919e-08	2	65519810	F	II		IGR	opensea	IGR-opensea
cg16001150	0.214639	0.632547	-0.417907	9.03972e-11	3.59253e-08	1	67604092	R	II		IGR	shelf	IGR-shelf	chr1:67600390-67600715
cg17054006	0.316197	0.760138	-0.44394	9.09353e-11	3.60253e-08	2	183107046	F	II	PDE1A	Body	opensea	Body-opensea
cg27272220	0.768728	0.0723967	0.696331	9.11299e-11	3.60253e-08	4	156680400	F	I	GUCY1B3	Body	island	Body-island	chr4:156680095-156681386
cg25855249	0.596752	0.0426907	0.554061	9.11422e-11	3.60253e-08	6	151646817	R	II	AKAP12	5'UTR	island	5'UTR-island	chr6:151646668-151646958
cg01822573	0.628845	0.159636	0.469208	9.11728e-11	3.60253e-08	17	45772473	F	I	TBKBP1	TSS200	island	TSS200-island	chr17:45771107-45772993
cg09902029	0.837247	0.12939	0.707856	9.13072e-11	3.60253e-08	2	66803697	R	II		IGR	island	IGR-island	chr2:66802890-66804831
cg01079872	0.559978	0.10514	0.454838	9.13888e-11	3.60253e-08	1	3302477	F	II	PRDM16	Body	opensea	Body-opensea
cg26499363	0.0132414	0.44989	-0.436649	9.14433e-11	3.60253e-08	17	46796119	R	II		IGR	shore	IGR-shore	chr17:46796234-46797292
cg16700392	0.730684	0.0695636	0.66112	9.1446e-11	3.60253e-08	4	156680207	F	I	GUCY1B3	1stExon	island	1stExon-island	chr4:156680095-156681386
cg12147906	0.496026	0.0428353	0.45319	9.15331e-11	3.60253e-08	18	76190031	R	I		IGR	island	IGR-island	chr18:76189718-76190190
cg09135441	0.612169	0.142713	0.469456	9.15511e-11	3.60253e-08	12	67073760	R	II	GRIP1	TSS1500	opensea	TSS1500-opensea
cg04110962	0.535556	0.957759	-0.422202	9.1603e-11	3.60253e-08	11	132582808	R	II	OPCML	Body	opensea	Body-opensea
cg03655884	0.235373	0.732514	-0.49714	9.17827e-11	3.60618e-08	8	86230419	R	II		IGR	opensea	IGR-opensea
cg08802511	0.68031	0.0630708	0.617239	9.19852e-11	3.61072e-08	4	183245061	F	II	ODZ3	TSS200	opensea	TSS200-opensea
cg11830695	0.0389411	0.493956	-0.455015	9.2253e-11	3.61545e-08	3	52007678	F	I	ABHD14B	Body	shore	Body-shore	chr3:52007710-52008248
cg13392184	0.272893	0.757561	-0.484668	9.23321e-11	3.61545e-08	X	148587355	F	I	IDS	TSS1500	shore	TSS1500-shore	chrX:148586552-148586984
cg07432626	0.470422	0.0437573	0.426664	9.24818e-11	3.61545e-08	5	146889536	R	I		IGR	island	IGR-island	chr5:146888750-146889840
cg11329482	0.300142	0.755892	-0.45575	9.25184e-11	3.61545e-08	12	91493337	R	II		IGR	opensea	IGR-opensea
cg23458558	0.0352909	0.563017	-0.527726	9.25408e-11	3.61545e-08	8	85096868	R	II	RALYL	5'UTR	island	5'UTR-island	chr8:85096759-85097247
cg17491058	0.115257	0.896167	-0.780911	9.28608e-11	3.61615e-08	8	120007022	R	II		IGR	opensea	IGR-opensea
cg02564291	0.814057	0.454051	0.360006	9.28781e-11	3.61615e-08	5	122430235	F	II	PRDM6	Body	shore	Body-shore	chr5:122430676-122431443
cg07668501	0.50558	0.0633859	0.442194	9.28939e-11	3.61615e-08	16	86766712	R	I		IGR	opensea	IGR-opensea
cg08873628	0.958955	0.558732	0.400223	9.30164e-11	3.61615e-08	1	175162347	F	II	KIAA0040	TSS200	island	TSS200-island	chr1:175161900-175162364
cg02664328	0.359756	0.901593	-0.541837	9.31047e-11	3.61615e-08	6	146864186	F	I	RAB32	TSS1500	shore	TSS1500-shore	chr6:146864481-146865426
cg01288367	0.566076	0.0485369	0.517539	9.31356e-11	3.61615e-08	X	68384992	F	II	PJA1	5'UTR	island	5'UTR-island	chrX:68384913-68385404
cg04213900	0.622711	0.253746	0.368966	9.31684e-11	3.61615e-08	14	104687257	R	I		IGR	island	IGR-island	chr14:104687157-104687375
cg12934382	0.436231	0.0225167	0.413714	9.34337e-11	3.62306e-08	3	51741135	F	I	GRM2	1stExon	island	1stExon-island	chr3:51740740-51741413
cg20819617	0.705366	0.114169	0.591198	9.38112e-11	3.63431e-08	6	43045052	R	II	PTK7	Body	island	Body-island	chr6:43044044-43045057
cg06817264	0.437915	0.0246243	0.41329	9.4329e-11	3.6475e-08	11	66335649	F	II	CTSF	Body	island	Body-island	chr11:66335575-66336151
cg08474826	0.509819	0.0528451	0.456974	9.44027e-11	3.6475e-08	1	1099630	F	II		IGR	island	IGR-island	chr1:1098043-1100584
cg18136963	0.511594	0.123934	0.38766	9.45083e-11	3.6475e-08	6	139013146	F	I		IGR	shore	IGR-shore	chr6:139013563-139014881
cg09734418	0.162321	0.538805	-0.376484	9.46409e-11	3.6475e-08	2	9549336	F	II	ITGB1BP1	Body	opensea	Body-opensea
cg05698098	0.535791	0.0805198	0.455271	9.48532e-11	3.6475e-08	11	61595494	R	I	FADS2	TSS1500	island	TSS1500-island	chr11:61594996-61596710
cg00912598	0.955694	0.53347	0.422224	9.48928e-11	3.6475e-08	2	25475287	R	II	DNMT3A	Body	island	Body-island	chr2:25474757-25475598
cg11818376	0.0623864	0.443273	-0.380886	9.4932e-11	3.6475e-08	4	84806923	F	II		IGR	opensea	IGR-opensea
cg25116125	0.437605	0.0339085	0.403696	9.49477e-11	3.6475e-08	15	45927086	R	I	SQRDL	TSS200	island	TSS200-island	chr15:45926877-45927758
cg10603385	0.654695	0.0460762	0.608619	9.4992e-11	3.6475e-08	12	130661452	F	II		IGR	opensea	IGR-opensea
cg10983484	0.385564	0.0395602	0.346004	9.50299e-11	3.6475e-08	15	52018762	R	II	LYSMD2	Body	opensea	Body-opensea
cg24627956	0.860746	0.071712	0.789034	9.53523e-11	3.65649e-08	X	152066599	R	I		IGR	island	IGR-island	chrX:152066196-152066811
cg15620146	0.885887	0.186911	0.698976	9.55137e-11	3.6593e-08	12	49318784	R	I	FKBP11	Body	island	Body-island	chr12:49318486-49319476
cg13527233	0.843408	0.508228	0.33518	9.56129e-11	3.65973e-08	19	3097570	R	II	GNA11	Body	island	Body-island	chr19:3097564-3097793
cg23934139	0.823347	0.262713	0.560634	9.57432e-11	3.66134e-08	10	1726109	R	II	ADARB2	Body	opensea	Body-opensea
cg21138752	0.610717	0.0288431	0.581874	9.60196e-11	3.66853e-08	6	28303932	F	II	ZNF323	1stExon	opensea	1stExon-opensea
cg00674043	0.0970142	0.851987	-0.754973	9.61124e-11	3.6687e-08	18	61254447	F	II	SERPINB13	TSS200	opensea	TSS200-opensea
cg04883966	0.576136	0.0835608	0.492575	9.63443e-11	3.67418e-08	1	240251039	F	II		IGR	shelf	IGR-shelf	chr1:240254959-240257063
cg10463207	0.550978	0.0469709	0.504007	9.65818e-11	3.6792e-08	5	3182108	F	II		IGR	opensea	IGR-opensea
cg08013270	0.748147	0.148277	0.59987	9.6707e-11	3.6792e-08	2	73145744	R	II	EMX1	Body	island	Body-island	chr2:73143055-73148260
cg03584891	0.752461	0.0565032	0.695958	9.67419e-11	3.6792e-08	4	156680256	F	II	GUCY1B3	1stExon	island	1stExon-island	chr4:156680095-156681386
cg06929583	0.138068	0.613604	-0.475537	9.68315e-11	3.67924e-08	10	88172435	R	II		IGR	opensea	IGR-opensea
cg21733154	0.595828	0.0580238	0.537804	9.69995e-11	3.67943e-08	4	3464996	F	I	DOK7	TSS200	island	TSS200-island	chr4:3464799-3465440
cg12488810	0.23678	0.905822	-0.669042	9.70136e-11	3.67943e-08	6	75884860	R	II	COL12A1	Body	opensea	Body-opensea
cg18891210	0.232011	0.697211	-0.465199	9.7261e-11	3.68545e-08	5	148560634	R	II	ABLIM3	Body	opensea	Body-opensea
cg16473288	0.10131	0.470874	-0.369564	9.75705e-11	3.69248e-08	9	125290120	R	II	OR1N1	TSS1500	opensea	TSS1500-opensea
cg15347788	0.916768	0.176106	0.740662	9.76246e-11	3.69248e-08	18	74172098	F	II	ZNF516	5'UTR	shore	5'UTR-shore	chr18:74170530-74170791
cg24398472	0.201092	0.712355	-0.511263	9.77667e-11	3.6945e-08	6	71669827	R	II		IGR	shelf	IGR-shelf	chr6:71665360-71667132
cg19741359	0.141409	0.804752	-0.663343	9.79542e-11	3.69822e-08	2	73429176	F	II	NOTO	TSS1500	shore	TSS1500-shore	chr2:73429283-73430647
cg20497181	0.550106	0.0266018	0.523505	9.80465e-11	3.69834e-08	6	131456780	F	I		IGR	island	IGR-island	chr6:131456364-131457157
cg08475401	0.611459	0.238131	0.373328	9.84499e-11	3.7041e-08	8	2143741	R	II		IGR	opensea	IGR-opensea
cg01015395	0.0276099	0.403384	-0.375774	9.84675e-11	3.7041e-08	5	167332342	F	II	ODZ2	Body	opensea	Body-opensea
cg10302781	0.099984	0.745885	-0.645901	9.8586e-11	3.7041e-08	10	83801048	R	II	NRG3	Body	opensea	Body-opensea
cg05354171	0.513585	0.0655322	0.448053	9.89581e-11	3.7041e-08	7	194000	R	II	FAM20C	Body	shore	Body-shore	chr7:195474-195988
cg26814089	0.304492	0.933882	-0.62939	9.90412e-11	3.7041e-08	5	53502584	F	II	ARL15	Body	opensea	Body-opensea
cg17700620	0.103446	0.541241	-0.437795	9.90434e-11	3.7041e-08	10	68805443	R	I	CTNNA3	Body	opensea	Body-opensea
cg00078857	0.159575	0.564579	-0.405004	9.91179e-11	3.7041e-08	8	49426532	F	II		IGR	shore	IGR-shore	chr8:49427074-49427416
cg04393339	0.591712	0.161097	0.430615	9.91891e-11	3.7041e-08	12	130604991	R	II		IGR	opensea	IGR-opensea
cg03086707	0.402739	0.0223586	0.38038	9.92877e-11	3.7041e-08	5	140740607	F	II	PCDHGA4	Body	shore	Body-shore	chr5:140741174-140741738
cg07796977	0.530048	0.897707	-0.367659	9.92951e-11	3.7041e-08	8	962467	R	II		IGR	island	IGR-island	chr8:962315-962747
cg25578225	0.154525	0.81138	-0.656855	9.93233e-11	3.7041e-08	6	128803205	R	II	PTPRK	Body	opensea	Body-opensea
cg08217545	0.0302526	0.793824	-0.763572	9.93479e-11	3.7041e-08	19	3388013	F	I	NFIC	Body	island	Body-island	chr19:3387963-3388203
cg14344261	0.676346	0.0789372	0.597409	9.94279e-11	3.7041e-08	9	36986380	F	I	PAX5	Body	island	Body-island	chr9:36985986-36986924
cg06639332	0.0699719	0.590346	-0.520374	9.94478e-11	3.7041e-08	13	37248305	F	II	C13orf36	5'UTR	island	5'UTR-island	chr13:37247949-37248463
cg01172082	0.60164	0.133676	0.467964	9.96803e-11	3.70943e-08	14	104645732	R	II	KIF26A	Body	island	Body-island	chr14:104645553-104645762
cg20094830	0.0177733	0.705425	-0.687651	9.98224e-11	3.71139e-08	17	46799845	R	II	PRAC	1stExon	shore	1stExon-shore	chr17:46800533-46800746
cg24436787	0.797495	0.327368	0.470126	1.00093e-10	3.71637e-08	11	75273341	R	I	SERPINH1	5'UTR	island	5'UTR-island	chr11:75272950-75273616
cg09143185	0.104692	0.575076	-0.470383	1.00191e-10	3.71637e-08	1	19923472	R	I	C1orf151	1stExon	island	1stExon-island	chr1:19923341-19924002
cg19158549	0.7532	0.229016	0.524184	1.00235e-10	3.71637e-08	1	3140906	R	II	PRDM16	Body	opensea	Body-opensea
cg09220563	0.060439	0.718036	-0.657597	1.0038e-10	3.71637e-08	14	54261853	R	II		IGR	opensea	IGR-opensea
cg18420599	0.167686	0.915247	-0.747561	1.00404e-10	3.71637e-08	18	32173206	F	II	DTNA	TSS200	opensea	TSS200-opensea
cg07363131	0.803056	0.148038	0.655018	1.00545e-10	3.7183e-08	16	86965114	F	II		IGR	shore	IGR-shore	chr16:86965271-86965496
cg15784124	0.440455	0.0492414	0.391214	1.00753e-10	3.71847e-08	4	111543114	F	II	PITX2	Body	island	Body-island	chr4:111542062-111544464
cg21492527	0.445657	0.961831	-0.516174	1.00792e-10	3.71847e-08	12	10084943	F	II	CLEC2A	5'UTR	opensea	5'UTR-opensea
cg20919942	0.959234	0.40288	0.556354	1.00819e-10	3.71847e-08	17	28088580	F	I	SSH2	Body	island	Body-island	chr17:28088027-28088607
cg24101388	0.0911336	0.61855	-0.527417	1.01087e-10	3.72506e-08	X	134975643	R	II	SAGE1	TSS200	opensea	TSS200-opensea
cg21674704	0.702995	0.0717064	0.631289	1.01342e-10	3.72911e-08	8	131455249	R	II		IGR	island	IGR-island	chr8:131455248-131456285
cg27005179	0.613737	0.0446832	0.569054	1.01376e-10	3.72911e-08	17	37856786	R	II	ERBB2	5'UTR	island	5'UTR-island	chr17:37856448-37856891
cg18143243	0.0703919	0.468369	-0.397977	1.01499e-10	3.73004e-08	3	54155663	F	I	CACNA2D3	TSS1500	island	TSS1500-island	chr3:54155239-54157025
cg20300260	0.886403	0.157827	0.728576	1.01745e-10	3.73004e-08	12	131199136	F	II		IGR	shore	IGR-shore	chr12:131199824-131200157
cg04837783	0.254226	0.740535	-0.486309	1.01812e-10	3.73004e-08	10	60897986	R	II		IGR	opensea	IGR-opensea
cg26111226	0.212511	0.785038	-0.572528	1.01952e-10	3.73004e-08	12	43182205	R	II		IGR	opensea	IGR-opensea
cg23157948	0.492671	0.0825584	0.410113	1.02009e-10	3.73004e-08	12	130907060	F	II	RIMBP2	Body	shore	Body-shore	chr12:130908777-130909191
cg17559786	0.0526431	0.568371	-0.515728	1.02115e-10	3.73004e-08	4	77172861	R	II	FAM47E	1stExon	island	1stExon-island	chr4:77172587-77173060
cg10792120	0.211666	0.753296	-0.54163	1.02183e-10	3.73004e-08	13	78550373	F	II	EDNRB	TSS1500	opensea	TSS1500-opensea
cg27032142	0.70787	0.0347945	0.673075	1.02187e-10	3.73004e-08	15	85201545	F	II	NMB	1stExon	island	1stExon-island	chr15:85201196-85201684
cg18604568	0.57883	0.956022	-0.377192	1.0221e-10	3.73004e-08	5	146832356	R	I	DPYSL3	Body	shore	Body-shore	chr5:146832560-146833938
cg12412079	0.483361	0.0307969	0.452564	1.02457e-10	3.73251e-08	3	68981877	F	I	FAM19A4	TSS200	island	TSS200-island	chr3:68980783-68982035
cg00662489	0.528772	0.0733592	0.455412	1.02458e-10	3.73251e-08	1	25942827	F	I	MAN1C1	TSS1500	island	TSS1500-island	chr1:25942661-25943191
cg18183642	0.245414	0.865985	-0.620571	1.0268e-10	3.73735e-08	1	44497694	F	II	SLC6A9	TSS1500	shore	TSS1500-shore	chr1:44495629-44497112
cg09481234	0.774611	0.0936151	0.680996	1.02826e-10	3.73936e-08	17	8013680	R	I	ALOXE3	Body	shore	Body-shore	chr17:8012474-8012846
cg22150270	0.181315	0.527648	-0.346332	1.02984e-10	3.74185e-08	17	75522182	R	I		IGR	shelf	IGR-shelf	chr17:75524589-75525152
cg19918599	0.293372	0.9004	-0.607028	1.03381e-10	3.75145e-08	3	112366281	F	II		IGR	opensea	IGR-opensea
cg05209917	0.34972	0.865747	-0.516027	1.03429e-10	3.75145e-08	3	1134730	F	II	CNTN6	5'UTR	opensea	5'UTR-opensea
cg08592530	0.401276	0.023525	0.377751	1.03624e-10	3.75315e-08	7	26438234	R	I		IGR	island	IGR-island	chr7:26437727-26438715
cg04574034	0.0193047	0.816672	-0.797367	1.03657e-10	3.75315e-08	17	46799745	F	II	PRAC	1stExon	shore	1stExon-shore	chr17:46800533-46800746
cg18304448	0.866333	0.34786	0.518473	1.03844e-10	3.75354e-08	4	183062004	R	II	MGC45800	Body	shore	Body-shore	chr4:183062278-183062481
cg13313508	0.191984	0.617208	-0.425224	1.03927e-10	3.75354e-08	10	64219918	F	II	ZNF365	Body	opensea	Body-opensea
cg05953373	0.734381	0.286908	0.447473	1.03966e-10	3.75354e-08	16	89023633	F	II	CBFA2T3	Body	opensea	Body-opensea
cg26258273	0.569939	0.109758	0.460181	1.04029e-10	3.75354e-08	3	138153439	R	I	ESYT3	1stExon	island	1stExon-island	chr3:138153269-138154621
cg03564793	0.364056	0.954769	-0.590714	1.04257e-10	3.75851e-08	6	75794881	R	II	COL12A1	3'UTR	island	3'UTR-island	chr6:75794880-75795088
cg00158308	0.0302311	0.486281	-0.45605	1.0436e-10	3.75895e-08	13	97646341	R	II	OXGR1	5'UTR	shore	5'UTR-shore	chr13:97646394-97646737
cg17345450	0.262512	0.843961	-0.581449	1.04539e-10	3.75942e-08	6	166259938	R	II		IGR	opensea	IGR-opensea
cg19203333	0.211147	0.709213	-0.498066	1.04554e-10	3.75942e-08	6	134175398	R	II		IGR	opensea	IGR-opensea
cg25610428	0.0761417	0.646671	-0.57053	1.04708e-10	3.76029e-08	1	152758453	F	II	LCE1E	TSS1500	opensea	TSS1500-opensea
cg07151039	0.558569	0.122097	0.436472	1.04759e-10	3.76029e-08	15	76628892	R	I	ISL2	TSS1500	shore	TSS1500-shore	chr15:76628998-76629207
cg03980745	0.111896	0.658094	-0.546198	1.04914e-10	3.76258e-08	1	26738130	R	I	LIN28	Body	island	Body-island	chr1:26737246-26738148
cg14696334	0.851493	0.256437	0.595057	1.05049e-10	3.76417e-08	15	91500193	F	II	RCCD1	Body	island	Body-island	chr15:91499952-91500818
cg10371042	0.246157	0.892629	-0.646473	1.05171e-10	3.76531e-08	16	71479409	F	II		IGR	shelf	IGR-shelf	chr16:71475334-71475938
cg05891572	0.277274	0.72992	-0.452646	1.05446e-10	3.76877e-08	7	33462512	F	II	BBS9	Body	opensea	Body-opensea
cg27417717	0.800051	0.0669367	0.733114	1.05449e-10	3.76877e-08	15	85201423	F	I	NMB	1stExon	island	1stExon-island	chr15:85201196-85201684
cg15135842	0.503744	0.955702	-0.451958	1.05719e-10	3.77516e-08	3	60728530	R	II	FHIT	5'UTR	opensea	5'UTR-opensea
cg17098449	0.558176	0.97316	-0.414984	1.05939e-10	3.7797e-08	22	31364349	R	II	TUG1	TSS1500	shore	TSS1500-shore	chr22:31364564-31365575
cg14214425	0.954346	0.478148	0.476198	1.06028e-10	3.7797e-08	12	130623165	R	II		IGR	island	IGR-island	chr12:130623142-130623492
cg00378510	0.666746	0.201418	0.465329	1.06278e-10	3.78534e-08	19	2291020	F	I	LINGO3	Body	island	Body-island	chr19:2289895-2291904
cg02669770	0.567157	0.198571	0.368586	1.06369e-10	3.78534e-08	7	99647239	R	I	ZSCAN21	TSS200	opensea	TSS200-opensea
cg14843080	0.808963	0.352045	0.456919	1.06559e-10	3.78888e-08	1	168195833	R	I	SFT2D2	Body	island	Body-island	chr1:168194945-168195839
cg13514778	0.107137	0.486444	-0.379307	1.06959e-10	3.79793e-08	20	34204988	R	II	SPAG4	Body	island	Body-island	chr20:34204987-34205269
cg07151160	0.707662	0.173274	0.534388	1.07181e-10	3.79793e-08	7	100800736	R	II	AP1S1	Body	shelf	Body-shelf	chr7:100797532-100798479
cg14304186	0.849112	0.146116	0.702996	1.07263e-10	3.79793e-08	18	43652437	F	II	PSTPIP2	TSS200	island	TSS200-island	chr18:43651796-43652455
cg13891250	0.444046	0.0376069	0.406439	1.07358e-10	3.79793e-08	3	33758856	R	II	CLASP2	Body	shore	Body-shore	chr3:33759206-33759911
cg03738384	0.60355	0.0969754	0.506574	1.07423e-10	3.79793e-08	16	84628969	R	I	COTL1	Body	opensea	Body-opensea
cg27185819	0.473905	0.0900766	0.383829	1.07639e-10	3.79793e-08	4	73434820	F	I	ADAMTS3	TSS1500	shore	TSS1500-shore	chr4:73434855-73435321
cg26476502	0.414109	0.0211558	0.392953	1.07643e-10	3.79793e-08	5	140480941	F	II	PCDHB3	1stExon	shore	1stExon-shore	chr5:140481546-140482460
cg22140866	0.443303	0.0275904	0.415713	1.07669e-10	3.79793e-08	13	59686676	R	II		IGR	opensea	IGR-opensea
cg26673903	0.0342395	0.686586	-0.652346	1.07698e-10	3.79793e-08	7	120974682	F	II	WNT16	Body	shelf	Body-shelf	chr7:120969587-120970743
cg02788400	0.958948	0.563221	0.395728	1.07786e-10	3.79793e-08	13	96296983	F	I	DZIP1	TSS200	island	TSS200-island	chr13:96296143-96297059
cg06283976	0.427189	0.92163	-0.494441	1.0782e-10	3.79793e-08	18	499393	F	II	COLEC12	Body	island	Body-island	chr18:499315-500722
cg14281092	0.309691	0.855047	-0.545356	1.08054e-10	3.80294e-08	2	153226118	F	II	FMNL2	Body	opensea	Body-opensea
cg15676015	0.857034	0.206977	0.650057	1.08157e-10	3.80334e-08	11	67272636	F	I	PITPNM1	5'UTR	island	5'UTR-island	chr11:67271659-67272942
cg17096568	0.468971	0.0592533	0.409718	1.08268e-10	3.80404e-08	7	152622445	R	I		IGR	island	IGR-island	chr7:152622343-152623305
cg16135695	0.613165	0.0534097	0.559755	1.08379e-10	3.80471e-08	10	1889970	R	I		IGR	opensea	IGR-opensea
cg22857963	0.893468	0.363554	0.529913	1.08841e-10	3.81772e-08	8	144358043	F	I	GLI4	Body	island	Body-island	chr8:144357997-144359075
cg17845532	0.647035	0.168169	0.478866	1.09175e-10	3.8262e-08	19	3786643	F	II	MATK	TSS1500	island	TSS1500-island	chr19:3785511-3786653
cg02403883	0.50174	0.0312165	0.470524	1.09634e-10	3.83904e-08	5	140530028	F	II	PCDHB6	1stExon	shore	1stExon-shore	chr5:140531157-140532017
cg23202253	0.26127	0.731331	-0.470062	1.0993e-10	3.84333e-08	12	26902211	R	II	ITPR2	Body	opensea	Body-opensea
cg20132820	0.693816	0.0552468	0.638569	1.09942e-10	3.84333e-08	18	74167981	F	II	ZNF516	5'UTR	shelf	5'UTR-shelf	chr18:74170530-74170791
cg12980128	0.975297	0.0738445	0.901453	1.10412e-10	3.85651e-08	18	55105322	R	II	ONECUT2	Body	island	Body-island	chr18:55103154-55108853
cg00021978	0.133928	0.668077	-0.53415	1.10514e-10	3.85684e-08	8	105476917	R	II	DPYS	Body	shore	Body-shore	chr8:105478672-105479340
cg13882309	0.48724	0.0355289	0.451711	1.11295e-10	3.87555e-08	5	140595009	R	II	PCDHB13	1stExon	island	1stExon-island	chr5:140595008-140595880
cg00816387	0.811134	0.227249	0.583884	1.11548e-10	3.87555e-08	10	1975591	F	I		IGR	opensea	IGR-opensea
cg25549901	0.31462	0.947332	-0.632712	1.11672e-10	3.87555e-08	X	137951118	F	II	FGF13	5'UTR	opensea	5'UTR-opensea
cg18083487	0.199917	0.873847	-0.67393	1.1168e-10	3.87555e-08	5	43894841	F	II		IGR	opensea	IGR-opensea
cg02133557	0.742225	0.0240898	0.718135	1.11685e-10	3.87555e-08	20	61560434	R	II	DIDO1	5'UTR	island	5'UTR-island	chr20:61560433-61560954
cg07005513	0.501857	0.0687439	0.433113	1.11699e-10	3.87555e-08	11	61595956	F	II	FADS2	1stExon	island	1stExon-island	chr11:61594996-61596710
cg14254867	0.41249	0.0698703	0.34262	1.11703e-10	3.87555e-08	18	47088432	R	II	LIPG	5'UTR	island	5'UTR-island	chr18:47087879-47088528
cg19463078	0.035203	0.421394	-0.386191	1.12486e-10	3.89464e-08	4	122099598	F	II	TNIP3	5'UTR	opensea	5'UTR-opensea
cg15013177	0.222018	0.839826	-0.617808	1.12539e-10	3.89464e-08	3	1134366	F	II	CNTN6	TSS1500	opensea	TSS1500-opensea
cg12727374	0.96454	0.477313	0.487227	1.1257e-10	3.89464e-08	3	183542914	F	II	MAP6D1	Body	island	Body-island	chr3:183542496-183543804
cg04499646	0.147251	0.538194	-0.390944	1.12662e-10	3.89464e-08	6	133529701	R	II		IGR	opensea	IGR-opensea
cg03784567	0.485841	0.0361984	0.449642	1.12726e-10	3.89464e-08	6	32122143	R	II	PPT2	5'UTR	island	5'UTR-island	chr6:32121829-32122529
cg23692087	0.935969	0.265064	0.670904	1.12901e-10	3.89464e-08	12	49318557	F	I	FKBP11	Body	island	Body-island	chr12:49318486-49319476
cg10092518	0.108978	0.544673	-0.435695	1.12966e-10	3.89464e-08	1	57670054	R	II	DAB1	Body	opensea	Body-opensea
cg11353929	0.114977	0.524421	-0.409444	1.13004e-10	3.89464e-08	6	25874434	R	II	SLC17A3	5'UTR	opensea	5'UTR-opensea
cg01769749	0.596705	0.961461	-0.364756	1.13202e-10	3.89505e-08	2	68813121	F	II		IGR	opensea	IGR-opensea
cg26281476	0.502153	0.0901293	0.412024	1.13315e-10	3.89505e-08	4	62719007	F	II	LPHN3	Body	opensea	Body-opensea
cg05874561	0.161171	0.591158	-0.429988	1.13335e-10	3.89505e-08	4	154709828	R	II	SFRP2	1stExon	island	1stExon-island	chr4:154709512-154710827
cg21777188	0.506641	0.0300572	0.476584	1.13391e-10	3.89505e-08	5	140536238	F	II	PCDHB17	Body	shore	Body-shore	chr5:140536896-140537766
cg07156138	0.730554	0.0888183	0.641735	1.13675e-10	3.9016e-08	10	1744124	F	II	ADARB2	Body	island	Body-island	chr10:1741424-1744125
cg22376204	0.381329	0.818388	-0.437059	1.13879e-10	3.90535e-08	6	149320164	R	II	UST	Body	opensea	Body-opensea
cg16396954	0.133226	0.565638	-0.432412	1.13998e-10	3.90621e-08	14	72398856	F	I	RGS6	TSS1500	island	TSS1500-island	chr14:72398664-72399554
cg13115455	0.749951	0.330215	0.419737	1.1412e-10	3.90716e-08	X	48748662	F	I		IGR	island	IGR-island	chrX:48748397-48749372
cg00737846	0.627643	0.0595875	0.568056	1.14396e-10	3.91341e-08	4	183214573	R	II		IGR	opensea	IGR-opensea
cg25590492	0.593577	0.231439	0.362138	1.14787e-10	3.91934e-08	3	147129952	F	II	ZIC1	Body	shore	Body-shore	chr3:147130342-147130577
cg02379560	0.635279	0.0790283	0.556251	1.14869e-10	3.91934e-08	4	40859280	F	I	APBB2	Body	shore	Body-shore	chr4:40858884-40859162
cg10075819	0.421342	0.90771	-0.486367	1.14935e-10	3.91934e-08	2	109229337	F	II	LIMS1	5'UTR	opensea	5'UTR-opensea
cg06346838	0.914063	0.123767	0.790297	1.14947e-10	3.91934e-08	19	1466162	F	II	APC2	Body	island	Body-island	chr19:1465206-1471241
cg20017415	0.47447	0.0357517	0.438719	1.15279e-10	3.92742e-08	1	40421530	R	II	MFSD2A	Body	shore	Body-shore	chr1:40420487-40421366
cg02872767	0.374769	0.0327899	0.341979	1.15705e-10	3.93454e-08	19	1525453	F	I	PLK5P	Body	island	Body-island	chr19:1525206-1525854
cg07963563	0.646968	0.111165	0.535803	1.15715e-10	3.93454e-08	20	3730943	F	II	HSPA12B	Body	island	Body-island	chr20:3730324-3731081
cg00547789	0.0221391	0.553975	-0.531836	1.15826e-10	3.93454e-08	X	154493750	F	II	RAB39B	5'UTR	island	5'UTR-island	chrX:154493303-154493907
cg01217815	0.0613165	0.517993	-0.456676	1.15867e-10	3.93454e-08	12	23192600	F	II		IGR	opensea	IGR-opensea
cg10261641	0.775759	0.311817	0.463942	1.16102e-10	3.93932e-08	13	112579938	R	II		IGR	shelf	IGR-shelf	chr13:112575723-112575998
cg24293044	0.686942	0.0629184	0.624023	1.16274e-10	3.94191e-08	6	151815526	F	II	C6orf97	Body	island	Body-island	chr6:151814980-151815527
cg25632230	0.220565	0.646903	-0.426337	1.16453e-10	3.94477e-08	6	134101081	R	II		IGR	opensea	IGR-opensea
cg21544415	0.267975	0.893771	-0.625796	1.17044e-10	3.95271e-08	12	26288686	F	II		IGR	opensea	IGR-opensea
cg27400208	0.187756	0.798305	-0.610549	1.17099e-10	3.95271e-08	4	153084760	F	II		IGR	opensea	IGR-opensea
cg13203223	0.81273	0.056272	0.756458	1.17153e-10	3.95271e-08	12	49319398	F	I	FKBP11	TSS200	island	TSS200-island	chr12:49318486-49319476
cg00325866	0.911341	0.419763	0.491578	1.17294e-10	3.95271e-08	15	62359130	F	II	C2CD4A	TSS200	shore	TSS200-shore	chr15:62359827-62360995
cg04988729	0.453135	0.0588203	0.394314	1.1735e-10	3.95271e-08	11	606583	R	I	PHRF1	Body	opensea	Body-opensea
cg13213527	0.642145	0.056092	0.586053	1.17613e-10	3.95271e-08	18	74175651	R	II	ZNF516	TSS1500	opensea	TSS1500-opensea
cg17798563	0.91802	0.484646	0.433374	1.17719e-10	3.95271e-08	19	58094517	F	II	ZIK1	TSS1500	shore	TSS1500-shore	chr19:58094739-58095764
cg06685391	0.0838598	0.563697	-0.479837	1.17944e-10	3.95271e-08	14	81903146	F	II		IGR	island	IGR-island	chr14:81902091-81903147
cg09325404	0.475137	0.819834	-0.344697	1.18171e-10	3.95271e-08	2	43903470	R	II	PLEKHH2	Body	opensea	Body-opensea
cg10783086	0.0300556	0.68795	-0.657895	1.18179e-10	3.95271e-08	15	102345981	R	II	OR4F6	1stExon	opensea	1stExon-opensea
cg22374861	0.799293	0.0589837	0.74031	1.18298e-10	3.95271e-08	12	15475342	F	I	PTPRO	TSS200	island	TSS200-island	chr12:15475318-15475901
cg03621988	0.612114	0.0759677	0.536146	1.18399e-10	3.95271e-08	3	113251716	R	I	SIDT1	5'UTR	island	5'UTR-island	chr3:113251699-113252290
cg06005876	0.452703	0.933841	-0.481138	1.18419e-10	3.95271e-08	2	85817498	R	II	VAMP5	Body	opensea	Body-opensea
cg05673346	0.465009	0.055181	0.409828	1.18464e-10	3.95271e-08	X	38662707	R	II	MID1IP1	5'UTR	shore	5'UTR-shore	chrX:38662906-38664764
cg12127196	0.062054	0.489455	-0.427401	1.18474e-10	3.95271e-08	1	50489240	F	I	AGBL4	Body	shore	Body-shore	chr1:50489417-50489846
cg17086773	0.209244	0.920362	-0.711118	1.185e-10	3.95271e-08	3	112486072	R	II		IGR	opensea	IGR-opensea
cg17529435	0.760885	0.113246	0.64764	1.18696e-10	3.95271e-08	X	113816304	F	I		IGR	island	IGR-island	chrX:113816089-113816409
cg04401603	0.193099	0.708437	-0.515338	1.18722e-10	3.95271e-08	1	86071839	F	II		IGR	opensea	IGR-opensea
cg14165772	0.807888	0.275078	0.53281	1.18776e-10	3.95271e-08	1	2847632	R	II		IGR	shore	IGR-shore	chr1:2847056-2847288
cg24140860	0.710567	0.0763875	0.634179	1.18841e-10	3.95271e-08	4	182986612	R	I		IGR	opensea	IGR-opensea
cg15489799	0.512105	0.0555994	0.456505	1.18908e-10	3.95271e-08	1	1098380	R	II		IGR	island	IGR-island	chr1:1098043-1100584
cg02041470	0.0933241	0.546772	-0.453447	1.19008e-10	3.95271e-08	3	181877639	R	II		IGR	opensea	IGR-opensea
cg05928448	0.530648	0.964355	-0.433706	1.19088e-10	3.95271e-08	18	13216522	F	II		IGR	shore	IGR-shore	chr18:13217073-13219044
cg09267324	0.479527	0.0353009	0.444226	1.19136e-10	3.95271e-08	17	60704634	F	I	MRC2	TSS200	island	TSS200-island	chr17:60704542-60705943
cg22868282	0.960621	0.508131	0.45249	1.19147e-10	3.95271e-08	12	47224954	F	I		IGR	island	IGR-island	chr12:47224912-47225664
cg08182463	0.656084	0.0405988	0.615485	1.19225e-10	3.95271e-08	4	183529756	R	II	ODZ3	Body	opensea	Body-opensea
cg12827708	0.0785438	0.835009	-0.756465	1.19266e-10	3.95271e-08	18	32172486	F	II	DTNA	5'UTR	opensea	5'UTR-opensea
cg19015654	0.187264	0.711665	-0.524401	1.19352e-10	3.95271e-08	11	62008949	F	II	SCGB1D2	TSS1500	opensea	TSS1500-opensea
cg09800500	0.196933	0.584226	-0.387292	1.19648e-10	3.95689e-08	12	24992256	F	I	BCAT1	Body	opensea	Body-opensea
cg22740895	0.450603	0.0721923	0.37841	1.19669e-10	3.95689e-08	8	2092745	R	I	MYOM2	Body	opensea	Body-opensea
cg25221637	0.134949	0.446227	-0.311278	1.19771e-10	3.95713e-08	17	30186770	R	II	C17orf79	TSS1500	shore	TSS1500-shore	chr17:30185764-30186580
cg22417566	0.660302	0.0708536	0.589449	1.19884e-10	3.95768e-08	18	76323014	R	I		IGR	island	IGR-island	chr18:76322675-76323015
cg15826437	0.714862	0.135973	0.578889	1.20044e-10	3.95982e-08	17	38334186	R	I	RAPGEFL1	TSS200	island	TSS200-island	chr17:38333605-38334795
cg25122233	0.666818	0.100584	0.566235	1.20232e-10	3.96288e-08	12	54412506	R	I	HOXC4	5'UTR	shore	5'UTR-shore	chr12:54412990-54413346
cg11679014	0.61049	0.130337	0.480153	1.20584e-10	3.96738e-08	22	38092719	R	II	TRIOBP	TSS1500	opensea	TSS1500-opensea
cg18326616	0.231754	0.842582	-0.610828	1.20641e-10	3.96738e-08	2	74010554	R	II	C2orf78	TSS1500	shelf	TSS1500-shelf	chr2:74006849-74007274
cg03527919	0.620245	0.224994	0.395251	1.20655e-10	3.96738e-08	4	126237464	R	II	FAT4	TSS200	island	TSS200-island	chr4:126235895-126238930
cg02837128	0.378192	0.871122	-0.492929	1.20764e-10	3.96783e-08	8	30241167	F	II	RBPMS	TSS1500	shore	TSS1500-shore	chr8:30241416-30242878
cg14564247	0.239654	0.660557	-0.420903	1.21289e-10	3.98191e-08	3	48594968	R	II	PFKFB4	TSS1500	shore	TSS1500-shore	chr3:48594022-48594853
cg21265702	0.275966	0.828989	-0.553024	1.21388e-10	3.98203e-08	6	152201605	F	II	ESR1	Body	opensea	Body-opensea
cg00997853	0.336745	0.839987	-0.503242	1.21505e-10	3.98273e-08	12	26844579	F	II	ITPR2	Body	opensea	Body-opensea
cg24636657	0.0359898	0.679098	-0.643108	1.21754e-10	3.98554e-08	X	105280886	F	II	SERPINA7	1stExon	opensea	1stExon-opensea
cg26305717	0.154967	0.847282	-0.692315	1.21783e-10	3.98554e-08	12	65016129	F	II	MIR548C	TSS200	opensea	TSS200-opensea
cg16545079	0.0549801	0.550504	-0.495524	1.21929e-10	3.98718e-08	17	8055888	R	II	PER1	TSS200	shore	TSS200-shore	chr17:8054550-8055835
cg05804047	0.337872	0.931632	-0.59376	1.22187e-10	3.9906e-08	4	77752568	R	II		IGR	opensea	IGR-opensea
cg16051089	0.382574	0.0219892	0.360585	1.22473e-10	3.9906e-08	5	52083947	R	II	ITGA1	TSS200	island	TSS200-island	chr5:52083946-52084287
cg01829002	0.0376972	0.404404	-0.366707	1.22606e-10	3.9906e-08	5	50259133	R	II		IGR	opensea	IGR-opensea
cg01950665	0.835955	0.0191762	0.816778	1.22721e-10	3.9906e-08	9	100000768	R	II	KIAA1529	TSS200	island	TSS200-island	chr9:100000463-100000820
cg25816184	0.722419	0.0347185	0.6877	1.22748e-10	3.9906e-08	12	15475116	F	II	PTPRO	TSS1500	shore	TSS1500-shore	chr12:15475318-15475901
cg18018890	0.65582	0.0985454	0.557275	1.22779e-10	3.9906e-08	1	33438854	F	II		IGR	island	IGR-island	chr1:33438458-33438979
cg12645852	0.774755	0.0212806	0.753475	1.23071e-10	3.9906e-08	18	74198774	R	II		IGR	shelf	IGR-shelf	chr18:74202750-74203076
cg01434783	0.699769	0.0777845	0.621985	1.23148e-10	3.9906e-08	4	124319883	R	II	SPRY1	5'UTR	island	5'UTR-island	chr4:124318307-124319998
cg26841383	0.45338	0.910612	-0.457233	1.23204e-10	3.9906e-08	13	97999364	F	I	MBNL2	Body	island	Body-island	chr13:97998962-97999377
cg06980204	0.589877	0.973841	-0.383963	1.23381e-10	3.9906e-08	16	79362100	R	II		IGR	opensea	IGR-opensea
cg17784528	0.587957	0.0898336	0.498123	1.23421e-10	3.9906e-08	17	41791230	F	II		IGR	island	IGR-island	chr17:41791110-41791476
cg04652522	0.255864	0.604286	-0.348421	1.23451e-10	3.9906e-08	5	179124978	F	II	CANX	TSS1500	shore	TSS1500-shore	chr5:179125341-179126340
cg21405705	0.740117	0.129981	0.610136	1.23556e-10	3.9906e-08	14	69260653	F	II	ZFP36L1	TSS1500	island	TSS1500-island	chr14:69259612-69262900
cg25726684	0.112137	0.661133	-0.548996	1.23557e-10	3.9906e-08	1	87288288	F	II		IGR	opensea	IGR-opensea
cg24709951	0.211181	0.86521	-0.654029	1.23666e-10	3.9906e-08	17	73033009	R	I		IGR	shore	IGR-shore	chr17:73030676-73031160
cg26036993	0.547933	0.0525911	0.495342	1.23668e-10	3.9906e-08	2	38303899	R	II	CYP1B1	TSS1500	island	TSS1500-island	chr2:38301276-38304518
cg27052069	0.449334	0.78726	-0.337926	1.23728e-10	3.9906e-08	10	102391675	F	II		IGR	opensea	IGR-opensea
cg02985139	0.646974	0.231674	0.415299	1.23764e-10	3.9906e-08	13	112620260	F	I		IGR	opensea	IGR-opensea
cg13850355	0.0570784	0.576954	-0.519876	1.23985e-10	3.99318e-08	4	47034939	F	II	GABRB1	Body	island	Body-island	chr4:47034427-47034940
cg21437345	0.526425	0.959605	-0.43318	1.24036e-10	3.99318e-08	17	47209216	R	II	B4GALNT2	TSS1500	shore	TSS1500-shore	chr17:47209811-47210740
cg11344121	0.072254	0.51279	-0.440536	1.24221e-10	3.99604e-08	7	140776653	R	II		IGR	shelf	IGR-shelf	chr7:140772358-140774560
cg25025437	0.591089	0.168062	0.423027	1.24951e-10	4.01643e-08	5	75377968	R	I	SV2C	TSS1500	island	TSS1500-island	chr5:75377898-75378189
cg25763393	0.018462	0.427097	-0.408635	1.25088e-10	4.0177e-08	19	52956832	R	I	ZNF578	1stExon	island	1stExon-island	chr19:52956656-52957245
cg20525449	0.884645	0.362719	0.521926	1.25526e-10	4.02696e-08	10	1416224	R	I	ADARB2	Body	island	Body-island	chr10:1415976-1416249
cg17218713	0.532229	0.0662099	0.466019	1.25739e-10	4.02696e-08	1	71513114	R	I	PTGER3	1stExon	island	1stExon-island	chr1:71512224-71513804
cg15581061	0.854319	0.334661	0.519657	1.25776e-10	4.02696e-08	12	130911541	R	II	RIMBP2	Body	shelf	Body-shelf	chr12:130908777-130909191
cg00810208	0.845036	0.0905187	0.754518	1.25824e-10	4.02696e-08	4	997012	R	I	IDUA	Body	island	Body-island	chr4:995482-997541
cg21898944	0.633906	0.100339	0.533567	1.25861e-10	4.02696e-08	12	130589151	R	II		IGR	opensea	IGR-opensea
cg11993754	0.639045	0.0750141	0.564031	1.25991e-10	4.02804e-08	17	37856513	R	II	ERBB2	5'UTR	island	5'UTR-island	chr17:37856448-37856891
cg04839422	0.437055	0.0664197	0.370636	1.26125e-10	4.02916e-08	22	44287876	R	II	PNPLA5	TSS200	island	TSS200-island	chr22:44287497-44288061
cg22780475	0.842057	0.175872	0.666185	1.26303e-10	4.02916e-08	19	45281526	F	II	CBLC	1stExon	shore	1stExon-shore	chr19:45281133-45281355
cg18321762	0.12413	0.701528	-0.577398	1.26324e-10	4.02916e-08	8	90132979	R	II		IGR	opensea	IGR-opensea
cg07513950	0.499148	0.0367807	0.462367	1.26414e-10	4.02916e-08	10	2371032	F	II		IGR	opensea	IGR-opensea
cg12045999	0.0449793	0.595118	-0.550139	1.26774e-10	4.03489e-08	12	23069755	R	II		IGR	opensea	IGR-opensea
cg23015991	0.676569	0.117569	0.559	1.26789e-10	4.03489e-08	12	20556313	F	II	PDE3A	Body	opensea	Body-opensea
cg13702222	0.69808	0.12671	0.57137	1.27543e-10	4.0558e-08	3	152017240	R	II	MBNL1	1stExon	opensea	1stExon-opensea
cg26554406	0.894189	0.405149	0.48904	1.28264e-10	4.07505e-08	19	50194228	R	I	C19orf76	3'UTR	island	3'UTR-island	chr19:50193020-50194798
cg03453917	0.505346	0.110268	0.395078	1.28484e-10	4.07505e-08	10	124896232	R	I	HMX3	Body	island	Body-island	chr10:124894075-124897366
cg16874579	0.513022	0.953238	-0.440217	1.28499e-10	4.07505e-08	2	60776713	R	I	BCL11A	Body	island	Body-island	chr2:60776596-60778157
cg27421267	0.473569	0.0505789	0.422991	1.28541e-10	4.07505e-08	10	530836	F	II	DIP2C	Body	island	Body-island	chr10:530713-531099
cg21532323	0.502586	0.0300966	0.472489	1.28736e-10	4.0777e-08	2	157292804	R	I	GPD2	5'UTR	shore	5'UTR-shore	chr2:157292102-157292646
cg11397493	0.701762	0.226962	0.4748	1.28866e-10	4.0777e-08	1	3307215	R	I	PRDM16	Body	island	Body-island	chr1:3307069-3307285
cg05538701	0.076622	0.793152	-0.71653	1.28996e-10	4.0777e-08	6	116866658	F	II	FAM26D	5'UTR	opensea	5'UTR-opensea
cg08577260	0.208543	0.642563	-0.43402	1.29075e-10	4.0777e-08	7	156733356	F	II		IGR	shore	IGR-shore	chr7:156733539-156734750
cg05245379	0.0290912	0.352193	-0.323102	1.2929e-10	4.0777e-08	8	108238734	R	II		IGR	opensea	IGR-opensea
cg09595471	0.390141	0.020439	0.369702	1.29334e-10	4.0777e-08	3	24871390	R	II		IGR	shore	IGR-shore	chr3:24870674-24871369
cg18086445	0.307186	0.846159	-0.538973	1.29401e-10	4.0777e-08	3	74129242	F	II		IGR	opensea	IGR-opensea
cg21485895	0.567791	0.054156	0.513635	1.2941e-10	4.0777e-08	2	200321016	F	I	SATB2	5'UTR	island	5'UTR-island	chr2:200320502-200329681
cg07408989	0.576364	0.916075	-0.33971	1.2979e-10	4.08656e-08	17	7116792	R	II	DLG4	Body	shore	Body-shore	chr17:7117596-7118085
cg10777851	0.253014	0.941031	-0.688017	1.30143e-10	4.09302e-08	3	112051808	F	II	CD200	TSS200	shore	TSS200-shore	chr3:112051893-112052406
cg00031443	0.748547	0.0800387	0.668509	1.30192e-10	4.09302e-08	19	7599076	R	I	PNPLA6	5'UTR	island	5'UTR-island	chr19:7598413-7601008
cg11696108	0.843933	0.468995	0.374938	1.30978e-10	4.10965e-08	13	112191272	F	II		IGR	opensea	IGR-opensea
cg14099812	0.763494	0.393146	0.370348	1.31011e-10	4.10965e-08	9	137807097	F	I	FCN1	Body	opensea	Body-opensea
cg23685712	0.489641	0.134164	0.355477	1.31018e-10	4.10965e-08	20	52790063	R	I	CYP24A1	1stExon	island	1stExon-island	chr20:52789252-52790986
cg04963089	0.339693	0.904014	-0.564321	1.31243e-10	4.11262e-08	8	10894228	R	II	MIR598	TSS1500	opensea	TSS1500-opensea
cg13394310	0.676722	0.0299622	0.64676	1.31402e-10	4.11262e-08	19	7599477	R	II	PNPLA6	TSS1500	island	TSS1500-island	chr19:7598413-7601008
cg04455646	0.472416	0.135703	0.336713	1.31433e-10	4.11262e-08	3	10206344	F	I	IRAK2	TSS1500	shore	TSS1500-shore	chr3:10206449-10207024
cg03504078	0.508583	0.0474335	0.461149	1.31509e-10	4.11262e-08	5	140480218	R	II	PCDHB3	TSS200	shore	TSS200-shore	chr5:140481546-140482460
cg07161872	0.0914462	0.454007	-0.36256	1.31703e-10	4.11467e-08	10	86089017	R	II	FAM190B	5'UTR	shore	5'UTR-shore	chr10:86088395-86088791
cg19513940	0.601222	0.0958028	0.505419	1.31966e-10	4.11467e-08	18	67070120	R	I	DOK6	Body	island	Body-island	chr18:67069933-67070171
cg05143842	0.678346	0.231829	0.446517	1.32044e-10	4.11467e-08	17	77904236	F	II		IGR	island	IGR-island	chr17:77903887-77904397
cg05293117	0.688808	0.0230681	0.66574	1.3206e-10	4.11467e-08	6	31371353	R	I	MICA	TSS200	island	TSS200-island	chr6:31370915-31371917
cg11499025	0.431025	0.0251788	0.405847	1.3207e-10	4.11467e-08	5	140739655	F	II	PCDHGA4	Body	shore	Body-shore	chr5:140741174-140741738
cg13421247	0.228893	0.698128	-0.469235	1.32287e-10	4.11835e-08	12	123756945	F	II	CDK2AP1	TSS1500	shore	TSS1500-shore	chr12:123755246-123756408
cg10909080	0.0349529	0.879924	-0.844971	1.32416e-10	4.11928e-08	17	79881468	F	II	MAFG	5'UTR	shore	5'UTR-shore	chr17:79880449-79880872
cg07996580	0.737262	0.410941	0.326321	1.32585e-10	4.12145e-08	1	2793928	R	II		IGR	opensea	IGR-opensea
cg10750989	0.689592	0.0546133	0.634979	1.32777e-10	4.12433e-08	6	31371330	R	I	MICA	TSS200	island	TSS200-island	chr6:31370915-31371917
cg13353999	0.0392206	0.893561	-0.85434	1.32895e-10	4.1249e-08	18	30352782	R	II	KLHL14	5'UTR	shore	5'UTR-shore	chr18:30349690-30352302
cg05072995	0.213736	0.562292	-0.348556	1.33165e-10	4.12929e-08	20	44030646	R	II	SYS1-DBNDD2	Body	shelf	Body-shelf	chr20:44034458-44035954
cg21844472	0.0393044	0.605296	-0.565992	1.33401e-10	4.12929e-08	3	160559936	F	II	PPM1L	Body	opensea	Body-opensea
cg11895727	0.36789	0.00913719	0.358752	1.33406e-10	4.12929e-08	6	31371553	R	I	MICA	Body	island	Body-island	chr6:31370915-31371917
cg14948030	0.799219	0.136288	0.662931	1.33434e-10	4.12929e-08	6	124122575	F	II		IGR	shore	IGR-shore	chr6:124124177-124125309
cg06782349	0.619134	0.0986505	0.520483	1.33757e-10	4.13079e-08	X	33744708	R	II		IGR	island	IGR-island	chrX:33744430-33744951
cg06273075	0.490151	0.970109	-0.479959	1.33812e-10	4.13079e-08	16	14397688	F	II	MIR193B	TSS200	shore	TSS200-shore	chr16:14395604-14397075
cg19305488	0.923008	0.380149	0.542858	1.33864e-10	4.13079e-08	19	1468359	F	I	APC2	Body	island	Body-island	chr19:1465206-1471241
cg22289837	0.196936	0.692078	-0.495142	1.3388e-10	4.13079e-08	8	86350278	R	II	CA3	TSS1500	shore	TSS1500-shore	chr8:86350765-86351196
cg02006288	0.938026	0.386389	0.551637	1.34334e-10	4.14172e-08	4	154074145	F	I	TRIM2	TSS200	shore	TSS200-shore	chr4:154074383-154075045
cg05950713	0.353758	0.769165	-0.415407	1.34652e-10	4.14542e-08	7	97568664	R	II		IGR	shore	IGR-shore	chr7:97567894-97568129
cg20171711	0.0991375	0.781774	-0.682637	1.34654e-10	4.14542e-08	2	153307345	F	II	FMNL2	Body	opensea	Body-opensea
cg22546696	0.388276	0.0375875	0.350688	1.34913e-10	4.15032e-08	15	41952645	F	I	MGA	1stExon	island	1stExon-island	chr15:41952535-41953222
cg21576809	0.945129	0.587528	0.357601	1.35076e-10	4.15227e-08	3	141319468	F	II	RASA2	Body	opensea	Body-opensea
cg02564299	0.282494	0.74109	-0.458596	1.35429e-10	4.16005e-08	3	114130829	F	II	ZBTB20	5'UTR	opensea	5'UTR-opensea
cg16508529	0.72463	0.0643023	0.660328	1.35609e-10	4.16249e-08	4	183600896	R	I	ODZ3	Body	opensea	Body-opensea
cg13494428	0.822403	0.427481	0.394923	1.35737e-10	4.16333e-08	1	19639494	R	II	AKR7A2	TSS1500	shore	TSS1500-shore	chr1:19638207-19639309
cg12610078	0.462162	0.043452	0.41871	1.35973e-10	4.16749e-08	3	82547324	R	II		IGR	opensea	IGR-opensea
cg21850934	0.15894	0.834982	-0.676041	1.36218e-10	4.16963e-08	11	90451108	R	II		IGR	opensea	IGR-opensea
cg11014124	0.539974	0.0210467	0.518928	1.36282e-10	4.16963e-08	5	140782297	R	II	PCDHGA4	Body	shelf	Body-shelf	chr5:140779013-140779659
cg01336231	0.2394	0.78259	-0.543189	1.36469e-10	4.16963e-08	3	16523047	R	II	RFTN1	Body	opensea	Body-opensea
cg09155219	0.0987227	0.46492	-0.366198	1.36675e-10	4.16963e-08	14	48144280	F	II	MDGA2	TSS1500	island	TSS1500-island	chr14:48143433-48145589
cg21179088	0.939784	0.459218	0.480566	1.36709e-10	4.16963e-08	7	54612333	R	II	VSTM2A	Body	island	Body-island	chr7:54612324-54612558
cg09742170	0.72763	0.238905	0.488725	1.36733e-10	4.16963e-08	7	25021208	R	II	OSBPL3	TSS1500	island	TSS1500-island	chr7:25021013-25021520
cg13988338	0.900359	0.419446	0.480913	1.36745e-10	4.16963e-08	13	112986154	R	II		IGR	shore	IGR-shore	chr13:112984966-112985733
cg25461513	0.234761	0.893501	-0.658739	1.36944e-10	4.1711e-08	11	115096810	R	II	CADM1	Body	opensea	Body-opensea
cg24111008	0.703018	0.124968	0.57805	1.36995e-10	4.1711e-08	19	7599072	R	I	PNPLA6	5'UTR	island	5'UTR-island	chr19:7598413-7601008
cg01520234	0.393619	0.918541	-0.524921	1.37388e-10	4.17944e-08	2	150346350	R	II		IGR	opensea	IGR-opensea
cg22984616	0.558034	0.0257368	0.532298	1.3747e-10	4.17944e-08	6	57037535	R	II	BAG2	1stExon	island	1stExon-island	chr6:57036954-57037731
cg23208285	0.293589	0.676538	-0.382949	1.37815e-10	4.17961e-08	5	131879579	F	II	IL5	TSS1500	opensea	TSS1500-opensea
cg26536952	0.31705	0.915459	-0.598409	1.37849e-10	4.17961e-08	X	88002487	F	II	CPXCR1	5'UTR	opensea	5'UTR-opensea
cg08886546	0.903839	0.243925	0.659914	1.37872e-10	4.17961e-08	19	19051335	F	I	HOMER3	TSS1500	island	TSS1500-island	chr19:19051019-19051939
cg00841249	0.719534	0.317357	0.402177	1.37878e-10	4.17961e-08	19	58190208	R	II	ZSCAN4	Body	shelf	Body-shelf	chr19:58193268-58193638
cg19699840	0.411253	0.869315	-0.458063	1.38017e-10	4.18079e-08	2	160919384	R	II	PLA2R1	TSS1500	shore	TSS1500-shore	chr2:160918674-160919177
cg23326689	0.115033	0.546154	-0.431121	1.38154e-10	4.18188e-08	8	80523461	R	II	STMN2	Body	shore	Body-shore	chr8:80523975-80525765
cg09570348	0.517839	0.0487599	0.469079	1.384e-10	4.18359e-08	5	140768251	R	I	PCDHGB4	1stExon	shore	1stExon-shore	chr5:140768939-140769483
cg19756313	0.188576	0.665065	-0.476489	1.38412e-10	4.18359e-08	5	82522040	F	II	XRCC4	Body	opensea	Body-opensea
cg04210392	0.524425	0.149141	0.375284	1.38603e-10	4.1863e-08	10	134832918	F	I		IGR	shore	IGR-shore	chr10:134834676-134835899
cg16564802	0.264847	0.802924	-0.538077	1.38775e-10	4.18846e-08	22	39323324	R	I		IGR	island	IGR-island	chr22:39323203-39323528
cg13380562	0.0773531	0.547681	-0.470328	1.38979e-10	4.19156e-08	6	143832576	F	II	FUCA2	1stExon	island	1stExon-island	chr6:143832389-143832943
cg25887069	0.858553	0.224822	0.633731	1.39136e-10	4.19327e-08	22	38221009	R	I	GALR3	Body	island	Body-island	chr22:38220589-38221619
cg02594532	0.577712	0.0829153	0.494796	1.39653e-10	4.19821e-08	10	1975000	F	II		IGR	opensea	IGR-opensea
cg03754605	0.908901	0.427473	0.481428	1.39655e-10	4.19821e-08	10	1402253	R	II	ADARB2	Body	shelf	Body-shelf	chr10:1404659-1406219
cg11950860	0.185384	0.693116	-0.507732	1.39658e-10	4.19821e-08	1	152730231	F	II	KPRP	TSS1500	shelf	TSS1500-shelf	chr1:152732958-152733338
cg07781332	0.0267135	0.402487	-0.375774	1.39705e-10	4.19821e-08	5	128796696	R	II	ADAMTS19	Body	island	Body-island	chr5:128795503-128797417
cg16579893	0.39376	0.0271029	0.366657	1.39967e-10	4.20306e-08	1	24069514	R	I	TCEB3	TSS1500	shore	TSS1500-shore	chr1:24069695-24070615
cg11816841	0.461521	0.0175337	0.443987	1.40276e-10	4.20928e-08	3	46734995	R	I	ALS2CL	5'UTR	island	5'UTR-island	chr3:46734731-46735717
cg18088903	0.532794	0.0273793	0.505415	1.4047e-10	4.21067e-08	6	31371612	R	I	MICA	Body	island	Body-island	chr6:31370915-31371917
cg11786365	0.193308	0.860619	-0.667311	1.40524e-10	4.21067e-08	2	153305731	F	II	FMNL2	Body	opensea	Body-opensea
cg26856475	0.723066	0.123833	0.599232	1.4064e-10	4.21107e-08	5	140740503	R	I	PCDHGA4	Body	shore	Body-shore	chr5:140741174-140741738
cg14382835	0.534979	0.100448	0.434531	1.40801e-10	4.21125e-08	4	62731949	R	II	LPHN3	Body	opensea	Body-opensea
cg14483771	0.825916	0.2728	0.553117	1.40917e-10	4.21125e-08	10	134998463	R	II	KNDC1	Body	shore	Body-shore	chr10:134999520-134999831
cg13307880	0.882081	0.547058	0.335023	1.40995e-10	4.21125e-08	5	140744367	R	II	PCDHGA4	Body	island	Body-island	chr5:140743961-140744642
cg26962778	0.399708	0.0147674	0.38494	1.4114e-10	4.21125e-08	5	140740437	R	II	PCDHGA4	Body	shore	Body-shore	chr5:140741174-140741738
cg03381209	0.040079	0.718006	-0.677927	1.41412e-10	4.21125e-08	19	3369702	R	II	NFIC	Body	island	Body-island	chr19:3369477-3369913
cg21296320	0.159285	0.612224	-0.452939	1.4148e-10	4.21125e-08	2	145248607	F	II	ZEB2	Body	opensea	Body-opensea
cg12797594	0.613027	0.0665607	0.546466	1.41481e-10	4.21125e-08	22	36236395	R	II	RBM9	5'UTR	opensea	5'UTR-opensea
cg15325658	0.500661	0.0817628	0.418899	1.41656e-10	4.21125e-08	3	79815782	R	I	ROBO1	5'UTR	island	5'UTR-island	chr3:79815638-79815900
cg05124235	0.701895	0.0651273	0.636768	1.41659e-10	4.21125e-08	X	113816263	F	I		IGR	island	IGR-island	chrX:113816089-113816409
cg16212074	0.585045	0.077004	0.508041	1.41775e-10	4.21125e-08	19	4170115	R	II	CREB3L3	Body	shelf	Body-shelf	chr19:4173153-4173483
cg20477448	0.348696	0.784916	-0.43622	1.41778e-10	4.21125e-08	4	13656704	R	II		IGR	opensea	IGR-opensea
cg20657864	0.266786	0.765146	-0.49836	1.41862e-10	4.21125e-08	8	142248258	F	I		IGR	opensea	IGR-opensea
cg23202262	0.898548	0.514287	0.384261	1.41984e-10	4.21186e-08	12	131198244	F	II		IGR	shore	IGR-shore	chr12:131199824-131200157
cg05495011	0.176157	0.747869	-0.571712	1.42122e-10	4.21294e-08	2	224477964	R	I		IGR	opensea	IGR-opensea
cg24023487	0.0770902	0.565059	-0.487968	1.4231e-10	4.21551e-08	20	12988727	F	II	SPTLC3	TSS1500	opensea	TSS1500-opensea
cg01315787	0.325009	0.671887	-0.346878	1.42451e-10	4.21667e-08	5	173450571	R	II		IGR	opensea	IGR-opensea
cg20700952	0.573171	0.15499	0.418181	1.42733e-10	4.22202e-08	19	57630217	R	II	USP29	TSS1500	shore	TSS1500-shore	chr19:57630339-57630633
cg12422844	0.652856	0.073491	0.579365	1.42958e-10	4.22566e-08	4	8201125	R	II	SH3TC1	1stExon	opensea	1stExon-opensea
cg00400183	0.877953	0.414521	0.463431	1.43309e-10	4.23301e-08	19	50194224	R	I	C19orf76	3'UTR	island	3'UTR-island	chr19:50193020-50194798
cg11583802	0.265672	0.730858	-0.465185	1.43776e-10	4.2438e-08	13	36916913	R	II	SPG20	5'UTR	shelf	5'UTR-shelf	chr13:36919737-36921004
cg23749856	0.0859931	0.472783	-0.38679	1.44052e-10	4.24822e-08	3	142839837	F	II	CHST2	Body	island	Body-island	chr3:142837885-142840838
cg04383442	0.388907	0.962589	-0.573682	1.44173e-10	4.24822e-08	3	60752789	R	II	FHIT	5'UTR	opensea	5'UTR-opensea
cg25754059	0.154453	0.827941	-0.673488	1.44317e-10	4.24822e-08	19	49467114	R	II	FTL	TSS1500	shore	TSS1500-shore	chr19:49468372-49469376
cg12123733	0.693509	0.213266	0.480243	1.44335e-10	4.24822e-08	14	102025815	R	II		IGR	shore	IGR-shore	chr14:102025989-102031567
cg10768932	0.259773	0.806232	-0.546459	1.44457e-10	4.24879e-08	1	198590738	R	II		IGR	opensea	IGR-opensea
cg03015144	0.329505	0.807034	-0.47753	1.44889e-10	4.257e-08	3	114070493	R	II	ZBTB20	Body	island	Body-island	chr3:114069725-114070658
cg24874254	0.113225	0.890489	-0.777264	1.45052e-10	4.257e-08	6	106546747	F	II	PRDM1	Body	opensea	Body-opensea
cg04926461	0.270262	0.626043	-0.355782	1.45092e-10	4.257e-08	3	125985088	F	II		IGR	shore	IGR-shore	chr3:125986044-125986727
cg09800026	0.947968	0.242405	0.705563	1.45266e-10	4.257e-08	21	45662262	R	I	ICOSLG	TSS1500	island	TSS1500-island	chr21:45660557-45663172
cg06101079	0.716651	0.18801	0.528641	1.45389e-10	4.257e-08	12	130938144	F	II	RIMBP2	Body	shelf	Body-shelf	chr12:130935712-130935963
cg27132348	0.134154	0.796284	-0.66213	1.45423e-10	4.257e-08	6	116850350	R	II	FAM26D	5'UTR	opensea	5'UTR-opensea
cg13250388	0.837383	0.239991	0.597392	1.45517e-10	4.257e-08	22	39641078	R	I	PDGFB	TSS200	shore	TSS200-shore	chr22:39638219-39640966
cg23194776	0.0836026	0.757411	-0.673808	1.45556e-10	4.257e-08	5	143026910	F	I		IGR	opensea	IGR-opensea
cg12358915	0.573229	0.958817	-0.385588	1.45766e-10	4.25762e-08	X	139521621	R	II		IGR	island	IGR-island	chrX:139521561-139521897
cg16011371	0.381075	0.93082	-0.549746	1.45807e-10	4.25762e-08	1	57480925	R	II	DAB1	Body	opensea	Body-opensea
cg17704189	0.251437	0.581215	-0.329778	1.45912e-10	4.25762e-08	7	121945445	F	II	FEZF1	TSS1500	island	TSS1500-island	chr7:121945345-121946235
cg03842291	0.55435	0.0637745	0.490575	1.45987e-10	4.25762e-08	X	34675964	R	II	TMEM47	TSS1500	shore	TSS1500-shore	chrX:34674507-34675727
cg14290904	0.866971	0.345035	0.521936	1.46134e-10	4.25795e-08	14	36986585	R	II	NKX2-1	Body	island	Body-island	chr14:36986362-36990576
cg17586885	0.235408	0.715594	-0.480186	1.46312e-10	4.25795e-08	6	166259959	R	I		IGR	opensea	IGR-opensea
cg27442613	0.631961	0.200916	0.431046	1.46356e-10	4.25795e-08	1	2801085	F	II		IGR	opensea	IGR-opensea
cg12321193	0.13827	0.595128	-0.456859	1.46409e-10	4.25795e-08	13	78550384	F	II	EDNRB	TSS1500	opensea	TSS1500-opensea
cg22603569	0.0910598	0.782285	-0.691225	1.46787e-10	4.25992e-08	19	3388047	F	II	NFIC	Body	island	Body-island	chr19:3387963-3388203
cg27543040	0.216034	0.633026	-0.416992	1.46937e-10	4.25992e-08	1	247802703	R	II		IGR	shore	IGR-shore	chr1:247802738-247803141
cg15707948	0.532479	0.0310179	0.501461	1.47048e-10	4.25992e-08	13	65532796	R	II		IGR	opensea	IGR-opensea
cg16316649	0.959469	0.544462	0.415007	1.47196e-10	4.25992e-08	2	211090349	F	II	ACADL	TSS200	shore	TSS200-shore	chr2:211089413-211090176
cg21585100	0.947323	0.593322	0.354001	1.47347e-10	4.25992e-08	18	55922747	R	I	NEDD4L	5'UTR	shore	5'UTR-shore	chr18:55922987-55924068
cg06667406	0.630094	0.952746	-0.322651	1.47421e-10	4.25992e-08	7	121773889	R	II	AASS	5'UTR	opensea	5'UTR-opensea
cg27535047	0.0401187	0.399853	-0.359734	1.47469e-10	4.25992e-08	22	42228699	R	I	SREBF2	TSS1500	island	TSS1500-island	chr22:42228507-42229984
cg12310673	0.522484	0.0456112	0.476873	1.47628e-10	4.25992e-08	5	54529452	R	I	CCNO	5'UTR	island	5'UTR-island	chr5:54528814-54530163
cg12094543	0.0643599	0.591052	-0.526692	1.47768e-10	4.25992e-08	1	19923282	F	II	C1orf151	TSS200	shore	TSS200-shore	chr1:19923341-19924002
cg05002166	0.335031	0.732225	-0.397194	1.47837e-10	4.25992e-08	1	217119469	R	II	ESRRG	5'UTR	opensea	5'UTR-opensea
cg17878320	0.128219	0.703432	-0.575213	1.47859e-10	4.25992e-08	5	142922506	F	II		IGR	opensea	IGR-opensea
cg08723913	0.394565	0.835404	-0.440839	1.47908e-10	4.25992e-08	3	114035950	F	II	MIR568	TSS1500	opensea	TSS1500-opensea
cg17050693	0.0218633	0.402789	-0.380926	1.48148e-10	4.25992e-08	17	40346448	F	II	GHDC	TSS200	opensea	TSS200-opensea
cg27499105	0.666985	0.321681	0.345305	1.48288e-10	4.25992e-08	16	86337823	F	I		IGR	island	IGR-island	chr16:86337641-86337894
cg20863409	0.729178	0.142615	0.586562	1.48292e-10	4.25992e-08	2	24272539	F	I	FKBP1B	TSS200	shore	TSS200-shore	chr2:24272582-24273313
cg06847006	0.713284	0.145607	0.567677	1.48308e-10	4.25992e-08	22	49697565	F	I		IGR	island	IGR-island	chr22:49697533-49697816
cg14528310	0.127904	0.721393	-0.593489	1.48551e-10	4.25992e-08	1	152757464	R	II	LCE1E	TSS1500	opensea	TSS1500-opensea
cg08038353	0.639792	0.132949	0.506843	1.48568e-10	4.25992e-08	3	68982064	F	II	FAM19A4	TSS1500	shore	TSS1500-shore	chr3:68980783-68982035
cg18846362	0.409433	0.0194703	0.389962	1.48568e-10	4.25992e-08	15	63674159	F	II	CA12	TSS200	island	TSS200-island	chr15:63673888-63674160
cg15614917	0.80201	0.335122	0.466888	1.48568e-10	4.25992e-08	19	19384165	F	II	TM6SF2	TSS200	island	TSS200-island	chr19:19383703-19384283
cg11925907	0.474464	0.0257978	0.448666	1.48631e-10	4.25992e-08	8	3974934	F	II	CSMD1	Body	opensea	Body-opensea
cg22095650	0.604442	0.107028	0.497414	1.48785e-10	4.26141e-08	8	144651172	R	I	C8orf73	Body	shore	Body-shore	chr8:144651572-144652288
cg16318882	0.105709	0.674965	-0.569256	1.49253e-10	4.27188e-08	8	129912602	F	II		IGR	opensea	IGR-opensea
cg06568464	0.498079	0.0207699	0.477309	1.49692e-10	4.27389e-08	5	140519842	F	II		IGR	shelf	IGR-shelf	chr5:140516311-140517300
cg10754659	0.131131	0.903754	-0.772623	1.49692e-10	4.27389e-08	7	38110151	R	II		IGR	opensea	IGR-opensea
cg18132852	0.553534	0.101326	0.452207	1.49701e-10	4.27389e-08	10	102792581	F	II	SFXN3	Body	shore	Body-shore	chr10:102790820-102791049
cg05144067	0.804385	0.226598	0.577787	1.49735e-10	4.27389e-08	10	124905105	R	II		IGR	shore	IGR-shore	chr10:124905634-124906161
cg10177032	0.0209896	0.675651	-0.654662	1.50112e-10	4.28169e-08	16	4103492	F	I	ADCY9	Body	opensea	Body-opensea
cg12645904	0.372753	0.0237663	0.348987	1.50428e-10	4.28776e-08	15	96960725	F	II		IGR	shore	IGR-shore	chr15:96959341-96960531
cg14654643	0.313036	0.624819	-0.311783	1.50569e-10	4.28883e-08	2	223187519	F	II		IGR	shelf	IGR-shelf	chr2:223183013-223185468
cg16222762	0.437822	0.0359146	0.401907	1.50918e-10	4.29278e-08	18	40857464	R	II	SYT4	5'UTR	opensea	5'UTR-opensea
cg03555502	0.690152	0.256226	0.433926	1.51161e-10	4.29278e-08	14	100413186	F	II		IGR	opensea	IGR-opensea
cg08708684	0.412888	0.0234421	0.389446	1.51297e-10	4.29278e-08	10	135043506	F	I	UTF1	TSS1500	island	TSS1500-island	chr10:135043221-135044560
cg11268280	0.911033	0.312082	0.598951	1.51339e-10	4.29278e-08	8	142316072	R	I		IGR	shelf	IGR-shelf	chr8:142318353-142319155
cg06480231	0.50629	0.0489976	0.457292	1.51348e-10	4.29278e-08	8	58907018	F	II	FAM110B	TSS200	island	TSS200-island	chr8:58907001-58907822
cg23636833	0.68503	0.23269	0.452339	1.51375e-10	4.29278e-08	7	157514822	F	I	PTPRN2	Body	opensea	Body-opensea
cg08226379	0.513743	0.0826086	0.431135	1.51431e-10	4.29278e-08	4	111560807	F	II		IGR	island	IGR-island	chr4:111560563-111560808
cg12844784	0.023046	0.394957	-0.371911	1.52267e-10	4.31354e-08	13	39261734	F	II	FREM2	1stExon	island	1stExon-island	chr13:39261236-39262299
cg10518475	0.198091	0.55542	-0.357329	1.52422e-10	4.31499e-08	3	124079183	F	II	KALRN	Body	opensea	Body-opensea
cg03092825	0.429261	0.906649	-0.477389	1.52743e-10	4.32083e-08	2	58768112	F	II		IGR	opensea	IGR-opensea
cg01030973	0.539271	0.0714463	0.467824	1.52836e-10	4.32083e-08	1	2574695	F	II		IGR	island	IGR-island	chr1:2574030-2574864
cg13768737	0.693712	0.0596536	0.634059	1.53078e-10	4.32279e-08	18	43651835	R	I	PSTPIP2	Body	island	Body-island	chr18:43651796-43652455
cg20060108	0.210464	0.826743	-0.616279	1.53283e-10	4.32279e-08	2	102954350	F	II	IL1RL1	5'UTR	opensea	5'UTR-opensea
cg07997035	0.72188	0.038347	0.683533	1.53637e-10	4.32279e-08	3	79816949	R	II	ROBO1	5'UTR	shore	5'UTR-shore	chr3:79815638-79815900
cg02764346	0.53598	0.161363	0.374617	1.5377e-10	4.32279e-08	2	166651375	R	II	GALNT3	TSS1500	shore	TSS1500-shore	chr2:166649909-166650966
cg06407634	0.44533	0.0300494	0.415281	1.53779e-10	4.32279e-08	20	33460576	R	II	GGT7	1stExon	island	1stExon-island	chr20:33460430-33460866
cg17633033	0.105472	0.427047	-0.321575	1.53868e-10	4.32279e-08	17	37354106	R	I	CACNB1	TSS1500	shore	TSS1500-shore	chr17:37353205-37353877
cg06690760	0.91562	0.577856	0.337764	1.53875e-10	4.32279e-08	3	71631298	F	II	FOXP1	5'UTR	island	5'UTR-island	chr3:71630573-71633217
cg01954531	0.558459	0.0215554	0.536904	1.53932e-10	4.32279e-08	X	38660667	R	II	MID1IP1	TSS200	shelf	TSS200-shelf	chrX:38662906-38664764
cg23166590	0.106987	0.614168	-0.507181	1.53941e-10	4.32279e-08	8	142247880	F	II		IGR	opensea	IGR-opensea
cg24237081	0.0897486	0.403376	-0.313627	1.53947e-10	4.32279e-08	12	24102807	R	II	SOX5	5'UTR	opensea	5'UTR-opensea
cg10997190	0.190595	0.872322	-0.681727	1.54665e-10	4.3343e-08	6	75589206	R	II		IGR	opensea	IGR-opensea
cg16088380	0.502751	0.143357	0.359394	1.54768e-10	4.3343e-08	13	114750991	F	I	RASA3	Body	shelf	Body-shelf	chr13:114748541-114748751
cg12400114	0.0560916	0.661711	-0.605619	1.54784e-10	4.3343e-08	1	88196409	F	II		IGR	opensea	IGR-opensea
cg26116112	0.298815	0.884112	-0.585297	1.5481e-10	4.3343e-08	3	36567667	F	II	STAC	Body	opensea	Body-opensea
cg18206137	0.166439	0.937052	-0.770613	1.54897e-10	4.3343e-08	4	20811042	F	II	KCNIP4	Body	opensea	Body-opensea
cg26950279	0.345701	0.816737	-0.471036	1.55164e-10	4.3343e-08	2	213586019	F	II		IGR	opensea	IGR-opensea
cg22758697	0.739575	0.063365	0.67621	1.55316e-10	4.3343e-08	10	51572216	R	II	NCOA4	TSS200	island	TSS200-island	chr10:51572198-51572620
cg05482066	0.453225	0.0221125	0.431113	1.55544e-10	4.3343e-08	8	2106183	R	II		IGR	opensea	IGR-opensea
cg07179872	0.377945	0.0320302	0.345915	1.55571e-10	4.3343e-08	5	140802135	R	II	PCDHGA4	Body	shore	Body-shore	chr5:140802399-140802832
cg11392885	0.532887	0.0780854	0.454801	1.55693e-10	4.3343e-08	4	153601123	F	I	TMEM154	1stExon	opensea	1stExon-opensea
cg24536163	0.0308353	0.360069	-0.329234	1.55707e-10	4.3343e-08	18	61264371	R	II	SERPINB13	Body	opensea	Body-opensea
cg12517452	0.465689	0.0922483	0.37344	1.5575e-10	4.3343e-08	5	52084045	R	II	ITGA1	TSS200	island	TSS200-island	chr5:52083946-52084287
cg03108496	0.456661	0.102237	0.354424	1.55844e-10	4.3343e-08	1	249157502	F	II		IGR	opensea	IGR-opensea
cg08092318	0.613391	0.24605	0.367341	1.56035e-10	4.3343e-08	16	75625571	R	II		IGR	opensea	IGR-opensea
cg00860322	0.451999	0.0859817	0.366017	1.56091e-10	4.3343e-08	5	54528989	R	II	CCNO	1stExon	island	1stExon-island	chr5:54528814-54530163
cg26461589	0.473334	0.126589	0.346746	1.56126e-10	4.3343e-08	9	131549295	R	II	TBC1D13	TSS1500	island	TSS1500-island	chr9:131549294-131549546
cg06707286	0.522026	0.044319	0.477707	1.56131e-10	4.3343e-08	15	102010195	F	II	PCSK6	Body	opensea	Body-opensea
cg22135064	0.299282	0.792256	-0.492974	1.56339e-10	4.33719e-08	3	110240891	R	II		IGR	opensea	IGR-opensea
cg01624229	0.0317283	0.800029	-0.768301	1.56589e-10	4.34121e-08	2	153252785	F	II	FMNL2	Body	opensea	Body-opensea
cg03714522	0.876156	0.340999	0.535157	1.57208e-10	4.35287e-08	7	150822902	R	II	AGAP3	Body	island	Body-island	chr7:150822654-150823387
cg17345188	0.710791	0.148856	0.561935	1.57219e-10	4.35287e-08	11	109964581	F	II	ZC3H12C	Body	island	Body-island	chr11:109963240-109964677
cg12270119	0.100441	0.919996	-0.819555	1.57731e-10	4.36384e-08	2	172950856	F	II	DLX1	Body	shore	Body-shore	chr2:172951289-172952159
cg01781529	0.936712	0.241472	0.69524	1.57825e-10	4.36384e-08	1	22444030	R	II	WNT4	3'UTR	shelf	3'UTR-shelf	chr1:22446520-22446943
cg12794421	0.452285	0.0185529	0.433732	1.58312e-10	4.37377e-08	8	19171191	R	I	SH2D4A	TSS200	island	TSS200-island	chr8:19170999-19172056
cg20117153	0.948616	0.438002	0.510614	1.58395e-10	4.37377e-08	6	17102081	F	II		IGR	shore	IGR-shore	chr6:17102309-17102539
cg17332638	0.855132	0.326822	0.52831	1.5883e-10	4.37526e-08	2	70529497	R	II	FAM136A	TSS1500	shore	TSS1500-shore	chr2:70528608-70529337
cg01771871	0.571729	0.919606	-0.347877	1.58887e-10	4.37526e-08	8	81989312	F	II	PAG1	5'UTR	opensea	5'UTR-opensea
cg05314394	0.775735	0.312613	0.463123	1.59027e-10	4.37526e-08	15	96957070	R	II		IGR	shelf	IGR-shelf	chr15:96959341-96960531
cg06187843	0.471194	0.023558	0.447636	1.59051e-10	4.37526e-08	1	47973794	F	I		IGR	island	IGR-island	chr1:47973709-47973952
cg19637591	0.866698	0.0728042	0.793893	1.59079e-10	4.37526e-08	13	58227960	F	II	PCDH17	Body	opensea	Body-opensea
cg04737881	0.830259	0.171049	0.65921	1.59081e-10	4.37526e-08	4	183060943	R	II	MGC45800	Body	shore	Body-shore	chr4:183062278-183062481
cg27043880	0.428941	0.0511565	0.377785	1.59376e-10	4.37601e-08	1	239287722	R	II		IGR	opensea	IGR-opensea
cg16078836	0.783401	0.0105098	0.772891	1.59556e-10	4.37601e-08	3	185081374	R	II	MAP3K13	5'UTR	opensea	5'UTR-opensea
cg24338745	0.0527583	0.674045	-0.621287	1.5964e-10	4.37601e-08	10	9639590	R	II		IGR	opensea	IGR-opensea
cg26244738	0.416521	0.0283084	0.388213	1.59739e-10	4.37601e-08	4	40859344	R	II	APBB2	Body	shore	Body-shore	chr4:40858884-40859162
cg00999988	0.813963	0.243643	0.57032	1.59797e-10	4.37601e-08	2	166649910	R	II	GALNT3	5'UTR	island	5'UTR-island	chr2:166649909-166650966
cg00984611	0.275985	0.918126	-0.642141	1.59847e-10	4.37601e-08	X	152709042	F	II		IGR	shore	IGR-shore	chrX:152710204-152710814
cg18229457	0.331182	0.869049	-0.537867	1.59852e-10	4.37601e-08	1	58622038	F	II	DAB1	5'UTR	opensea	5'UTR-opensea
cg23605284	0.693575	0.19701	0.496564	1.59951e-10	4.37601e-08	10	131764280	R	II		IGR	island	IGR-island	chr10:131761169-131771696
cg04694812	0.527512	0.844061	-0.316548	1.60733e-10	4.3945e-08	5	63257554	R	II	HTR1A	TSS200	island	TSS200-island	chr5:63256548-63257886
cg08264338	0.0752259	0.785437	-0.710211	1.60959e-10	4.39605e-08	5	143303200	R	II		IGR	opensea	IGR-opensea
cg16755114	0.334322	0.654209	-0.319887	1.61028e-10	4.39605e-08	11	119698254	F	II		IGR	opensea	IGR-opensea
cg13878066	0.256725	0.871158	-0.614434	1.61126e-10	4.39605e-08	1	15541799	R	I	TMEM51	Body	shore	Body-shore	chr1:15541181-15541447
cg03854543	0.921641	0.138398	0.783243	1.61213e-10	4.39605e-08	4	154074127	R	II	TRIM2	TSS200	shore	TSS200-shore	chr4:154074383-154075045
cg04463607	0.144631	0.47554	-0.330909	1.61469e-10	4.39965e-08	11	114549162	F	II	FAM55B	TSS200	opensea	TSS200-opensea
cg15857152	0.283418	0.686445	-0.403027	1.61557e-10	4.39965e-08	10	83010483	F	II		IGR	opensea	IGR-opensea
cg02912158	0.94043	0.386616	0.553814	1.61789e-10	4.40026e-08	X	136649808	R	II	ZIC3	1stExon	island	1stExon-island	chrX:136647526-136650178
cg01555431	0.561221	0.028541	0.53268	1.61973e-10	4.40026e-08	6	151562026	R	II	AKAP12	Body	island	Body-island	chr6:151561283-151562550
cg06418475	0.876137	0.395709	0.480429	1.62014e-10	4.40026e-08	19	17008851	F	II	CPAMD8	Body	island	Body-island	chr19:17007101-17008857
cg09662496	0.951302	0.150325	0.800977	1.62095e-10	4.40026e-08	7	130626474	F	II		IGR	opensea	IGR-opensea
cg03245271	0.0845784	0.895497	-0.810918	1.62109e-10	4.40026e-08	8	10965533	R	II	XKR6	Body	opensea	Body-opensea
cg08091023	0.169079	0.621617	-0.452538	1.62631e-10	4.41154e-08	8	122258292	R	II		IGR	opensea	IGR-opensea
cg09580567	0.447631	0.071548	0.376083	1.6295e-10	4.41595e-08	1	221052705	F	II	HLX	TSS200	island	TSS200-island	chr1:221051966-221053673
cg18327147	0.847399	0.252098	0.595301	1.63025e-10	4.41595e-08	10	133087111	F	I	TCERG1L	Body	opensea	Body-opensea
cg05355311	0.944776	0.398936	0.54584	1.63113e-10	4.41595e-08	22	50629224	R	II	TRABD	5'UTR	island	5'UTR-island	chr22:50628949-50629249
cg25575532	0.311526	0.734906	-0.42338	1.63571e-10	4.42468e-08	4	42270717	R	II		IGR	opensea	IGR-opensea
cg15489693	0.137106	0.599861	-0.462756	1.63648e-10	4.42468e-08	4	10498037	F	II	CLNK	Body	opensea	Body-opensea
cg11029301	0.560056	0.0749148	0.485141	1.64087e-10	4.43366e-08	3	10206731	R	I	IRAK2	1stExon	island	1stExon-island	chr3:10206449-10207024
cg17830714	0.849802	0.27176	0.578041	1.64345e-10	4.43599e-08	X	153630330	F	II	DNASE1L1	3'UTR	shelf	3'UTR-shelf	chrX:153626095-153627324
cg00506250	0.33855	0.827615	-0.489065	1.64387e-10	4.43599e-08	3	60747416	R	II	FHIT	5'UTR	opensea	5'UTR-opensea
cg05493580	0.17077	0.578452	-0.407683	1.64654e-10	4.44032e-08	10	23569664	R	II		IGR	opensea	IGR-opensea
cg13866527	0.448854	0.050728	0.398126	1.64961e-10	4.44298e-08	8	55367627	F	II		IGR	island	IGR-island	chr8:55366180-55367628
cg11472279	0.136205	0.709262	-0.573057	1.64967e-10	4.44298e-08	10	11059733	R	I	CUGBP2	Body	island	Body-island	chr10:11059442-11060524
cg02882968	0.452729	0.038705	0.414024	1.65654e-10	4.45859e-08	7	57247619	F	II	LOC642006	Body	island	Body-island	chr7:57247588-57247927
cg27312652	0.61054	0.143102	0.467438	1.65954e-10	4.46377e-08	21	38073517	R	I	SIM2	Body	island	Body-island	chr21:38068193-38073891
cg11824956	0.59467	0.0801018	0.514568	1.66191e-10	4.4643e-08	1	181286843	F	II		IGR	shore	IGR-shore	chr1:181287300-181287873
cg26956157	0.488376	0.0799688	0.408407	1.66222e-10	4.4643e-08	16	89036698	R	I	CBFA2T3	Body	shelf	Body-shelf	chr16:89033529-89033786
cg06828431	0.0921799	0.827558	-0.735378	1.66296e-10	4.4643e-08	6	83118420	R	II		IGR	opensea	IGR-opensea
cg23757899	0.963387	0.655655	0.307732	1.66589e-10	4.46554e-08	11	72929173	F	I	P2RY2	TSS1500	island	TSS1500-island	chr11:72928982-72929885
cg12431496	0.778944	0.0387459	0.740199	1.66629e-10	4.46554e-08	13	56138482	R	II		IGR	opensea	IGR-opensea
cg20285128	0.844513	0.41942	0.425093	1.66665e-10	4.46554e-08	1	156646746	F	I	NES	1stExon	island	1stExon-island	chr1:156646292-156647260
cg17717549	0.468455	0.0648818	0.403574	1.67815e-10	4.49125e-08	12	7261691	F	II	C1RL	Body	opensea	Body-opensea
cg04608146	0.745352	0.0719172	0.673435	1.67948e-10	4.49125e-08	22	20792323	R	II	SCARF2	TSS200	island	TSS200-island	chr22:20790638-20792665
cg13732582	0.599413	0.0416103	0.557803	1.68025e-10	4.49125e-08	4	39448975	R	I	KLB	Body	island	Body-island	chr4:39448184-39449054
cg07463445	0.0657349	0.60252	-0.536785	1.68123e-10	4.49125e-08	8	119152014	R	II		IGR	opensea	IGR-opensea
cg01779447	0.573097	0.0866995	0.486398	1.68198e-10	4.49125e-08	6	29720315	R	I	IFITM4P	TSS1500	shore	TSS1500-shore	chr6:29720381-29721101
cg23152743	0.850681	0.231364	0.619317	1.68273e-10	4.49125e-08	7	139168451	R	I	KLRG2	1stExon	island	1stExon-island	chr7:139167480-139168712
cg08508337	0.579578	0.0190829	0.560495	1.68457e-10	4.49327e-08	8	144660607	R	I	NAPRT1	TSS200	island	TSS200-island	chr8:144659745-144660635
cg10156274	0.237752	0.66153	-0.423778	1.69248e-10	4.51146e-08	12	12247855	F	II	BCL2L14	Body	opensea	Body-opensea
cg08988364	0.695274	0.0524948	0.642779	1.69476e-10	4.51376e-08	3	143566850	R	I	SLC9A9	Body	opensea	Body-opensea
cg01921918	0.415287	0.837618	-0.422331	1.69617e-10	4.51376e-08	2	170589904	R	II	KLHL23	5'UTR	shore	5'UTR-shore	chr2:170590189-170590899
cg25303599	0.615585	0.0404949	0.57509	1.6966e-10	4.51376e-08	11	61595807	R	I	FADS2	5'UTR	island	5'UTR-island	chr11:61594996-61596710
cg08639762	0.386026	0.0313373	0.354689	1.7003e-10	4.52072e-08	1	201437298	F	II	PHLDA3	3'UTR	shore	3'UTR-shore	chr1:201437519-201438648
cg23710492	0.791352	0.138692	0.652661	1.71072e-10	4.5455e-08	11	46848442	F	I	CKAP5	5'UTR	opensea	5'UTR-opensea
cg18401406	0.321312	0.864736	-0.543424	1.71325e-10	4.54634e-08	13	37247537	R	II	C13orf36	TSS1500	shore	TSS1500-shore	chr13:37247949-37248463
cg16170319	0.515106	0.0220109	0.493095	1.71327e-10	4.54634e-08	1	184943068	F	II	FAM129A	Body	island	Body-island	chr1:184942862-184943777
cg12527684	0.0373308	0.657534	-0.620203	1.71432e-10	4.54634e-08	4	99851156	R	II	EIF4E	5'UTR	shore	5'UTR-shore	chr4:99849305-99850552
cg04854343	0.195305	0.708979	-0.513674	1.71543e-10	4.54638e-08	20	2731560	F	II	EBF4	Body	shore	Body-shore	chr20:2732746-2733630
cg15073112	0.107606	0.560854	-0.453248	1.71707e-10	4.54784e-08	1	86989797	F	I		IGR	opensea	IGR-opensea
cg00004608	0.514544	0.888245	-0.373701	1.7214e-10	4.55158e-08	6	134272463	R	II		IGR	shore	IGR-shore	chr6:134273310-134274844
cg22612330	0.188054	0.741581	-0.553527	1.72144e-10	4.55158e-08	3	114228062	F	II	ZBTB20	5'UTR	opensea	5'UTR-opensea
cg15117252	0.612971	0.0503012	0.562669	1.72386e-10	4.55158e-08	11	77850838	F	II	ALG8	TSS200	island	TSS200-island	chr11:77850482-77850845
cg14803765	0.384315	0.04375	0.340565	1.72473e-10	4.55158e-08	7	28450687	R	II	CREB5	TSS1500	shore	TSS1500-shore	chr7:28448716-28450028
cg24899750	0.396935	0.889376	-0.492441	1.72558e-10	4.55158e-08	20	16710314	F	II	SNRPB2	TSS1500	shore	TSS1500-shore	chr20:16710507-16711115
cg16778156	0.443808	0.773638	-0.329829	1.72595e-10	4.55158e-08	15	37402581	F	I		IGR	shore	IGR-shore	chr15:37403042-37403267
cg15620250	0.577365	0.912815	-0.33545	1.72702e-10	4.55158e-08	5	80272559	F	II	RASGRF2	Body	opensea	Body-opensea
cg05308556	0.798769	0.460296	0.338474	1.72726e-10	4.55158e-08	7	157408770	F	II	PTPRN2	Body	shore	Body-shore	chr7:157409846-157410241
cg11798873	0.389266	0.914761	-0.525495	1.73032e-10	4.55394e-08	6	128799726	R	II	PTPRK	Body	opensea	Body-opensea
cg09920172	0.927608	0.561335	0.366274	1.73034e-10	4.55394e-08	19	3870806	R	I		IGR	island	IGR-island	chr19:3870788-3871043
cg18495307	0.627465	0.0684583	0.559007	1.73728e-10	4.56589e-08	17	42385942	R	I	RUNDC3A	1stExon	island	1stExon-island	chr17:42385810-42386393
cg01517311	0.0221376	0.398205	-0.376067	1.73814e-10	4.56589e-08	5	128796702	F	II	ADAMTS19	Body	island	Body-island	chr5:128795503-128797417
cg15600422	0.575578	0.139155	0.436423	1.73818e-10	4.56589e-08	16	88450381	F	II		IGR	island	IGR-island	chr16:88449289-88450382
cg09347413	0.475766	0.0697096	0.406056	1.74297e-10	4.57193e-08	13	23734299	R	II		IGR	island	IGR-island	chr13:23733808-23734816
cg11027005	0.809601	0.262337	0.547264	1.74374e-10	4.57193e-08	10	102989320	F	II	FLJ41350	TSS200	island	TSS200-island	chr10:102984182-102990063
cg13024709	0.665273	0.0647629	0.60051	1.74469e-10	4.57193e-08	2	131792772	F	I	ARHGEF4	Body	island	Body-island	chr2:131792237-131793189
cg15721424	0.47878	0.0238342	0.454946	1.74488e-10	4.57193e-08	11	77850393	F	II	ALG8	Body	shore	Body-shore	chr11:77850482-77850845
cg00445566	0.0111891	0.453489	-0.4423	1.74617e-10	4.57241e-08	5	180258768	F	II	LOC729678	Body	island	Body-island	chr5:180258186-180258784
cg20508523	0.810365	0.248741	0.561624	1.7479e-10	4.57405e-08	19	42636811	F	II	POU2F2	TSS200	shore	TSS200-shore	chr19:42637277-42637684
cg25794823	0.211774	0.711929	-0.500155	1.75382e-10	4.58508e-08	18	61616581	F	I	HMSD	TSS200	opensea	TSS200-opensea
cg08939418	0.0205218	0.385594	-0.365072	1.75479e-10	4.58508e-08	7	23511443	F	II	IGF2BP3	TSS1500	shore	TSS1500-shore	chr7:23508184-23509712
cg22592108	0.263095	0.752102	-0.489007	1.75707e-10	4.58508e-08	5	53304441	R	II	ARL15	Body	opensea	Body-opensea
cg03862999	0.376557	0.804169	-0.427612	1.75782e-10	4.58508e-08	6	71874711	R	I		IGR	opensea	IGR-opensea
cg21651328	0.698715	0.188376	0.510338	1.75784e-10	4.58508e-08	19	21657756	R	II		IGR	island	IGR-island	chr19:21657569-21658035
cg11380624	0.0827289	0.556818	-0.474089	1.75874e-10	4.58508e-08	12	56222881	F	II	DNAJC14	5'UTR	shore	5'UTR-shore	chr12:56223263-56223598
cg13636373	0.583189	0.00931047	0.573879	1.76063e-10	4.58715e-08	6	57037092	R	I	BAG2	TSS200	island	TSS200-island	chr6:57036954-57037731
cg22878084	0.818617	0.0963099	0.722307	1.76253e-10	4.5892e-08	4	183478388	F	II	ODZ3	Body	opensea	Body-opensea
cg11799593	0.157793	0.919586	-0.761793	1.76879e-10	4.60261e-08	12	68845869	F	II		IGR	opensea	IGR-opensea
cg04307977	0.491592	0.148097	0.343495	1.77502e-10	4.61495e-08	2	207307544	R	II	ADAM23	TSS1500	shore	TSS1500-shore	chr2:207308266-207308907
cg11778362	0.410487	0.0204103	0.390076	1.77575e-10	4.61495e-08	4	183713468	R	II	ODZ3	Body	opensea	Body-opensea
cg05831517	0.632031	0.196647	0.435384	1.77793e-10	4.61772e-08	16	86337750	R	II		IGR	island	IGR-island	chr16:86337641-86337894
cg12189551	0.935731	0.617185	0.318545	1.78167e-10	4.62454e-08	14	60952945	F	II	C14orf39	TSS200	island	TSS200-island	chr14:60951976-60952946
cg23051664	0.0565731	0.526318	-0.469745	1.78853e-10	4.63946e-08	8	23020966	F	II	TNFRSF10D	Body	shore	Body-shore	chr8:23021056-23021588
cg15638709	0.302194	0.786863	-0.484669	1.7936e-10	4.64159e-08	10	110226387	F	I		IGR	island	IGR-island	chr10:110225927-110226465
cg21068269	0.0309962	0.350317	-0.319321	1.79362e-10	4.64159e-08	12	85305219	R	I	SLC6A15	5'UTR	island	5'UTR-island	chr12:85305200-85305422
cg00792235	0.90207	0.242658	0.659412	1.79368e-10	4.64159e-08	10	1851472	R	I		IGR	opensea	IGR-opensea
cg04270347	0.636369	0.174802	0.461567	1.79465e-10	4.64159e-08	19	46012688	F	II	VASP	Body	shore	Body-shore	chr19:46009778-46011060
cg24687232	0.920017	0.403142	0.516875	1.79521e-10	4.64159e-08	12	131164136	R	II		IGR	opensea	IGR-opensea
cg16127242	0.342211	0.839316	-0.497105	1.79606e-10	4.64159e-08	8	130598845	F	II		IGR	opensea	IGR-opensea
cg21606664	0.158636	0.881046	-0.72241	1.79852e-10	4.64231e-08	1	57790248	F	II	DAB1	5'UTR	opensea	5'UTR-opensea
cg11170956	0.299106	0.929735	-0.630629	1.79919e-10	4.64231e-08	8	119038325	R	II	EXT1	Body	opensea	Body-opensea
cg03774540	0.917312	0.402979	0.514332	1.80176e-10	4.64231e-08	18	21269080	F	II	LAMA3	TSS1500	shore	TSS1500-shore	chr18:21269269-21270349
cg23565027	0.149732	0.95047	-0.800738	1.80349e-10	4.64231e-08	8	11021173	F	II	XKR6	Body	opensea	Body-opensea
cg03306486	0.967302	0.241967	0.725335	1.80395e-10	4.64231e-08	19	1467952	F	I	APC2	Body	island	Body-island	chr19:1465206-1471241
cg21386373	0.861793	0.452753	0.40904	1.80454e-10	4.64231e-08	3	52279602	R	II	PPM1M	TSS1500	island	TSS1500-island	chr3:52279601-52280140
cg15462468	0.508624	0.0951006	0.413523	1.80515e-10	4.64231e-08	18	74843261	R	II	MBP	5'UTR	shore	5'UTR-shore	chr18:74843360-74845426
cg16254746	0.766672	0.0993086	0.667364	1.80528e-10	4.64231e-08	6	30698843	F	II	FLOT1	Body	opensea	Body-opensea
cg21205654	0.419618	0.880574	-0.460956	1.81135e-10	4.65207e-08	X	118110766	R	I	LONRF3	Body	shore	Body-shore	chrX:118108502-118110559
cg08697944	0.894255	0.426384	0.46787	1.81148e-10	4.65207e-08	X	51637845	F	II	MAGED1	Body	island	Body-island	chrX:51637830-51638076
cg08958294	0.173368	0.832859	-0.659491	1.81244e-10	4.65207e-08	6	146350131	R	I	GRM1	5'UTR	shore	5'UTR-shore	chr6:146350522-146350780
cg12135953	0.396144	0.733143	-0.336999	1.81609e-10	4.65758e-08	8	116836685	F	II		IGR	opensea	IGR-opensea
cg25149122	0.796336	0.149768	0.646568	1.81683e-10	4.65758e-08	18	74201231	R	II		IGR	shore	IGR-shore	chr18:74202750-74203076
cg01884384	0.643785	0.0940092	0.549776	1.81979e-10	4.66227e-08	X	118108832	F	II	LONRF3	1stExon	island	1stExon-island	chrX:118108502-118110559
cg14480449	0.711423	0.0668115	0.644612	1.8209e-10	4.66227e-08	14	105933035	F	II	MTA1	Body	island	Body-island	chr14:105932793-105933036
cg25885971	0.120154	0.498756	-0.378602	1.82551e-10	4.6712e-08	15	83348741	F	II	AP3B2	Body	shore	Body-shore	chr15:83348839-83349865
cg07810204	0.261744	0.844895	-0.583151	1.8273e-10	4.67289e-08	1	1169394	F	I	B3GALT6	1stExon	shore	1stExon-shore	chr1:1167001-1168985
cg07395969	0.755355	0.317849	0.437506	1.83256e-10	4.68345e-08	1	223900822	F	II	CAPN2	Body	island	Body-island	chr1:223899990-223900823
cg10722846	0.272397	0.918904	-0.646507	1.8373e-10	4.69268e-08	8	141468634	F	I	TRAPPC9	1stExon	shore	1stExon-shore	chr8:141467218-141467927
cg23377571	0.387758	0.910886	-0.523128	1.846e-10	4.712e-08	4	79102910	R	I	FRAS1	Body	island	Body-island	chr4:79102900-79103261
cg11725802	0.581276	0.112774	0.468502	1.8477e-10	4.7121e-08	9	4741411	F	I	AK3	TSS200	island	TSS200-island	chr9:4740694-4741868
cg00071984	0.111561	0.651731	-0.54017	1.8497e-10	4.7121e-08	3	60617504	R	I	FHIT	5'UTR	opensea	5'UTR-opensea
cg23716101	0.304932	0.846972	-0.542039	1.84983e-10	4.7121e-08	14	50155118	F	II	POLE2	TSS200	island	TSS200-island	chr14:50154754-50155239
cg24958687	0.561884	0.0129938	0.54889	1.85159e-10	4.7121e-08	5	140515961	F	II	PCDHB5	1stExon	shore	1stExon-shore	chr5:140516311-140517300
cg27662483	0.726876	0.0128715	0.714004	1.85171e-10	4.7121e-08	4	156588683	F	II	GUCY1A3	5'UTR	island	5'UTR-island	chr4:156588297-156589292
cg00906644	0.638531	0.183827	0.454704	1.85598e-10	4.72008e-08	7	107302271	R	I	SLC26A4	Body	island	Body-island	chr7:107301205-107302416
cg16632868	0.349375	0.800926	-0.451551	1.86042e-10	4.72587e-08	11	30252614	R	II	FSHB	1stExon	opensea	1stExon-opensea
cg26623411	0.802257	0.329066	0.47319	1.86053e-10	4.72587e-08	X	113816093	R	II		IGR	island	IGR-island	chrX:113816089-113816409
cg07695835	0.0248089	0.358572	-0.333763	1.86633e-10	4.73739e-08	4	20985984	F	I	KCNIP4	Body	opensea	Body-opensea
cg13429872	0.70849	0.382089	0.326401	1.86735e-10	4.73739e-08	19	39574863	R	I	PAPL	TSS200	island	TSS200-island	chr19:39574700-39575137
cg27623263	0.439155	0.963053	-0.523898	1.86851e-10	4.73743e-08	6	75061364	F	II		IGR	opensea	IGR-opensea
cg26226511	0.701463	0.0656854	0.635778	1.86982e-10	4.73785e-08	18	43652454	F	II	PSTPIP2	TSS1500	island	TSS1500-island	chr18:43651796-43652455
cg15657220	0.363359	0.0247475	0.338611	1.87095e-10	4.73785e-08	18	76123813	R	II		IGR	island	IGR-island	chr18:76123612-76123926
cg05210668	0.934436	0.574799	0.359637	1.87496e-10	4.74509e-08	22	35937316	F	I	RASD2	TSS200	island	TSS200-island	chr22:35935981-35937537
cg27097923	0.0288838	0.558479	-0.529596	1.87667e-10	4.74653e-08	6	83071433	F	II	TPBG	TSS1500	shore	TSS1500-shore	chr6:83073416-83075319
cg18861551	0.759798	0.255923	0.503875	1.87855e-10	4.7484e-08	12	130937365	F	II	RIMBP2	Body	shore	Body-shore	chr12:130935712-130935963
cg05705114	0.363043	0.805503	-0.44246	1.88007e-10	4.74913e-08	16	34296306	F	II		IGR	shore	IGR-shore	chr16:34295486-34296109
cg05580560	0.342647	0.711035	-0.368388	1.88221e-10	4.74913e-08	3	108607138	F	II		IGR	opensea	IGR-opensea
cg16872898	0.0162131	0.50825	-0.492037	1.88325e-10	4.74913e-08	4	43459768	F	II		IGR	opensea	IGR-opensea
cg09107161	0.672362	0.185661	0.4867	1.88449e-10	4.74913e-08	1	240774736	R	II	GREM2	5'UTR	opensea	5'UTR-opensea
cg02346970	0.898281	0.335285	0.562995	1.88456e-10	4.74913e-08	5	31855088	R	I	PDZD2	Body	island	Body-island	chr5:31855003-31855426
cg02695726	0.277262	0.759427	-0.482165	1.88933e-10	4.75827e-08	1	155714748	R	II	MSTO2P	TSS1500	shore	TSS1500-shore	chr1:155715297-155715908
cg11838668	0.399079	0.049577	0.349502	1.89125e-10	4.75943e-08	7	35296189	F	II		IGR	shore	IGR-shore	chr7:35296921-35298218
cg04264374	0.443035	0.0165091	0.426526	1.89287e-10	4.75943e-08	6	32121837	R	II	PPT2	5'UTR	island	5'UTR-island	chr6:32121829-32122529
cg16489586	0.540684	0.0389402	0.501744	1.89323e-10	4.75943e-08	14	51027964	R	II	ATL1	Body	shore	Body-shore	chr14:51026872-51027570
cg04720797	0.63059	0.172597	0.457993	1.89449e-10	4.75971e-08	5	140480223	R	II	PCDHB3	TSS200	shore	TSS200-shore	chr5:140481546-140482460
cg01088572	0.919314	0.310134	0.60918	1.89632e-10	4.76144e-08	6	142622918	R	II	GPR126	TSS200	island	TSS200-island	chr6:142622583-142623453
cg01231108	0.157969	0.588399	-0.43043	1.89968e-10	4.767e-08	2	155556016	F	I	KCNJ3	Body	island	Body-island	chr2:155554005-155556069
cg13730841	0.427256	0.971045	-0.543789	1.90122e-10	4.76798e-08	4	156679537	F	II	GUCY1B3	TSS1500	shore	TSS1500-shore	chr4:156680095-156681386
cg11179816	0.42804	0.836088	-0.408048	1.90782e-10	4.78163e-08	1	213573219	F	II		IGR	opensea	IGR-opensea
cg06121800	0.720952	0.0892429	0.631709	1.914e-10	4.79206e-08	10	134996984	F	II	KNDC1	Body	island	Body-island	chr10:134996773-134997001
cg07537739	0.477054	0.908514	-0.43146	1.91429e-10	4.79206e-08	18	53446528	R	II		IGR	shore	IGR-shore	chr18:53447074-53447842
cg06948737	0.382463	0.78726	-0.404798	1.91752e-10	4.79573e-08	12	95471414	F	II	FGD6	3'UTR	shelf	3'UTR-shelf	chr12:95466650-95467464
cg05462359	0.402274	0.0253014	0.376972	1.91807e-10	4.79573e-08	5	37837788	F	II	GDNF	5'UTR	island	5'UTR-island	chr5:37836747-37840726
cg06038444	0.109849	0.637871	-0.528023	1.9203e-10	4.79573e-08	3	45886857	F	II		IGR	shelf	IGR-shelf	chr3:45883221-45883860
cg09672152	0.525541	0.0598568	0.465685	1.92037e-10	4.79573e-08	6	32122102	F	II	PPT2	5'UTR	island	5'UTR-island	chr6:32121829-32122529
cg04681394	0.482612	0.0499824	0.432629	1.92282e-10	4.79897e-08	10	134997386	F	I	KNDC1	Body	shore	Body-shore	chr10:134996318-134996548
cg05577902	0.637595	0.211056	0.426539	1.92741e-10	4.8063e-08	7	6576152	R	I	GRID2IP	Body	island	Body-island	chr7:6575923-6576389
cg22555741	0.114074	0.668226	-0.554152	1.92896e-10	4.8063e-08	7	48170072	R	II		IGR	opensea	IGR-opensea
cg21396064	0.481028	0.94398	-0.462952	1.92923e-10	4.8063e-08	16	14397766	F	II	MIR193B	TSS200	shore	TSS200-shore	chr16:14395604-14397075
cg03771754	0.228506	0.866388	-0.637882	1.93456e-10	4.81669e-08	2	173915314	F	II	RAPGEF4	Body	opensea	Body-opensea
cg06048354	0.464939	0.0395606	0.425378	1.94173e-10	4.83163e-08	5	140501812	R	II	PCDHB4	1stExon	shore	1stExon-shore	chr5:140502890-140503804
cg24679453	0.807049	0.141077	0.665972	1.94827e-10	4.845e-08	1	3079069	F	I	PRDM16	Body	shore	Body-shore	chr1:3080934-3081292
cg13468759	0.180858	0.710858	-0.53	1.95006e-10	4.84502e-08	9	18605667	F	II	ADAMTSL1	Body	opensea	Body-opensea
cg00831710	0.478341	0.892368	-0.414027	1.95192e-10	4.84502e-08	8	144240945	F	I	LY6H	Body	island	Body-island	chr8:144240761-144242113
cg04310488	0.432631	0.878951	-0.44632	1.952e-10	4.84502e-08	6	160675744	F	II	SLC22A2	Body	shelf	Body-shelf	chr6:160679377-160679701
cg15685834	0.918924	0.180877	0.738047	1.95294e-10	4.84502e-08	1	18970180	F	I	PAX7	Body	island	Body-island	chr1:18969548-18970739
cg26986911	0.503624	0.119556	0.384068	1.95518e-10	4.84769e-08	5	33936292	F	I	RXFP3	TSS200	island	TSS200-island	chr5:33936168-33938309
cg19946641	0.60651	0.147362	0.459148	1.95688e-10	4.84899e-08	12	130909093	F	I	RIMBP2	Body	island	Body-island	chr12:130908777-130909191
cg15716210	0.837497	0.346367	0.491131	1.95909e-10	4.85158e-08	10	133449638	F	I		IGR	island	IGR-island	chr10:133449492-133449716
cg09747169	0.20278	0.77688	-0.5741	1.9633e-10	4.85911e-08	4	190941752	R	I		IGR	shore	IGR-shore	chr4:190942734-190944898
cg06411901	0.45847	0.0427364	0.415734	1.96506e-10	4.86056e-08	12	57634549	R	I	NDUFA4L2	TSS200	island	TSS200-island	chr12:57631932-57634578
cg00907211	0.438779	0.0459614	0.392818	1.97213e-10	4.86969e-08	7	128828520	R	I	SMO	TSS200	island	TSS200-island	chr7:128828333-128829366
cg10565662	0.444209	0.125044	0.319164	1.97216e-10	4.86969e-08	8	2670187	R	I		IGR	opensea	IGR-opensea
cg08718398	0.727474	0.287909	0.439565	1.97226e-10	4.86969e-08	7	107302255	R	I	SLC26A4	Body	island	Body-island	chr7:107301205-107302416
cg07125967	0.427118	0.906165	-0.479047	1.97477e-10	4.87297e-08	16	80208029	R	II		IGR	opensea	IGR-opensea
cg22409504	0.640177	0.968343	-0.328166	1.97846e-10	4.87762e-08	6	30558319	R	II	ABCF1	Body	opensea	Body-opensea
cg04848555	0.197888	0.595741	-0.397853	1.98065e-10	4.87762e-08	14	53975804	F	I		IGR	opensea	IGR-opensea
cg12601987	0.585298	0.109278	0.47602	1.98088e-10	4.87762e-08	17	17399718	R	II	RASD1	TSS200	island	TSS200-island	chr17:17398248-17400346
cg04879750	0.783011	0.270286	0.512725	1.98135e-10	4.87762e-08	12	130590529	F	I		IGR	opensea	IGR-opensea
cg05105207	0.312865	0.739958	-0.427094	1.98309e-10	4.879e-08	2	81421880	R	II		IGR	island	IGR-island	chr2:81421204-81422532
cg09419176	0.745861	0.189932	0.555928	1.98696e-10	4.88327e-08	7	157670705	R	I	PTPRN2	Body	shore	Body-shore	chr7:157669879-157670095
cg07665535	0.446828	0.895221	-0.448392	1.98717e-10	4.88327e-08	16	14397756	F	I	MIR193B	TSS200	shore	TSS200-shore	chr16:14395604-14397075
cg01281157	0.522297	0.0718431	0.450454	1.99729e-10	4.89326e-08	5	178422260	F	II	GRM6	TSS200	island	TSS200-island	chr5:178421225-178422337
cg00274815	0.867798	0.518411	0.349386	1.99799e-10	4.89326e-08	5	178631741	F	I	ADAMTS2	Body	opensea	Body-opensea
cg22633597	0.741815	0.180081	0.561734	1.99853e-10	4.89326e-08	19	6591674	R	I	CD70	TSS1500	shore	TSS1500-shore	chr19:6590340-6591072
cg21346043	0.115338	0.798313	-0.682975	1.99877e-10	4.89326e-08	8	86351067	R	II	CA3	1stExon	island	1stExon-island	chr8:86350765-86351196
cg09791746	0.740275	0.175482	0.564793	1.99888e-10	4.89326e-08	19	1510494	F	I	ADAMTSL5	Body	island	Body-island	chr19:1510493-1510725
cg13851508	0.903741	0.132973	0.770768	1.99922e-10	4.89326e-08	2	66805939	F	II		IGR	shore	IGR-shore	chr2:66802890-66804831
cg02620533	0.117305	0.629895	-0.51259	1.99949e-10	4.89326e-08	1	57719013	R	II	DAB1	Body	opensea	Body-opensea
cg14993712	0.444521	0.0705079	0.374013	2.00335e-10	4.89982e-08	7	138720786	R	I	ZC3HAV1L	TSS200	island	TSS200-island	chr7:138720044-138721019
cg03952331	0.662362	0.0152608	0.647101	2.00611e-10	4.90369e-08	22	20792222	F	I	SCARF2	TSS200	island	TSS200-island	chr22:20790638-20792665
cg09918657	0.308916	0.895251	-0.586335	2.00868e-10	4.9057e-08	16	14397207	R	I	MIR193B	TSS1500	shore	TSS1500-shore	chr16:14395604-14397075
cg24211976	0.456873	0.914448	-0.457576	2.00929e-10	4.9057e-08	15	60285744	F	I		IGR	shore	IGR-shore	chr15:60287107-60287663
cg21365602	0.313632	0.786277	-0.472645	2.0136e-10	4.91181e-08	1	89664407	F	II	GBP4	Body	opensea	Body-opensea
cg15900052	0.364341	0.740371	-0.37603	2.01416e-10	4.91181e-08	1	87404379	F	II	HS2ST1	Body	opensea	Body-opensea
cg21767656	0.516103	0.0731447	0.442958	2.01816e-10	4.91597e-08	15	63674112	R	II	CA12	TSS200	island	TSS200-island	chr15:63673888-63674160
cg04001359	0.196654	0.498774	-0.30212	2.01931e-10	4.91597e-08	5	15683259	F	II	FBXL7	Body	opensea	Body-opensea
cg06204638	0.857372	0.0776378	0.779734	2.01972e-10	4.91597e-08	18	12656910	R	II	SPIRE1	TSS200	shore	TSS200-shore	chr18:12657044-12658727
cg10291238	0.487768	0.0327304	0.455037	2.0206e-10	4.91597e-08	13	21423447	R	II	XPO4	Body	opensea	Body-opensea
cg02951568	0.77728	0.0980157	0.679264	2.02285e-10	4.91856e-08	14	105560199	R	I		IGR	island	IGR-island	chr14:105559492-105560409
cg00191758	0.843211	0.376013	0.467197	2.02421e-10	4.91898e-08	X	55478814	R	II	MAGEH1	1stExon	opensea	1stExon-opensea
cg06998119	0.0785965	0.730003	-0.651406	2.03029e-10	4.93087e-08	5	51813680	F	I		IGR	opensea	IGR-opensea
cg16294310	0.926018	0.339106	0.586912	2.0318e-10	4.93165e-08	22	50629110	F	II	TRABD	5'UTR	island	5'UTR-island	chr22:50628949-50629249
cg25305774	0.0652556	0.482109	-0.416853	2.03299e-10	4.93167e-08	8	95459857	F	II	RAD54B	Body	opensea	Body-opensea
cg17283781	0.570868	0.055095	0.515773	2.03531e-10	4.9334e-08	6	52226707	F	II	PAQR8	TSS1500	shore	TSS1500-shore	chr6:52226753-52228006
cg20429350	0.511385	0.100244	0.41114	2.03608e-10	4.9334e-08	1	3140623	R	II	PRDM16	Body	opensea	Body-opensea
cg12683730	0.170002	0.553371	-0.383368	2.03912e-10	4.93741e-08	20	44144688	R	II	SPINT3	TSS1500	opensea	TSS1500-opensea
cg06511678	0.389382	0.0675103	0.321872	2.04011e-10	4.93741e-08	18	7038746	R	II	LAMA1	Body	opensea	Body-opensea
cg22595235	0.949681	0.491321	0.45836	2.04918e-10	4.95533e-08	3	3842694	R	II	LRRN1	5'UTR	island	5'UTR-island	chr3:3840513-3842772
cg01166772	0.798028	0.0754993	0.722529	2.04991e-10	4.95533e-08	14	69259833	R	II	ZFP36L1	TSS200	island	TSS200-island	chr14:69259612-69262900
cg18562759	0.24142	0.646024	-0.404603	2.05424e-10	4.95756e-08	3	56809497	R	II	ARHGEF3	1stExon	opensea	1stExon-opensea
cg23444101	0.518333	0.0414162	0.476917	2.05517e-10	4.95756e-08	3	46735152	F	I	ALS2CL	1stExon	island	1stExon-island	chr3:46734731-46735717
cg11146178	0.245022	0.696176	-0.451154	2.05526e-10	4.95756e-08	12	92666247	F	II		IGR	opensea	IGR-opensea
cg17000076	0.324564	0.0188547	0.305709	2.0556e-10	4.95756e-08	10	1780263	R	II	ADARB2	TSS1500	shore	TSS1500-shore	chr10:1778784-1780018
cg18558108	0.599896	0.950265	-0.350369	2.06131e-10	4.9607e-08	8	131439096	R	II		IGR	opensea	IGR-opensea
cg26311677	0.0854537	0.397148	-0.311695	2.0616e-10	4.9607e-08	3	168142949	F	II	C3orf50	Body	opensea	Body-opensea
cg22864266	0.836243	0.372687	0.463556	2.06169e-10	4.9607e-08	12	49319673	R	II	FKBP11	TSS1500	shore	TSS1500-shore	chr12:49318486-49319476
cg24468070	0.0478033	0.625535	-0.577732	2.06412e-10	4.9607e-08	19	54976501	R	I	CDC42EP5	Body	island	Body-island	chr19:54974175-54976819
cg05855618	0.470323	0.0454914	0.424831	2.0681e-10	4.9607e-08	7	83277965	R	II	SEMA3E	1stExon	opensea	1stExon-opensea
cg12854428	0.456681	0.90693	-0.450249	2.06843e-10	4.9607e-08	8	89281994	R	II	MMP16	Body	opensea	Body-opensea
cg15672768	0.693524	0.0788724	0.614652	2.06866e-10	4.9607e-08	5	140741220	R	I	PCDHGA4	Body	island	Body-island	chr5:140741174-140741738
cg14210726	0.173127	0.661218	-0.48809	2.06895e-10	4.9607e-08	17	76136952	R	II	TMC8	Body	island	Body-island	chr17:76136513-76137184
cg04275027	0.652974	0.315347	0.337627	2.06991e-10	4.9607e-08	1	111098273	F	I		IGR	island	IGR-island	chr1:111098066-111098362
cg11514698	0.537526	0.0542904	0.483236	2.07003e-10	4.9607e-08	7	108095912	R	II	NRCAM	5'UTR	island	5'UTR-island	chr7:108095401-108097206
cg15928392	0.39169	0.796668	-0.404979	2.07007e-10	4.9607e-08	2	81694446	R	I		IGR	island	IGR-island	chr2:81694322-81694681
cg11829680	0.0671971	0.749301	-0.682104	2.07152e-10	4.9607e-08	8	118912508	F	I	EXT1	Body	opensea	Body-opensea
cg25372278	0.481164	0.909942	-0.428778	2.07321e-10	4.9607e-08	11	15095978	R	II	CALCB	5'UTR	shore	5'UTR-shore	chr11:15094957-15095872
cg06013769	0.558134	0.0679965	0.490137	2.07528e-10	4.9607e-08	5	140530467	R	I	PCDHB6	1stExon	shore	1stExon-shore	chr5:140531157-140532017
cg07976359	0.732597	0.242238	0.490359	2.07614e-10	4.9607e-08	19	1718954	F	II		IGR	island	IGR-island	chr19:1718830-1719154
cg03179438	0.354901	0.839804	-0.484903	2.07668e-10	4.9607e-08	6	31920145	R	II	RDBP	Body	opensea	Body-opensea
cg22039566	0.622131	0.938549	-0.316419	2.07721e-10	4.9607e-08	1	22927865	R	II	EPHA8	Body	shore	Body-shore	chr1:22927145-22927542
cg07289306	0.911869	0.530304	0.381565	2.0803e-10	4.96523e-08	3	44039357	R	II		IGR	island	IGR-island	chr3:44036407-44041104
cg21887193	0.881635	0.099471	0.782164	2.08417e-10	4.96888e-08	7	150786082	F	I	AGAP3	Body	shore	Body-shore	chr7:150783480-150785040
cg04665124	0.740093	0.0749324	0.665161	2.08678e-10	4.96888e-08	12	130604404	R	I		IGR	opensea	IGR-opensea
cg16139517	0.321147	0.75973	-0.438584	2.08693e-10	4.96888e-08	3	2783388	F	II	CNTN4	Body	opensea	Body-opensea
cg09692771	0.084851	0.465793	-0.380942	2.08771e-10	4.96888e-08	2	165478413	R	II	GRB14	TSS200	shore	TSS200-shore	chr2:165477562-165478342
cg00379420	0.301757	0.822517	-0.52076	2.08781e-10	4.96888e-08	4	90031681	F	II		IGR	shore	IGR-shore	chr4:90031904-90033005
cg12517027	0.59865	0.0416917	0.556958	2.09319e-10	4.97883e-08	18	55469021	F	II		IGR	shore	IGR-shore	chr18:55469056-55471263
cg23081604	0.518394	0.0684475	0.449947	2.09862e-10	4.98888e-08	12	130824224	F	I	PIWIL1	5'UTR	shore	5'UTR-shore	chr12:130822360-130822696
cg15104526	0.80948	0.342209	0.467271	2.10114e-10	4.9889e-08	19	17932331	R	I	INSL3	TSS200	island	TSS200-island	chr19:17931951-17932370
cg06859084	0.0668933	0.780086	-0.713192	2.10228e-10	4.9889e-08	2	137523042	R	II		IGR	island	IGR-island	chr2:137522460-137523696
cg07015629	0.753138	0.418278	0.334859	2.10291e-10	4.9889e-08	2	213403212	F	II	ERBB4	1stExon	island	1stExon-island	chr2:213402180-213403867
cg07169524	0.575475	0.177974	0.397501	2.10344e-10	4.9889e-08	1	226070524	R	II	TMEM63A	TSS200	island	TSS200-island	chr1:226069605-226070898
cg16549063	0.37724	0.826195	-0.448955	2.10571e-10	4.98903e-08	1	214337951	R	II		IGR	opensea	IGR-opensea
cg07438452	0.589591	0.0283274	0.561264	2.10589e-10	4.98903e-08	10	134996789	R	II	KNDC1	Body	island	Body-island	chr10:134996773-134997001
cg23339342	0.550306	0.156174	0.394132	2.10849e-10	4.99027e-08	5	159739701	R	II	CCNJL	TSS200	island	TSS200-island	chr5:159738781-159739913
cg04004513	0.312261	0.700724	-0.388464	2.10882e-10	4.99027e-08	17	46303232	F	II	SKAP1	Body	opensea	Body-opensea
cg23108125	0.529713	0.0775555	0.452157	2.11234e-10	4.99176e-08	5	176882586	R	I	PRR7	Body	island	Body-island	chr5:176881221-176883117
cg19814830	0.882228	0.198186	0.684042	2.11328e-10	4.99176e-08	5	140735545	F	II	PCDHGA2	Body	shore	Body-shore	chr5:140736821-140737058
cg10373733	0.513948	0.143869	0.37008	2.11718e-10	4.99176e-08	6	25993375	F	II		IGR	shore	IGR-shore	chr6:25992181-25993164
cg13448406	0.226542	0.690292	-0.46375	2.1187e-10	4.99176e-08	9	33000168	F	II	APTX	5'UTR	shore	5'UTR-shore	chr9:33001216-33001668
cg22355554	0.100946	0.525575	-0.424628	2.12009e-10	4.99176e-08	4	125572022	R	I		IGR	opensea	IGR-opensea
cg10273217	0.824663	0.433332	0.391331	2.12033e-10	4.99176e-08	11	122756860	F	II	C11orf63	Body	shelf	Body-shelf	chr11:122753386-122753951
cg23452498	0.0402263	0.525353	-0.485126	2.12035e-10	4.99176e-08	5	144889607	R	II		IGR	opensea	IGR-opensea
cg06647562	0.700342	0.308527	0.391815	2.12056e-10	4.99176e-08	1	92950369	R	I	GFI1	5'UTR	island	5'UTR-island	chr1:92945907-92952609
cg27060386	0.525893	0.941755	-0.415862	2.12126e-10	4.99176e-08	16	667188	F	II	RAB40C	Body	shelf	Body-shelf	chr16:670625-670851
cg11056832	0.397613	0.022596	0.375017	2.12147e-10	4.99176e-08	9	131465146	R	II	PKN3	1stExon	island	1stExon-island	chr9:131464843-131465830
cg14717170	0.505856	0.0469849	0.458871	2.1234e-10	4.99349e-08	3	164914471	R	II	SLITRK3	TSS200	opensea	TSS200-opensea
cg09287295	0.737582	0.036912	0.70067	2.12677e-10	4.99857e-08	19	57091383	F	II	ZNF470	3'UTR	opensea	3'UTR-opensea
cg09670925	0.0185486	0.870608	-0.852059	2.12937e-10	5.0012e-08	11	115255010	R	II	CADM1	Body	opensea	Body-opensea
cg26788672	0.0276755	0.629611	-0.601936	2.13143e-10	5.0012e-08	11	91958396	R	II		IGR	island	IGR-island	chr11:91957635-91960290
cg11973900	0.938758	0.4085	0.530258	2.13162e-10	5.0012e-08	1	175162310	F	I	KIAA0040	TSS200	island	TSS200-island	chr1:175161900-175162364
cg07627556	0.124416	0.730415	-0.605998	2.13389e-10	5.0012e-08	11	115530590	R	I		IGR	shore	IGR-shore	chr11:115529997-115530548
cg25947490	0.8725	0.266633	0.605867	2.13612e-10	5.0012e-08	13	112611257	R	I		IGR	island	IGR-island	chr13:112610658-112611433
cg11054911	0.192841	0.689999	-0.497158	2.13676e-10	5.0012e-08	4	52946921	R	II	SPATA18	Body	shelf	Body-shelf	chr4:52942978-52943248
cg23854488	0.690633	0.0916502	0.598982	2.13797e-10	5.0012e-08	11	69588848	F	I	FGF4	Body	island	Body-island	chr11:69588826-69590546
cg00573880	0.962064	0.0904362	0.871628	2.13904e-10	5.0012e-08	1	36772749	F	I	C1orf113	5'UTR	island	5'UTR-island	chr1:36771830-36773009
cg13948824	0.0766495	0.88272	-0.806071	2.13967e-10	5.0012e-08	12	26492184	R	II	ITPR2	3'UTR	opensea	3'UTR-opensea
cg03415916	0.682062	0.0600321	0.62203	2.14012e-10	5.0012e-08	5	140788613	F	II	PCDHGA4	Body	shore	Body-shore	chr5:140789094-140789762
cg04507768	0.951167	0.135478	0.815689	2.14121e-10	5.0012e-08	4	154074121	R	II	TRIM2	TSS200	shore	TSS200-shore	chr4:154074383-154075045
cg12523974	0.424594	0.0550629	0.369531	2.14271e-10	5.0012e-08	X	153084761	F	I	PDZD4	Body	island	Body-island	chrX:153084371-153084911
cg19124036	0.476074	0.0387174	0.437357	2.14354e-10	5.0012e-08	3	116164242	R	II	LSAMP	5'UTR	opensea	5'UTR-opensea
cg19333963	0.966242	0.426746	0.539496	2.1461e-10	5.00287e-08	19	1467979	F	I	APC2	Body	island	Body-island	chr19:1465206-1471241
cg21156620	0.236469	0.878838	-0.642369	2.14697e-10	5.00287e-08	12	10958919	R	II	TAS2R8	1stExon	opensea	1stExon-opensea
cg01814098	0.562808	0.947919	-0.385111	2.14787e-10	5.00287e-08	5	125930667	F	I	ALDH7A1	Body	island	Body-island	chr5:125930601-125931049
cg14551002	0.377638	0.0523541	0.325284	2.15227e-10	5.0103e-08	17	31552	F	I	DOC2B	TSS200	island	TSS200-island	chr17:29994-31868
cg19814174	0.420851	0.920492	-0.499642	2.1597e-10	5.02477e-08	1	213704987	F	II		IGR	opensea	IGR-opensea
cg00776782	0.712215	0.0478454	0.664369	2.16346e-10	5.0307e-08	1	12677088	F	I	DHRS3	Body	island	Body-island	chr1:12676983-12678642
cg15123730	0.813042	0.222618	0.590424	2.16623e-10	5.03434e-08	19	13215387	R	I		IGR	island	IGR-island	chr19:13215244-13215543
cg07705639	0.265439	0.778471	-0.513031	2.16753e-10	5.03453e-08	1	174992861	R	II	MRPS14	TSS1500	shore	TSS1500-shore	chr1:174992365-174992796
cg10883069	0.920246	0.444189	0.476057	2.16906e-10	5.03528e-08	2	241771040	R	II		IGR	shore	IGR-shore	chr2:241771655-241772194
cg04144218	0.448569	0.929241	-0.480673	2.17582e-10	5.04388e-08	7	69559531	R	II	AUTS2	Body	opensea	Body-opensea
cg13539372	0.392212	0.763764	-0.371553	2.17598e-10	5.04388e-08	9	127353894	R	II	NR6A1	Body	opensea	Body-opensea
cg15610027	0.0212122	0.511022	-0.48981	2.17676e-10	5.04388e-08	18	32173227	F	II	DTNA	TSS200	opensea	TSS200-opensea
cg24586528	0.753552	0.080989	0.672563	2.17842e-10	5.04388e-08	13	58299073	F	II	PCDH17	Body	opensea	Body-opensea
cg04160343	0.558535	0.0180884	0.540446	2.17884e-10	5.04388e-08	5	140763700	R	II	PCDHGA4	Body	shore	Body-shore	chr5:140764301-140764680
cg21103170	0.618348	0.204354	0.413994	2.18094e-10	5.04561e-08	14	101521464	R	II	MIR453	TSS1500	opensea	TSS1500-opensea
cg20422212	0.215408	0.594739	-0.379331	2.18201e-10	5.04561e-08	6	133576214	F	II	EYA4	5'UTR	opensea	5'UTR-opensea
cg16787483	0.398492	0.0432122	0.35528	2.18373e-10	5.04659e-08	13	88328251	R	II	SLITRK5	Body	shore	Body-shore	chr13:88329394-88329885
cg03296248	0.596945	0.0663827	0.530563	2.18487e-10	5.04659e-08	13	110918516	F	II	COL4A1	Body	island	Body-island	chr13:110918324-110918725
cg26111030	0.428028	0.0171944	0.410833	2.19654e-10	5.0695e-08	17	37856378	F	I	ERBB2	5'UTR	shore	5'UTR-shore	chr17:37856448-37856891
cg10917602	0.680056	0.122374	0.557683	2.19723e-10	5.0695e-08	16	30996630	R	II	HSD3B7	5'UTR	opensea	5'UTR-opensea
cg17221604	0.477094	0.021767	0.455327	2.19991e-10	5.07287e-08	6	29720989	R	II		IGR	island	IGR-island	chr6:29720381-29721101
cg23669611	0.0599113	0.459061	-0.39915	2.20317e-10	5.07495e-08	17	1901684	R	I	RTN4RL1	Body	island	Body-island	chr17:1901126-1902197
cg18254930	0.27254	0.815755	-0.543215	2.20326e-10	5.07495e-08	3	3646624	F	II		IGR	opensea	IGR-opensea
cg17267493	0.583229	0.948503	-0.365274	2.20993e-10	5.0875e-08	17	7460485	R	II	TNFSF12	Body	opensea	Body-opensea
cg21778193	0.524547	0.0224641	0.502083	2.21271e-10	5.08933e-08	1	1098070	R	I		IGR	island	IGR-island	chr1:1098043-1100584
cg06353127	0.403246	0.0191474	0.384098	2.21426e-10	5.08933e-08	1	240775355	R	I	GREM2	1stExon	opensea	1stExon-opensea
cg06586505	0.675505	0.0864035	0.589102	2.21536e-10	5.08933e-08	13	112611028	F	I		IGR	island	IGR-island	chr13:112610658-112611433
cg08602500	0.10287	0.560611	-0.457741	2.21563e-10	5.08933e-08	7	157996648	F	II	PTPRN2	Body	island	Body-island	chr7:157996642-157997027
cg08980237	0.38891	0.0281612	0.360748	2.22294e-10	5.1033e-08	3	156534860	R	I		IGR	island	IGR-island	chr3:156533839-156535131
cg16758809	0.377338	0.963531	-0.586192	2.22508e-10	5.1054e-08	12	43151825	F	II		IGR	opensea	IGR-opensea
cg09874333	0.497766	0.0620261	0.43574	2.22664e-10	5.10614e-08	7	157913147	R	II	PTPRN2	Body	opensea	Body-opensea
cg19810723	0.0870927	0.72932	-0.642228	2.22874e-10	5.10813e-08	1	58823579	F	II		IGR	opensea	IGR-opensea
cg20166714	0.665418	0.0454174	0.62	2.22997e-10	5.10815e-08	12	113592444	R	I	CCDC42B	Body	island	Body-island	chr12:113592203-113592620
cg27619343	0.900278	0.0492567	0.851022	2.23524e-10	5.11659e-08	16	73949738	F	II		IGR	opensea	IGR-opensea
cg22257786	0.463936	0.10151	0.362427	2.23835e-10	5.11659e-08	15	27020917	R	I		IGR	shore	IGR-shore	chr15:27016892-27018943
cg11735853	0.346511	0.0191557	0.327356	2.23912e-10	5.11659e-08	11	2019732	F	I	H19	TSS1500	island	TSS1500-island	chr11:2019565-2019863
cg20702559	0.473253	0.0178179	0.455435	2.23977e-10	5.11659e-08	8	58907821	F	II	FAM110B	5'UTR	island	5'UTR-island	chr8:58907001-58907822
cg19433091	0.798379	0.322968	0.475411	2.23982e-10	5.11659e-08	15	43426498	R	II	TMEM62	Body	shore	Body-shore	chr15:43425772-43426263
cg26181880	0.562285	0.0635627	0.498723	2.247e-10	5.12901e-08	10	99474028	R	II	MARVELD1	Body	island	Body-island	chr10:99473520-99474664
cg02634762	0.463456	0.0942403	0.369216	2.24772e-10	5.12901e-08	1	2839859	F	I		IGR	opensea	IGR-opensea
cg03086663	0.110347	0.626432	-0.516085	2.24899e-10	5.12909e-08	5	92918912	R	II	NR2F1	TSS200	shore	TSS200-shore	chr5:92919558-92921430
cg26929547	0.235122	0.799196	-0.564074	2.25181e-10	5.13268e-08	1	57681028	R	II	DAB1	Body	opensea	Body-opensea
cg15368905	0.547347	0.100374	0.446974	2.25485e-10	5.13679e-08	6	78172337	R	I	HTR1B	1stExon	island	1stExon-island	chr6:78172231-78174088
cg25264265	0.700155	0.0458366	0.654318	2.25809e-10	5.14137e-08	3	185080997	R	II	MAP3K13	1stExon	opensea	1stExon-opensea
cg14166948	0.4979	0.047967	0.449933	2.26028e-10	5.14301e-08	1	1099563	F	I		IGR	island	IGR-island	chr1:1098043-1100584
cg16415340	0.0621521	0.534662	-0.47251	2.26129e-10	5.14301e-08	11	2160964	R	I	INS-IGF2	Body	island	Body-island	chr11:2158951-2162484
cg09804108	0.374854	0.0810793	0.293775	2.26752e-10	5.15435e-08	6	28249271	R	I	PGBD1	TSS200	island	TSS200-island	chr6:28249166-28249568
cg12800030	0.0303993	0.419217	-0.388818	2.27003e-10	5.15725e-08	17	46795860	R	II		IGR	shore	IGR-shore	chr17:46796234-46797292
cg05341384	0.387867	0.0403884	0.347479	2.27273e-10	5.16055e-08	16	86331661	R	II		IGR	opensea	IGR-opensea
cg00110578	0.441622	0.0489304	0.392692	2.27495e-10	5.16277e-08	6	25993015	R	II		IGR	island	IGR-island	chr6:25992181-25993164
cg15102770	0.659525	0.0649028	0.594622	2.27844e-10	5.16528e-08	4	73434591	F	II	ADAMTS3	TSS200	shore	TSS200-shore	chr4:73434855-73435321
cg00207921	0.495082	0.00940571	0.485677	2.27854e-10	5.16528e-08	1	1098992	R	II		IGR	island	IGR-island	chr1:1098043-1100584
cg01518723	0.918975	0.338787	0.580188	2.28101e-10	5.16545e-08	17	46131583	R	II	NFE2L1	Body	opensea	Body-opensea
cg26144594	0.496479	0.108769	0.38771	2.28215e-10	5.16545e-08	8	125861056	F	II		IGR	opensea	IGR-opensea
cg20727114	0.90521	0.349736	0.555474	2.28235e-10	5.16545e-08	19	50194120	F	II	CPT1C	TSS1500	island	TSS1500-island	chr19:50193020-50194798
cg09230250	0.304042	0.664042	-0.36	2.28711e-10	5.1734e-08	11	112676851	F	II		IGR	opensea	IGR-opensea
cg19754190	0.541851	0.038983	0.502868	2.28905e-10	5.17498e-08	12	26112653	F	I	RASSF8	5'UTR	opensea	5'UTR-opensea
cg15112369	0.427019	0.0534445	0.373574	2.29537e-10	5.18152e-08	11	34195914	F	II	ABTB2	Body	shore	Body-shore	chr11:34195989-34196256
cg19155007	0.968602	0.479007	0.489595	2.2955e-10	5.18152e-08	3	183543564	F	I	MAP6D1	TSS200	island	TSS200-island	chr3:183542496-183543804
cg26412358	0.676137	0.0675306	0.608607	2.29688e-10	5.18152e-08	1	26503933	R	II	CNKSR1	TSS200	opensea	TSS200-opensea
cg05194426	0.97707	0.636696	0.340375	2.29694e-10	5.18152e-08	10	135343193	R	II	CYP2E1	Body	shore	Body-shore	chr10:135341255-135342561
cg00397103	0.723008	0.397008	0.326	2.301e-10	5.18787e-08	1	5540008	R	II		IGR	opensea	IGR-opensea
cg16250330	0.595881	0.0335921	0.562289	2.30641e-10	5.19724e-08	1	184943561	F	I	FAM129A	1stExon	island	1stExon-island	chr1:184942862-184943777
cg04423976	0.962588	0.373709	0.588879	2.31144e-10	5.20565e-08	4	75859672	F	II	PARM1	Body	island	Body-island	chr4:75858300-75859931
cg10502220	0.510329	0.0518452	0.458484	2.31295e-10	5.20565e-08	4	176733966	R	II	GPM6A	1stExon	opensea	1stExon-opensea
cg00035945	0.638476	0.0523312	0.586145	2.3139e-10	5.20565e-08	4	75859212	R	II	PARM1	Body	island	Body-island	chr4:75858300-75859931
cg19299162	0.0816715	0.622263	-0.540592	2.31634e-10	5.20832e-08	18	61254421	F	II	SERPINB13	TSS200	opensea	TSS200-opensea
cg01687793	0.606109	0.263863	0.342246	2.32543e-10	5.22592e-08	14	92040499	R	II	C14orf184	3'UTR	island	3'UTR-island	chr14:92040411-92040876
cg18968597	0.147747	0.903341	-0.755594	2.33237e-10	5.23868e-08	18	30051521	R	II	FAM59A	TSS1500	shore	TSS1500-shore	chr18:30050115-30051345
cg14271953	0.105728	0.849388	-0.743659	2.33722e-10	5.24432e-08	X	10525587	R	II	MID1	Body	opensea	Body-opensea
cg19731055	0.933972	0.491446	0.442525	2.33835e-10	5.24432e-08	19	5892313	R	II		IGR	island	IGR-island	chr19:5892110-5892472
cg09441963	0.891423	0.381529	0.509894	2.33962e-10	5.24432e-08	22	38198576	F	II		IGR	shelf	IGR-shelf	chr22:38200672-38201691
cg02918101	0.623909	0.0410564	0.582853	2.3405e-10	5.24432e-08	6	31371497	R	II	MICA	Body	island	Body-island	chr6:31370915-31371917
cg04972348	0.360128	0.0159129	0.344215	2.34218e-10	5.24432e-08	1	1100035	F	I		IGR	island	IGR-island	chr1:1098043-1100584
cg00895834	0.850091	0.266706	0.583386	2.34435e-10	5.24432e-08	1	3147966	R	I	PRDM16	Body	island	Body-island	chr1:3147845-3148081
cg24234938	0.0671782	0.613302	-0.546123	2.34543e-10	5.24432e-08	6	31790106	F	II		IGR	opensea	IGR-opensea
cg26734287	0.948589	0.347	0.601589	2.34611e-10	5.24432e-08	2	45165772	F	II		IGR	island	IGR-island	chr2:45164561-45166567
cg02896073	0.0607079	0.450996	-0.390288	2.34625e-10	5.24432e-08	18	31799784	F	II	NOL4	Body	shelf	Body-shelf	chr18:31802358-31803792
cg18194292	0.0483275	0.504042	-0.455715	2.35512e-10	5.26089e-08	3	100211426	R	II	TMEM45A	TSS200	island	TSS200-island	chr3:100211233-100211575
cg22796509	0.897596	0.576839	0.320756	2.35619e-10	5.26089e-08	3	147110295	F	II	ZIC4	Body	island	Body-island	chr3:147108511-147111703
cg12349181	0.390516	0.0204824	0.370034	2.3599e-10	5.26419e-08	17	79057046	R	II	BAIAP2	Body	opensea	Body-opensea
cg26181907	0.529071	0.0878498	0.441221	2.3602e-10	5.26419e-08	14	104639580	R	I	KIF26A	Body	island	Body-island	chr14:104639242-104639891
cg17988780	0.484142	0.0347334	0.449409	2.36313e-10	5.26789e-08	6	30698780	F	II	FLOT1	Body	opensea	Body-opensea
cg18238858	0.894116	0.0520048	0.842111	2.36444e-10	5.26798e-08	1	36789390	F	II	FAM176B	5'UTR	island	5'UTR-island	chr1:36786500-36789402
cg25154038	0.442742	0.12891	0.313832	2.36642e-10	5.26957e-08	7	4841835	F	II	RADIL	Body	opensea	Body-opensea
cg13212831	0.212725	0.671385	-0.45866	2.36902e-10	5.27216e-08	1	56046343	R	II		IGR	opensea	IGR-opensea
cg01169021	0.465382	0.0330462	0.432336	2.37098e-10	5.27216e-08	5	140792918	R	II	PCDHGA4	Body	shore	Body-shore	chr5:140794358-140795045
cg13829680	0.711445	0.0791726	0.632272	2.37139e-10	5.27216e-08	9	136746975	R	I	VAV2	Body	opensea	Body-opensea
cg23370946	0.651234	0.119663	0.531571	2.37459e-10	5.2728e-08	4	183061955	F	II	MGC45800	Body	shore	Body-shore	chr4:183062278-183062481
cg02788090	0.967035	0.65253	0.314504	2.3752e-10	5.2728e-08	17	70116681	R	II	SOX9	TSS1500	island	TSS1500-island	chr17:70116274-70119998
cg04743961	0.396229	0.0518981	0.34433	2.37549e-10	5.2728e-08	17	8906382	R	I		IGR	island	IGR-island	chr17:8906236-8908080
cg11215918	0.563791	0.142875	0.420916	2.37785e-10	5.27475e-08	21	34395699	R	II		IGR	island	IGR-island	chr21:34395128-34400245
cg13528344	0.444658	0.858651	-0.413994	2.37891e-10	5.27475e-08	13	20768138	R	II	GJB2	TSS1500	shore	TSS1500-shore	chr13:20766208-20767779
cg01550055	0.54728	0.851965	-0.304686	2.38022e-10	5.27485e-08	1	119543216	F	I		IGR	island	IGR-island	chr1:119543056-119543454
cg20294328	0.41514	0.82553	-0.41039	2.38393e-10	5.27618e-08	7	46584618	R	II		IGR	opensea	IGR-opensea
cg20317272	0.854854	0.242898	0.611956	2.38423e-10	5.27618e-08	18	60383672	R	I	PHLPP1	5'UTR	island	5'UTR-island	chr18:60382304-60384371
cg11480304	0.660868	0.0892565	0.571611	2.38463e-10	5.27618e-08	13	112666959	R	II		IGR	shelf	IGR-shelf	chr13:112669248-112670289
cg15750986	0.624925	0.162905	0.46202	2.38934e-10	5.28377e-08	7	98249103	R	I	NPTX2	Body	shore	Body-shore	chr7:98245805-98247759
cg24541425	0.741419	0.337443	0.403976	2.39096e-10	5.28455e-08	12	130529058	F	II		IGR	shore	IGR-shore	chr12:130526915-130527117
cg25079568	0.475913	0.0623796	0.413533	2.39244e-10	5.28499e-08	18	52989604	R	II	TCF4	Body	opensea	Body-opensea
cg22079685	0.438957	0.0227183	0.416239	2.39397e-10	5.28557e-08	18	74175082	F	II	ZNF516	TSS200	opensea	TSS200-opensea
cg02188160	0.0391736	0.438082	-0.398908	2.39597e-10	5.28717e-08	2	145823182	F	II		IGR	opensea	IGR-opensea
cg03927470	0.753162	0.386414	0.366749	2.39943e-10	5.292e-08	16	14030552	R	II	ERCC4	Body	opensea	Body-opensea
cg02524946	0.411379	0.0293063	0.382072	2.41243e-10	5.31676e-08	7	35294640	R	II	TBX20	TSS1500	island	TSS1500-island	chr7:35292985-35294674
cg10596361	0.167766	0.668132	-0.500366	2.41322e-10	5.31676e-08	8	10907750	F	I	XKR6	Body	opensea	Body-opensea
cg14642414	0.799611	0.127647	0.671965	2.42388e-10	5.33555e-08	13	55818935	F	II		IGR	opensea	IGR-opensea
cg11019127	0.495692	0.0818216	0.41387	2.42431e-10	5.33555e-08	11	115369647	F	II	CADM1	Body	shelf	Body-shelf	chr11:115373574-115375881
cg27297558	0.0898948	0.505646	-0.415751	2.4312e-10	5.34612e-08	14	53878048	F	II		IGR	opensea	IGR-opensea
cg27284627	0.203154	0.555302	-0.352148	2.43529e-10	5.34612e-08	11	131777582	F	II	NTM	Body	shelf	Body-shelf	chr11:131780328-131781532
cg09279949	0.476435	0.0992344	0.377201	2.43738e-10	5.34612e-08	20	23030250	F	I	THBD	1stExon	island	1stExon-island	chr20:23028403-23032218
cg08113002	0.697955	0.19837	0.499585	2.43833e-10	5.34612e-08	19	51017947	R	II	ASPDH	TSS1500	shelf	TSS1500-shelf	chr19:51020296-51022796
cg08732409	0.406492	0.0488849	0.357607	2.43903e-10	5.34612e-08	6	32121753	R	II	PPT2	5'UTR	shore	5'UTR-shore	chr6:32121829-32122529
cg16971589	0.386331	0.0268457	0.359486	2.44092e-10	5.34612e-08	10	62761299	F	I	RHOBTB1	TSS200	island	TSS200-island	chr10:62761163-62761595
cg22852065	0.479467	0.929974	-0.450508	2.44094e-10	5.34612e-08	4	52942997	F	II	SPATA18	Body	island	Body-island	chr4:52942978-52943248
cg23520245	0.395874	0.0339863	0.361888	2.44294e-10	5.34612e-08	20	33460568	R	I	GGT7	1stExon	island	1stExon-island	chr20:33460430-33460866
cg06023901	0.486996	0.0483515	0.438645	2.44352e-10	5.34612e-08	6	57037482	F	I	BAG2	5'UTR	island	5'UTR-island	chr6:57036954-57037731
cg00647859	0.144615	0.846085	-0.70147	2.44457e-10	5.34612e-08	1	185534625	R	II		IGR	opensea	IGR-opensea
cg15137760	0.45246	0.0653692	0.387091	2.44484e-10	5.34612e-08	8	21988747	F	I	HR	TSS200	island	TSS200-island	chr8:21987532-21989013
cg05373339	0.070612	0.952594	-0.881982	2.4454e-10	5.34612e-08	22	31364302	R	II	TUG1	TSS1500	shore	TSS1500-shore	chr22:31364564-31365575
cg13000789	0.387544	0.79922	-0.411677	2.44621e-10	5.34612e-08	6	56589255	F	II	DST	Body	opensea	Body-opensea
cg09698465	0.144463	0.681922	-0.537459	2.44975e-10	5.34612e-08	12	133000178	R	I		IGR	island	IGR-island	chr12:133000027-133000246
cg11915787	0.575672	0.1107	0.464972	2.4502e-10	5.34612e-08	12	130935923	R	II	RIMBP2	Body	island	Body-island	chr12:130935712-130935963
cg02273779	0.584378	0.0992614	0.485116	2.45178e-10	5.34612e-08	12	131164421	R	I		IGR	opensea	IGR-opensea
cg16315106	0.887297	0.359342	0.527956	2.45283e-10	5.34612e-08	6	33288561	F	I	DAXX	Body	shore	Body-shore	chr6:33288733-33289008
cg21553182	0.0146796	0.403869	-0.389189	2.45289e-10	5.34612e-08	19	52956821	R	II	ZNF578	TSS200	island	TSS200-island	chr19:52956656-52957245
cg22225943	0.114858	0.727775	-0.612917	2.45358e-10	5.34612e-08	11	2162536	R	II	IGF2AS	Body	shore	Body-shore	chr11:2158951-2162484
cg00046899	0.104527	0.627307	-0.52278	2.4566e-10	5.34709e-08	13	97777690	R	II		IGR	opensea	IGR-opensea
cg15441731	0.393289	0.0285668	0.364722	2.45672e-10	5.34709e-08	14	74036128	R	II	ACOT2	1stExon	island	1stExon-island	chr14:74036127-74036662
cg05287480	0.722204	0.334901	0.387302	2.45788e-10	5.34709e-08	7	27176127	F	II		IGR	shelf	IGR-shelf	chr7:27179062-27179511
cg10750315	0.0296743	0.733183	-0.703509	2.46704e-10	5.36193e-08	11	28780002	F	II		IGR	opensea	IGR-opensea
cg12630461	0.466633	0.0198108	0.446822	2.46819e-10	5.36193e-08	15	91500009	R	I	RCCD1	Body	island	Body-island	chr15:91499952-91500818
cg15537850	0.554497	0.0477698	0.506728	2.46997e-10	5.36193e-08	8	144661051	F	II	NAPRT1	TSS1500	shore	TSS1500-shore	chr8:144659745-144660635
cg25227803	0.341357	0.811141	-0.469784	2.47021e-10	5.36193e-08	10	102239027	F	II	WNT8B	Body	shelf	Body-shelf	chr10:102241980-102242559
cg06728437	0.95457	0.50722	0.44735	2.47116e-10	5.36193e-08	2	208031766	R	I	KLF7	TSS1500	shore	TSS1500-shore	chr2:208030852-208031477
cg02711387	0.414055	0.0280088	0.386046	2.47434e-10	5.36209e-08	10	35932118	R	II		IGR	shore	IGR-shore	chr10:35928501-35931893
cg07524214	0.679541	0.16667	0.512871	2.47442e-10	5.36209e-08	16	86825363	F	II		IGR	opensea	IGR-opensea
cg11210092	0.493186	0.0756997	0.417487	2.47511e-10	5.36209e-08	1	85666159	F	II	SYDE2	1stExon	island	1stExon-island	chr1:85665818-85667650
cg10388307	0.298283	0.70937	-0.411087	2.48486e-10	5.37653e-08	1	82828058	R	II		IGR	opensea	IGR-opensea
cg23332005	0.282895	0.609762	-0.326867	2.48654e-10	5.37653e-08	10	15963738	F	II		IGR	opensea	IGR-opensea
cg22627293	0.670655	0.273006	0.397649	2.48753e-10	5.37653e-08	1	50893226	R	II		IGR	island	IGR-island	chr1:50892437-50893243
cg26213155	0.0634812	0.516133	-0.452651	2.48873e-10	5.37653e-08	11	20621701	F	I	SLC6A5	Body	shore	Body-shore	chr11:20622720-20623399
cg03152899	0.712964	0.296417	0.416547	2.49032e-10	5.37653e-08	10	1714368	R	II	ADARB2	Body	opensea	Body-opensea
cg05335473	0.398468	0.774956	-0.376488	2.49085e-10	5.37653e-08	1	84040080	R	II		IGR	opensea	IGR-opensea
cg22531266	0.155451	0.830739	-0.675288	2.49227e-10	5.37653e-08	1	222278177	F	II		IGR	opensea	IGR-opensea
cg13027933	0.0801073	0.669622	-0.589515	2.49242e-10	5.37653e-08	2	211168547	R	II	MYL1	Body	opensea	Body-opensea
cg23781276	0.909706	0.570562	0.339144	2.49343e-10	5.37653e-08	10	134978122	F	I	KNDC1	Body	island	Body-island	chr10:134977930-134978148
cg09022720	0.671824	0.0889812	0.582843	2.49857e-10	5.38483e-08	1	92949447	F	II	GFI1	TSS200	island	TSS200-island	chr1:92945907-92952609
cg25819441	0.379874	0.0618902	0.317984	2.50317e-10	5.38857e-08	19	38307803	R	II		IGR	shore	IGR-shore	chr19:38307878-38308526
cg25356719	0.393975	0.0538531	0.340122	2.50333e-10	5.38857e-08	10	1638893	F	I	ADARB2	Body	opensea	Body-opensea
cg26575445	0.726725	0.285205	0.44152	2.5042e-10	5.38857e-08	3	169756530	F	II	GPR160	5'UTR	island	5'UTR-island	chr3:169755594-169756847
cg11465226	0.8543	0.125288	0.729012	2.50964e-10	5.397e-08	5	176882869	F	II	PRR7	Body	island	Body-island	chr5:176881221-176883117
cg02617418	0.604377	0.967409	-0.363032	2.51072e-10	5.397e-08	3	111846889	F	II	GCET2	5'UTR	opensea	5'UTR-opensea
cg24420742	0.224274	0.619861	-0.395587	2.51304e-10	5.3988e-08	12	77721808	F	II		IGR	shelf	IGR-shelf	chr12:77718453-77719440
cg07925824	0.530971	0.0559384	0.475033	2.51415e-10	5.3988e-08	12	129442906	F	II	GLT1D1	Body	opensea	Body-opensea
cg07896312	0.75306	0.273553	0.479506	2.51944e-10	5.40736e-08	8	22409062	R	I	SORBS3	TSS200	island	TSS200-island	chr8:22408672-22409635
cg25392700	0.269963	0.641167	-0.371204	2.52326e-10	5.41277e-08	5	54477	F	II		IGR	shore	IGR-shore	chr5:53111-54264
cg22663467	0.417382	0.0133864	0.403996	2.52901e-10	5.42229e-08	8	3855502	R	II	CSMD1	Body	opensea	Body-opensea
cg07495363	0.896499	0.284232	0.612267	2.54057e-10	5.43612e-08	2	198651076	R	I	BOLL	TSS200	island	TSS200-island	chr2:198649751-198651599
cg00341885	0.961588	0.490747	0.470841	2.54064e-10	5.43612e-08	19	4323034	R	I	FSD1	Body	island	Body-island	chr19:4322974-4323201
cg08128133	0.370713	0.940004	-0.569291	2.54068e-10	5.43612e-08	4	79253328	R	II	FRAS1	Body	opensea	Body-opensea
cg12464561	0.569161	0.0524045	0.516756	2.5407e-10	5.43612e-08	4	1401729	F	II		IGR	island	IGR-island	chr4:1396291-1401730
cg23037918	0.40207	0.0241166	0.377953	2.54245e-10	5.43708e-08	19	7600138	R	II	PNPLA6	TSS1500	island	TSS1500-island	chr19:7598413-7601008
cg19078576	0.35906	0.0304396	0.328621	2.54772e-10	5.44306e-08	5	17217877	F	I	BASP1	5'UTR	island	5'UTR-island	chr5:17217788-17219021
cg13970437	0.605549	0.904988	-0.299439	2.54787e-10	5.44306e-08	11	24275293	F	II		IGR	opensea	IGR-opensea
cg17352995	0.579287	0.089416	0.489871	2.5509e-10	5.44351e-08	4	8201128	R	I	SH3TC1	1stExon	opensea	1stExon-opensea
cg13200854	0.0686739	0.544221	-0.475547	2.55125e-10	5.44351e-08	4	90836547	R	II	MMRN1	Body	opensea	Body-opensea
cg12567521	0.340593	0.840182	-0.499589	2.55201e-10	5.44351e-08	2	55384477	R	II		IGR	opensea	IGR-opensea
cg17524265	0.683734	0.123857	0.559878	2.55821e-10	5.45393e-08	8	144659883	R	II	NAPRT1	Body	island	Body-island	chr8:144659745-144660635
cg01532396	0.0261225	0.333596	-0.307473	2.56073e-10	5.45649e-08	11	46265134	F	II		IGR	island	IGR-island	chr11:46264973-46265335
cg16046586	0.359039	0.919119	-0.56008	2.56486e-10	5.46165e-08	3	427757	R	II	CHL1	Body	opensea	Body-opensea
cg26275431	0.535809	0.0266924	0.509117	2.56655e-10	5.46165e-08	5	140773122	F	II	PCDHGA4	Body	shore	Body-shore	chr5:140773855-140774441
cg03171882	0.183696	0.608594	-0.424898	2.56709e-10	5.46165e-08	11	92511989	F	II	FAT3	Body	opensea	Body-opensea
cg21731578	0.526437	0.0224384	0.503999	2.57278e-10	5.47094e-08	11	77850887	R	II	ALG8	TSS200	shore	TSS200-shore	chr11:77850482-77850845
cg04042828	0.439994	0.943462	-0.503468	2.57836e-10	5.47999e-08	4	152328900	F	II	FAM160A1	TSS1500	shore	TSS1500-shore	chr4:152329824-152330873
cg16818909	0.510491	0.0206294	0.489861	2.5798e-10	5.48026e-08	1	47973814	F	I		IGR	island	IGR-island	chr1:47973709-47973952
cg19555986	0.101915	0.43663	-0.334715	2.58602e-10	5.49066e-08	6	136872119	F	II	MAP7	TSS1500	island	TSS1500-island	chr6:136870826-136872145
cg14047153	0.640756	0.0653131	0.575443	2.58936e-10	5.49332e-08	5	1093797	R	I	SLC12A7	Body	island	Body-island	chr5:1093579-1093837
cg17826956	0.198654	0.679792	-0.481138	2.58996e-10	5.49332e-08	1	77230619	F	I		IGR	opensea	IGR-opensea
cg09426957	0.482461	0.933205	-0.450744	2.59124e-10	5.49332e-08	13	97599820	F	II		IGR	opensea	IGR-opensea
cg14534279	0.0937272	0.493797	-0.40007	2.59838e-10	5.50564e-08	10	3329966	F	II		IGR	opensea	IGR-opensea
cg01936270	0.965258	0.514988	0.450269	2.60072e-10	5.50779e-08	2	38303680	F	II	CYP1B1	TSS1500	island	TSS1500-island	chr2:38301276-38304518
cg13780759	0.407031	0.833831	-0.4268	2.61204e-10	5.52895e-08	15	87204431	R	II	AGBL1	Body	opensea	Body-opensea
cg17830011	0.103653	0.50189	-0.398237	2.61502e-10	5.52992e-08	8	143152704	F	II		IGR	opensea	IGR-opensea
cg02300114	0.632358	0.108897	0.523461	2.61516e-10	5.52992e-08	12	130604047	R	II		IGR	opensea	IGR-opensea
cg02726957	0.0437786	0.725601	-0.681823	2.61728e-10	5.5302e-08	5	146849919	R	II		IGR	opensea	IGR-opensea
cg26011809	0.584878	0.119675	0.465203	2.61796e-10	5.5302e-08	12	107351005	F	II	C12orf23	5'UTR	shore	5'UTR-shore	chr12:107349152-107350089
cg25545598	0.0756696	0.646669	-0.571	2.61934e-10	5.53031e-08	8	107937633	F	II		IGR	opensea	IGR-opensea
cg16338347	0.456292	0.0701868	0.386105	2.62293e-10	5.5304e-08	3	105085463	R	II	ALCAM	TSS1500	shore	TSS1500-shore	chr3:105085990-105086223
cg10345429	0.622404	0.931716	-0.309312	2.62308e-10	5.5304e-08	7	69265347	F	II	AUTS2	Body	opensea	Body-opensea
cg07157107	0.301894	0.667469	-0.365575	2.62338e-10	5.5304e-08	8	42623730	F	II	CHRNA6	TSS200	opensea	TSS200-opensea
cg02225096	0.526294	0.167126	0.359169	2.62515e-10	5.53132e-08	10	46168403	R	II	ANUBL1	TSS200	island	TSS200-island	chr10:46167677-46168642
cg12323850	0.60083	0.0754361	0.525394	2.62978e-10	5.53828e-08	11	94245795	R	I		IGR	island	IGR-island	chr11:94245546-94245891
cg08160128	0.698285	0.20473	0.493555	2.63236e-10	5.5409e-08	1	3158200	F	II	PRDM16	Body	island	Body-island	chr1:3157509-3158300
cg23974473	0.421517	0.0565083	0.365009	2.63425e-10	5.54208e-08	5	140625794	F	II	PCDHB15	1stExon	shore	1stExon-shore	chr5:140626444-140627373
cg06970451	0.711938	0.151926	0.560013	2.636e-10	5.54295e-08	1	3143808	F	II	PRDM16	Body	opensea	Body-opensea
cg12645220	0.0565721	0.398694	-0.342122	2.63901e-10	5.54645e-08	20	9819272	R	II	PAK7	5'UTR	island	5'UTR-island	chr20:9819271-9819861
cg25095722	0.750497	0.123982	0.626515	2.64407e-10	5.55428e-08	3	3842527	R	I	LRRN1	5'UTR	island	5'UTR-island	chr3:3840513-3842772
cg06712767	0.74577	0.336627	0.409143	2.64681e-10	5.55632e-08	12	131118561	F	II		IGR	opensea	IGR-opensea
cg00242098	0.305384	0.656403	-0.35102	2.64906e-10	5.55632e-08	1	152730718	F	II	KPRP	5'UTR	shelf	5'UTR-shelf	chr1:152732958-152733338
cg03330058	0.558912	0.249873	0.309039	2.64912e-10	5.55632e-08	3	127392403	R	II	ABTB1	Body	island	Body-island	chr3:127391011-127392434
cg01664039	0.029132	0.430686	-0.401554	2.65039e-10	5.55632e-08	8	118941962	R	II	EXT1	Body	opensea	Body-opensea
cg16798686	0.289633	0.778136	-0.488503	2.65317e-10	5.55765e-08	3	61318369	F	II		IGR	opensea	IGR-opensea
cg18825419	0.243914	0.622446	-0.378532	2.6537e-10	5.55765e-08	10	27150407	R	II	ABI1	TSS1500	shore	TSS1500-shore	chr10:27149166-27150229
cg00624737	0.602108	0.199239	0.402869	2.65655e-10	5.55939e-08	16	86613641	F	II	FOXL1	1stExon	island	1stExon-island	chr16:86612188-86613821
cg21712830	0.971668	0.125574	0.846093	2.65721e-10	5.55939e-08	22	24989335	R	II	C22orf36	TSS1500	shore	TSS1500-shore	chr22:24988593-24989279
cg14603466	0.630499	0.0191299	0.61137	2.66091e-10	5.56432e-08	4	156589349	R	II	GUCY1A3	5'UTR	shore	5'UTR-shore	chr4:156588297-156589292
cg00579423	0.952239	0.529776	0.422463	2.6637e-10	5.56737e-08	1	180923076	F	I		IGR	island	IGR-island	chr1:180922915-180923692
cg11073923	0.932378	0.477713	0.454666	2.66553e-10	5.56779e-08	4	175443752	F	I	HPGD	1stExon	island	1stExon-island	chr4:175443406-175443837
cg27607512	0.604476	0.17605	0.428426	2.66659e-10	5.56779e-08	12	132922442	F	II		IGR	island	IGR-island	chr12:132922117-132922443
cg21471511	0.508173	0.0603543	0.447818	2.66932e-10	5.56926e-08	12	130501516	F	II		IGR	opensea	IGR-opensea
cg08115510	0.733077	0.314841	0.418236	2.6708e-10	5.56926e-08	3	134092715	R	II	AMOTL2	5'UTR	island	5'UTR-island	chr3:134092257-134093741
cg22301854	0.470306	0.167132	0.303174	2.67138e-10	5.56926e-08	4	8081109	R	II	ABLIM2	Body	opensea	Body-opensea
cg02164452	0.93872	0.527293	0.411427	2.675e-10	5.56926e-08	10	61468757	F	I	SLC16A9	5'UTR	island	5'UTR-island	chr10:61468610-61469999
cg14909424	0.448808	0.847296	-0.398488	2.67526e-10	5.56926e-08	7	2417033	F	II	EIF3B	Body	shelf	Body-shelf	chr7:2419808-2420340
cg06381964	0.56853	0.0625402	0.50599	2.67534e-10	5.56926e-08	1	27929092	F	II	AHDC1	5'UTR	shore	5'UTR-shore	chr1:27929705-27930866
cg10907257	0.358517	0.921253	-0.562736	2.68104e-10	5.57536e-08	3	3357690	R	II		IGR	opensea	IGR-opensea
cg02958327	0.49778	0.0571796	0.4406	2.68292e-10	5.57536e-08	16	745663	R	I	FBXL16	Body	island	Body-island	chr16:743924-745943
cg09729500	0.525629	0.163338	0.362291	2.68508e-10	5.57536e-08	10	2932386	F	I		IGR	island	IGR-island	chr10:2932075-2932447
cg23471798	0.225131	0.786772	-0.561641	2.68562e-10	5.57536e-08	3	110110880	R	II		IGR	opensea	IGR-opensea
[truncated: 31,583 more rows]
