# Supplementary material for: Distinct DNA methylation patterns associated with treatment resistance in metastatic castration resistant prostate cancer
Source: Sci Rep. 2021 Mar 23;11:6630. doi: 10.1038/s41598-021-85812-3 (PMC7988053; doi:10.1038/s41598-021-85812-3)
Supplement: Supplementary file 3 — Supplementary Information 3. [file 41598_2021_85812_MOESM3_ESM.xlsx]

## Sheet: S2_49F_vs_LN
PROBEID	X49F_AVG	LN_AVG	logFC	P.Value	adj.P.Val	CHR	MAPINFO	Strand	Type	gene	feature	cgi	feat.cgi	UCSC_CpG_Islands_Name
cg01597066	0.968048	0.0194232	0.948625	5.61829e-12	2.29646e-07	19	49127506	F	I	SPHK2	Body	island	Body-island	chr19:49127388-49127720
cg21107197	0.968984	0.0590402	0.909944	5.65201e-12	2.29646e-07	14	51027861	R	I	ATL1	Body	shore	Body-shore	chr14:51026872-51027570
cg24083274	0.923839	0.0569866	0.866853	6.01765e-12	2.29646e-07	7	121977191	F	II	CADPS2	Body	opensea	Body-opensea
cg14983586	0.0234694	0.914144	-0.890674	6.34305e-12	2.29646e-07	6	27206503	F	I		IGR	opensea	IGR-opensea
cg16150678	0.984429	0.10837	0.87606	6.86748e-12	2.29646e-07	8	101170369	R	I	SPAG1	5'UTR	island	5'UTR-island	chr8:101170161-101170827
cg16529268	0.967565	0.0374138	0.930152	7.02038e-12	2.29646e-07	19	45281284	R	I	CBLC	1stExon	island	1stExon-island	chr19:45281133-45281355
cg13636373	0.976697	0.00931047	0.967386	7.17375e-12	2.29646e-07	6	57037092	R	I	BAG2	TSS200	island	TSS200-island	chr6:57036954-57037731
cg11376305	0.980996	0.0356554	0.945341	7.19735e-12	2.29646e-07	19	49127510	F	I	SPHK2	Body	island	Body-island	chr19:49127388-49127720
cg24809270	0.981249	0.0210552	0.960194	7.29791e-12	2.29646e-07	12	56584075	F	I	SMARCC2	TSS1500	shore	TSS1500-shore	chr12:56583406-56583682
cg12164777	0.961281	0.0379412	0.92334	7.82957e-12	2.29646e-07	17	17399729	F	I	RASD1	TSS200	island	TSS200-island	chr17:17398248-17400346
cg02875953	0.959006	0.0770857	0.88192	7.90165e-12	2.29646e-07	22	24989212	R	II	GGT1	5'UTR	island	5'UTR-island	chr22:24988593-24989279
cg05663064	0.96082	0.0271398	0.93368	8.04514e-12	2.29646e-07	21	47404216	R	II	COL6A1	Body	island	Body-island	chr21:47404108-47404312
cg04796189	0.933408	0.0435353	0.889873	8.85517e-12	2.29646e-07	4	94750047	F	II	ATOH1	TSS200	island	TSS200-island	chr4:94749495-94750998
cg10230427	0.962327	0.0405659	0.921761	8.97837e-12	2.29646e-07	6	57038227	F	I	BAG2	Body	shore	Body-shore	chr6:57036954-57037731
cg11401293	0.949632	0.0195468	0.930086	1.00646e-11	2.29646e-07	21	47404268	R	I	COL6A1	Body	island	Body-island	chr21:47404108-47404312
cg21626848	0.948705	0.0303085	0.918397	1.10061e-11	2.29646e-07	17	39969267	F	II	SC65	TSS1500	shore	TSS1500-shore	chr17:39967407-39968604
cg19289599	0.942396	0.0659306	0.876466	1.14181e-11	2.29646e-07	19	18548845	R	I	ISYNA1	5'UTR	island	5'UTR-island	chr19:18543828-18549161
cg05373339	0.044191	0.952594	-0.908403	1.14434e-11	2.29646e-07	22	31364302	R	II	TUG1	TSS1500	shore	TSS1500-shore	chr22:31364564-31365575
cg03415617	0.0224656	0.955847	-0.933381	1.14597e-11	2.29646e-07	16	34726856	F	I		IGR	opensea	IGR-opensea
cg08198517	0.914997	0.0269003	0.888097	1.16395e-11	2.29646e-07	8	101170222	R	I	SPAG1	TSS1500	island	TSS1500-island	chr8:101170161-101170827
cg05513908	0.926339	0.0475662	0.878773	1.20394e-11	2.29646e-07	22	24989248	R	I	C22orf36	TSS1500	island	TSS1500-island	chr22:24988593-24989279
cg22110973	0.948551	0.0276055	0.920945	1.36314e-11	2.29646e-07	15	91499626	F	II	RCCD1	5'UTR	shore	5'UTR-shore	chr15:91499952-91500818
cg03515372	0.931595	0.0415007	0.890094	1.42115e-11	2.29646e-07	3	79551514	R	I	ROBO1	Body	opensea	Body-opensea
cg01417226	0.957563	0.124806	0.832757	1.4574e-11	2.29646e-07	21	45662343	R	II		IGR	island	IGR-island	chr21:45660557-45663172
cg13971154	0.949708	0.0292443	0.920464	1.53872e-11	2.29646e-07	7	128828460	F	I	SMO	TSS1500	island	TSS1500-island	chr7:128828333-128829366
cg04132407	0.975856	0.0416027	0.934254	1.66627e-11	2.29646e-07	7	130626376	F	II		IGR	opensea	IGR-opensea
cg18129755	0.912452	0.0765492	0.835902	1.68597e-11	2.29646e-07	4	156680029	R	I	GUCY1B3	TSS200	shore	TSS200-shore	chr4:156680095-156681386
cg23407507	0.956995	0.0155893	0.941406	1.79875e-11	2.29646e-07	10	44880559	R	I	CXCL12	TSS200	island	TSS200-island	chr10:44879714-44882391
cg12601987	0.968504	0.109278	0.859226	1.80951e-11	2.29646e-07	17	17399718	R	II	RASD1	TSS200	island	TSS200-island	chr17:17398248-17400346
cg25365934	0.900567	0.0950013	0.805566	1.99431e-11	2.29646e-07	10	77155376	F	I		IGR	island	IGR-island	chr10:77155128-77169600
cg04899874	0.958471	0.0880053	0.870465	2.00453e-11	2.29646e-07	4	130847569	F	II		IGR	opensea	IGR-opensea
cg16693872	0.972281	0.0609511	0.91133	2.04284e-11	2.29646e-07	5	176882643	R	I	PRR7	Body	island	Body-island	chr5:176881221-176883117
cg25287482	0.881169	0.050352	0.830817	2.08893e-11	2.29646e-07	1	23884847	R	II	ID3	3'UTR	island	3'UTR-island	chr1:23884842-23885087
cg12630461	0.986402	0.0198108	0.966591	2.10483e-11	2.29646e-07	15	91500009	R	I	RCCD1	Body	island	Body-island	chr15:91499952-91500818
cg13302994	0.931501	0.0365562	0.894945	2.11345e-11	2.29646e-07	2	210714233	F	II	UNC80	Body	opensea	Body-opensea
cg13732582	0.972819	0.0416103	0.931208	2.12101e-11	2.29646e-07	4	39448975	R	I	KLB	Body	island	Body-island	chr4:39448184-39449054
cg25479682	0.971588	0.036917	0.934671	2.15992e-11	2.29646e-07	3	185081403	R	II	MAP3K13	5'UTR	opensea	5'UTR-opensea
cg13763181	0.931533	0.0475785	0.883955	2.17219e-11	2.29646e-07	10	71087979	F	I	HK1	Body	opensea	Body-opensea
cg14397166	0.870174	0.0246974	0.845477	2.2364e-11	2.29646e-07	14	69259292	R	II	ZFP36L1	Body	shore	Body-shore	chr14:69259612-69262900
cg01928902	0.939884	0.0158912	0.923993	2.26283e-11	2.29646e-07	14	69259640	R	II	ZFP36L1	1stExon	island	1stExon-island	chr14:69259612-69262900
cg20227212	0.973635	0.0849387	0.888696	2.31686e-11	2.29646e-07	21	18984006	R	II	BTG3	5'UTR	island	5'UTR-island	chr21:18984005-18984298
cg08343881	0.895787	0.0603218	0.835465	2.41515e-11	2.29646e-07	6	28304075	R	I	ZNF323	1stExon	opensea	1stExon-opensea
cg07109238	0.98216	0.0498043	0.932356	2.42703e-11	2.29646e-07	6	26020714	R	II	HIST1H4A	TSS1500	island	TSS1500-island	chr6:26020671-26021125
cg16645584	0.966875	0.0580107	0.908865	2.51785e-11	2.29646e-07	1	59247487	R	I	JUN	3'UTR	island	3'UTR-island	chr1:59247461-59250940
cg14703589	0.874503	0.118277	0.756226	2.52169e-11	2.29646e-07	22	31644558	R	I	LIMK2	1stExon	opensea	1stExon-opensea
cg06048524	0.97885	0.0545408	0.924309	2.64763e-11	2.29646e-07	10	44880542	R	I	CXCL12	TSS200	island	TSS200-island	chr10:44879714-44882391
cg00861308	0.971578	0.0393276	0.93225	2.66932e-11	2.29646e-07	3	23852449	R	II	UBE2E1	Body	island	Body-island	chr3:23851987-23852508
cg22043720	0.972258	0.0481919	0.924066	2.7059e-11	2.29646e-07	17	17399726	F	I	RASD1	TSS200	island	TSS200-island	chr17:17398248-17400346
cg19619721	0.85766	0.0208024	0.836857	2.77678e-11	2.29646e-07	14	65007061	F	I	HSPA2	TSS200	island	TSS200-island	chr14:65006874-65009197
cg01434783	0.921794	0.0777845	0.844009	2.79859e-11	2.29646e-07	4	124319883	R	II	SPRY1	5'UTR	island	5'UTR-island	chr4:124318307-124319998
cg25845747	0.938939	0.0246268	0.914312	2.84235e-11	2.29646e-07	6	57037243	F	I	BAG2	5'UTR	island	5'UTR-island	chr6:57036954-57037731
cg21032728	0.860356	0.0141181	0.846238	2.87541e-11	2.29646e-07	14	65007066	F	I	HSPA2	TSS200	island	TSS200-island	chr14:65006874-65009197
cg10203922	0.954829	0.095111	0.859718	3.01988e-11	2.35217e-07	4	145566200	R	II	HHIP	TSS1500	shore	TSS1500-shore	chr4:145566242-145567413
cg09374949	0.977757	0.149548	0.828209	3.07936e-11	2.35217e-07	19	18548964	R	I	ISYNA1	5'UTR	island	5'UTR-island	chr19:18543828-18549161
cg07013326	0.96794	0.0731053	0.894835	3.11508e-11	2.35217e-07	6	57037090	R	I	BAG2	TSS200	island	TSS200-island	chr6:57036954-57037731
cg23084951	0.896246	0.0542201	0.842026	3.34096e-11	2.3944e-07	6	28304088	F	II	ZNF323	1stExon	opensea	1stExon-opensea
cg12444390	0.919873	0.0476265	0.872247	3.4356e-11	2.3944e-07	22	24989260	R	I	C22orf36	TSS1500	island	TSS1500-island	chr22:24988593-24989279
cg16489586	0.947872	0.0389402	0.908931	3.62e-11	2.3944e-07	14	51027964	R	II	ATL1	Body	shore	Body-shore	chr14:51026872-51027570
cg07663789	0.973614	0.139982	0.833631	3.64048e-11	2.3944e-07	5	32711429	F	II	NPR3	TSS1500	island	TSS1500-island	chr5:32709910-32714450
cg13983779	0.826767	0.0415438	0.785223	3.64681e-11	2.3944e-07	9	19464742	R	II		IGR	opensea	IGR-opensea
cg02049847	0.771122	0.0234895	0.747632	3.68471e-11	2.3944e-07	2	227656408	F	II	IRS1	3'UTR	island	3'UTR-island	chr2:227655903-227656647
cg05298677	0.984873	0.0657789	0.919094	3.85949e-11	2.3944e-07	6	36355542	F	I	ETV7	TSS200	island	TSS200-island	chr6:36355277-36356016
cg26872028	0.949907	0.0403778	0.909529	3.89073e-11	2.3944e-07	5	100240223	R	II	ST8SIA4	TSS1500	shore	TSS1500-shore	chr5:100238722-100239138
cg24627956	0.954824	0.071712	0.883112	3.90107e-11	2.3944e-07	X	152066599	R	I		IGR	island	IGR-island	chrX:152066196-152066811
cg06023901	0.964519	0.0483515	0.916167	3.91845e-11	2.3944e-07	6	57037482	F	I	BAG2	5'UTR	island	5'UTR-island	chr6:57036954-57037731
cg04689080	0.981458	0.101168	0.88029	4.01168e-11	2.3944e-07	22	46263207	F	I		IGR	island	IGR-island	chr22:46262065-46263747
cg21743712	0.882821	0.025418	0.857403	4.01313e-11	2.3944e-07	3	79817125	R	II	ROBO1	TSS200	shore	TSS200-shore	chr3:79815638-79815900
cg00061264	0.946034	0.0306179	0.915417	4.02378e-11	2.3944e-07	3	23852775	R	II	UBE2E1	Body	shore	Body-shore	chr3:23851987-23852508
cg18208707	0.976819	0.0583348	0.918484	4.03032e-11	2.3944e-07	17	47210318	R	I	B4GALNT2	TSS200	island	TSS200-island	chr17:47209811-47210740
cg22679949	0.964899	0.0212245	0.943675	4.13211e-11	2.3944e-07	8	113655561	F	II	CSMD3	Body	opensea	Body-opensea
cg12602426	0.948042	0.105649	0.842393	4.13544e-11	2.3944e-07	21	18984294	F	II	BTG3	5'UTR	island	5'UTR-island	chr21:18984005-18984298
cg08734647	0.981545	0.159623	0.821922	4.34683e-11	2.3944e-07	16	1922400	F	II	C16orf73	TSS1500	island	TSS1500-island	chr16:1921897-1922426
cg17776267	0.941346	0.0311182	0.910227	4.36078e-11	2.3944e-07	12	63327235	R	I	PPM1H	Body	shore	Body-shore	chr12:63328143-63329135
cg04434147	0.89324	0.0521634	0.841077	4.39229e-11	2.3944e-07	19	45281287	R	II	CBLC	1stExon	island	1stExon-island	chr19:45281133-45281355
cg15149374	0.748795	0.0275803	0.721215	4.39289e-11	2.3944e-07	3	19576826	R	II	KCNH8	3'UTR	opensea	3'UTR-opensea
cg21138752	0.793867	0.0288431	0.765024	4.40999e-11	2.3944e-07	6	28303932	F	II	ZNF323	1stExon	opensea	1stExon-opensea
cg04270033	0.0122758	0.955398	-0.943122	4.47679e-11	2.3944e-07	22	31364304	R	II	TUG1	TSS1500	shore	TSS1500-shore	chr22:31364564-31365575
cg08761102	0.757569	0.115079	0.64249	4.53534e-11	2.3944e-07	2	38303844	F	I	CYP1B1	TSS1500	island	TSS1500-island	chr2:38301276-38304518
cg14304186	0.865104	0.146116	0.718988	4.55472e-11	2.3944e-07	18	43652437	F	II	PSTPIP2	TSS200	island	TSS200-island	chr18:43651796-43652455
cg04696808	0.0325328	0.934668	-0.902135	4.74948e-11	2.46557e-07	16	34257170	F	I		IGR	island	IGR-island	chr16:34256748-34257750
cg16277169	0.77713	0.0321158	0.745014	4.80887e-11	2.46558e-07	12	115112189	R	II	TBX3	Body	island	Body-island	chr12:115112014-115112627
cg06435046	0.977003	0.0204404	0.956563	4.90405e-11	2.47415e-07	6	57037099	R	I	BAG2	TSS200	island	TSS200-island	chr6:57036954-57037731
cg01252672	0.975026	0.0177024	0.957323	4.94473e-11	2.47415e-07	5	32711881	R	I	NPR3	5'UTR	island	5'UTR-island	chr5:32709910-32714450
cg06903569	0.913267	0.0271066	0.886161	5.0675e-11	2.5054e-07	6	28304108	F	II	ZNF323	1stExon	opensea	1stExon-opensea
cg19418951	0.945946	0.0367769	0.909169	5.13255e-11	2.5077e-07	3	185080816	R	II	MAP3K13	TSS200	opensea	TSS200-opensea
cg00378510	0.968841	0.201418	0.767423	5.25422e-11	2.5373e-07	19	2291020	F	I	LINGO3	Body	island	Body-island	chr19:2289895-2291904
cg19618483	0.963658	0.0584726	0.905186	5.41368e-11	2.54897e-07	5	32711355	F	I	NPR3	TSS1500	island	TSS1500-island	chr5:32709910-32714450
cg01950665	0.975115	0.0191762	0.955939	5.47005e-11	2.54897e-07	9	100000768	R	II	KIAA1529	TSS200	island	TSS200-island	chr9:100000463-100000820
cg22693205	0.916703	0.0925535	0.824149	5.76927e-11	2.54897e-07	X	153084681	F	II	PDZD4	Body	island	Body-island	chrX:153084371-153084911
cg22259831	0.949053	0.0367114	0.912341	5.82184e-11	2.54897e-07	17	47210166	R	I	B4GALNT2	TSS200	island	TSS200-island	chr17:47209811-47210740
cg10413105	0.0278159	0.931227	-0.903411	5.9362e-11	2.54897e-07	X	79590955	R	I	FAM46D	TSS200	island	TSS200-island	chrX:79590720-79591007
cg25940248	0.924946	0.0561882	0.868757	5.96116e-11	2.54897e-07	4	39448464	F	I	KLB	Body	island	Body-island	chr4:39448184-39449054
cg19322864	0.850074	0.0381047	0.811969	6.01889e-11	2.54897e-07	10	51572718	R	II	NCOA4	5'UTR	shore	5'UTR-shore	chr10:51572198-51572620
cg20191338	0.727015	0.0322919	0.694723	6.04736e-11	2.54897e-07	18	77905663	F	II	LOC100130522	TSS200	shore	TSS200-shore	chr18:77905297-77905566
cg13133961	0.967865	0.0467626	0.921103	6.05289e-11	2.54897e-07	6	36355488	R	I	ETV7	TSS200	island	TSS200-island	chr6:36355277-36356016
cg16473308	0.117427	0.758873	-0.641446	6.10938e-11	2.54897e-07	12	7000801	R	II		IGR	shore	IGR-shore	chr12:7000341-7000723
cg18225658	0.971866	0.101394	0.870472	6.1465e-11	2.54897e-07	X	153084485	R	I	PDZD4	Body	island	Body-island	chrX:153084371-153084911
cg17221483	0.630538	0.0620345	0.568504	6.16006e-11	2.54897e-07	6	31371322	R	I	MICA	TSS200	island	TSS200-island	chr6:31370915-31371917
cg12797594	0.972676	0.0665607	0.906116	6.20494e-11	2.54897e-07	22	36236395	R	II	RBM9	5'UTR	opensea	5'UTR-opensea
cg03174013	0.963579	0.0595389	0.90404	6.21812e-11	2.54897e-07	5	176882548	F	II	PRR7	Body	island	Body-island	chr5:176881221-176883117
cg18613324	0.979241	0.227532	0.751709	6.33702e-11	2.54897e-07	22	36236760	F	II	RBM9	Body	opensea	Body-opensea
cg26267854	0.984001	0.0460194	0.937982	6.42537e-11	2.54897e-07	10	44880562	R	I	CXCL12	TSS200	island	TSS200-island	chr10:44879714-44882391
cg01141043	0.901884	0.0676488	0.834236	6.45894e-11	2.54897e-07	14	65007050	F	I	HSPA2	TSS200	island	TSS200-island	chr14:65006874-65009197
cg09355292	0.670311	0.0243799	0.645931	6.55372e-11	2.54897e-07	3	19335138	R	II	KCNH8	Body	opensea	Body-opensea
cg20670302	0.944063	0.0179396	0.926123	6.58181e-11	2.54897e-07	18	43652172	R	I	PSTPIP2	1stExon	island	1stExon-island	chr18:43651796-43652455
cg19045733	0.782712	0.0166344	0.766078	6.67945e-11	2.54897e-07	2	227656248	R	II	IRS1	3'UTR	island	3'UTR-island	chr2:227655903-227656647
cg12523932	0.975917	0.0625221	0.913395	6.719e-11	2.54897e-07	4	39448653	R	I	KLB	Body	island	Body-island	chr4:39448184-39449054
cg27164797	0.945838	0.0423893	0.903449	6.72123e-11	2.54897e-07	6	57038231	F	I	BAG2	Body	shore	Body-shore	chr6:57036954-57037731
cg00408597	0.959805	0.169898	0.789908	6.77267e-11	2.54897e-07	11	9685941	R	I	SWAP70	Body	island	Body-island	chr11:9685520-9686050
cg14450605	0.83796	0.0220361	0.815924	6.79263e-11	2.54897e-07	10	51572496	R	II	NCOA4	5'UTR	island	5'UTR-island	chr10:51572198-51572620
cg06993761	0.851056	0.0231222	0.827934	6.81279e-11	2.54897e-07	8	101170141	R	II	SPAG1	TSS1500	shore	TSS1500-shore	chr8:101170161-101170827
cg09580567	0.950827	0.071548	0.879279	6.99179e-11	2.57163e-07	1	221052705	F	II	HLX	TSS200	island	TSS200-island	chr1:221051966-221053673
cg13612175	0.975563	0.0565011	0.919062	6.9972e-11	2.57163e-07	14	69259241	F	II	ZFP36L1	Body	shore	Body-shore	chr14:69259612-69262900
cg24001710	0.794431	0.196508	0.597924	7.18988e-11	2.60875e-07	2	119606695	R	II	EN1	TSS1500	island	TSS1500-island	chr2:119606569-119606826
cg13668618	0.956171	0.023087	0.933084	7.22384e-11	2.60875e-07	19	58446745	F	I	ZNF418	TSS200	island	TSS200-island	chr19:58446336-58446800
cg12635048	0.710485	0.0462819	0.664203	7.45558e-11	2.65843e-07	6	29720957	R	II		IGR	island	IGR-island	chr6:29720381-29721101
cg03132518	0.952691	0.137013	0.815678	7.48945e-11	2.65843e-07	4	65275045	F	II	TECRL	1stExon	opensea	1stExon-opensea
cg06834661	0.920466	0.0265616	0.893905	7.81396e-11	2.73042e-07	10	71087834	R	II	HK1	Body	opensea	Body-opensea
cg20381963	0.76616	0.171166	0.594994	7.88355e-11	2.73042e-07	7	752238	F	I	PRKAR1B	5'UTR	shore	5'UTR-shore	chr7:750788-751237
cg15368905	0.949595	0.100374	0.849222	7.95254e-11	2.73042e-07	6	78172337	R	I	HTR1B	1stExon	island	1stExon-island	chr6:78172231-78174088
cg23751407	0.971579	0.135289	0.83629	7.95522e-11	2.73042e-07	10	122739127	F	I		IGR	island	IGR-island	chr10:122739052-122739391
cg15676015	0.979822	0.206977	0.772845	8.02604e-11	2.73214e-07	11	67272636	F	I	PITPNM1	5'UTR	island	5'UTR-island	chr11:67271659-67272942
cg01399475	0.973242	0.199728	0.773515	8.19725e-11	2.76774e-07	4	26755598	F	II	TBC1D19	Body	opensea	Body-opensea
cg13110283	0.157359	0.934622	-0.777263	8.35893e-11	2.79957e-07	1	233751191	F	II	KCNK1	Body	shore	Body-shore	chr1:233749373-233750314
cg22984616	0.927104	0.0257368	0.901367	8.44392e-11	2.80541e-07	6	57037535	R	II	BAG2	1stExon	island	1stExon-island	chr6:57036954-57037731
cg10811681	0.966675	0.0268435	0.939832	8.5859e-11	2.81989e-07	14	69259722	R	I	ZFP36L1	5'UTR	island	5'UTR-island	chr14:69259612-69262900
cg09233392	0.245801	0.947039	-0.701238	8.62332e-11	2.81989e-07	10	50887488	F	I	C10orf53	TSS200	shore	TSS200-shore	chr10:50887565-50887862
cg23468568	0.948262	0.15497	0.793293	8.82717e-11	2.864e-07	2	64455397	R	II		IGR	opensea	IGR-opensea
cg22336669	0.795621	0.0409123	0.754708	8.94406e-11	2.87943e-07	12	115107925	R	II		IGR	shore	IGR-shore	chr12:115109503-115110061
cg17267805	0.98567	0.0525096	0.93316	9.05216e-11	2.89182e-07	10	44880545	R	I	CXCL12	TSS200	island	TSS200-island	chr10:44879714-44882391
cg15015757	0.942176	0.0295347	0.912641	9.16098e-11	2.89392e-07	5	43043140	F	II	LOC153684	Body	island	Body-island	chr5:43042107-43043477
cg12523974	0.906235	0.0550629	0.851172	9.24258e-11	2.89392e-07	X	153084761	F	I	PDZD4	Body	island	Body-island	chrX:153084371-153084911
cg07717903	0.791784	0.035846	0.755938	9.30103e-11	2.89392e-07	5	140753536	F	II	PCDHGA4	Body	shore	Body-shore	chr5:140753654-140753952
cg13718539	0.70555	0.0253651	0.680185	9.33746e-11	2.89392e-07	5	140801354	R	II	PCDHGA4	Body	shore	Body-shore	chr5:140802399-140802832
cg00582881	0.647189	0.0262524	0.620937	9.65831e-11	2.92948e-07	5	148651359	R	I	AFAP1L1	TSS200	island	TSS200-island	chr5:148650920-148651772
cg04980712	0.810021	0.0258978	0.784124	9.69676e-11	2.92948e-07	3	77149948	F	II	ROBO2	Body	shelf	Body-shelf	chr3:77147167-77147399
cg13316864	0.921643	0.124522	0.797121	9.785e-11	2.92948e-07	4	158065086	R	II	GLRB	Body	opensea	Body-opensea
cg25461827	0.0230398	0.930528	-0.907488	9.86764e-11	2.92948e-07	5	133801682	F	I		IGR	island	IGR-island	chr5:133801506-133801742
cg19482842	0.727276	0.0246443	0.702632	1.00315e-10	2.92948e-07	2	16790314	F	II	FAM49A	5'UTR	opensea	5'UTR-opensea
cg14002960	0.118811	0.855435	-0.736624	1.00695e-10	2.92948e-07	18	31739423	R	I	NOL4	Body	island	Body-island	chr18:31739047-31739522
cg06207836	0.823261	0.11308	0.710181	1.00995e-10	2.92948e-07	4	93198846	F	II		IGR	opensea	IGR-opensea
cg14022022	0.948703	0.0588101	0.889893	1.0102e-10	2.92948e-07	9	140055728	F	I	GRIN1	Body	island	Body-island	chr9:140055368-140055924
cg14023023	0.94925	0.0484177	0.900833	1.02755e-10	2.92948e-07	1	36789401	F	II	FAM176B	5'UTR	island	5'UTR-island	chr1:36786500-36789402
cg27552679	0.799147	0.16323	0.635917	1.03164e-10	2.92948e-07	15	74425757	F	I	ISLR2	Body	island	Body-island	chr15:74425091-74428821
cg08934319	0.683519	0.0146039	0.668915	1.03283e-10	2.92948e-07	3	79174694	F	II	ROBO1	Body	opensea	Body-opensea
cg10748359	0.910465	0.183414	0.727052	1.03505e-10	2.92948e-07	11	100211450	F	II	CNTN5	Body	opensea	Body-opensea
cg19013262	0.775899	0.0468403	0.729059	1.04073e-10	2.92948e-07	6	28304216	F	II	ZNF323	TSS1500	opensea	TSS1500-opensea
cg19786733	0.945568	0.0241047	0.921463	1.05177e-10	2.92948e-07	4	39449130	F	II	KLB	Body	shore	Body-shore	chr4:39448184-39449054
cg24416973	0.760853	0.106538	0.654316	1.06514e-10	2.92948e-07	2	27486886	F	I	SLC30A3	TSS1500	island	TSS1500-island	chr2:27484873-27488189
cg13888662	0.931332	0.265652	0.66568	1.06852e-10	2.92948e-07	2	150704633	R	II		IGR	opensea	IGR-opensea
cg04292836	0.575824	0.0251858	0.550638	1.07194e-10	2.92948e-07	X	23761484	F	I	ACOT9	TSS200	island	TSS200-island	chrX:23761070-23761610
cg19596204	0.979701	0.109642	0.870059	1.07219e-10	2.92948e-07	19	18548583	R	I	ISYNA1	Body	island	Body-island	chr19:18543828-18549161
cg22852355	0.789856	0.035278	0.754578	1.08944e-10	2.95714e-07	1	221053128	F	I	HLX	1stExon	island	1stExon-island	chr1:221051966-221053673
cg08333835	0.895547	0.0209782	0.874569	1.12439e-10	2.98959e-07	8	113656015	R	II	CSMD3	Body	opensea	Body-opensea
cg15949830	0.176921	0.79303	-0.616109	1.12522e-10	2.98959e-07	17	72427637	R	I	GPRC5C	TSS200	island	TSS200-island	chr17:72426783-72428977
cg05210412	0.715454	0.0751418	0.640313	1.1267e-10	2.98959e-07	17	58227342	F	I	CA4	5'UTR	island	5'UTR-island	chr17:58227241-58227720
cg22463117	0.941614	0.0546126	0.887001	1.13735e-10	2.98959e-07	5	100221865	R	II	ST8SIA4	Body	opensea	Body-opensea
cg16854986	0.902581	0.0410689	0.861512	1.13738e-10	2.98959e-07	4	77872417	F	II	SEPT11	Body	shore	Body-shore	chr4:77869440-77872122
cg27113059	0.928619	0.0757084	0.852911	1.14606e-10	2.99344e-07	18	47088248	F	I	LIPG	TSS200	island	TSS200-island	chr18:47087879-47088528
cg06217494	0.948332	0.246428	0.701905	1.16773e-10	3.01086e-07	4	156680769	F	II	GUCY1B3	Body	island	Body-island	chr4:156680095-156681386
cg12600289	0.766469	0.209625	0.556845	1.17021e-10	3.01086e-07	15	34807143	R	I		IGR	island	IGR-island	chr15:34806490-34807382
cg10418162	0.961889	0.129036	0.832853	1.17447e-10	3.01086e-07	16	54316270	R	II		IGR	shore	IGR-shore	chr16:54316903-54317149
cg18380783	0.694673	0.0693209	0.625352	1.18282e-10	3.01366e-07	21	38630506	F	II	DSCR3	Body	island	Body-island	chr21:38630052-38630507
cg08393822	0.967533	0.221822	0.74571	1.19751e-10	3.03248e-07	2	210737704	R	II	UNC80	Body	opensea	Body-opensea
cg22869726	0.0347734	0.613425	-0.578651	1.21801e-10	3.03783e-07	21	34398265	R	I	OLIG2	1stExon	island	1stExon-island	chr21:34395128-34400245
cg22199658	0.962294	0.0860963	0.876198	1.23347e-10	3.03783e-07	2	64455551	F	I		IGR	opensea	IGR-opensea
cg11788523	0.920859	0.0610366	0.859822	1.23496e-10	3.03783e-07	19	58446770	R	II	ZNF418	TSS200	island	TSS200-island	chr19:58446336-58446800
cg08263106	0.957547	0.0485938	0.908953	1.24627e-10	3.03783e-07	4	93930622	R	II	GRID2	Body	opensea	Body-opensea
cg02286847	0.84555	0.0207953	0.824754	1.25265e-10	3.03783e-07	17	39968564	F	I	FKBP10	TSS1500	island	TSS1500-island	chr17:39967407-39968604
cg13282195	0.864668	0.0503655	0.814302	1.25581e-10	3.03783e-07	8	144660772	R	I	NAPRT1	TSS1500	shore	TSS1500-shore	chr8:144659745-144660635
cg05056325	0.670965	0.0881421	0.582823	1.26045e-10	3.03783e-07	17	17399667	F	I	RASD1	5'UTR	island	5'UTR-island	chr17:17398248-17400346
cg02477126	0.945868	0.0361016	0.909767	1.26438e-10	3.03783e-07	22	24988729	F	I	C22orf36	Body	island	Body-island	chr22:24988593-24989279
cg03621988	0.923598	0.0759677	0.84763	1.28281e-10	3.03783e-07	3	113251716	R	I	SIDT1	5'UTR	island	5'UTR-island	chr3:113251699-113252290
cg20194595	0.941776	0.233798	0.707977	1.29144e-10	3.03783e-07	22	39640441	R	II	PDGFB	1stExon	island	1stExon-island	chr22:39638219-39640966
cg20295949	0.934719	0.0395665	0.895152	1.30707e-10	3.03783e-07	8	101170029	F	I	SPAG1	TSS1500	shore	TSS1500-shore	chr8:101170161-101170827
cg09263516	0.610052	0.0166033	0.593449	1.30934e-10	3.03783e-07	12	115107338	F	I		IGR	shore	IGR-shore	chr12:115104848-115105548
cg05156137	0.964266	0.256587	0.707679	1.31056e-10	3.03783e-07	21	35898975	R	II	RCAN1	5'UTR	opensea	5'UTR-opensea
cg26544594	0.968387	0.310447	0.65794	1.31504e-10	3.03783e-07	2	63276833	F	II	OTX1	TSS1500	island	TSS1500-island	chr2:63274475-63279430
cg18088903	0.555924	0.0273793	0.528545	1.34636e-10	3.03783e-07	6	31371612	R	I	MICA	Body	island	Body-island	chr6:31370915-31371917
cg27312652	0.959696	0.143102	0.816594	1.35079e-10	3.03783e-07	21	38073517	R	I	SIM2	Body	island	Body-island	chr21:38068193-38073891
cg19170991	0.963427	0.0930528	0.870374	1.35287e-10	3.03783e-07	10	71088038	F	II	HK1	Body	opensea	Body-opensea
cg00615377	0.963996	0.0675989	0.896398	1.35435e-10	3.03783e-07	22	36236649	R	II	RBM9	Body	opensea	Body-opensea
cg26162554	0.753684	0.0456333	0.708051	1.36315e-10	3.03783e-07	5	42425093	F	I	GHR	5'UTR	shore	5'UTR-shore	chr5:42423530-42423740
cg06282247	0.918128	0.234265	0.683863	1.36397e-10	3.03783e-07	2	151281841	R	II		IGR	opensea	IGR-opensea
cg21890309	0.930108	0.0285682	0.90154	1.36747e-10	3.03783e-07	19	58607035	R	I	ZSCAN18	Body	shelf	Body-shelf	chr19:58609338-58609988
cg06235390	0.87844	0.0356363	0.842804	1.36864e-10	3.03783e-07	4	39449053	F	II	KLB	Body	island	Body-island	chr4:39448184-39449054
cg17154724	0.952042	0.247732	0.70431	1.37289e-10	3.03783e-07	1	171810322	R	I	DNM3	TSS1500	shore	TSS1500-shore	chr1:171810467-171811325
cg07646362	0.0275972	0.557162	-0.529565	1.37518e-10	3.03783e-07	16	34208469	R	I		IGR	island	IGR-island	chr16:34208200-34209248
cg00543335	0.892263	0.0595635	0.832699	1.41001e-10	3.03831e-07	5	140711225	F	II	PCDHGA1	1stExon	shore	1stExon-shore	chr5:140711797-140712542
cg08649919	0.954176	0.147461	0.806715	1.41371e-10	3.03831e-07	22	24551820	F	I	CABIN1	Body	island	Body-island	chr22:24551813-24552696
cg26917873	0.836967	0.19696	0.640007	1.41499e-10	3.03831e-07	1	12677995	R	II	DHRS3	TSS200	island	TSS200-island	chr1:12676983-12678642
cg07640233	0.0348051	0.892986	-0.858181	1.41893e-10	3.03831e-07	13	75149974	F	I		IGR	opensea	IGR-opensea
cg02127234	0.44198	0.958095	-0.516115	1.43265e-10	3.03831e-07	8	67688534	F	II	SGK3	5'UTR	shore	5'UTR-shore	chr8:67687305-67687787
cg20376009	0.0534732	0.593504	-0.540031	1.43554e-10	3.03831e-07	16	34296108	F	II		IGR	island	IGR-island	chr16:34295486-34296109
cg02071005	0.973526	0.448262	0.525264	1.43831e-10	3.03831e-07	2	175200844	F	I	SP9	Body	island	Body-island	chr2:175199463-175202639
cg12846139	0.841982	0.0408049	0.801177	1.44698e-10	3.03831e-07	17	79372242	R	II	BAHCC1	TSS1500	island	TSS1500-island	chr17:79366806-79374742
cg11176095	0.986468	0.458919	0.527549	1.44931e-10	3.03831e-07	6	142622515	F	II	GPR126	TSS1500	shore	TSS1500-shore	chr6:142622583-142623453
cg07518576	0.696639	0.0656129	0.631026	1.46758e-10	3.03831e-07	2	27806426	R	II	ZNF512	Body	shore	Body-shore	chr2:27805754-27806078
cg04261952	0.0359146	0.90576	-0.869845	1.46965e-10	3.03831e-07	5	133801741	F	II		IGR	island	IGR-island	chr5:133801506-133801742
cg02230854	0.525326	0.0207909	0.504535	1.47096e-10	3.03831e-07	8	48100429	F	I		IGR	island	IGR-island	chr8:48100163-48100914
cg24889021	0.870413	0.223675	0.646738	1.47936e-10	3.03831e-07	6	36355343	F	I	ETV7	5'UTR	island	5'UTR-island	chr6:36355277-36356016
cg04040095	0.949827	0.114256	0.83557	1.4875e-10	3.03831e-07	4	156680007	R	II	GUCY1B3	TSS200	shore	TSS200-shore	chr4:156680095-156681386
cg07141824	0.98128	0.122486	0.858794	1.49142e-10	3.03831e-07	11	9779714	R	I		IGR	island	IGR-island	chr11:9779592-9780470
cg16742703	0.0208328	0.642027	-0.621194	1.49734e-10	3.03831e-07	19	51357857	R	II	KLK3	TSS1500	opensea	TSS1500-opensea
cg18791205	0.0634106	0.578458	-0.515047	1.49979e-10	3.03831e-07	7	19146324	R	II		IGR	shore	IGR-shore	chr7:19146923-19147308
cg09413529	0.669404	0.0615466	0.607858	1.51401e-10	3.03831e-07	12	115112225	R	I	TBX3	Body	island	Body-island	chr12:115112014-115112627
cg02379560	0.652478	0.0790283	0.57345	1.5144e-10	3.03831e-07	4	40859280	F	I	APBB2	Body	shore	Body-shore	chr4:40858884-40859162
cg24589712	0.577758	0.0218047	0.555954	1.52545e-10	3.04576e-07	5	54472257	R	I		IGR	shelf	IGR-shelf	chr5:54468783-54469324
cg06456071	0.957962	0.318934	0.639028	1.54952e-10	3.0531e-07	17	7198067	F	I	YBX2	TSS200	island	TSS200-island	chr17:7197431-7198417
cg25635144	0.954391	0.465974	0.488417	1.55596e-10	3.0531e-07	3	42814793	R	I	CCDC13	TSS200	island	TSS200-island	chr3:42814567-42814893
cg19235418	0.805464	0.0527978	0.752666	1.55904e-10	3.0531e-07	3	19515924	F	II	KCNH8	Body	opensea	Body-opensea
cg26654790	0.736224	0.107905	0.62832	1.56011e-10	3.0531e-07	17	33775475	F	I	SLFN13	5'UTR	island	5'UTR-island	chr17:33775294-33775794
cg00015058	0.508898	0.0126281	0.49627	1.56588e-10	3.0531e-07	2	66652949	R	II		IGR	island	IGR-island	chr2:66652691-66654218
cg01557147	0.956855	0.0464615	0.910393	1.58522e-10	3.07637e-07	5	100233130	R	II	ST8SIA4	Body	shelf	Body-shelf	chr5:100236567-100236955
cg05966983	0.968235	0.100548	0.867687	1.59806e-10	3.08685e-07	1	36772666	R	I	C1orf113	TSS200	island	TSS200-island	chr1:36771830-36773009
cg15578015	0.59988	0.0261756	0.573705	1.61318e-10	3.08761e-07	1	934409	F	I	HES4	3'UTR	island	3'UTR-island	chr1:933387-937410
cg20237547	0.606193	0.0824426	0.523751	1.61332e-10	3.08761e-07	13	34250922	R	II		IGR	opensea	IGR-opensea
cg05803913	0.698297	0.0180256	0.680272	1.6453e-10	3.11368e-07	X	38664442	F	I	MID1IP1	Body	island	Body-island	chrX:38662906-38664764
cg05368608	0.0255084	0.771653	-0.746145	1.65791e-10	3.11368e-07	16	898182	R	I		IGR	shore	IGR-shore	chr16:898972-899173
cg09053536	0.791054	0.0599056	0.731149	1.65879e-10	3.11368e-07	12	115117551	F	II	TBX3	Body	shelf	Body-shelf	chr12:115120774-115122945
cg24966735	0.970786	0.245741	0.725045	1.66623e-10	3.11368e-07	13	74708143	R	II	KLF12	TSS200	island	TSS200-island	chr13:74708001-74709601
cg04907523	0.977516	0.066265	0.911251	1.66918e-10	3.11368e-07	1	213124896	F	I	VASH2	Body	island	Body-island	chr1:213123647-213125092
cg05768044	0.9523	0.210003	0.742296	1.67193e-10	3.11368e-07	16	53243559	F	II	CHD9	Body	opensea	Body-opensea
cg27537600	0.946834	0.217321	0.729514	1.70299e-10	3.15273e-07	8	101170391	R	II	SPAG1	5'UTR	island	5'UTR-island	chr8:101170161-101170827
cg09564253	0.276835	0.791419	-0.514584	1.70808e-10	3.15273e-07	17	37028105	F	II	LASP1	Body	shore	Body-shore	chr17:37025737-37027104
cg22584335	0.927974	0.118435	0.809538	1.71717e-10	3.15549e-07	2	27806067	R	I	ZNF512	Body	island	Body-island	chr2:27805754-27806078
cg15920762	0.973693	0.201428	0.772265	1.72648e-10	3.15863e-07	18	12657056	R	II	SPIRE1	TSS1500	island	TSS1500-island	chr18:12657044-12658727
cg16489926	0.941926	0.0220774	0.919848	1.73924e-10	3.16801e-07	18	64271341	R	II	CDH19	TSS200	opensea	TSS200-opensea
cg24159891	0.967138	0.0574149	0.909723	1.76671e-10	3.20399e-07	22	24989071	F	I	GGT1	5'UTR	island	5'UTR-island	chr22:24988593-24989279
cg26831149	0.880176	0.152298	0.727877	1.80047e-10	3.23912e-07	22	46263661	F	II		IGR	island	IGR-island	chr22:46262065-46263747
cg22664296	0.97869	0.0423729	0.936317	1.80168e-10	3.23912e-07	4	156680518	R	I	GUCY1B3	Body	island	Body-island	chr4:156680095-156681386
cg17928231	0.943904	0.455651	0.488254	1.81433e-10	3.24398e-07	19	14016761	F	I	C19orf57	5'UTR	island	5'UTR-island	chr19:14016665-14017435
cg21399832	0.825298	0.110569	0.714728	1.82e-10	3.24398e-07	4	117847410	R	I		IGR	island	IGR-island	chr4:117847087-117847522
cg15829642	0.929155	0.0443919	0.884763	1.84616e-10	3.24953e-07	5	140744983	F	I	PCDHGA4	Body	shore	Body-shore	chr5:140745531-140745893
cg20121715	0.909503	0.157872	0.75163	1.85029e-10	3.24953e-07	22	39640505	R	II	PDGFB	1stExon	island	1stExon-island	chr22:39638219-39640966
cg05839235	0.980359	0.374375	0.605985	1.85405e-10	3.24953e-07	5	32712237	R	II	NPR3	1stExon	island	1stExon-island	chr5:32709910-32714450
cg24182328	0.711331	0.0674623	0.643869	1.86103e-10	3.24953e-07	17	4690628	F	II	VMO1	TSS1500	shore	TSS1500-shore	chr17:4692249-4693977
cg10678190	0.237738	0.871653	-0.633915	1.86224e-10	3.24953e-07	16	34442373	F	II		IGR	island	IGR-island	chr16:34441786-34442374
cg23427998	0.961133	0.218202	0.742931	1.8735e-10	3.2555e-07	5	54522784	R	I		IGR	island	IGR-island	chr5:54522302-54523533
cg26955835	0.0586004	0.562779	-0.504178	1.88212e-10	3.25684e-07	4	107957072	R	II	DKK2	1stExon	island	1stExon-island	chr4:107956555-107957453
cg11736228	0.318794	0.875853	-0.557059	1.89295e-10	3.262e-07	10	101418244	F	II	ENTPD7	TSS1500	shore	TSS1500-shore	chr10:101418868-101419589
cg18206459	0.978532	0.458148	0.520384	1.91507e-10	3.27158e-07	2	208030726	R	II	KLF7	TSS200	shore	TSS200-shore	chr2:208030852-208031477
cg15649857	0.111169	0.840686	-0.729517	1.931e-10	3.27158e-07	1	25051716	R	II		IGR	opensea	IGR-opensea
cg16316162	0.95478	0.0270874	0.927693	1.93558e-10	3.27158e-07	8	144660157	R	I	NAPRT1	Body	island	Body-island	chr8:144659745-144660635
cg13203223	0.610595	0.056272	0.554323	1.93741e-10	3.27158e-07	12	49319398	F	I	FKBP11	TSS200	island	TSS200-island	chr12:49318486-49319476
cg17387989	0.911742	0.0534173	0.858325	1.93843e-10	3.27158e-07	19	49127413	R	I	SPHK2	Body	island	Body-island	chr19:49127388-49127720
cg21395152	0.722644	0.021337	0.701307	1.95917e-10	3.27158e-07	1	212780243	R	I	ATF3	5'UTR	island	5'UTR-island	chr1:212780151-212783086
cg22228737	0.965833	0.223657	0.742175	1.9622e-10	3.27158e-07	4	92048256	R	II	FAM190A	Body	opensea	Body-opensea
cg16628484	0.964019	0.11312	0.850898	1.9625e-10	3.27158e-07	5	43042177	R	I	LOC153684	TSS200	island	TSS200-island	chr5:43042107-43043477
cg06575035	0.802759	0.0356057	0.767153	1.96941e-10	3.27158e-07	5	140744449	R	II	PCDHGA4	Body	island	Body-island	chr5:140743961-140744642
cg21167402	0.961669	0.17768	0.783989	2.01449e-10	3.33314e-07	5	1594676	R	I	SDHAP3	TSS200	island	TSS200-island	chr5:1594238-1595027
cg23108125	0.865615	0.0775555	0.788059	2.03e-10	3.34548e-07	5	176882586	R	I	PRR7	Body	island	Body-island	chr5:176881221-176883117
cg09062595	0.025796	0.717594	-0.691798	2.04521e-10	3.35722e-07	2	151343818	R	II	RND3	Body	shore	Body-shore	chr2:151341742-151343191
cg20656154	0.83222	0.221553	0.610667	2.06322e-10	3.37345e-07	6	28041663	F	II		IGR	opensea	IGR-opensea
cg22045888	0.0417205	0.622147	-0.580427	2.08496e-10	3.39562e-07	4	175750802	F	II	GLRA3	TSS1500	shore	TSS1500-shore	chr4:175750330-175750584
cg10416963	0.919217	0.324101	0.595116	2.10852e-10	3.40255e-07	4	121844401	R	II	PRDM5	TSS1500	shore	TSS1500-shore	chr4:121843148-121844193
cg02490034	0.947162	0.408412	0.53875	2.13307e-10	3.40255e-07	7	130125836	F	II	MEST	TSS1500	shore	TSS1500-shore	chr7:130126017-130126801
cg02169391	0.947408	0.337578	0.60983	2.13816e-10	3.40255e-07	7	130126176	R	II	MEST	1stExon	island	1stExon-island	chr7:130126017-130126801
cg19214594	0.914406	0.253926	0.66048	2.14139e-10	3.40255e-07	22	50629038	F	I	TRABD	5'UTR	island	5'UTR-island	chr22:50628949-50629249
cg03405114	0.896863	0.0784738	0.818389	2.14211e-10	3.40255e-07	18	43652430	F	I	PSTPIP2	TSS200	island	TSS200-island	chr18:43651796-43652455
cg27404676	0.0230264	0.747483	-0.724456	2.14312e-10	3.40255e-07	X	79590966	R	I	FAM46D	TSS200	island	TSS200-island	chrX:79590720-79591007
cg21908259	0.827088	0.0584382	0.76865	2.15332e-10	3.40255e-07	12	49318998	F	II	FKBP11	Body	island	Body-island	chr12:49318486-49319476
cg17483510	0.951093	0.193099	0.757994	2.15877e-10	3.40255e-07	3	179168677	R	II	GNB4	5'UTR	shore	5'UTR-shore	chr3:179168735-179169593
cg18481137	0.947754	0.019759	0.927994	2.16295e-10	3.40255e-07	3	71631744	F	II	FOXP1	5'UTR	island	5'UTR-island	chr3:71630573-71633217
cg01200585	0.0210006	0.555747	-0.534746	2.17698e-10	3.40696e-07	1	228362443	R	II	C1orf69	Body	island	Body-island	chr1:228362442-228362691
cg21489863	0.558946	0.0110965	0.54785	2.1901e-10	3.40696e-07	17	27224801	F	I	FLOT2	TSS200	island	TSS200-island	chr17:27224005-27224873
cg01923999	0.976273	0.439883	0.53639	2.19036e-10	3.40696e-07	8	127568677	F	I	FAM84B	3'UTR	island	3'UTR-island	chr8:127568676-127570873
cg24960960	0.948673	0.114995	0.833677	2.21239e-10	3.40805e-07	5	1594678	R	I	SDHAP3	TSS200	island	TSS200-island	chr5:1594238-1595027
cg16071219	0.926142	0.178232	0.747911	2.21517e-10	3.40805e-07	13	48986124	R	I	LPAR6	Body	opensea	Body-opensea
cg08886546	0.927383	0.243925	0.683459	2.21568e-10	3.40805e-07	19	19051335	F	I	HOMER3	TSS1500	island	TSS1500-island	chr19:19051019-19051939
cg24436906	0.959749	0.293826	0.665922	2.23756e-10	3.42901e-07	2	242498081	F	I	BOK	TSS200	island	TSS200-island	chr2:242498013-242499274
cg02583309	0.932669	0.0574495	0.87522	2.24686e-10	3.43059e-07	19	49127327	R	II	SPHK2	Body	shore	Body-shore	chr19:49127388-49127720
cg26893197	0.946073	0.0531716	0.892901	2.26486e-10	3.44541e-07	1	36772696	R	I	C1orf113	TSS200	island	TSS200-island	chr1:36771830-36773009
cg08454053	0.238115	0.940086	-0.701971	2.30512e-10	3.49385e-07	17	1901964	F	I	RTN4RL1	Body	island	Body-island	chr17:1901126-1902197
cg25772723	0.958548	0.392646	0.565903	2.31426e-10	3.49495e-07	3	128211126	R	II	GATA2	5'UTR	island	5'UTR-island	chr3:128205495-128212274
cg17068311	0.018579	0.489043	-0.470464	2.35985e-10	3.55089e-07	6	84568890	F	II	CYB5R4	TSS1500	shore	TSS1500-shore	chr6:84569263-84569619
cg13766044	0.907711	0.0282856	0.879426	2.40369e-10	3.60379e-07	17	39968772	R	II	FKBP10	TSS200	shore	TSS200-shore	chr17:39967407-39968604
cg02847140	0.972634	0.268042	0.704592	2.42272e-10	3.61119e-07	1	95007331	R	I	F3	1stExon	island	1stExon-island	chr1:95006837-95008051
cg03876424	0.718301	0.0817959	0.636505	2.43399e-10	3.61119e-07	14	103569948	R	II	C14orf73	Body	island	Body-island	chr14:103568365-103571499
cg05144067	0.7882	0.226598	0.561602	2.44102e-10	3.61119e-07	10	124905105	R	II		IGR	shore	IGR-shore	chr10:124905634-124906161
cg05793340	0.525949	0.0562418	0.469707	2.44738e-10	3.61119e-07	1	116518770	R	I	SLC22A15	TSS1500	island	TSS1500-island	chr1:116518757-116519537
cg10038446	0.953575	0.189515	0.76406	2.46507e-10	3.61119e-07	20	14307665	R	II	FLRT3	Body	opensea	Body-opensea
cg04503600	0.695778	0.0184687	0.677309	2.47383e-10	3.61119e-07	5	140798188	F	II	PCDHGA4	Body	shore	Body-shore	chr5:140798757-140799359
cg17681729	0.806348	0.332481	0.473867	2.48126e-10	3.61119e-07	19	740608	F	II	PALM	Body	island	Body-island	chr19:740196-740609
cg24035962	0.907778	0.0355887	0.87219	2.48512e-10	3.61119e-07	10	51572313	R	II	NCOA4	TSS200	island	TSS200-island	chr10:51572198-51572620
cg01057656	0.96655	0.0359594	0.930591	2.48688e-10	3.61119e-07	19	45281140	F	I	CBLC	5'UTR	island	5'UTR-island	chr19:45281133-45281355
cg20800844	0.897391	0.0299704	0.867421	2.50697e-10	3.62317e-07	22	37816247	F	I	ELFN2	5'UTR	island	5'UTR-island	chr22:37815803-37816477
cg14039937	0.942153	0.0738432	0.86831	2.51257e-10	3.62317e-07	3	79818505	R	II	ROBO1	TSS1500	shelf	TSS1500-shelf	chr3:79815638-79815900
cg23338195	0.84117	0.0930699	0.7481	2.54376e-10	3.64406e-07	8	118146418	R	II	SLC30A8	TSS1500	opensea	TSS1500-opensea
cg08317373	0.921367	0.19378	0.727587	2.56485e-10	3.64406e-07	14	65006943	R	II	HSPA2	TSS1500	island	TSS1500-island	chr14:65006874-65009197
cg09967877	0.97812	0.284433	0.693686	2.56683e-10	3.64406e-07	11	66791156	F	I	SYT12	5'UTR	island	5'UTR-island	chr11:66790543-66791440
cg17476405	0.640546	0.0120486	0.628498	2.57626e-10	3.64406e-07	6	31371614	R	I	MICA	Body	island	Body-island	chr6:31370915-31371917
cg12784241	0.899837	0.127484	0.772353	2.57898e-10	3.64406e-07	6	158402508	R	I	SYNJ2	TSS1500	island	TSS1500-island	chr6:158402072-158403444
cg12257394	0.911126	0.209003	0.702124	2.58017e-10	3.64406e-07	3	77129373	F	II	ROBO2	Body	opensea	Body-opensea
cg00445824	0.963222	0.16297	0.800252	2.58848e-10	3.64406e-07	19	18548929	R	I	ISYNA1	5'UTR	island	5'UTR-island	chr19:18543828-18549161
cg16022575	0.98274	0.387612	0.595128	2.63561e-10	3.68978e-07	1	47904465	F	I	FOXD2	1stExon	island	1stExon-island	chr1:47902793-47905518
cg03045425	0.143445	0.903283	-0.759838	2.63873e-10	3.68978e-07	18	31803633	R	I	NOL4	TSS200	island	TSS200-island	chr18:31802358-31803792
cg14529146	0.789835	0.0199934	0.769842	2.6508e-10	3.69422e-07	17	39968600	F	II	FKBP10	TSS1500	island	TSS1500-island	chr17:39967407-39968604
cg01894091	0.92505	0.0379047	0.887145	2.6652e-10	3.70186e-07	7	118572128	R	II		IGR	opensea	IGR-opensea
cg10638439	0.749916	0.0376935	0.712222	2.68357e-10	3.71496e-07	6	31371271	F	I	MICA	TSS200	island	TSS200-island	chr6:31370915-31371917
cg26582768	0.676084	0.0394368	0.636647	2.70635e-10	3.73184e-07	10	102792043	R	II	PDZD7	TSS1500	island	TSS1500-island	chr10:102792042-102792266
cg14709826	0.967925	0.45158	0.516344	2.71374e-10	3.73184e-07	2	151267707	R	II		IGR	opensea	IGR-opensea
cg24091438	0.024301	0.662827	-0.638525	2.74822e-10	3.76678e-07	7	150019955	R	II	LRRC61	TSS1500	island	TSS1500-island	chr7:150019950-150020752
cg10294820	0.575571	0.0852519	0.490319	2.77665e-10	3.79323e-07	16	86229698	F	II		IGR	opensea	IGR-opensea
cg15060012	0.940713	0.0645704	0.876142	2.79727e-10	3.80887e-07	19	58446783	F	II	ZNF418	TSS200	island	TSS200-island	chr19:58446336-58446800
cg09872616	0.976938	0.509345	0.467594	2.81793e-10	3.82446e-07	7	130126182	F	II	MEST	1stExon	island	1stExon-island	chr7:130126017-130126801
cg03474687	0.810667	0.344733	0.465934	2.85626e-10	3.86386e-07	14	104179160	F	II	XRCC3	5'UTR	shelf	5'UTR-shelf	chr14:104181378-104182952
cg18610889	0.0205065	0.546517	-0.52601	2.8798e-10	3.87313e-07	5	110560172	F	I	CAMK4	1stExon	island	1stExon-island	chr5:110559569-110560446
cg07438452	0.644966	0.0283274	0.616639	2.88789e-10	3.87313e-07	10	134996789	R	II	KNDC1	Body	island	Body-island	chr10:134996773-134997001
cg06351537	0.70186	0.0409527	0.660907	2.89109e-10	3.87313e-07	22	49798750	R	I		IGR	island	IGR-island	chr22:49798570-49798784
cg16250330	0.651527	0.0335921	0.617935	2.90772e-10	3.88288e-07	1	184943561	F	I	FAM129A	1stExon	island	1stExon-island	chr1:184942862-184943777
cg10706389	0.729408	0.260619	0.468789	2.94045e-10	3.914e-07	17	59474869	F	II		IGR	island	IGR-island	chr17:59473060-59483266
cg09734418	0.0760742	0.538805	-0.462731	2.95293e-10	3.91806e-07	2	9549336	F	II	ITGB1BP1	Body	opensea	Body-opensea
cg17199247	0.970411	0.23134	0.739072	2.97133e-10	3.92992e-07	3	3842717	R	I	LRRN1	5'UTR	island	5'UTR-island	chr3:3840513-3842772
cg06203476	0.794626	0.130897	0.663729	2.99146e-10	3.94398e-07	7	121956502	R	II		IGR	shore	IGR-shore	chr7:121956543-121957341
cg21574349	0.868857	0.0640786	0.804778	3.01058e-10	3.9511e-07	3	185080951	F	I	MAP3K13	TSS200	opensea	TSS200-opensea
cg27416898	0.598047	0.0662565	0.53179	3.02899e-10	3.9511e-07	8	33576374	F	II		IGR	shelf	IGR-shelf	chr8:33580364-33580600
cg05511530	0.95919	0.0470263	0.912163	3.03966e-10	3.9511e-07	12	86651249	F	II	MGAT4C	5'UTR	opensea	5'UTR-opensea
cg23993697	0.6942	0.0770346	0.617165	3.04185e-10	3.9511e-07	11	9685562	R	I	SWAP70	TSS200	island	TSS200-island	chr11:9685520-9686050
cg01429662	0.922946	0.0202145	0.902731	3.04443e-10	3.9511e-07	17	47210162	R	I	B4GALNT2	TSS200	island	TSS200-island	chr17:47209811-47210740
cg14517250	0.950463	0.0589815	0.891482	3.07437e-10	3.97312e-07	1	35450601	F	II		IGR	shore	IGR-shore	chr1:35450649-35451037
cg15324424	0.944489	0.395755	0.548733	3.08053e-10	3.97312e-07	11	62105554	R	I	ASRGL1	Body	island	Body-island	chr11:62104779-62105636
cg24531714	0.962695	0.266143	0.696553	3.12223e-10	4.01443e-07	8	67475459	R	II	MYBL1	3'UTR	opensea	3'UTR-opensea
cg06565620	0.958441	0.370297	0.588144	3.14165e-10	4.02694e-07	18	47792949	R	I	CCDC11	TSS200	island	TSS200-island	chr18:47792742-47793036
cg26151000	0.928822	0.0812212	0.847601	3.19449e-10	4.07799e-07	1	35450650	R	II		IGR	island	IGR-island	chr1:35450649-35451037
cg25664381	0.962664	0.451172	0.511492	3.20859e-10	4.07799e-07	4	4577473	F	I		IGR	shore	IGR-shore	chr4:4577004-4577448
cg16686137	0.681948	0.0377356	0.644213	3.21338e-10	4.07799e-07	19	48837272	R	I	TMEM143	Body	island	Body-island	chr19:48837141-48837549
cg03425785	0.60123	0.0274365	0.573793	3.22076e-10	4.07799e-07	20	62221387	F	I	GMEB2	3'UTR	island	3'UTR-island	chr20:62221334-62222056
cg02700626	0.652108	0.152684	0.499424	3.24078e-10	4.08101e-07	11	64739320	R	I		IGR	island	IGR-island	chr11:64739010-64739750
cg01169021	0.605376	0.0330462	0.57233	3.24593e-10	4.08101e-07	5	140792918	R	II	PCDHGA4	Body	shore	Body-shore	chr5:140794358-140795045
cg21931717	0.954992	0.425301	0.529691	3.26026e-10	4.08101e-07	5	1594715	R	I	SDHAP3	TSS200	island	TSS200-island	chr5:1594238-1595027
cg19494010	0.937451	0.262855	0.674596	3.26779e-10	4.08101e-07	5	115909543	F	II	SEMA6A	5'UTR	island	5'UTR-island	chr5:115908397-115910792
cg18612786	0.888383	0.0644228	0.823961	3.27227e-10	4.08101e-07	19	45281236	R	I	CBLC	1stExon	island	1stExon-island	chr19:45281133-45281355
cg17345188	0.951942	0.148856	0.803086	3.28951e-10	4.09022e-07	11	109964581	F	II	ZC3H12C	Body	island	Body-island	chr11:109963240-109964677
cg24178500	0.564236	0.0577908	0.506445	3.32001e-10	4.09587e-07	20	43538586	R	II	PABPC1L	TSS200	shore	TSS200-shore	chr20:43538616-43539060
cg26563583	0.526793	0.0181924	0.508601	3.32056e-10	4.09587e-07	1	175162052	F	II	KIAA0040	1stExon	island	1stExon-island	chr1:175161900-175162364
cg10172415	0.543648	0.0493872	0.494261	3.32364e-10	4.09587e-07	3	71803558	F	I	GPR27	1stExon	island	1stExon-island	chr3:71802560-71804209
cg09615224	0.966621	0.0434491	0.923172	3.34244e-10	4.09769e-07	3	3842202	R	II	LRRN1	5'UTR	island	5'UTR-island	chr3:3840513-3842772
cg15038110	0.545215	0.0231466	0.522068	3.35321e-10	4.09769e-07	5	140529627	F	II	PCDHB6	TSS1500	shore	TSS1500-shore	chr5:140531157-140532017
cg23892439	0.509424	0.029234	0.48019	3.36287e-10	4.09769e-07	7	39332884	R	II	POU6F2	Body	opensea	Body-opensea
cg02698872	0.723605	0.124588	0.599016	3.37203e-10	4.09769e-07	10	35932219	R	I		IGR	shore	IGR-shore	chr10:35928501-35931893
cg07457820	0.633489	0.0217346	0.611754	3.37445e-10	4.09769e-07	3	77267467	R	II	ROBO2	Body	opensea	Body-opensea
cg17329670	0.923763	0.0185324	0.905231	3.41414e-10	4.13379e-07	18	43652255	F	I	PSTPIP2	TSS200	island	TSS200-island	chr18:43651796-43652455
cg20367329	0.698706	0.0541302	0.644576	3.42966e-10	4.14052e-07	17	17399941	R	I	RASD1	TSS1500	island	TSS1500-island	chr17:17398248-17400346
cg06609250	0.530008	0.020746	0.509262	3.44566e-10	4.14778e-07	11	85522094	F	I	SYTL2	5'UTR	island	5'UTR-island	chr11:85521991-85522285
cg05575228	0.975264	0.067746	0.907518	3.47937e-10	4.17625e-07	5	100144067	R	II	ST8SIA4	3'UTR	opensea	3'UTR-opensea
cg02267795	0.974331	0.0550268	0.919305	3.51558e-10	4.20755e-07	22	24989065	F	I	GGT1	5'UTR	island	5'UTR-island	chr22:24988593-24989279
cg10161888	0.860694	0.180597	0.680097	3.54413e-10	4.22953e-07	7	157791862	F	II	PTPRN2	Body	opensea	Body-opensea
cg22884130	0.779003	0.0776537	0.701349	3.5706e-10	4.24084e-07	22	32026873	R	I	PISD	TSS200	island	TSS200-island	chr22:32026297-32026874
cg24497186	0.764335	0.0620727	0.702262	3.58497e-10	4.24084e-07	8	48100170	R	II		IGR	island	IGR-island	chr8:48100163-48100914
cg06990298	0.968225	0.113565	0.85466	3.59439e-10	4.24084e-07	17	17399700	R	II	RASD1	5'UTR	island	5'UTR-island	chr17:17398248-17400346
cg06314872	0.97938	0.155491	0.823889	3.59445e-10	4.24084e-07	16	66638702	F	I	CMTM3	5'UTR	island	5'UTR-island	chr16:66638254-66639561
cg10369585	0.572685	0.039013	0.533672	3.64689e-10	4.27826e-07	6	32122509	F	II	PPT2	Body	island	Body-island	chr6:32121829-32122529
cg07178977	0.0357475	0.785494	-0.749747	3.6545e-10	4.27826e-07	16	34726734	R	II		IGR	opensea	IGR-opensea
cg12961842	0.945395	0.0321118	0.913283	3.65707e-10	4.27826e-07	19	58446758	F	I	ZNF418	TSS200	island	TSS200-island	chr19:58446336-58446800
cg14397696	0.153152	0.763001	-0.609849	3.67786e-10	4.29049e-07	13	105792284	R	II		IGR	opensea	IGR-opensea
cg15002904	0.73306	0.155818	0.577242	3.70947e-10	4.31524e-07	19	1510692	F	I	ADAMTSL5	Body	island	Body-island	chr19:1510493-1510725
cg13003054	0.302646	0.958321	-0.655675	3.74433e-10	4.3194e-07	22	31741284	R	II	PATZ1	1stExon	island	1stExon-island	chr22:31741045-31743707
cg06023345	0.942963	0.300916	0.642047	3.77083e-10	4.3194e-07	8	127568650	F	I	FAM84B	3'UTR	shore	3'UTR-shore	chr8:127568676-127570873
cg06139893	0.935177	0.0455587	0.889619	3.7824e-10	4.3194e-07	21	47404109	R	II	COL6A1	Body	island	Body-island	chr21:47404108-47404312
cg24691911	0.935696	0.137904	0.797793	3.78409e-10	4.3194e-07	2	150991316	F	II		IGR	opensea	IGR-opensea
cg19471591	0.963555	0.244481	0.719074	3.79302e-10	4.3194e-07	19	50194252	R	I	CPT1C	TSS200	island	TSS200-island	chr19:50193020-50194798
cg17524265	0.856937	0.123857	0.73308	3.79404e-10	4.3194e-07	8	144659883	R	II	NAPRT1	Body	island	Body-island	chr8:144659745-144660635
cg10143823	0.83464	0.0500209	0.784619	3.80918e-10	4.3194e-07	14	28192481	R	II		IGR	opensea	IGR-opensea
cg08145590	0.720669	0.0191832	0.701485	3.81621e-10	4.3194e-07	3	119422161	F	II	C3orf15	Body	island	Body-island	chr3:119421855-119422334
cg16400999	0.510257	0.0390429	0.471214	3.81998e-10	4.3194e-07	2	180726349	R	I	ZNF385B	TSS200	island	TSS200-island	chr2:180725717-180726465
cg03625260	0.938191	0.214835	0.723355	3.82555e-10	4.3194e-07	6	17102391	R	I		IGR	island	IGR-island	chr6:17102309-17102539
cg00347620	0.637823	0.0876842	0.550139	3.82745e-10	4.3194e-07	12	115109730	R	I	TBX3	Body	island	Body-island	chr12:115109503-115110061
cg04738827	0.171954	0.932743	-0.760789	3.84758e-10	4.33035e-07	2	85839650	R	II	C2orf68	TSS1500	shore	TSS1500-shore	chr2:85838739-85839285
cg03468349	0.722685	0.0826195	0.640066	3.87538e-10	4.34985e-07	2	264164	F	I	ACP1	TSS1500	island	TSS1500-island	chr2:263400-265238
cg06438484	0.898334	0.301271	0.597063	3.88753e-10	4.35173e-07	17	42385194	R	II	RUNDC3A	TSS1500	shore	TSS1500-shore	chr17:42385810-42386393
cg20847586	0.914228	0.268495	0.645733	3.90119e-10	4.35528e-07	4	92556548	F	II		IGR	opensea	IGR-opensea
cg14355748	0.326657	0.93961	-0.612953	3.92772e-10	4.37314e-07	X	26158385	F	II	MAGEB18	3'UTR	opensea	3'UTR-opensea
cg11007759	0.980066	0.251293	0.728773	3.94034e-10	4.37547e-07	2	14774786	R	I	FAM84A	Body	island	Body-island	chr2:14772377-14775809
cg01088572	0.92878	0.310134	0.618646	3.96249e-10	4.38185e-07	6	142622918	R	II	GPR126	TSS200	island	TSS200-island	chr6:142622583-142623453
cg20122470	0.81231	0.0314141	0.780896	3.97973e-10	4.38185e-07	11	67183083	F	I	ATPGD1	TSS200	island	TSS200-island	chr11:67182965-67183393
cg02051806	0.890834	0.0212545	0.86958	3.99011e-10	4.38185e-07	12	86650107	R	II	MGAT4C	5'UTR	opensea	5'UTR-opensea
cg15144236	0.650527	0.0671232	0.583404	3.99149e-10	4.38185e-07	6	144385792	F	I	PLAGL1	TSS200	island	TSS200-island	chr6:144384894-144385888
cg25693302	0.0422985	0.59913	-0.556832	4.00754e-10	4.38185e-07	18	55862678	R	I	NEDD4L	5'UTR	island	5'UTR-island	chr18:55862653-55862873
cg03992938	0.97154	0.496531	0.475009	4.0094e-10	4.38185e-07	3	42814705	F	I	CCDC13	1stExon	island	1stExon-island	chr3:42814567-42814893
cg24692716	0.013228	0.46126	-0.448032	4.06401e-10	4.42987e-07	6	133119484	R	II	C6orf192	Body	island	Body-island	chr6:133119483-133119802
cg15945016	0.952633	0.15267	0.799963	4.08607e-10	4.44109e-07	6	26020698	F	I	HIST1H4A	TSS1500	island	TSS1500-island	chr6:26020671-26021125
cg11038073	0.919871	0.0726925	0.847179	4.09568e-10	4.44109e-07	18	47088421	R	II	LIPG	TSS200	island	TSS200-island	chr18:47087879-47088528
cg08039301	0.244388	0.757776	-0.513388	4.1151e-10	4.45052e-07	17	47072907	F	I		IGR	island	IGR-island	chr17:47072820-47076042
cg22705131	0.22091	0.963468	-0.742558	4.13233e-10	4.45755e-07	X	26210609	R	I	MAGEB6	5'UTR	opensea	5'UTR-opensea
cg26040101	0.906558	0.111165	0.795393	4.17661e-10	4.4833e-07	2	60229772	R	II		IGR	opensea	IGR-opensea
cg07821737	0.546202	0.0364711	0.509731	4.18076e-10	4.4833e-07	19	56249743	F	II	NLRP9	1stExon	opensea	1stExon-opensea
cg02575448	0.81645	0.0180621	0.798387	4.21224e-10	4.4833e-07	5	140749735	R	II	PCDHGA4	Body	shore	Body-shore	chr5:140750050-140750264
cg23013114	0.634735	0.124426	0.510309	4.21554e-10	4.4833e-07	3	13977830	F	II	TPRXL	TSS1500	shelf	TSS1500-shelf	chr3:13974400-13974867
cg18682103	0.68455	0.126026	0.558524	4.22123e-10	4.4833e-07	16	31227515	F	II	TRIM72	Body	island	Body-island	chr16:31225956-31228264
cg05136476	0.0315159	0.926989	-0.895473	4.22983e-10	4.4833e-07	3	53190709	R	I		IGR	island	IGR-island	chr3:53190509-53190764
cg17186073	0.0671457	0.514091	-0.446945	4.23177e-10	4.4833e-07	12	130184591	R	I	TMEM132D	Body	island	Body-island	chr12:130184541-130184852
cg00993484	0.0220517	0.591788	-0.569736	4.2629e-10	4.50479e-07	2	1751169	F	II		IGR	shelf	IGR-shelf	chr2:1746833-1748971
cg19259802	0.930696	0.0234328	0.907263	4.28812e-10	4.50849e-07	X	9434519	F	II	TBL1X	5'UTR	island	5'UTR-island	chrX:9432830-9434520
cg24899558	0.538096	0.0323127	0.505783	4.28828e-10	4.50849e-07	5	103329070	R	II		IGR	opensea	IGR-opensea
cg12814353	0.860975	0.119592	0.741383	4.29944e-10	4.50849e-07	14	36695421	R	II		IGR	opensea	IGR-opensea
cg10148270	0.672232	0.0456812	0.626551	4.30982e-10	4.50849e-07	3	182400091	R	II		IGR	island	IGR-island	chr3:182400078-182400840
cg18011163	0.676583	0.0243411	0.652242	4.35024e-10	4.53245e-07	3	125075895	F	I	ZNF148	5'UTR	shore	5'UTR-shore	chr3:125075915-125076481
cg02392619	0.93425	0.152093	0.782157	4.3551e-10	4.53245e-07	1	213124630	F	II	VASH2	5'UTR	island	5'UTR-island	chr1:213123647-213125092
cg01168851	0.914246	0.136358	0.777888	4.3656e-10	4.53245e-07	21	18984132	R	I	BTG3	5'UTR	island	5'UTR-island	chr21:18984005-18984298
cg18866529	0.816123	0.304258	0.511865	4.37639e-10	4.53245e-07	15	62359103	F	II	C2CD4A	TSS200	shore	TSS200-shore	chr15:62359827-62360995
cg05081546	0.6213	0.0161228	0.605177	4.41094e-10	4.54609e-07	12	7046915	R	II	ATN1	Body	island	Body-island	chr12:7046237-7047257
cg15721424	0.52263	0.0238342	0.498796	4.41366e-10	4.54609e-07	11	77850393	F	II	ALG8	Body	shore	Body-shore	chr11:77850482-77850845
cg01396655	0.423899	0.835899	-0.412	4.42239e-10	4.54609e-07	1	33437190	R	II		IGR	shore	IGR-shore	chr1:33438458-33438979
cg14311471	0.934395	0.081686	0.852709	4.5269e-10	4.62376e-07	5	32711095	R	II	NPR3	TSS1500	island	TSS1500-island	chr5:32709910-32714450
cg01793179	0.901266	0.323035	0.578231	4.5336e-10	4.62376e-07	3	10207023	F	II	IRAK2	Body	island	Body-island	chr3:10206449-10207024
cg25054311	0.735451	0.071009	0.664442	4.53736e-10	4.62376e-07	5	149340861	F	II	SLC26A2	5'UTR	island	5'UTR-island	chr5:149339931-149340951
cg03970643	0.813403	0.0485088	0.764895	4.54411e-10	4.62376e-07	4	23505221	R	II		IGR	opensea	IGR-opensea
cg02963430	0.905814	0.344584	0.56123	4.56401e-10	4.62376e-07	2	151520694	F	II		IGR	opensea	IGR-opensea
cg23424273	0.840558	0.169016	0.671541	4.56475e-10	4.62376e-07	6	78173227	R	I	HTR1B	TSS200	island	TSS200-island	chr6:78172231-78174088
cg22342922	0.895734	0.0392562	0.856477	4.58292e-10	4.63086e-07	8	118158694	F	II	SLC30A8	Body	opensea	Body-opensea
cg18343474	0.779967	0.100373	0.679594	4.59475e-10	4.63156e-07	1	229566908	R	II		IGR	shore	IGR-shore	chr1:229567206-229570684
cg12869334	0.979866	0.245061	0.734806	4.61025e-10	4.63174e-07	8	37699360	F	I	GPR124	Body	island	Body-island	chr8:37698846-37699931
cg26554406	0.967867	0.405149	0.562718	4.61724e-10	4.63174e-07	19	50194228	R	I	C19orf76	3'UTR	island	3'UTR-island	chr19:50193020-50194798
cg08514736	0.67727	0.0437838	0.633487	4.64177e-10	4.63569e-07	5	54529368	R	II	CCNO	5'UTR	island	5'UTR-island	chr5:54528814-54530163
cg14195216	0.943094	0.072318	0.870776	4.64748e-10	4.63569e-07	12	99548950	R	II	ANKS1B	TSS1500	opensea	TSS1500-opensea
cg03771754	0.30366	0.866388	-0.562728	4.65467e-10	4.63569e-07	2	173915314	F	II	RAPGEF4	Body	opensea	Body-opensea
cg03464573	0.958709	0.158951	0.799758	4.72164e-10	4.69115e-07	7	27205504	F	II	HOXA9	TSS1500	island	TSS1500-island	chr7:27203915-27206462
cg02131870	0.830794	0.0887986	0.741996	4.74825e-10	4.70632e-07	7	101585659	R	II	CUX1	Body	opensea	Body-opensea
cg08297082	0.952202	0.0535118	0.89869	4.76001e-10	4.70674e-07	21	38073463	R	II	SIM2	Body	island	Body-island	chr21:38068193-38073891
cg18261223	0.945694	0.0364369	0.909257	4.77501e-10	4.71036e-07	5	32711517	R	II	NPR3	TSS200	island	TSS200-island	chr5:32709910-32714450
cg13234063	0.960819	0.519734	0.441085	4.83261e-10	4.73891e-07	3	134092608	R	I	AMOTL2	5'UTR	island	5'UTR-island	chr3:134092257-134093741
cg11362310	0.950789	0.467767	0.483023	4.83647e-10	4.73891e-07	19	1548809	F	II		IGR	shelf	IGR-shelf	chr19:1546219-1546455
cg15334207	0.790115	0.257454	0.53266	4.83818e-10	4.73891e-07	X	110654829	R	II	DCX	5'UTR	opensea	5'UTR-opensea
cg01933073	0.780633	0.137504	0.643129	4.86135e-10	4.74091e-07	4	186732942	F	II	SORBS2	5'UTR	opensea	5'UTR-opensea
cg10586756	0.950594	0.366961	0.583633	4.86306e-10	4.74091e-07	16	56782283	R	II	NUP93	Body	opensea	Body-opensea
cg03976231	0.0111626	0.666625	-0.655462	4.88576e-10	4.74599e-07	1	19923490	R	II	C1orf151	1stExon	island	1stExon-island	chr1:19923341-19924002
cg16068812	0.963454	0.368279	0.595175	4.89112e-10	4.74599e-07	21	44528396	R	II	U2AF1	TSS1500	shore	TSS1500-shore	chr21:44527163-44528066
cg14101485	0.0551132	0.946867	-0.891753	4.94011e-10	4.77023e-07	19	3369759	F	I	NFIC	Body	island	Body-island	chr19:3369477-3369913
cg04688351	0.0557693	0.762511	-0.706741	4.95639e-10	4.77023e-07	2	223154140	R	I	PAX3	Body	shore	Body-shore	chr2:223155726-223156154
cg17221604	0.768662	0.021767	0.746895	4.95901e-10	4.77023e-07	6	29720989	R	II		IGR	island	IGR-island	chr6:29720381-29721101
cg12356118	0.26506	0.83038	-0.565321	4.9638e-10	4.77023e-07	5	143974787	R	II		IGR	shelf	IGR-shelf	chr5:143978229-143978484
cg25968664	0.80366	0.038926	0.764734	4.97353e-10	4.77023e-07	8	113049519	R	II		IGR	opensea	IGR-opensea
cg23937586	0.928222	0.0416964	0.886525	4.98509e-10	4.77029e-07	15	40574925	F	I		IGR	island	IGR-island	chr15:40573628-40576118
cg13916322	0.608752	0.0599669	0.548785	5.00439e-10	4.77744e-07	11	63381728	F	II	PLA2G16	5'UTR	island	5'UTR-island	chr11:63381143-63382096
cg13030332	0.78324	0.0623335	0.720907	5.01556e-10	4.77744e-07	12	115117351	F	II	TBX3	Body	shelf	Body-shelf	chr12:115120774-115122945
cg05638174	0.924765	0.432475	0.49229	5.039e-10	4.78878e-07	10	122739236	R	I		IGR	island	IGR-island	chr10:122739052-122739391
cg24213567	0.0175488	0.573395	-0.555846	5.10995e-10	4.83011e-07	19	53496664	F	II	ZNF702P	Body	shore	Body-shore	chr19:53496732-53497028
cg02409722	0.945496	0.115864	0.829632	5.11878e-10	4.83011e-07	4	140429978	R	II	SETD7	3'UTR	opensea	3'UTR-opensea
cg06186646	0.591634	0.129779	0.461855	5.11951e-10	4.83011e-07	3	107148953	R	I		IGR	shore	IGR-shore	chr3:107149820-107150910
cg07914772	0.909557	0.111782	0.797775	5.13215e-10	4.83011e-07	4	4577273	F	I		IGR	island	IGR-island	chr4:4577004-4577448
cg01090686	0.110724	0.685792	-0.575068	5.14403e-10	4.83011e-07	12	133000028	R	II		IGR	island	IGR-island	chr12:133000027-133000246
cg07564794	0.962571	0.12055	0.842021	5.15227e-10	4.83011e-07	1	102627049	F	II		IGR	opensea	IGR-opensea
cg15078681	0.95774	0.475033	0.482708	5.17854e-10	4.8438e-07	3	49756571	R	I	AMIGO3	1stExon	island	1stExon-island	chr3:49755763-49757317
cg26082001	0.0264086	0.411461	-0.385053	5.21607e-10	4.86794e-07	15	102357765	F	II	OR4F15	TSS1500	opensea	TSS1500-opensea
cg05435697	0.768593	0.191998	0.576595	5.28576e-10	4.89133e-07	X	153067618	F	II		IGR	shore	IGR-shore	chrX:153068787-153070353
cg03059112	0.567505	0.0518294	0.515675	5.29387e-10	4.89133e-07	12	49319284	R	I	FKBP11	1stExon	island	1stExon-island	chr12:49318486-49319476
cg15050390	0.967983	0.459008	0.508975	5.30449e-10	4.89133e-07	11	111847984	R	I	DIXDC1	TSS200	island	TSS200-island	chr11:111847927-111848401
cg18703238	0.784725	0.15307	0.631654	5.30965e-10	4.89133e-07	13	108922361	F	II	TNFSF13B	1stExon	opensea	1stExon-opensea
cg25795088	0.613627	0.0400462	0.573581	5.3346e-10	4.89133e-07	7	64712896	F	II		IGR	shore	IGR-shore	chr7:64712213-64712786
cg08201854	0.813463	0.237777	0.575686	5.33893e-10	4.89133e-07	19	50922128	R	I	SPIB	TSS200	opensea	TSS200-opensea
cg13810707	0.904836	0.0702295	0.834607	5.34034e-10	4.89133e-07	7	122018993	R	II	CADPS2	Body	opensea	Body-opensea
cg04619603	0.560129	0.0301601	0.529969	5.34168e-10	4.89133e-07	7	27224092	R	I	HOXA11AS	TSS1500	shore	TSS1500-shore	chr7:27224267-27224596
cg00697626	0.505009	0.0222678	0.482741	5.37656e-10	4.89133e-07	9	108418416	R	II		IGR	island	IGR-island	chr9:108418403-108418934
cg05705114	0.0788902	0.805503	-0.726613	5.39857e-10	4.89133e-07	16	34296306	F	II		IGR	shore	IGR-shore	chr16:34295486-34296109
cg20920748	0.934225	0.474204	0.460021	5.40106e-10	4.89133e-07	6	13486599	F	I	C6orf114	TSS200	island	TSS200-island	chr6:13486324-13488792
cg17330672	0.510573	0.0458159	0.464757	5.40304e-10	4.89133e-07	22	31218629	F	I	OSBP2	Body	island	Body-island	chr22:31218226-31218893
cg08704681	0.826662	0.195179	0.631483	5.41481e-10	4.89133e-07	10	23983534	F	I	KIAA1217	TSS200	island	TSS200-island	chr10:23983366-23984978
cg20775307	0.493018	0.0192607	0.473757	5.41495e-10	4.89133e-07	11	77850646	F	I	ALG8	5'UTR	island	5'UTR-island	chr11:77850482-77850845
cg10541534	0.970804	0.312992	0.657812	5.4178e-10	4.89133e-07	4	140429995	R	II	SETD7	3'UTR	opensea	3'UTR-opensea
cg05852521	0.895566	0.0739488	0.821617	5.43494e-10	4.89616e-07	12	63327207	R	II	PPM1H	Body	shore	Body-shore	chr12:63328143-63329135
cg05758139	0.90006	0.0940403	0.80602	5.46363e-10	4.91136e-07	1	215169182	F	II		IGR	opensea	IGR-opensea
cg06452464	0.775083	0.0536025	0.721481	5.5113e-10	4.93048e-07	10	67575504	F	I		IGR	opensea	IGR-opensea
cg09614626	0.947545	0.240964	0.70658	5.51782e-10	4.93048e-07	21	22175001	F	II	C21orf131	Body	opensea	Body-opensea
cg16700392	0.732401	0.0695636	0.662837	5.52052e-10	4.93048e-07	4	156680207	F	I	GUCY1B3	1stExon	island	1stExon-island	chr4:156680095-156681386
cg25028035	0.578636	0.0240502	0.554586	5.54117e-10	4.9383e-07	6	42016671	R	I	CCND3	TSS200	island	TSS200-island	chr6:42016243-42016731
cg05529874	0.0154043	0.552467	-0.537062	5.55335e-10	4.93856e-07	16	3356081	R	II	ZNF75A	5'UTR	shore	5'UTR-shore	chr16:3355020-3356012
cg00735667	0.585198	0.0331169	0.552081	5.62448e-10	4.95791e-07	3	74663796	F	I		IGR	island	IGR-island	chr3:74663506-74664121
cg01405303	0.926913	0.181352	0.745561	5.62505e-10	4.95791e-07	X	152066574	F	I		IGR	island	IGR-island	chrX:152066196-152066811
cg24123780	0.568537	0.0501344	0.518402	5.63332e-10	4.95791e-07	X	23761651	R	II	ACOT9	TSS1500	shore	TSS1500-shore	chrX:23761070-23761610
cg20554228	0.489634	0.0303009	0.459333	5.63554e-10	4.95791e-07	7	30029238	R	I	SCRN1	5'UTR	island	5'UTR-island	chr7:30028518-30029822
cg17568035	0.619884	0.0118957	0.607988	5.64023e-10	4.95791e-07	17	27224811	F	II	FLOT2	TSS200	island	TSS200-island	chr17:27224005-27224873
cg20662913	0.960078	0.132981	0.827097	5.64674e-10	4.95791e-07	X	153095300	F	I	PDZD4	Body	island	Body-island	chrX:153094946-153096040
cg10114327	0.329536	0.847422	-0.517885	5.67612e-10	4.97319e-07	4	122301573	F	II	QRFPR	1stExon	island	1stExon-island	chr4:122301567-122302290
cg25794402	0.742878	0.0406294	0.702249	5.71273e-10	4.99473e-07	10	51572203	R	I	NCOA4	TSS200	island	TSS200-island	chr10:51572198-51572620
cg02669770	0.652397	0.198571	0.453825	5.72493e-10	4.99488e-07	7	99647239	R	I	ZSCAN21	TSS200	opensea	TSS200-opensea
cg22798287	0.788377	0.0464992	0.741878	5.78689e-10	5.01517e-07	13	87731478	R	I		IGR	opensea	IGR-opensea
cg05413305	0.460797	0.0300027	0.430794	5.79804e-10	5.01517e-07	17	79366851	F	II		IGR	island	IGR-island	chr17:79366806-79374742
cg21250721	0.967423	0.077009	0.890414	5.79995e-10	5.01517e-07	9	140056227	R	I	GRIN1	Body	shore	Body-shore	chr9:140056283-140057837
cg13001012	0.60695	0.167462	0.439488	5.81296e-10	5.01517e-07	3	151530534	R	II	AADAC	TSS1500	opensea	TSS1500-opensea
cg27631427	0.866342	0.0794057	0.786936	5.81753e-10	5.01517e-07	18	47088306	F	II	LIPG	TSS200	island	TSS200-island	chr18:47087879-47088528
cg13723731	0.859646	0.159721	0.699925	5.8448e-10	5.01517e-07	8	61149576	R	II	CA8	Body	opensea	Body-opensea
cg17960769	0.969372	0.317258	0.652114	5.84654e-10	5.01517e-07	1	36772837	R	II	C1orf113	5'UTR	island	5'UTR-island	chr1:36771830-36773009
cg21536042	0.890868	0.110392	0.780476	5.88391e-10	5.01517e-07	8	101170031	F	I	SPAG1	TSS1500	shore	TSS1500-shore	chr8:101170161-101170827
cg09679059	0.51599	0.93272	-0.416729	5.88835e-10	5.01517e-07	X	41135426	R	I		IGR	island	IGR-island	chrX:41135116-41135669
cg26912861	0.68314	0.103609	0.579531	5.88915e-10	5.01517e-07	X	23354664	R	II	PTCHD1	Body	shore	Body-shore	chrX:23351142-23353639
cg03001143	0.558591	0.029086	0.529505	5.89936e-10	5.01517e-07	1	170114946	F	II	METTL11B	TSS1500	opensea	TSS1500-opensea
cg09890400	0.68457	0.0931606	0.59141	5.90316e-10	5.01517e-07	1	26503858	R	II	CNKSR1	TSS200	opensea	TSS200-opensea
cg14463292	0.354272	0.895919	-0.541647	5.90518e-10	5.01517e-07	3	192289252	R	I	FGF12	Body	opensea	Body-opensea
cg12310673	0.520732	0.0456112	0.475121	5.92957e-10	5.02562e-07	5	54529452	R	I	CCNO	5'UTR	island	5'UTR-island	chr5:54528814-54530163
cg00405699	0.858595	0.0610377	0.797558	5.95765e-10	5.02895e-07	5	100239919	F	II	ST8SIA4	TSS1500	shore	TSS1500-shore	chr5:100238722-100239138
cg11472279	0.0729719	0.709262	-0.63629	5.95773e-10	5.02895e-07	10	11059733	R	I	CUGBP2	Body	island	Body-island	chr10:11059442-11060524
cg06716730	0.95575	0.280092	0.675657	5.99577e-10	5.0508e-07	17	35851459	R	II	DUSP14	5'UTR	shore	5'UTR-shore	chr17:35849290-35850483
cg16273979	0.585962	0.0309171	0.555045	6.02752e-10	5.06726e-07	4	122376685	F	II		IGR	opensea	IGR-opensea
cg21803113	0.869193	0.138996	0.730197	6.04202e-10	5.06919e-07	4	144480338	F	I	LOC441046	TSS1500	shore	TSS1500-shore	chr4:144480541-144480947
cg04628434	0.954731	0.229683	0.725049	6.08311e-10	5.09338e-07	6	142622920	R	I	GPR126	TSS200	island	TSS200-island	chr6:142622583-142623453
cg06161657	0.633963	0.200975	0.432987	6.11118e-10	5.10659e-07	1	22238906	F	II	HSPG2	Body	opensea	Body-opensea
cg17423071	0.910469	0.12263	0.787839	6.14185e-10	5.11222e-07	10	67679803	F	II	CTNNA3	3'UTR	opensea	3'UTR-opensea
cg07543138	0.880818	0.0193966	0.861422	6.15336e-10	5.11222e-07	21	16434067	R	II	NRIP1	5'UTR	shelf	5'UTR-shelf	chr21:16436496-16437864
cg18090145	0.839788	0.0793968	0.760391	6.15486e-10	5.11222e-07	6	67741714	F	II		IGR	opensea	IGR-opensea
cg04767484	0.712279	0.062388	0.649891	6.20132e-10	5.13137e-07	15	76629104	F	II	ISL2	TSS200	island	TSS200-island	chr15:76628998-76629207
cg25565730	0.921949	0.379985	0.541964	6.22706e-10	5.13137e-07	6	152085565	F	II	ESR1	5'UTR	opensea	5'UTR-opensea
cg03478533	0.97496	0.0798982	0.895061	6.22731e-10	5.13137e-07	22	24989059	F	I	GGT1	5'UTR	island	5'UTR-island	chr22:24988593-24989279
cg25580656	0.870866	0.167186	0.70368	6.22835e-10	5.13137e-07	14	104197160	R	I	ZFYVE21	Body	shelf	Body-shelf	chr14:104193901-104194627
cg03211420	0.774832	0.332948	0.441884	6.24337e-10	5.13137e-07	6	50821399	R	II		IGR	shelf	IGR-shelf	chr6:50818180-50818431
cg15568892	0.921945	0.0934129	0.828532	6.27574e-10	5.13137e-07	19	40522655	F	II	ZNF546	3'UTR	opensea	3'UTR-opensea
cg07684796	0.159803	0.566317	-0.406514	6.28224e-10	5.13137e-07	10	54074209	R	II	DKK1	1stExon	island	1stExon-island	chr10:54073989-54074827
cg19145218	0.0944406	0.658892	-0.564451	6.28503e-10	5.13137e-07	20	749336	R	II	C20orf54	TSS200	opensea	TSS200-opensea
cg22546696	0.499472	0.0375875	0.461885	6.31109e-10	5.13137e-07	15	41952645	F	I	MGA	1stExon	island	1stExon-island	chr15:41952535-41953222
cg19267163	0.754242	0.100352	0.65389	6.31251e-10	5.13137e-07	6	125004984	F	II	NKAIN2	Body	opensea	Body-opensea
cg17098449	0.270998	0.97316	-0.702162	6.3178e-10	5.13137e-07	22	31364349	R	II	TUG1	TSS1500	shore	TSS1500-shore	chr22:31364564-31365575
cg00343312	0.056157	0.564553	-0.508396	6.34091e-10	5.13137e-07	7	84816338	R	II		IGR	shore	IGR-shore	chr7:84814839-84816242
cg14606164	0.572918	0.0522772	0.520641	6.3478e-10	5.13137e-07	15	63674148	F	II	CA12	TSS200	island	TSS200-island	chr15:63673888-63674160
cg23695504	0.9066	0.277262	0.629338	6.35486e-10	5.13137e-07	1	247275344	F	I	C1orf229	1stExon	island	1stExon-island	chr1:247274585-247275757
cg23029526	0.960156	0.394828	0.565327	6.37259e-10	5.13137e-07	1	21616984	R	I	ECE1	TSS1500	island	TSS1500-island	chr1:21616380-21617101
cg14986136	0.783053	0.0497396	0.733313	6.3756e-10	5.13137e-07	X	102611253	R	II	WBP5	TSS200	opensea	TSS200-opensea
cg21815807	0.543165	0.140228	0.402937	6.39628e-10	5.13805e-07	1	20875095	R	II		IGR	shelf	IGR-shelf	chr1:20878894-20880592
cg02258387	0.0559459	0.933227	-0.877281	6.41145e-10	5.1403e-07	12	21807177	F	II	LDHB	Body	shelf	Body-shelf	chr12:21810488-21810766
cg04546691	0.79651	0.0251375	0.771372	6.47337e-10	5.17877e-07	3	77143393	R	II	ROBO2	Body	shelf	Body-shelf	chr3:77147167-77147399
cg02146079	0.667457	0.0248423	0.642614	6.49297e-10	5.17877e-07	5	140724204	R	II	PCDHGA2	Body	shore	Body-shore	chr5:140725051-140725891
cg21834207	0.0301057	0.515903	-0.485797	6.507e-10	5.17877e-07	1	50489827	R	I	AGBL4	TSS1500	island	TSS1500-island	chr1:50489417-50489846
cg15580417	0.532165	0.0284874	0.503677	6.51462e-10	5.17877e-07	1	160053947	R	I	KCNJ9	Body	island	Body-island	chr1:160053721-160054738
cg27119318	0.560191	0.0213676	0.538824	6.52178e-10	5.17877e-07	21	40759574	R	I	WRB	Body	shore	Body-shore	chr21:40760626-40760829
cg22717227	0.171328	0.60018	-0.428851	6.60794e-10	5.20373e-07	10	50887568	R	II	C10orf53	TSS200	island	TSS200-island	chr10:50887565-50887862
cg07352539	0.828655	0.137369	0.691286	6.61909e-10	5.20373e-07	8	23261720	F	I	LOXL2	5'UTR	island	5'UTR-island	chr8:23260442-23261867
cg23532138	0.844947	0.327813	0.517134	6.6365e-10	5.20373e-07	19	41713384	R	II	CYP2S1	3'UTR	opensea	3'UTR-opensea
cg08821811	0.306538	0.786202	-0.479664	6.63726e-10	5.20373e-07	16	11391517	F	II		IGR	opensea	IGR-opensea
cg17035412	0.943744	0.0817459	0.861998	6.65165e-10	5.20373e-07	7	26415901	F	I		IGR	island	IGR-island	chr7:26415746-26416891
cg03668982	0.9595	0.0499826	0.909517	6.659e-10	5.20373e-07	3	23853015	R	II	UBE2E1	Body	shore	Body-shore	chr3:23851987-23852508
cg14335782	0.958847	0.509426	0.449421	6.66121e-10	5.20373e-07	20	33146543	R	I	MAP1LC3A	1stExon	island	1stExon-island	chr20:33146135-33147318
cg10261641	0.857498	0.311817	0.545681	6.67366e-10	5.20373e-07	13	112579938	R	II		IGR	shelf	IGR-shelf	chr13:112575723-112575998
cg03714522	0.872791	0.340999	0.531792	6.68381e-10	5.20373e-07	7	150822902	R	II	AGAP3	Body	island	Body-island	chr7:150822654-150823387
cg04685798	0.924725	0.0536011	0.871124	6.69156e-10	5.20373e-07	12	99642048	R	II	ANKS1B	Body	opensea	Body-opensea
cg25533096	0.458935	0.0132728	0.445662	6.69931e-10	5.20373e-07	7	75932911	F	II	HSPB1	Body	island	Body-island	chr7:75931704-75932978
cg14075742	0.746759	0.0323325	0.714427	6.70358e-10	5.20373e-07	18	5539428	R	II	EPB41L3	5'UTR	shelf	5'UTR-shelf	chr18:5542847-5543054
cg13850355	0.0806468	0.576954	-0.496307	6.78503e-10	5.23563e-07	4	47034939	F	II	GABRB1	Body	island	Body-island	chr4:47034427-47034940
cg15791815	0.750786	0.0273193	0.723466	6.78989e-10	5.23563e-07	4	93517547	F	II	GRID2	Body	opensea	Body-opensea
cg13682095	0.573725	0.0365078	0.537217	6.80126e-10	5.23563e-07	11	849733	R	I	TSPAN4	5'UTR	island	5'UTR-island	chr11:849087-850982
cg27007937	0.587513	0.0255957	0.561917	6.80261e-10	5.23563e-07	5	140480597	R	II	PCDHB3	1stExon	shore	1stExon-shore	chr5:140481546-140482460
cg17755923	0.066636	0.662574	-0.595938	6.80979e-10	5.23563e-07	1	16481715	R	I	EPHA2	Body	island	Body-island	chr1:16481484-16482782
cg23326675	0.551049	0.0343793	0.51667	6.83006e-10	5.23563e-07	10	75118622	F	I	TTC18	TSS200	island	TSS200-island	chr10:75118205-75118679
cg24956250	0.822077	0.304466	0.517611	6.83292e-10	5.23563e-07	7	139168481	F	I	KLRG2	TSS200	island	TSS200-island	chr7:139167480-139168712
cg11937703	0.712427	0.189116	0.523311	6.86781e-10	5.24052e-07	5	140307640	F	II	PCDHAC1	1stExon	shore	1stExon-shore	chr5:140305712-140307193
cg06019229	0.402178	0.0143001	0.387878	6.90067e-10	5.24052e-07	5	61601629	F	II	KIF2A	TSS1500	island	TSS1500-island	chr5:61601617-61602930
cg02318139	0.919818	0.0800329	0.839785	6.92065e-10	5.24052e-07	5	100240048	R	II	ST8SIA4	TSS1500	shore	TSS1500-shore	chr5:100238722-100239138
cg21463605	0.776633	0.277684	0.498949	6.92864e-10	5.24052e-07	22	18268249	F	II		IGR	island	IGR-island	chr22:18267968-18268250
cg01664241	0.132686	0.614439	-0.481753	6.93665e-10	5.24052e-07	4	73435425	F	II	ADAMTS3	TSS1500	shore	TSS1500-shore	chr4:73433783-73434289
cg24675094	0.470384	0.0251772	0.445206	6.94263e-10	5.24052e-07	20	44441164	R	II	UBE2C	TSS200	island	TSS200-island	chr20:44440946-44441655
cg00532474	0.972627	0.288673	0.683954	6.94707e-10	5.24052e-07	18	43652594	R	I	PSTPIP2	TSS1500	shore	TSS1500-shore	chr18:43651796-43652455
cg19187831	0.590565	0.0255775	0.564987	6.94883e-10	5.24052e-07	11	67232316	R	I	TMEM134	Body	island	Body-island	chr11:67232298-67232558
cg10013716	0.822187	0.0679902	0.754197	6.96167e-10	5.24052e-07	3	179168760	R	II	GNB4	5'UTR	island	5'UTR-island	chr3:179168735-179169593
cg00035945	0.761821	0.0523312	0.70949	6.96548e-10	5.24052e-07	4	75859212	R	II	PARM1	Body	island	Body-island	chr4:75858300-75859931
cg00450475	0.518203	0.0649074	0.453295	7.00931e-10	5.26395e-07	10	75118604	R	I	TTC18	1stExon	island	1stExon-island	chr10:75118205-75118679
cg23307203	0.949425	0.100218	0.849207	7.06912e-10	5.29929e-07	19	18499309	F	I	GDF15	Body	island	Body-island	chr19:18499097-18499697
cg04036101	0.970777	0.518458	0.452319	7.11225e-10	5.32201e-07	16	57836242	F	I	KIFC3	5'UTR	island	5'UTR-island	chr16:57835955-57836989
cg14434755	0.712146	0.0527194	0.659427	7.24145e-10	5.40894e-07	12	115107540	R	II		IGR	shore	IGR-shore	chr12:115109503-115110061
cg00584713	0.944003	0.077354	0.866649	7.26606e-10	5.41759e-07	1	213124685	R	II	VASH2	5'UTR	island	5'UTR-island	chr1:213123647-213125092
cg09763373	0.946082	0.132922	0.81316	7.29408e-10	5.42873e-07	16	596899	F	II	SOLH	Body	shore	Body-shore	chr16:595847-596197
cg01458228	0.629279	0.109387	0.519892	7.32891e-10	5.43921e-07	8	63160746	R	I	NKAIN3	TSS1500	island	TSS1500-island	chr8:63160598-63162064
cg07301433	0.766891	0.0238755	0.743015	7.33435e-10	5.43921e-07	2	38303999	R	I	CYP1B1	TSS1500	island	TSS1500-island	chr2:38301276-38304518
cg01879693	0.933251	0.0609886	0.872262	7.36114e-10	5.44934e-07	19	57067420	F	II	ZFP28	3'UTR	opensea	3'UTR-opensea
cg05654049	0.92301	0.0653637	0.857647	7.37437e-10	5.44942e-07	3	23852499	R	I	UBE2E1	Body	island	Body-island	chr3:23851987-23852508
cg10502220	0.556014	0.0518452	0.504169	7.41059e-10	5.45485e-07	4	176733966	R	II	GPM6A	1stExon	opensea	1stExon-opensea
cg27369307	0.952105	0.473242	0.478863	7.419e-10	5.45485e-07	6	73332843	F	I	KCNQ5	Body	island	Body-island	chr6:73330942-73333109
cg09219451	0.471724	0.031006	0.440718	7.42112e-10	5.45485e-07	7	27224123	R	I	HOXA11AS	TSS1500	shore	TSS1500-shore	chr7:27224267-27224596
cg22655561	0.942654	0.11833	0.824325	7.47943e-10	5.48208e-07	5	176883211	F	II	PRR7	3'UTR	shore	3'UTR-shore	chr5:176881221-176883117
cg12055258	0.399682	0.00852449	0.391158	7.48741e-10	5.48208e-07	7	121651766	R	II	PTPRZ1	Body	opensea	Body-opensea
cg23536372	0.118421	0.840953	-0.722532	7.50113e-10	5.48208e-07	2	80136875	F	I	CTNNA2	Body	opensea	Body-opensea
cg06407634	0.543174	0.0300494	0.513125	7.51096e-10	5.48208e-07	20	33460576	R	II	GGT7	1stExon	island	1stExon-island	chr20:33460430-33460866
cg05941624	0.86688	0.370452	0.496428	7.55819e-10	5.50596e-07	6	158402524	R	I	SYNJ2	TSS1500	island	TSS1500-island	chr6:158402072-158403444
cg23093589	0.0999573	0.560587	-0.46063	7.58536e-10	5.50596e-07	7	20824932	R	II	SP8	Body	island	Body-island	chr7:20823307-20825662
cg23479988	0.859753	0.100976	0.758777	7.5953e-10	5.50596e-07	7	87225898	R	II	ABCB1	Body	shelf	Body-shelf	chr7:87229551-87229890
cg25604326	0.454404	0.0549826	0.399421	7.59671e-10	5.50596e-07	5	141061747	R	I	ARAP3	1stExon	opensea	1stExon-opensea
cg12727374	0.974813	0.477313	0.4975	7.62973e-10	5.51264e-07	3	183542914	F	II	MAP6D1	Body	island	Body-island	chr3:183542496-183543804
cg16823397	0.868776	0.282414	0.586363	7.65288e-10	5.51264e-07	4	159329322	R	I		IGR	opensea	IGR-opensea
cg02189017	0.741674	0.147569	0.594105	7.66355e-10	5.51264e-07	7	158933456	F	II	VIPR2	Body	shelf	Body-shelf	chr7:158936507-158938492
cg05278204	0.892131	0.082517	0.809614	7.68063e-10	5.51264e-07	4	93476916	F	II	GRID2	Body	opensea	Body-opensea
cg07896312	0.918522	0.273553	0.644969	7.68225e-10	5.51264e-07	8	22409062	R	I	SORBS3	TSS200	island	TSS200-island	chr8:22408672-22409635
cg10245048	0.474272	0.0245893	0.449683	7.69022e-10	5.51264e-07	8	23082569	F	II	TNFRSF10A	1stExon	island	1stExon-island	chr8:23081956-23082975
cg22164577	0.897884	0.324736	0.573148	7.69884e-10	5.51264e-07	2	170685661	F	II	UBR3	Body	shore	Body-shore	chr2:170683860-170684629
cg26322231	0.609628	0.0477926	0.561835	7.73239e-10	5.52713e-07	7	138720803	F	I	ZC3HAV1L	TSS200	island	TSS200-island	chr7:138720044-138721019
cg12035269	0.614533	0.0291347	0.585398	7.75172e-10	5.53015e-07	19	44516267	F	II	ZNF230	3'UTR	opensea	3'UTR-opensea
cg23356309	0.736476	0.0658386	0.670638	7.76325e-10	5.53015e-07	5	140344620	R	II	PCDHA7	Body	shore	Body-shore	chr5:140346105-140346931
cg08591472	0.879463	0.479227	0.400236	7.78172e-10	5.53381e-07	7	1030197	F	I		IGR	island	IGR-island	chr7:1029950-1030325
cg03556393	0.978268	0.54524	0.433028	7.82335e-10	5.53821e-07	12	54378789	F	I	HOXC10	TSS200	island	TSS200-island	chr12:54378696-54380102
cg15565409	0.889256	0.282167	0.607089	7.82902e-10	5.53821e-07	X	118533172	F	I	SLC25A43	TSS200	island	TSS200-island	chrX:118533163-118533787
cg22278033	0.608693	0.0995732	0.50912	7.83145e-10	5.53821e-07	19	52206912	R	II	NCRNA00085	Body	shore	Body-shore	chr19:52207132-52207731
cg06235973	0.977336	0.559437	0.417899	7.84124e-10	5.53821e-07	19	14183619	F	II	LOC113230	TSS1500	island	TSS1500-island	chr19:14182735-14184744
cg06734250	0.0266465	0.630295	-0.603649	7.85917e-10	5.54145e-07	18	31802071	R	II	NOL4	Body	shore	Body-shore	chr18:31802358-31803792
cg18911592	0.520391	0.0188462	0.501545	7.87335e-10	5.54204e-07	6	26021147	F	II	HIST1H3A	1stExon	shore	1stExon-shore	chr6:26021957-26022193
cg24646414	0.458183	0.925183	-0.466999	7.88969e-10	5.54415e-07	8	11565725	R	II	GATA4	5'UTR	island	5'UTR-island	chr8:11565217-11567212
cg02667022	0.728662	0.106033	0.62263	7.99649e-10	5.6097e-07	5	147162223	R	I	JAKMIP2	5'UTR	opensea	5'UTR-opensea
cg13041467	0.922029	0.33685	0.58518	8.01345e-10	5.61051e-07	3	134092614	R	I	AMOTL2	5'UTR	island	5'UTR-island	chr3:134092257-134093741
cg10866755	0.519076	0.046053	0.473023	8.03618e-10	5.61051e-07	2	180725718	R	II	ZNF385B	5'UTR	island	5'UTR-island	chr2:180725717-180726465
cg26070319	0.870134	0.29694	0.573195	8.06067e-10	5.61051e-07	14	103687248	R	I		IGR	island	IGR-island	chr14:103686558-103687376
cg26229024	0.641572	0.0432038	0.598368	8.06464e-10	5.61051e-07	5	140473857	R	II	PCDHB2	TSS1500	shore	TSS1500-shore	chr5:140475599-140476607
cg24467326	0.12105	0.841233	-0.720183	8.06519e-10	5.61051e-07	10	9646929	R	II		IGR	opensea	IGR-opensea
cg04430582	0.919906	0.215396	0.70451	8.09453e-10	5.62106e-07	17	6922320	R	II	MIR195	TSS1500	shelf	TSS1500-shelf	chr17:6925400-6927527
cg22747650	0.0174571	0.535712	-0.518255	8.10742e-10	5.62106e-07	7	150020218	R	II	LRRC61	TSS200	island	TSS200-island	chr7:150019950-150020752
cg27167343	0.959869	0.100724	0.859145	8.1225e-10	5.62212e-07	6	20212673	R	I	MBOAT1	TSS200	island	TSS200-island	chr6:20212268-20213133
cg18894198	0.781624	0.207731	0.573893	8.17156e-10	5.63111e-07	7	157938097	F	II	PTPRN2	Body	shore	Body-shore	chr7:157937614-157937841
cg20742981	0.891097	0.0542681	0.836829	8.18546e-10	5.63111e-07	22	31644190	R	II	LIMK2	TSS200	opensea	TSS200-opensea
cg03504078	0.565873	0.0474335	0.51844	8.21389e-10	5.63111e-07	5	140480218	R	II	PCDHB3	TSS200	shore	TSS200-shore	chr5:140481546-140482460
cg02538553	0.235798	0.804107	-0.568309	8.21511e-10	5.63111e-07	16	34712713	R	II	LOC146481	Body	opensea	Body-opensea
cg13335271	0.564651	0.0237155	0.540936	8.21692e-10	5.63111e-07	8	33783578	F	II		IGR	opensea	IGR-opensea
cg22821324	0.0640209	0.677099	-0.613078	8.21755e-10	5.63111e-07	4	176923439	R	II	GPM6A	5'UTR	island	5'UTR-island	chr4:176923075-176923630
cg06352370	0.509256	0.0413317	0.467925	8.23039e-10	5.63111e-07	1	28286365	R	II	XKR8	TSS200	island	TSS200-island	chr1:28286019-28286838
cg17768491	0.961527	0.567812	0.393715	8.26219e-10	5.63345e-07	19	41018876	R	I	SPTBN4	Body	island	Body-island	chr19:41018525-41019486
cg14538146	0.576657	0.0288616	0.547796	8.27353e-10	5.63345e-07	19	45146976	F	I	PVR	TSS200	shore	TSS200-shore	chr19:45147074-45147721
cg17604223	0.694754	0.230602	0.464153	8.27451e-10	5.63345e-07	4	109093158	F	II	LOC641518	TSS200	island	TSS200-island	chr4:109093038-109094546
cg12953095	0.452087	0.0373968	0.41469	8.29419e-10	5.63761e-07	13	21347486	F	I	N6AMT2	5'UTR	island	5'UTR-island	chr13:21347443-21348257
cg03977782	0.777606	0.0342474	0.743359	8.32007e-10	5.64596e-07	3	113251680	F	II	SIDT1	5'UTR	shore	5'UTR-shore	chr3:113251699-113252290
cg07069087	0.962746	0.320037	0.642709	8.3476e-10	5.6554e-07	4	94078925	R	II	GRID2	Body	opensea	Body-opensea
cg12455762	0.613998	0.107142	0.506856	8.43473e-10	5.69691e-07	4	40859095	F	I	APBB2	Body	island	Body-island	chr4:40858884-40859162
cg16011583	0.965769	0.499574	0.466195	8.43632e-10	5.69691e-07	17	59489182	F	I	C17orf82	1stExon	island	1stExon-island	chr17:59488115-59490485
cg11740103	0.039758	0.506849	-0.467091	8.48424e-10	5.71998e-07	7	150020945	F	II	ACTR3C	TSS200	shore	TSS200-shore	chr7:150019950-150020752
cg06639332	0.0499573	0.590346	-0.540389	8.53648e-10	5.74587e-07	13	37248305	F	II	C13orf36	5'UTR	island	5'UTR-island	chr13:37247949-37248463
cg11743827	0.728891	0.0445406	0.68435	8.55388e-10	5.74826e-07	3	185080905	R	II	MAP3K13	TSS200	opensea	TSS200-opensea
cg00400183	0.944477	0.414521	0.529955	8.56954e-10	5.7493e-07	19	50194224	R	I	C19orf76	3'UTR	island	3'UTR-island	chr19:50193020-50194798
cg15755265	0.431622	0.0298452	0.401777	8.59322e-10	5.7493e-07	15	63673502	R	II	CA12	Body	shore	Body-shore	chr15:63673888-63674160
cg13465292	0.964615	0.565872	0.398742	8.59696e-10	5.7493e-07	7	9766677	F	I		IGR	shore	IGR-shore	chr7:9765661-9766215
cg21885317	0.951209	0.307607	0.643601	8.64154e-10	5.76246e-07	8	124248094	F	I	C8orf76	Body	opensea	Body-opensea
cg23858040	0.0631754	0.742829	-0.679654	8.65546e-10	5.76246e-07	10	11059577	R	I	CUGBP2	Body	island	Body-island	chr10:11059442-11060524
cg15537850	0.891712	0.0477698	0.843942	8.65825e-10	5.76246e-07	8	144661051	F	II	NAPRT1	TSS1500	shore	TSS1500-shore	chr8:144659745-144660635
cg05287284	0.82212	0.224062	0.598058	8.72669e-10	5.79871e-07	8	105962177	R	II		IGR	opensea	IGR-opensea
cg08512490	0.959951	0.249755	0.710196	8.74758e-10	5.79914e-07	16	72821498	R	II	ZFHX3	Body	island	Body-island	chr16:72821140-72821592
cg06494642	0.975903	0.27204	0.703863	8.76334e-10	5.79914e-07	16	67233861	F	II	ELMO3	Body	island	Body-island	chr16:67233032-67233862
cg07335294	0.967407	0.565946	0.401461	8.76923e-10	5.79914e-07	6	84417933	F	II	SNAP91	Body	island	Body-island	chr6:84417597-84419378
cg11344614	0.759826	0.193182	0.566644	8.80954e-10	5.81061e-07	21	27010160	R	II	JAM2	TSS1500	shore	TSS1500-shore	chr21:27011624-27012398
cg17031898	0.696547	0.0634559	0.633091	8.84657e-10	5.81061e-07	4	145563731	R	II		IGR	shelf	IGR-shelf	chr4:145566242-145567413
cg00339300	0.546117	0.0366336	0.509483	8.84679e-10	5.81061e-07	1	61508924	R	I		IGR	island	IGR-island	chr1:61508642-61509282
cg04713951	0.414393	0.0190108	0.395382	8.85011e-10	5.81061e-07	22	38966166	R	I	DMC1	1stExon	island	1stExon-island	chr22:38965733-38966196
cg23017261	0.539759	0.0262301	0.513529	8.85939e-10	5.81061e-07	5	140431882	R	I	PCDHB1	1stExon	opensea	1stExon-opensea
cg14144771	0.821958	0.228234	0.593724	8.87052e-10	5.81061e-07	14	101438663	R	II	SNORD114-15	TSS1500	opensea	TSS1500-opensea
cg06785999	0.719257	0.111521	0.607736	8.90617e-10	5.82478e-07	14	60975964	F	I	SIX6	1stExon	island	1stExon-island	chr14:60975732-60978180
cg23310850	0.883937	0.267962	0.615975	8.94586e-10	5.8293e-07	19	19051337	F	I	HOMER3	TSS1500	island	TSS1500-island	chr19:19051019-19051939
cg13365753	0.768409	0.277825	0.490584	8.94721e-10	5.8293e-07	2	234390545	R	II	USP40	Body	opensea	Body-opensea
cg09800026	0.975199	0.242405	0.732794	8.9552e-10	5.8293e-07	21	45662262	R	I	ICOSLG	TSS1500	island	TSS1500-island	chr21:45660557-45663172
cg02951568	0.980342	0.0980157	0.882326	8.99423e-10	5.84339e-07	14	105560199	R	I		IGR	island	IGR-island	chr14:105559492-105560409
cg27236629	0.449672	0.0529151	0.396757	9.01048e-10	5.84339e-07	15	96877720	F	II	NR2F2	Body	island	Body-island	chr15:96873408-96877721
cg09834142	0.96337	0.190143	0.773227	9.01906e-10	5.84339e-07	X	64255215	F	I		IGR	island	IGR-island	chrX:64254408-64255291
cg09793988	0.0470028	0.583615	-0.536612	9.0534e-10	5.84686e-07	16	55543053	R	II	LPCAT2	1stExon	island	1stExon-island	chr16:55542920-55543274
cg24311382	0.583114	0.0228513	0.560263	9.06112e-10	5.84686e-07	6	132272408	R	I	CTGF	1stExon	island	1stExon-island	chr6:132271826-132272566
cg15424739	0.782547	0.242107	0.54044	9.0697e-10	5.84686e-07	19	18901666	F	I	COMP	Body	island	Body-island	chr19:18899037-18902284
cg09178190	0.638988	0.0189415	0.620046	9.10725e-10	5.84686e-07	5	140529580	R	II	PCDHB6	TSS1500	shore	TSS1500-shore	chr5:140531157-140532017
cg15915129	0.850243	0.344121	0.506122	9.10886e-10	5.84686e-07	11	124933008	R	II	SLC37A2	TSS200	island	TSS200-island	chr11:124932730-124933657
cg17484036	0.595326	0.0507086	0.544617	9.10888e-10	5.84686e-07	8	63160761	R	I	NKAIN3	TSS1500	island	TSS1500-island	chr8:63160598-63162064
cg09820792	0.939122	0.199558	0.739564	9.15312e-10	5.86147e-07	1	109656440	R	II	KIAA1324	TSS200	island	TSS200-island	chr1:109656095-109656611
cg08706732	0.946046	0.267106	0.67894	9.15986e-10	5.86147e-07	1	29448625	F	I	TMEM200B	5'UTR	island	5'UTR-island	chr1:29447699-29451847
cg11655243	0.768995	0.181452	0.587543	9.25088e-10	5.9106e-07	5	140778396	F	II	PCDHGA4	Body	shore	Body-shore	chr5:140779013-140779659
cg16899920	0.642912	0.154815	0.488097	9.28087e-10	5.91915e-07	1	154474518	R	I	TDRD10	TSS200	island	TSS200-island	chr1:154474107-154475699
cg20919942	0.974553	0.40288	0.571673	9.29277e-10	5.91915e-07	17	28088580	F	I	SSH2	Body	island	Body-island	chr17:28088027-28088607
cg09248345	0.510816	0.0249018	0.485914	9.3262e-10	5.92654e-07	1	165325553	F	I	LMX1A	TSS1500	island	TSS1500-island	chr1:165324191-165326328
cg10777702	0.550734	0.0553248	0.495409	9.3473e-10	5.92654e-07	19	45147005	F	I	PVR	TSS200	shore	TSS200-shore	chr19:45147074-45147721
cg18931750	0.117356	0.564101	-0.446745	9.35904e-10	5.92654e-07	19	8809345	R	II	ACTL9	TSS200	shore	TSS200-shore	chr19:8807813-8808794
cg22635491	0.73919	0.0256779	0.713512	9.37378e-10	5.92654e-07	12	115109934	R	I	TBX3	Body	island	Body-island	chr12:115109503-115110061
cg23450314	0.874118	0.0566688	0.81745	9.37572e-10	5.92654e-07	2	150718704	F	II		IGR	opensea	IGR-opensea
cg07349045	0.678776	0.0617163	0.61706	9.42478e-10	5.94849e-07	8	70745597	R	II	SLCO5A1	5'UTR	island	5'UTR-island	chr8:70744098-70747441
cg00980804	0.971127	0.140743	0.830384	9.45306e-10	5.95729e-07	2	150977441	F	II		IGR	opensea	IGR-opensea
cg01793704	0.735915	0.085856	0.650059	9.51683e-10	5.98839e-07	7	130126024	R	I	MEST	TSS200	island	TSS200-island	chr7:130126017-130126801
cg23729050	0.892677	0.305661	0.587016	9.57111e-10	6.01344e-07	2	208030732	R	I	KLF7	TSS200	shore	TSS200-shore	chr2:208030852-208031477
cg17154315	0.0538327	0.458584	-0.404752	9.61155e-10	6.02973e-07	8	106331166	F	I	ZFPM2	5'UTR	island	5'UTR-island	chr8:106330518-106332120
cg00318320	0.970408	0.212246	0.758162	9.65409e-10	6.04212e-07	2	242498098	R	I	BOK	TSS200	island	TSS200-island	chr2:242498013-242499274
cg08087379	0.092697	0.924178	-0.831481	9.67204e-10	6.04212e-07	22	31364274	R	II	TUG1	TSS1500	shore	TSS1500-shore	chr22:31364564-31365575
cg03272326	0.937105	0.267001	0.670104	9.68751e-10	6.04212e-07	1	166136939	F	II	FAM78B	TSS1500	shore	TSS1500-shore	chr1:166134258-166136448
cg19133221	0.945846	0.0836511	0.862194	9.72425e-10	6.04212e-07	17	47210279	R	I	B4GALNT2	TSS200	island	TSS200-island	chr17:47209811-47210740
cg27530576	0.632358	0.232287	0.400071	9.72938e-10	6.04212e-07	6	33401480	R	I	SYNGAP1	Body	opensea	Body-opensea
cg12068833	0.712236	0.066608	0.645628	9.73937e-10	6.04212e-07	4	132896266	F	II		IGR	shore	IGR-shore	chr4:132896360-132896778
cg04307977	0.649537	0.148097	0.50144	9.74239e-10	6.04212e-07	2	207307544	R	II	ADAM23	TSS1500	shore	TSS1500-shore	chr2:207308266-207308907
cg05928342	0.834375	0.0535131	0.780862	9.75498e-10	6.04212e-07	19	9473598	F	I	ZNF177	TSS200	island	TSS200-island	chr19:9473589-9474001
cg02757456	0.908356	0.455061	0.453294	9.76226e-10	6.04212e-07	4	4577434	R	II		IGR	island	IGR-island	chr4:4577004-4577448
cg27120667	0.599063	0.0264777	0.572585	9.84865e-10	6.08384e-07	6	42016677	R	I	CCND3	TSS200	island	TSS200-island	chr6:42016243-42016731
cg09484752	0.738093	0.0768774	0.661215	9.85896e-10	6.08384e-07	5	140818522	F	II	PCDHGA4	Body	shelf	Body-shelf	chr5:140821228-140821688
cg04264374	0.497853	0.0165091	0.481344	9.89508e-10	6.09319e-07	6	32121837	R	II	PPT2	5'UTR	island	5'UTR-island	chr6:32121829-32122529
cg11113760	0.523437	0.0151746	0.508262	9.92996e-10	6.09319e-07	2	180726247	F	I	ZNF385B	TSS200	island	TSS200-island	chr2:180725717-180726465
cg22329423	0.752325	0.0925519	0.659773	9.9441e-10	6.09319e-07	20	21490572	F	I		IGR	island	IGR-island	chr20:21485932-21496714
cg22691926	0.714631	0.163068	0.551563	9.95583e-10	6.09319e-07	3	27156148	R	II		IGR	opensea	IGR-opensea
cg03991848	0.866159	0.37667	0.489489	9.97307e-10	6.09319e-07	11	76838498	R	II	MYO7A	TSS1500	opensea	TSS1500-opensea
cg25026949	0.937752	0.345109	0.592643	9.99417e-10	6.09319e-07	2	144099197	R	II	ARHGAP15	Body	opensea	Body-opensea
cg15006396	0.805986	0.0226571	0.783328	9.99428e-10	6.09319e-07	3	101546859	F	II	FAM55C	3'UTR	opensea	3'UTR-opensea
cg16135698	0.548301	0.0683107	0.47999	1.00026e-09	6.09319e-07	17	46825179	F	II		IGR	island	IGR-island	chr17:46824785-46825372
cg02763536	0.950092	0.118766	0.831325	1.00254e-09	6.09319e-07	17	40932515	R	I	WNK4	TSS200	island	TSS200-island	chr17:40932329-40933299
cg07172256	0.969944	0.59321	0.376734	1.00316e-09	6.09319e-07	5	65220910	R	II	ERBB2IP	TSS1500	island	TSS1500-island	chr5:65220759-65222416
cg26809497	0.856354	0.296922	0.559432	1.00355e-09	6.09319e-07	8	69244152	F	II		IGR	shore	IGR-shore	chr8:69242920-69243803
cg23349726	0.703432	0.0989249	0.604507	1.00556e-09	6.09651e-07	2	21320297	R	II		IGR	opensea	IGR-opensea
cg14372937	0.231689	0.766799	-0.53511	1.00889e-09	6.10603e-07	X	31090318	F	II	FTHL17	TSS200	island	TSS200-island	chrX:31089886-31090330
cg04637478	0.514008	0.0601063	0.453902	1.01007e-09	6.10603e-07	5	140753655	R	II	PCDHGA4	Body	island	Body-island	chr5:140753654-140753952
cg01575930	0.940765	0.387547	0.553219	1.01312e-09	6.11551e-07	5	140733385	R	II	PCDHGA2	Body	shore	Body-shore	chr5:140734720-140735028
cg08146483	0.0294644	0.647282	-0.617818	1.01635e-09	6.11981e-07	1	75602412	R	I	LHX8	Body	island	Body-island	chr1:75601998-75602878
cg09777776	0.523869	0.0393157	0.484553	1.01677e-09	6.11981e-07	19	24269890	R	II	ZNF254	TSS200	opensea	TSS200-opensea
cg02329935	0.968625	0.425941	0.542684	1.02054e-09	6.1251e-07	5	76506492	R	I	PDE8B	TSS1500	island	TSS1500-island	chr5:76506029-76507189
cg23152743	0.878027	0.231364	0.646663	1.0206e-09	6.1251e-07	7	139168451	R	I	KLRG2	1stExon	island	1stExon-island	chr7:139167480-139168712
cg08017634	0.905831	0.150806	0.755024	1.02297e-09	6.13043e-07	8	144659831	F	II	NAPRT1	Body	island	Body-island	chr8:144659745-144660635
cg11785652	0.739931	0.0683345	0.671597	1.02828e-09	6.15338e-07	1	92949337	F	I	GFI1	5'UTR	island	5'UTR-island	chr1:92945907-92952609
cg27580026	0.437792	0.0325087	0.405284	1.02977e-09	6.15341e-07	2	27717965	R	I	FNDC4	1stExon	island	1stExon-island	chr2:27717681-27718337
cg19756025	0.924009	0.0889107	0.835098	1.03173e-09	6.15629e-07	6	67658563	R	II		IGR	opensea	IGR-opensea
cg22010791	0.163711	0.839147	-0.675437	1.03671e-09	6.16788e-07	X	31090296	F	I	FTHL17	TSS200	island	TSS200-island	chrX:31089886-31090330
cg16648094	0.940067	0.0880992	0.851967	1.03735e-09	6.16788e-07	8	62412760	R	II	CLVS1	3'UTR	opensea	3'UTR-opensea
cg20857228	0.903847	0.031687	0.87216	1.03813e-09	6.16788e-07	8	101170192	R	I	SPAG1	TSS1500	island	TSS1500-island	chr8:101170161-101170827
cg01933836	0.544541	0.0870634	0.457477	1.04128e-09	6.17776e-07	11	122854796	R	I		IGR	shore	IGR-shore	chr11:122854930-122855582
cg10249285	0.833159	0.172084	0.661075	1.04332e-09	6.18104e-07	20	22795685	F	II		IGR	opensea	IGR-opensea
cg01000954	0.880902	0.447475	0.433427	1.04809e-09	6.19797e-07	5	140821244	R	I	PCDHGA4	Body	island	Body-island	chr5:140821228-140821688
cg12033273	0.187513	0.69791	-0.510397	1.0514e-09	6.19797e-07	1	155247785	F	II	HCN3	Body	shore	Body-shore	chr1:155246991-155247748
cg13817952	0.627504	0.0535122	0.573992	1.0521e-09	6.19797e-07	9	124990456	R	I	LHX6	Body	island	Body-island	chr9:124987743-124991086
cg00787290	0.407597	0.0433578	0.364239	1.05215e-09	6.19797e-07	6	118226103	F	II		IGR	shore	IGR-shore	chr6:118228042-118229811
cg18357526	0.730408	0.0437802	0.686628	1.05717e-09	6.21715e-07	6	26021779	F	I	HIST1H4A	TSS200	shore	TSS200-shore	chr6:26021957-26022193
cg14434412	0.899058	0.190471	0.708587	1.0584e-09	6.21715e-07	8	86504072	F	II		IGR	opensea	IGR-opensea
cg22488859	0.844226	0.0535379	0.790688	1.06015e-09	6.21865e-07	2	38303831	R	I	CYP1B1	TSS1500	island	TSS1500-island	chr2:38301276-38304518
cg08851530	0.0565794	0.531304	-0.474725	1.06469e-09	6.23096e-07	6	28072375	R	I		IGR	shore	IGR-shore	chr6:28072464-28072926
cg24240466	0.566579	0.0491929	0.517386	1.06563e-09	6.23096e-07	15	78111830	F	I		IGR	island	IGR-island	chr15:78110841-78112853
cg13817859	0.892083	0.361369	0.530713	1.06675e-09	6.23096e-07	14	100111871	R	I	HHIPL1	Body	island	Body-island	chr14:100111120-100111906
cg24656271	0.731308	0.0604177	0.67089	1.07509e-09	6.27088e-07	5	140793358	R	II	PCDHGA4	Body	shore	Body-shore	chr5:140794358-140795045
cg19026233	0.950229	0.0483952	0.901833	1.07726e-09	6.2747e-07	2	210648692	R	II	UNC80	Body	opensea	Body-opensea
cg01725531	0.522108	0.0330843	0.489024	1.08568e-09	6.31491e-07	8	23082789	F	I	TNFRSF10A	TSS200	island	TSS200-island	chr8:23081956-23082975
cg23338029	0.61119	0.0291537	0.582037	1.0882e-09	6.32068e-07	5	140621754	R	II	PCDHB19P	Body	shore	Body-shore	chr5:140620864-140621698
cg18754370	0.0657069	0.637887	-0.57218	1.08991e-09	6.32179e-07	19	19497405	R	II	GATAD2A	5'UTR	shore	5'UTR-shore	chr19:19495952-19497038
cg05012825	0.651874	0.0225187	0.629355	1.09462e-09	6.3347e-07	19	45147078	R	I	PVR	TSS200	island	TSS200-island	chr19:45147074-45147721
cg21933859	0.965934	0.408675	0.557259	1.09519e-09	6.3347e-07	2	211090271	R	II	ACADL	TSS200	shore	TSS200-shore	chr2:211089413-211090176
cg06859084	0.0545859	0.780086	-0.7255	1.10532e-09	6.36951e-07	2	137523042	R	II		IGR	island	IGR-island	chr2:137522460-137523696
cg01802380	0.687796	0.0828584	0.604938	1.10558e-09	6.36951e-07	13	107865407	R	II	FAM155A	Body	opensea	Body-opensea
cg01960456	0.933794	0.45496	0.478834	1.1068e-09	6.36951e-07	3	186649428	F	II	ST6GAL1	5'UTR	shore	5'UTR-shore	chr3:186648174-186649103
cg03078043	0.931056	0.162458	0.768599	1.10761e-09	6.36951e-07	11	66791038	F	I	SYT12	5'UTR	island	5'UTR-island	chr11:66790543-66791440
cg08430292	0.408756	0.0209745	0.387781	1.10887e-09	6.36951e-07	6	98427041	R	II		IGR	opensea	IGR-opensea
cg00646140	0.584241	0.0459961	0.538245	1.11283e-09	6.38337e-07	X	2847561	R	II	ARSD	TSS200	shore	TSS200-shore	chrX:2846195-2847511
cg07997035	0.898352	0.038347	0.860005	1.11451e-09	6.38421e-07	3	79816949	R	II	ROBO1	5'UTR	shore	5'UTR-shore	chr3:79815638-79815900
cg25373100	0.954475	0.337099	0.617375	1.11658e-09	6.38726e-07	5	76506484	R	I	PDE8B	TSS1500	island	TSS1500-island	chr5:76506029-76507189
cg05347845	0.967254	0.394247	0.573006	1.12144e-09	6.40626e-07	1	229569892	F	I	ACTA1	TSS200	island	TSS200-island	chr1:229567206-229570684
cg18872215	0.0386884	0.579116	-0.540428	1.12371e-09	6.41039e-07	6	136872115	F	I	MAP7	TSS1500	island	TSS1500-island	chr6:136870826-136872145
cg10534507	0.928162	0.478869	0.449293	1.12937e-09	6.43386e-07	15	82336761	R	I	MEX3B	Body	island	Body-island	chr15:82335472-82339937
cg13921352	0.651237	0.0228652	0.628371	1.13364e-09	6.44514e-07	3	68981890	F	II	FAM19A4	TSS200	island	TSS200-island	chr3:68980783-68982035
cg13023681	0.705487	0.0851967	0.620291	1.13553e-09	6.44514e-07	2	10444156	R	II	HPCAL1	5'UTR	island	5'UTR-island	chr2:10442308-10444509
cg13107760	0.964518	0.546437	0.418081	1.13601e-09	6.44514e-07	2	185463209	R	II	ZNF804A	1stExon	island	1stExon-island	chr2:185463208-185463589
cg10363975	0.874009	0.467554	0.406455	1.15196e-09	6.51802e-07	6	142622897	R	II	GPR126	TSS200	island	TSS200-island	chr6:142622583-142623453
cg18595137	0.0533877	0.46361	-0.410223	1.15199e-09	6.51802e-07	13	39458059	R	II	FREM2	3'UTR	opensea	3'UTR-opensea
cg27610579	0.888848	0.0127526	0.876095	1.15444e-09	6.52018e-07	6	57036894	R	II	BAG2	TSS1500	shore	TSS1500-shore	chr6:57036954-57037731
cg11532725	0.894538	0.0317733	0.862764	1.15551e-09	6.52018e-07	2	56407143	R	II		IGR	shelf	IGR-shelf	chr2:56410865-56412539
cg12645220	0.022567	0.398694	-0.376127	1.15987e-09	6.53586e-07	20	9819272	R	II	PAK7	5'UTR	island	5'UTR-island	chr20:9819271-9819861
cg02394512	0.62545	0.158219	0.467231	1.16932e-09	6.58021e-07	11	94245735	R	I		IGR	island	IGR-island	chr11:94245546-94245891
cg01197871	0.922178	0.32343	0.598748	1.17151e-09	6.58197e-07	16	89323411	F	I		IGR	island	IGR-island	chr16:89323280-89323661
cg15243570	0.671827	0.0310998	0.640728	1.17281e-09	6.58197e-07	22	20792217	F	I	SCARF2	TSS200	island	TSS200-island	chr22:20790638-20792665
cg04454259	0.690264	0.0857284	0.604535	1.18454e-09	6.61659e-07	21	37507390	R	II	CBR3	1stExon	island	1stExon-island	chr21:37507198-37508259
cg14184164	0.903362	0.0274516	0.875911	1.1854e-09	6.61659e-07	9	30688981	R	I		IGR	opensea	IGR-opensea
cg02429656	0.518679	0.0194094	0.499269	1.18565e-09	6.61659e-07	12	26275311	F	I	BHLHE41	Body	island	Body-island	chr12:26275049-26275878
cg05281418	0.451662	0.903376	-0.451714	1.18607e-09	6.61659e-07	7	20836900	F	I		IGR	shore	IGR-shore	chr7:20837551-20838369
cg03648789	0.524014	0.0604402	0.463574	1.18694e-09	6.61659e-07	2	38304037	R	I	CYP1B1	TSS1500	island	TSS1500-island	chr2:38301276-38304518
cg14529331	0.658299	0.159539	0.49876	1.19425e-09	6.64502e-07	12	97856995	R	II		IGR	opensea	IGR-opensea
cg01957786	0.964631	0.564658	0.399973	1.19524e-09	6.64502e-07	4	30906189	R	II	PCDH7	Body	opensea	Body-opensea
cg12453014	0.642843	0.181342	0.461501	1.20468e-09	6.67417e-07	5	119801142	R	I	PRR16	5'UTR	island	5'UTR-island	chr5:119800971-119801194
cg07388258	0.693253	0.0771187	0.616135	1.2053e-09	6.67417e-07	X	48749177	F	II		IGR	island	IGR-island	chrX:48748397-48749372
cg25769315	0.413143	0.895005	-0.481863	1.20566e-09	6.67417e-07	4	53708502	R	II		IGR	opensea	IGR-opensea
cg04007151	0.595039	0.0612483	0.533791	1.20829e-09	6.67417e-07	5	43193035	F	II	MGC42105	5'UTR	island	5'UTR-island	chr5:43191974-43193155
cg25887069	0.926762	0.224822	0.70194	1.20852e-09	6.67417e-07	22	38221009	R	I	GALR3	Body	island	Body-island	chr22:38220589-38221619
cg13890428	0.959781	0.182347	0.777435	1.21208e-09	6.67737e-07	8	142316216	F	II		IGR	shelf	IGR-shelf	chr8:142318353-142319155
cg01419567	0.928072	0.0622704	0.865802	1.21231e-09	6.67737e-07	8	77594595	R	I	ZFHX4	5'UTR	island	5'UTR-island	chr8:77594255-77594860
cg14839014	0.75432	0.0672852	0.687035	1.21496e-09	6.68309e-07	8	110100005	F	II	TRHR	1stExon	opensea	1stExon-opensea
cg11424682	0.579149	0.025004	0.554145	1.21932e-09	6.6982e-07	11	63997740	F	I	DNAJC4	TSS200	island	TSS200-island	chr11:63997662-63998412
cg10293293	0.712887	0.0228582	0.690029	1.22269e-09	6.69911e-07	X	23761105	F	II	ACOT9	Body	island	Body-island	chrX:23761070-23761610
cg04340430	0.383798	0.963459	-0.579661	1.22521e-09	6.69911e-07	2	113967479	F	II	LOC440839	Body	opensea	Body-opensea
cg11973900	0.942122	0.4085	0.533622	1.22561e-09	6.69911e-07	1	175162310	F	I	KIAA0040	TSS200	island	TSS200-island	chr1:175161900-175162364
cg09321400	0.27522	0.745765	-0.470544	1.22634e-09	6.69911e-07	16	55690443	R	I	SLC6A2	TSS200	island	TSS200-island	chr16:55689598-55690895
cg17459635	0.666491	0.223734	0.442757	1.22755e-09	6.69911e-07	15	89181615	R	II	ISG20	TSS1500	opensea	TSS1500-opensea
cg01990257	0.673865	0.0652831	0.608582	1.23291e-09	6.71952e-07	8	33847504	R	II		IGR	opensea	IGR-opensea
cg25264265	0.836515	0.0458366	0.790678	1.24004e-09	6.74952e-07	3	185080997	R	II	MAP3K13	1stExon	opensea	1stExon-opensea
cg27201457	0.935622	0.574318	0.361303	1.24346e-09	6.75926e-07	17	5984291	F	I	WSCD1	Body	opensea	Body-opensea
cg02615131	0.971482	0.270769	0.700713	1.25466e-09	6.79735e-07	X	152066735	F	I		IGR	island	IGR-island	chrX:152066196-152066811
cg11465226	0.979984	0.125288	0.854696	1.25515e-09	6.79735e-07	5	176882869	F	II	PRR7	Body	island	Body-island	chr5:176881221-176883117
cg06518327	0.887873	0.352358	0.535516	1.25574e-09	6.79735e-07	7	157261163	F	I		IGR	island	IGR-island	chr7:157260938-157261221
cg12766058	0.520955	0.0208451	0.50011	1.25802e-09	6.79735e-07	6	29720894	F	II		IGR	island	IGR-island	chr6:29720381-29721101
cg23000734	0.90947	0.555564	0.353907	1.25915e-09	6.79735e-07	10	126850823	R	I	CTBP2	TSS1500	island	TSS1500-island	chr10:126847224-126851327
cg19660744	0.782725	0.385048	0.397677	1.26119e-09	6.79735e-07	7	122636106	F	II	TAS2R16	TSS1500	opensea	TSS1500-opensea
cg10170049	0.749666	0.0385093	0.711156	1.26307e-09	6.79735e-07	15	94774288	R	II		IGR	shore	IGR-shore	chr15:94774615-94774979
cg02125910	0.483101	0.0441791	0.438921	1.26356e-09	6.79735e-07	5	140479983	F	II	PCDHB3	TSS1500	shore	TSS1500-shore	chr5:140481546-140482460
cg23299262	0.644557	0.138969	0.505587	1.27156e-09	6.82616e-07	17	40932983	F	II	WNK4	1stExon	island	1stExon-island	chr17:40932329-40933299
cg04030146	0.708583	0.0578259	0.650757	1.2722e-09	6.82616e-07	10	68562573	R	II	CTNNA3	Body	opensea	Body-opensea
cg15123730	0.915365	0.222618	0.692747	1.27558e-09	6.83548e-07	19	13215387	R	I		IGR	island	IGR-island	chr19:13215244-13215543
cg22170457	0.801361	0.0726327	0.728728	1.27938e-09	6.847e-07	2	151000885	R	II		IGR	opensea	IGR-opensea
cg12412079	0.581847	0.0307969	0.55105	1.28152e-09	6.84964e-07	3	68981877	F	I	FAM19A4	TSS200	island	TSS200-island	chr3:68980783-68982035
cg13829104	0.795529	0.0829594	0.712569	1.28625e-09	6.86608e-07	12	115118806	F	II	TBX3	Body	shore	Body-shore	chr12:115120774-115122945
cg11392885	0.563788	0.0780854	0.485703	1.28923e-09	6.87314e-07	4	153601123	F	I	TMEM154	1stExon	opensea	1stExon-opensea
cg23052020	0.935995	0.120446	0.81555	1.29215e-09	6.87508e-07	6	106960170	R	I	AIM1	1stExon	island	1stExon-island	chr6:106959764-106960985
cg12387464	0.475906	0.0708771	0.405029	1.29291e-09	6.87508e-07	11	123775935	R	II	OR8D4	TSS1500	opensea	TSS1500-opensea
cg02973693	0.870343	0.0146193	0.855724	1.29537e-09	6.87827e-07	16	73085092	R	II	ZFHX3	5'UTR	shelf	5'UTR-shelf	chr16:73081590-73082565
cg02323277	0.743132	0.0159982	0.727134	1.29682e-09	6.87827e-07	12	115109504	R	II	TBX3	3'UTR	island	3'UTR-island	chr12:115109503-115110061
cg19494913	0.817318	0.296871	0.520447	1.30412e-09	6.90749e-07	17	54675231	F	II		IGR	island	IGR-island	chr17:54674873-54675232
cg08212862	0.532702	0.0130733	0.519628	1.30565e-09	6.90749e-07	5	140530606	F	II	PCDHB6	1stExon	shore	1stExon-shore	chr5:140531157-140532017
cg26922007	0.428997	0.0254804	0.403516	1.30785e-09	6.9103e-07	11	5080452	F	II	OR52E2	1stExon	opensea	1stExon-opensea
cg02133557	0.616717	0.0240898	0.592627	1.31281e-09	6.92769e-07	20	61560434	R	II	DIDO1	5'UTR	island	5'UTR-island	chr20:61560433-61560954
cg11838668	0.487038	0.049577	0.437461	1.32296e-09	6.97243e-07	7	35296189	F	II		IGR	shore	IGR-shore	chr7:35296921-35298218
cg11100309	0.608323	0.158978	0.449345	1.32489e-09	6.97372e-07	12	57637268	R	II	STAC3	3'UTR	island	3'UTR-island	chr12:57636557-57637673
cg15262317	0.962461	0.554547	0.407915	1.32823e-09	6.97467e-07	2	208632832	R	I	FZD5	Body	island	Body-island	chr2:208631558-208634934
cg08797471	0.663211	0.0430235	0.620187	1.32843e-09	6.97467e-07	9	90113120	R	II	DAPK1	5'UTR	island	5'UTR-island	chr9:90112514-90113817
cg07957953	0.494162	0.0118536	0.482309	1.33817e-09	7.01695e-07	20	33460865	F	II	GGT7	TSS1500	island	TSS1500-island	chr20:33460430-33460866
cg11372436	0.899214	0.24403	0.655183	1.34757e-09	7.0482e-07	4	24797007	R	I	SOD3	TSS200	opensea	TSS200-opensea
cg21205364	0.916874	0.0493223	0.867551	1.34773e-09	7.0482e-07	4	94074754	R	II	GRID2	Body	opensea	Body-opensea
cg22922100	0.929061	0.0740129	0.855048	1.35029e-09	7.0482e-07	2	143987421	F	II	ARHGAP15	Body	opensea	Body-opensea
cg01855735	0.823393	0.0364705	0.786923	1.35092e-09	7.0482e-07	3	101546709	F	II	FAM55C	3'UTR	opensea	3'UTR-opensea
cg12906381	0.92552	0.286602	0.638917	1.35575e-09	7.06452e-07	22	32599516	F	I	RFPL2	TSS200	opensea	TSS200-opensea
cg02741521	0.515435	0.0466241	0.468811	1.36903e-09	7.12432e-07	3	9745610	F	I	CPNE9	1stExon	island	1stExon-island	chr3:9745499-9746782
cg09059945	0.920617	0.10378	0.816837	1.37096e-09	7.12432e-07	7	130126018	R	II	MEST	TSS200	island	TSS200-island	chr7:130126017-130126801
cg24819475	0.222407	0.727696	-0.50529	1.37237e-09	7.12432e-07	4	57397423	F	II		IGR	shore	IGR-shore	chr4:57396748-57397269
cg21949781	0.811961	0.0926763	0.719284	1.37634e-09	7.13601e-07	18	43652366	F	II	PSTPIP2	TSS200	island	TSS200-island	chr18:43651796-43652455
cg11864882	0.886778	0.0256463	0.861132	1.38238e-09	7.15836e-07	18	43652232	F	I	PSTPIP2	1stExon	island	1stExon-island	chr18:43651796-43652455
cg24723559	0.833661	0.224691	0.60897	1.38619e-09	7.16092e-07	10	134991979	R	II	KNDC1	Body	shore	Body-shore	chr10:134993121-134993324
cg07337234	0.726917	0.0272355	0.699681	1.38632e-09	7.16092e-07	22	36851107	R	I		IGR	island	IGR-island	chr22:36850893-36851466
cg25032547	0.80886	0.158773	0.650087	1.38818e-09	7.16164e-07	Y	14773536	R	I	TTTY15	TSS1500	opensea	TSS1500-opensea
cg16375048	0.839344	0.389906	0.449439	1.39107e-09	7.16764e-07	4	157883937	F	II	PDGFC	Body	opensea	Body-opensea
cg05267427	0.0768369	0.804782	-0.727945	1.39436e-09	7.17567e-07	4	146831054	R	I	ZNF827	Body	opensea	Body-opensea
cg07723130	0.447494	0.0358921	0.411602	1.3975e-09	7.18294e-07	5	146889538	F	I		IGR	island	IGR-island	chr5:146888750-146889840
cg19716816	0.222559	0.650682	-0.428124	1.40048e-09	7.18936e-07	2	70056267	R	II	GMCL1	TSS1500	shore	TSS1500-shore	chr2:70056599-70057583
cg20778022	0.896066	0.203234	0.692832	1.40567e-09	7.19473e-07	7	119121235	R	II		IGR	opensea	IGR-opensea
cg13567541	0.90655	0.0889993	0.817551	1.40607e-09	7.19473e-07	7	128828303	F	I	SMO	TSS1500	shore	TSS1500-shore	chr7:128828333-128829366
cg20335293	0.743205	0.0376799	0.705525	1.40854e-09	7.19473e-07	2	156586057	R	II		IGR	opensea	IGR-opensea
cg01215118	0.942707	0.0677145	0.874992	1.4087e-09	7.19473e-07	X	152066708	F	I		IGR	island	IGR-island	chrX:152066196-152066811
cg22868282	0.969692	0.508131	0.461561	1.41129e-09	7.19473e-07	12	47224954	F	I		IGR	island	IGR-island	chr12:47224912-47225664
cg20653518	0.934446	0.23026	0.704185	1.41192e-09	7.19473e-07	10	103539953	R	II		IGR	island	IGR-island	chr10:103538815-103539988
cg19046697	0.977492	0.55409	0.423403	1.41435e-09	7.1955e-07	5	92915581	F	II	FLJ42709	Body	island	Body-island	chr5:92914770-92917337
cg18769303	0.931963	0.477891	0.454072	1.41752e-09	7.1955e-07	X	151806352	R	I	GABRQ	TSS1500	island	TSS1500-island	chrX:151806233-151806947
cg04888085	0.899216	0.374452	0.524764	1.41761e-09	7.1955e-07	15	39872772	F	I	THBS1	TSS1500	island	TSS1500-island	chr15:39872527-39873567
cg24496475	0.0756311	0.671849	-0.596218	1.41916e-09	7.1955e-07	4	1400189	R	I		IGR	island	IGR-island	chr4:1396291-1401730
cg06776712	0.554392	0.956574	-0.402181	1.42073e-09	7.1955e-07	5	54528369	R	I	CCNO	Body	island	Body-island	chr5:54528095-54528404
cg27039606	0.750644	0.111969	0.638675	1.42703e-09	7.19923e-07	19	36305049	F	II	PRODH2	TSS1500	opensea	TSS1500-opensea
cg08230483	0.629673	0.0685123	0.561161	1.42872e-09	7.19923e-07	10	88123453	F	I	GRID1	Body	island	Body-island	chr10:88122924-88127364
cg02405476	0.434616	0.0809927	0.353624	1.43109e-09	7.19923e-07	20	44441818	F	II	UBE2C	1stExon	shore	1stExon-shore	chr20:44440946-44441655
cg18239702	0.0748299	0.456385	-0.381555	1.43154e-09	7.19923e-07	X	17393016	R	II	NHS	TSS1500	shore	TSS1500-shore	chrX:17393159-17395817
cg13062301	0.956829	0.359399	0.59743	1.43235e-09	7.19923e-07	12	63327172	F	II	PPM1H	Body	shore	Body-shore	chr12:63328143-63329135
cg26734335	0.812149	0.407978	0.404171	1.43367e-09	7.19923e-07	16	87166401	F	II		IGR	opensea	IGR-opensea
cg07034850	0.852255	0.0594388	0.792816	1.4341e-09	7.19923e-07	1	23885086	F	I	ID3	3'UTR	island	3'UTR-island	chr1:23884842-23885087
cg09430518	0.835242	0.0955662	0.739676	1.43627e-09	7.19923e-07	8	118662568	R	II		IGR	opensea	IGR-opensea
cg11933019	0.939082	0.250736	0.688346	1.43707e-09	7.19923e-07	11	99291687	R	II	CNTN5	5'UTR	opensea	5'UTR-opensea
cg05293117	0.683124	0.0230681	0.660055	1.44861e-09	7.24584e-07	6	31371353	R	I	MICA	TSS200	island	TSS200-island	chr6:31370915-31371917
cg01535453	0.689751	0.132523	0.557228	1.45263e-09	7.24584e-07	12	121163887	F	II	ACADS	Body	island	Body-island	chr12:121163472-121163913
cg27417717	0.671505	0.0669367	0.604568	1.45304e-09	7.24584e-07	15	85201423	F	I	NMB	1stExon	island	1stExon-island	chr15:85201196-85201684
cg26585416	0.925767	0.203999	0.721768	1.45374e-09	7.24584e-07	19	3969745	F	II	DAPK3	1stExon	shore	1stExon-shore	chr19:3970536-3970746
cg10507402	0.542699	0.0196058	0.523094	1.45679e-09	7.24584e-07	2	162930666	R	I	DPP4	1stExon	island	1stExon-island	chr2:162930233-162930879
cg19761502	0.366093	0.0282505	0.337843	1.45803e-09	7.24584e-07	21	40759534	F	I	WRB	Body	shore	Body-shore	chr21:40760626-40760829
cg10810752	0.955214	0.450859	0.504355	1.45961e-09	7.24584e-07	1	47691160	R	I	TAL1	Body	island	Body-island	chr1:47690980-47691727
cg00200463	0.950128	0.588974	0.361154	1.46033e-09	7.24584e-07	X	67913573	F	I	STARD8	5'UTR	island	5'UTR-island	chrX:67913299-67914134
cg16238351	0.955017	0.482658	0.47236	1.46484e-09	7.2542e-07	15	27005165	F	II	GABRB3	Body	opensea	Body-opensea
cg24962684	0.600263	0.203514	0.396748	1.46564e-09	7.2542e-07	7	157261603	R	II		IGR	shore	IGR-shore	chr7:157262951-157263458
cg06943420	0.877866	0.0797282	0.798138	1.46731e-09	7.2542e-07	1	1566699	F	I	MMP23A	TSS1500	island	TSS1500-island	chr1:1564421-1570006
cg13673164	0.0649855	0.506215	-0.44123	1.47003e-09	7.2542e-07	1	110009509	F	I	SYPL2	1stExon	island	1stExon-island	chr1:110008962-110010124
cg25887789	0.617675	0.111745	0.50593	1.47075e-09	7.2542e-07	12	41581414	F	II	PDZRN4	TSS1500	shore	TSS1500-shore	chr12:41582155-41582975
cg11026333	0.0175407	0.593882	-0.576341	1.47766e-09	7.27751e-07	7	150020269	F	I	LRRC61	TSS200	island	TSS200-island	chr7:150019950-150020752
cg06861880	0.933026	0.24239	0.690636	1.47898e-09	7.27751e-07	2	38303794	R	II	CYP1B1	TSS1500	island	TSS1500-island	chr2:38301276-38304518
cg05855618	0.480929	0.0454914	0.435437	1.4808e-09	7.27781e-07	7	83277965	R	II	SEMA3E	1stExon	opensea	1stExon-opensea
cg22344188	0.0805464	0.546721	-0.466175	1.48667e-09	7.2931e-07	1	239551040	R	II		IGR	island	IGR-island	chr1:239550108-239551339
cg12248614	0.98255	0.537848	0.444702	1.48742e-09	7.2931e-07	19	41018880	R	I	SPTBN4	Body	island	Body-island	chr19:41018525-41019486
cg26284390	0.854272	0.0718023	0.78247	1.49022e-09	7.29819e-07	3	101546697	F	II	FAM55C	3'UTR	opensea	3'UTR-opensea
cg27098807	0.584533	0.0211847	0.563349	1.5023e-09	7.34364e-07	5	176883647	R	II	DBN1	3'UTR	shore	3'UTR-shore	chr5:176881221-176883117
cg12185975	0.107214	0.562807	-0.455594	1.50376e-09	7.34364e-07	8	131773696	F	II		IGR	opensea	IGR-opensea
cg09402276	0.178504	0.915421	-0.736918	1.5048e-09	7.34364e-07	10	50887472	F	I	C10orf53	TSS1500	shore	TSS1500-shore	chr10:50887565-50887862
cg18791121	0.637862	0.0667423	0.57112	1.50947e-09	7.35766e-07	11	7694814	F	I	CYB5R2	1stExon	island	1stExon-island	chr11:7694711-7695685
cg26164681	0.861772	0.0226595	0.839113	1.51135e-09	7.35766e-07	7	128828585	R	I	SMO	TSS200	island	TSS200-island	chr7:128828333-128829366
cg16287284	0.684205	0.241545	0.44266	1.51299e-09	7.35766e-07	12	101580136	F	II	SLC5A8	Body	opensea	Body-opensea
cg09904497	0.056181	0.691364	-0.635183	1.51737e-09	7.3667e-07	18	76737834	R	II		IGR	island	IGR-island	chr18:76737005-76741244
cg23949973	0.293801	0.792676	-0.498875	1.5184e-09	7.3667e-07	X	105065796	R	II	NRK	TSS1500	shore	TSS1500-shore	chrX:105066349-105067110
cg08935238	0.676637	0.0382847	0.638353	1.52089e-09	7.3702e-07	5	140798161	R	II	PCDHGA4	Body	shore	Body-shore	chr5:140798757-140799359
cg03869928	0.864432	0.369611	0.494821	1.52937e-09	7.39204e-07	2	8818142	R	II		IGR	shore	IGR-shore	chr2:8818292-8818503
cg05729118	0.958	0.113033	0.844966	1.53382e-09	7.39204e-07	22	24989054	F	I	GGT1	5'UTR	island	5'UTR-island	chr22:24988593-24989279
cg23384185	0.602194	0.0392595	0.562934	1.53922e-09	7.39204e-07	18	657227	F	II	C18orf56	3'UTR	shore	3'UTR-shore	chr18:657401-658745
cg14429847	0.167315	0.650856	-0.483541	1.54081e-09	7.39204e-07	1	239550578	F	II		IGR	island	IGR-island	chr1:239550108-239551339
cg26230516	0.952455	0.0477503	0.904705	1.54128e-09	7.39204e-07	18	12657166	F	I	SPIRE1	TSS1500	island	TSS1500-island	chr18:12657044-12658727
cg11413133	0.875359	0.49477	0.380589	1.54215e-09	7.39204e-07	17	21281318	F	I	KCNJ12	5'UTR	island	5'UTR-island	chr17:21279506-21281574
cg06338421	0.449613	0.0251576	0.424455	1.54362e-09	7.39204e-07	5	146889561	F	II		IGR	island	IGR-island	chr5:146888750-146889840
cg11830695	0.0303899	0.493956	-0.463566	1.54458e-09	7.39204e-07	3	52007678	F	I	ABHD14B	Body	shore	Body-shore	chr3:52007710-52008248
cg13689560	0.0321801	0.765323	-0.733143	1.54611e-09	7.39204e-07	19	2095643	F	I	C19orf36	TSS1500	island	TSS1500-island	chr19:2095395-2095727
cg10177213	0.939895	0.588226	0.351669	1.5474e-09	7.39204e-07	2	212746125	R	II	ERBB4	Body	opensea	Body-opensea
cg11268590	0.93451	0.466254	0.468256	1.54787e-09	7.39204e-07	4	157994764	F	II		IGR	shelf	IGR-shelf	chr4:157997166-157997686
cg25720793	0.0382697	0.476326	-0.438057	1.54815e-09	7.39204e-07	1	160983767	F	II	F11R	Body	opensea	Body-opensea
cg13833484	0.931851	0.177062	0.75479	1.54854e-09	7.39204e-07	6	17102536	R	I		IGR	island	IGR-island	chr6:17102309-17102539
cg15393937	0.0591193	0.488781	-0.429662	1.55598e-09	7.41903e-07	11	2161383	F	I	INS-IGF2	Body	island	Body-island	chr11:2158951-2162484
cg11998703	0.712592	0.0313119	0.681281	1.56928e-09	7.46953e-07	19	58446669	R	II	ZNF418	1stExon	island	1stExon-island	chr19:58446336-58446800
cg04814450	0.946071	0.302471	0.6436	1.57017e-09	7.46953e-07	16	72821665	F	II	ZFHX3	Body	shore	Body-shore	chr16:72821140-72821592
cg27605358	0.93108	0.135958	0.795122	1.57264e-09	7.47274e-07	2	226265475	R	II	KIAA1486	TSS200	opensea	TSS200-opensea
cg21163617	0.936785	0.479807	0.456978	1.57526e-09	7.47666e-07	7	157384658	R	II	PTPRN2	Body	shelf	Body-shelf	chr7:157387053-157387322
cg05605299	0.898826	0.0543235	0.844502	1.58315e-09	7.50074e-07	6	28304161	R	II	ZNF323	TSS1500	opensea	TSS1500-opensea
cg22364262	0.578418	0.0491082	0.529309	1.58487e-09	7.50074e-07	4	142558129	R	II	IL15	5'UTR	island	5'UTR-island	chr4:142557388-142558323
cg25229172	0.274027	0.858833	-0.584805	1.58713e-09	7.50074e-07	12	96336121	R	II	AMDHD1	TSS1500	shore	TSS1500-shore	chr12:96336245-96337411
cg15482931	0.974017	0.428568	0.545449	1.58816e-09	7.50074e-07	15	27019448	F	II	GABRB3	TSS1500	shore	TSS1500-shore	chr15:27016892-27018943
cg10348193	0.0689781	0.556324	-0.487346	1.58937e-09	7.50074e-07	7	150020240	F	I	LRRC61	TSS200	island	TSS200-island	chr7:150019950-150020752
cg20749741	0.806283	0.103377	0.702906	1.59445e-09	7.51617e-07	2	264178	F	I	ACP1	TSS1500	island	TSS1500-island	chr2:263400-265238
cg16315060	0.431394	0.0555817	0.375813	1.59696e-09	7.5195e-07	13	30002471	F	II	MTUS2	TSS1500	opensea	TSS1500-opensea
cg15685834	0.949719	0.180877	0.768842	1.60003e-09	7.52542e-07	1	18970180	F	I	PAX7	Body	island	Body-island	chr1:18969548-18970739
cg19779810	0.86472	0.035577	0.829143	1.60345e-09	7.53293e-07	17	39969264	F	I	SC65	TSS1500	shore	TSS1500-shore	chr17:39967407-39968604
cg27135989	0.46889	0.01379	0.4551	1.60672e-09	7.53581e-07	8	61088342	R	II		IGR	shelf	IGR-shelf	chr8:61086125-61086327
cg13321605	0.951535	0.190702	0.760833	1.61076e-09	7.53581e-07	5	91298666	F	II		IGR	opensea	IGR-opensea
cg01536011	0.978526	0.518026	0.460501	1.61194e-09	7.53581e-07	8	101170577	R	I	SPAG1	5'UTR	island	5'UTR-island	chr8:101170161-101170827
cg13945644	0.564143	0.0369949	0.527148	1.61294e-09	7.53581e-07	19	17559467	R	I		IGR	island	IGR-island	chr19:17558917-17559679
cg15077975	0.894007	0.338103	0.555904	1.61313e-09	7.53581e-07	3	6781230	F	II		IGR	opensea	IGR-opensea
cg06873024	0.728183	0.0175888	0.710594	1.61732e-09	7.54687e-07	1	215130954	F	II		IGR	opensea	IGR-opensea
cg04843935	0.486379	0.026319	0.46006	1.61954e-09	7.54875e-07	8	110693195	F	II	GOLSYN	5'UTR	opensea	5'UTR-opensea
cg25627144	0.943149	0.43481	0.508338	1.62492e-09	7.55889e-07	19	39989412	F	I	DLL3	TSS200	island	TSS200-island	chr19:39989397-39990140
cg08567142	0.830239	0.105154	0.725085	1.62535e-09	7.55889e-07	10	71087924	R	II	HK1	Body	opensea	Body-opensea
cg25269388	0.891331	0.175059	0.716273	1.63281e-09	7.58396e-07	6	128175426	R	II	THEMIS	Body	opensea	Body-opensea
cg00883493	0.507862	0.161496	0.346366	1.6344e-09	7.58396e-07	8	144069547	R	II	LOC100133669	Body	opensea	Body-opensea
cg14040358	0.940332	0.563661	0.376671	1.64204e-09	7.59019e-07	19	4369393	F	I	SH3GL1	Body	shelf	Body-shelf	chr19:4371729-4371952
cg12659494	0.946402	0.23813	0.708273	1.6433e-09	7.59019e-07	21	38073934	F	II	SIM2	Body	shore	Body-shore	chr21:38068193-38073891
cg19306063	0.933988	0.321885	0.612103	1.64382e-09	7.59019e-07	10	135171503	R	I	C10orf125	1stExon	island	1stExon-island	chr10:135170645-135171954
cg00243584	0.961204	0.330394	0.63081	1.64556e-09	7.59019e-07	X	119022103	R	I		IGR	opensea	IGR-opensea
cg08737755	0.965844	0.397944	0.5679	1.64624e-09	7.59019e-07	12	54378815	F	I	HOXC10	TSS200	island	TSS200-island	chr12:54378696-54380102
cg17460713	0.590702	0.0324648	0.558237	1.64715e-09	7.59019e-07	5	178461226	R	II	ZNF879	3'UTR	opensea	3'UTR-opensea
cg10234998	0.491307	0.894723	-0.403416	1.64853e-09	7.59019e-07	6	29601491	R	I	GABBR1	TSS1500	shore	TSS1500-shore	chr6:29600192-29600661
cg15773925	0.818753	0.185605	0.633148	1.65343e-09	7.6043e-07	10	68652870	F	II	CTNNA3	Body	opensea	Body-opensea
cg00755448	0.0655198	0.579584	-0.514064	1.65924e-09	7.61482e-07	8	73448779	F	II	KCNB2	TSS1500	island	TSS1500-island	chr8:73448659-73449725
cg10784143	0.621717	0.95287	-0.331153	1.65938e-09	7.61482e-07	6	30123868	F	II	TRIM10	Body	opensea	Body-opensea
cg08155109	0.655821	0.114056	0.541765	1.66238e-09	7.61859e-07	4	173731209	R	II	GALNTL6	Body	opensea	Body-opensea
cg02858606	0.0271877	0.438736	-0.411548	1.66422e-09	7.61859e-07	16	62068447	F	I	CDH8	5'UTR	shore	5'UTR-shore	chr16:62069121-62070634
cg12449837	0.0348863	0.756368	-0.721481	1.66708e-09	7.61859e-07	22	31364356	F	II	TUG1	TSS1500	shore	TSS1500-shore	chr22:31364564-31365575
cg05284751	0.161409	0.578039	-0.41663	1.66871e-09	7.61859e-07	16	34407760	R	I		IGR	island	IGR-island	chr16:34407636-34407919
cg10940066	0.917492	0.339089	0.578403	1.66937e-09	7.61859e-07	7	158363642	F	I	PTPRN2	Body	shore	Body-shore	chr7:158361909-158362970
cg23063647	0.672472	0.0491854	0.623286	1.67998e-09	7.65859e-07	4	206339	R	II	ZNF876P	TSS200	shore	TSS200-shore	chr4:206377-206892
cg15672768	0.752302	0.0788724	0.67343	1.68658e-09	7.66901e-07	5	140741220	R	I	PCDHGA4	Body	island	Body-island	chr5:140741174-140741738
cg25482091	0.839367	0.2144	0.624967	1.68809e-09	7.66901e-07	2	143478766	R	II		IGR	opensea	IGR-opensea
cg20401521	0.560891	0.0188555	0.542035	1.68921e-09	7.66901e-07	9	90112711	F	I	DAPK1	TSS200	island	TSS200-island	chr9:90112514-90113817
cg05426702	0.971115	0.217605	0.75351	1.69013e-09	7.66901e-07	15	40574544	F	I		IGR	island	IGR-island	chr15:40573628-40576118
cg03701992	0.935772	0.495258	0.440514	1.6915e-09	7.66901e-07	21	40984886	R	I	C21orf88	TSS200	opensea	TSS200-opensea
cg07333046	0.856274	0.0692818	0.786993	1.69522e-09	7.67749e-07	10	51572323	R	II	NCOA4	TSS200	island	TSS200-island	chr10:51572198-51572620
cg16333561	0.93483	0.600341	0.334489	1.69814e-09	7.68234e-07	7	13842752	R	II		IGR	opensea	IGR-opensea
cg12424646	0.928102	0.475995	0.452107	1.70015e-09	7.68303e-07	8	37699507	F	II	GPR124	Body	island	Body-island	chr8:37698846-37699931
cg07122178	0.554837	0.919741	-0.364904	1.70716e-09	7.70401e-07	8	41168481	F	II	SFRP1	TSS1500	shore	TSS1500-shore	chr8:41165852-41167140
cg26847748	0.423246	0.107829	0.315418	1.7085e-09	7.70401e-07	17	46812601	F	II		IGR	shore	IGR-shore	chr17:46810609-46810945
cg00330170	0.917549	0.213281	0.704267	1.71904e-09	7.74313e-07	19	42830596	F	II	MEGF8	Body	island	Body-island	chr19:42829555-42830597
cg14196261	0.653567	0.0709037	0.582663	1.72563e-09	7.76438e-07	X	23761469	F	II	ACOT9	TSS200	island	TSS200-island	chrX:23761070-23761610
cg07061566	0.500159	0.0850741	0.415085	1.73051e-09	7.77527e-07	12	88974433	R	II	KITLG	TSS200	island	TSS200-island	chr12:88973460-88974666
cg12484072	0.970927	0.523432	0.447496	1.73179e-09	7.77527e-07	15	39872463	F	II	THBS1	TSS1500	shore	TSS1500-shore	chr15:39872527-39873567
cg08508337	0.9574	0.0190829	0.938317	1.73594e-09	7.78549e-07	8	144660607	R	I	NAPRT1	TSS200	island	TSS200-island	chr8:144659745-144660635
cg18468842	0.939598	0.161716	0.777882	1.7404e-09	7.79705e-07	20	45313109	F	II	TP53RK	3'UTR	opensea	3'UTR-opensea
cg04197086	0.860211	0.111813	0.748397	1.74605e-09	7.8011e-07	13	112626876	R	I		IGR	shore	IGR-shore	chr13:112627428-112627642
cg25888867	0.342285	0.706853	-0.364568	1.74617e-09	7.8011e-07	X	130423014	R	II	IGSF1	5'UTR	opensea	5'UTR-opensea
cg08445802	0.0872287	0.722358	-0.63513	1.74694e-09	7.8011e-07	6	85482612	R	I		IGR	island	IGR-island	chr6:85482569-85484718
cg20643871	0.707059	0.019631	0.687428	1.75306e-09	7.82005e-07	15	76629838	R	II	ISL2	Body	shore	Body-shore	chr15:76630029-76630970
cg15019790	0.89656	0.173727	0.722833	1.7621e-09	7.84807e-07	2	45236267	R	I	SIX2	1stExon	island	1stExon-island	chr2:45235511-45237792
cg21869609	0.949795	0.2287	0.721095	1.76624e-09	7.84807e-07	19	2291613	R	I	LINGO3	Body	island	Body-island	chr19:2289895-2291904
cg10739344	0.435613	0.0339681	0.401645	1.76886e-09	7.84807e-07	15	44119276	F	II	WDR76	5'UTR	island	5'UTR-island	chr15:44119074-44119277
cg08725840	0.120855	0.533743	-0.412888	1.77198e-09	7.84807e-07	11	89224774	R	II	NOX4	5'UTR	shore	5'UTR-shore	chr11:89224416-89224718
cg03031526	0.964878	0.555674	0.409204	1.77221e-09	7.84807e-07	4	31070017	R	II	PCDH7	Body	opensea	Body-opensea
cg09931793	0.663117	0.10547	0.557647	1.77618e-09	7.84807e-07	9	114090261	R	II	OR2K2	1stExon	opensea	1stExon-opensea
cg04182321	0.465984	0.0783466	0.387637	1.77676e-09	7.84807e-07	11	107799979	F	II	RAB39	Body	island	Body-island	chr11:107798958-107799980
cg05359853	0.962317	0.459884	0.502433	1.77774e-09	7.84807e-07	12	63327142	F	II	PPM1H	Body	shore	Body-shore	chr12:63328143-63329135
cg07370274	0.825697	0.386231	0.439466	1.77868e-09	7.84807e-07	9	29825210	R	II		IGR	shore	IGR-shore	chr9:29826526-29826736
cg22572159	0.0490965	0.629833	-0.580736	1.77916e-09	7.84807e-07	1	115880646	F	II	NGF	5'UTR	island	5'UTR-island	chr1:115880167-115881332
cg22022442	0.149039	0.641781	-0.492742	1.78215e-09	7.84807e-07	12	31811083	F	II	C12orf72	TSS1500	opensea	TSS1500-opensea
cg07015725	0.394975	0.0291738	0.365801	1.7842e-09	7.84807e-07	5	94982558	R	I	RFESD	TSS200	island	TSS200-island	chr5:94982329-94982694
cg14428590	0.890357	0.483611	0.406746	1.78437e-09	7.84807e-07	15	40076065	R	II	FSIP1	TSS1500	shore	TSS1500-shore	chr15:40074645-40075188
cg26153410	0.36533	0.0369307	0.328399	1.7858e-09	7.84807e-07	12	103358619	R	II		IGR	shore	IGR-shore	chr12:103359248-103359629
cg07753583	0.0221157	0.55044	-0.528324	1.79944e-09	7.88843e-07	7	150020206	R	II	LRRC61	TSS200	island	TSS200-island	chr7:150019950-150020752
cg03198203	0.603102	0.969163	-0.366061	1.80076e-09	7.88843e-07	11	17034484	F	II	PLEKHA7	Body	shore	Body-shore	chr11:17034843-17036404
cg13695498	0.775456	0.348545	0.426911	1.80256e-09	7.88843e-07	4	169553032	F	II	PALLD	1stExon	shore	1stExon-shore	chr4:169552716-169552947
cg03988660	0.829072	0.120376	0.708696	1.80258e-09	7.88843e-07	3	57316479	F	II	ASB14	Body	opensea	Body-opensea
cg02477523	0.488577	0.0649232	0.423653	1.80936e-09	7.90976e-07	3	180456508	F	II		IGR	opensea	IGR-opensea
cg23282025	0.937752	0.291967	0.645785	1.81694e-09	7.92746e-07	2	170438425	F	II		IGR	shelf	IGR-shelf	chr2:170440796-170441341
cg22539356	0.0337832	0.554938	-0.521155	1.81723e-09	7.92746e-07	15	87667434	R	I		IGR	opensea	IGR-opensea
cg12198704	0.426862	0.045118	0.381744	1.82326e-09	7.94543e-07	6	27258540	R	II		IGR	shore	IGR-shore	chr6:27258958-27259163
cg17803089	0.0463099	0.396497	-0.350187	1.83516e-09	7.98891e-07	6	35419793	R	II	FANCE	TSS1500	shore	TSS1500-shore	chr6:35419879-35420766
cg09231412	0.0188092	0.638205	-0.619396	1.84643e-09	8.02734e-07	1	19924001	F	II	C1orf151	Body	island	Body-island	chr1:19923341-19924002
cg06704589	0.754154	0.188899	0.565255	1.84865e-09	8.02734e-07	13	113097900	F	I		IGR	opensea	IGR-opensea
cg07802710	0.387305	0.024557	0.362748	1.84979e-09	8.02734e-07	5	140810260	F	II	PCDHGA4	Body	shore	Body-shore	chr5:140810494-140812617
cg08554936	0.469589	0.0440656	0.425523	1.86205e-09	8.03647e-07	19	46519866	F	II	CCDC61	Body	island	Body-island	chr19:46518283-46520080
cg18713748	0.577893	0.0835737	0.494319	1.86517e-09	8.03647e-07	5	140706190	F	II		IGR	opensea	IGR-opensea
cg14166948	0.420957	0.047967	0.37299	1.86549e-09	8.03647e-07	1	1099563	F	I		IGR	island	IGR-island	chr1:1098043-1100584
cg15646795	0.445142	0.0402919	0.40485	1.86635e-09	8.03647e-07	7	107643692	R	I	LAMB1	1stExon	island	1stExon-island	chr7:107641795-107644058
cg16665765	0.418941	0.930183	-0.511242	1.86905e-09	8.03647e-07	3	37934293	F	II	CTDSPL	Body	opensea	Body-opensea
cg03485262	0.945966	0.622533	0.323432	1.87121e-09	8.03647e-07	14	92980031	F	I	RIN3	TSS200	island	TSS200-island	chr14:92979726-92981228
cg25645268	0.0600978	0.403186	-0.343088	1.8714e-09	8.03647e-07	4	154710598	F	I	SFRP2	TSS1500	island	TSS1500-island	chr4:154709512-154710827
cg18337324	0.416767	0.0405993	0.376168	1.87377e-09	8.03647e-07	4	75858510	F	II	PARM1	1stExon	island	1stExon-island	chr4:75858300-75859931
cg15831613	0.756651	0.0364597	0.720191	1.87627e-09	8.03647e-07	1	212780972	F	I	ATF3	TSS1500	island	TSS1500-island	chr1:212780151-212783086
cg00880494	0.786008	0.0614772	0.724531	1.87795e-09	8.03647e-07	14	65006965	F	II	HSPA2	TSS1500	island	TSS1500-island	chr14:65006874-65009197
cg20981089	0.0938684	0.561045	-0.467177	1.87809e-09	8.03647e-07	X	139588759	F	II		IGR	shore	IGR-shore	chrX:139589970-139590480
cg16769381	0.835983	0.442459	0.393523	1.87871e-09	8.03647e-07	11	46391053	R	II	DGKZ	Body	shore	Body-shore	chr11:46389074-46389378
cg10074775	0.896653	0.429057	0.467597	1.87875e-09	8.03647e-07	8	77595027	F	II	ZFHX4	5'UTR	shore	5'UTR-shore	chr8:77594255-77594860
cg12402251	0.030277	0.40414	-0.373863	1.87898e-09	8.03647e-07	8	91094811	F	II	CALB1	Body	opensea	Body-opensea
cg01208908	0.664333	0.0440579	0.620275	1.88351e-09	8.04309e-07	3	107149061	F	II		IGR	shore	IGR-shore	chr3:107149820-107150910
cg15330508	0.43631	0.0209152	0.415395	1.8844e-09	8.04309e-07	11	77850650	F	I	ALG8	5'UTR	island	5'UTR-island	chr11:77850482-77850845
cg27380915	0.968533	0.466648	0.501884	1.89514e-09	8.0806e-07	7	12796513	F	II		IGR	opensea	IGR-opensea
cg12023271	0.536473	0.143651	0.392822	1.89783e-09	8.08209e-07	8	1053157	F	I		IGR	shore	IGR-shore	chr8:1053354-1053804
cg26257082	0.707644	0.0811676	0.626476	1.89938e-09	8.08209e-07	1	198906494	F	II		IGR	opensea	IGR-opensea
cg25309775	0.643423	0.0455044	0.597918	1.91122e-09	8.12416e-07	19	44330910	R	II	ZNF283	TSS1500	opensea	TSS1500-opensea
cg26014827	0.702603	0.0465307	0.656072	1.9133e-09	8.12469e-07	10	35932391	R	I		IGR	shore	IGR-shore	chr10:35928501-35931893
cg05445331	0.93347	0.125507	0.807963	1.91808e-09	8.12894e-07	X	133119028	F	I	GPC3	Body	island	Body-island	chrX:133118960-133119990
cg23044488	0.0306883	0.402034	-0.371346	1.91822e-09	8.12894e-07	1	145477422	R	I	LIX1L	1stExon	island	1stExon-island	chr1:145477022-145477479
cg00440195	0.924592	0.413545	0.511047	1.92113e-09	8.12894e-07	16	86652360	R	I		IGR	opensea	IGR-opensea
cg00436874	0.51164	0.0604929	0.451147	1.92213e-09	8.12894e-07	19	8658985	R	II	ADAMTS10	Body	shore	Body-shore	chr19:8656788-8657917
cg13280741	0.944868	0.518883	0.425986	1.9262e-09	8.13177e-07	5	58469876	R	II	PDE4D	Body	opensea	Body-opensea
cg22708248	0.918021	0.381206	0.536816	1.92672e-09	8.13177e-07	2	232792015	F	II	NPPC	TSS1500	island	TSS1500-island	chr2:232791575-232792016
cg15325658	0.727869	0.0817628	0.646107	1.93851e-09	8.17321e-07	3	79815782	R	I	ROBO1	5'UTR	island	5'UTR-island	chr3:79815638-79815900
cg25033767	0.727396	0.108518	0.618878	1.94423e-09	8.18904e-07	6	43044876	F	II	PTK7	Body	island	Body-island	chr6:43044044-43045057
cg12978227	0.888712	0.444962	0.443749	1.9535e-09	8.20443e-07	7	106508672	F	I	PIK3CG	Body	island	Body-island	chr7:106508057-106508733
cg26428069	0.543045	0.0565256	0.486519	1.95406e-09	8.20443e-07	2	134326273	F	II	NCKAP5	TSS1500	opensea	TSS1500-opensea
cg02763797	0.9548	0.239099	0.715702	1.95567e-09	8.20443e-07	2	74229594	R	II		IGR	island	IGR-island	chr2:74229477-74229996
cg13823701	0.534806	0.0888115	0.445994	1.95584e-09	8.20443e-07	6	32078411	R	II	TNXB	TSS1500	opensea	TSS1500-opensea
cg11333459	0.0789372	0.558014	-0.479077	1.95776e-09	8.20443e-07	11	31835929	F	II	PAX6	5'UTR	island	5'UTR-island	chr11:31831620-31839038
cg15707833	0.56765	0.0435299	0.52412	1.96282e-09	8.21731e-07	8	131455276	R	I		IGR	island	IGR-island	chr8:131455248-131456285
cg16329784	0.927375	0.389968	0.537407	1.96652e-09	8.22453e-07	10	104001474	F	I	PITX3	TSS1500	island	TSS1500-island	chr10:104000254-104001741
cg07242901	0.626609	0.108133	0.518476	1.97904e-09	8.25938e-07	12	7047503	F	II	ATN1	Body	shore	Body-shore	chr12:7046237-7047257
cg16428596	0.953155	0.52736	0.425796	1.98003e-09	8.25938e-07	X	53468825	R	II		IGR	island	IGR-island	chrX:53468578-53469023
cg15319311	0.889044	0.0500879	0.838956	1.98147e-09	8.25938e-07	4	145568991	R	II	HHIP	Body	shore	Body-shore	chr4:145566242-145567413
cg04733838	0.708035	0.0610236	0.647012	1.98281e-09	8.25938e-07	3	10206254	F	II	IRAK2	TSS1500	shore	TSS1500-shore	chr3:10206449-10207024
cg04202853	0.40809	0.0219292	0.386161	1.9876e-09	8.27103e-07	17	61777461	F	I	LIMD2	5'UTR	island	5'UTR-island	chr17:61776890-61778733
cg02298570	0.87881	0.449748	0.429062	1.99084e-09	8.27624e-07	19	2840764	F	II	ZNF555	TSS1500	shore	TSS1500-shore	chr19:2840864-2842213
cg26795248	0.866219	0.233174	0.633045	1.99531e-09	8.2865e-07	1	1375967	F	II	VWA1	3'UTR	shore	3'UTR-shore	chr1:1374461-1375584
cg02030403	0.051417	0.4972	-0.445783	2.00138e-09	8.30344e-07	5	143978290	R	II		IGR	island	IGR-island	chr5:143978229-143978484
cg06786599	0.915479	0.356505	0.558974	2.00494e-09	8.30989e-07	1	151966207	R	I	S100A10	5'UTR	island	5'UTR-island	chr1:151965657-151966387
cg25057269	0.973308	0.644652	0.328657	2.0108e-09	8.32585e-07	12	54378826	F	II	HOXC10	TSS200	island	TSS200-island	chr12:54378696-54380102
cg24893844	0.653525	0.231474	0.422051	2.01858e-09	8.34978e-07	6	32811694	R	I	PSMB8	Body	island	Body-island	chr6:32811494-32811839
cg01923692	0.941612	0.466496	0.475116	2.02121e-09	8.35233e-07	16	204949	F	II		IGR	shore	IGR-shore	chr16:203753-204866
cg01825831	0.972063	0.594278	0.377785	2.02655e-09	8.36452e-07	3	42814880	F	II	CCDC13	TSS200	island	TSS200-island	chr3:42814567-42814893
cg00147160	0.586123	0.0564336	0.529689	2.02819e-09	8.36452e-07	1	26503991	F	II	CNKSR1	Body	opensea	Body-opensea
cg04523291	0.877941	0.518408	0.359533	2.03736e-09	8.39288e-07	3	8809501	F	II	OXTR	Body	island	Body-island	chr3:8808961-8811280
cg07445963	0.968837	0.502353	0.466484	2.04063e-09	8.39288e-07	5	140856469	F	II	PCDHGA4	Body	island	Body-island	chr5:140855386-140856620
cg25641572	0.50405	0.0643357	0.439714	2.04113e-09	8.39288e-07	8	1253043	R	II		IGR	opensea	IGR-opensea
cg02788400	0.973771	0.563221	0.41055	2.04343e-09	8.39401e-07	13	96296983	F	I	DZIP1	TSS200	island	TSS200-island	chr13:96296143-96297059
cg14315190	0.737917	0.134674	0.603243	2.04796e-09	8.39893e-07	10	25465242	R	II	GPR158	1stExon	island	1stExon-island	chr10:25463756-25465639
cg19275978	0.129425	0.798221	-0.668796	2.04867e-09	8.39893e-07	2	60983087	F	II	PAPOLG	TSS1500	shore	TSS1500-shore	chr2:60983193-60983870
cg09286137	0.499634	0.0281069	0.471527	2.05427e-09	8.40288e-07	8	102139011	F	I		IGR	island	IGR-island	chr8:102138593-102139108
cg02339674	0.942108	0.117026	0.825083	2.05475e-09	8.40288e-07	1	59247603	F	II	JUN	3'UTR	island	3'UTR-island	chr1:59247461-59250940
cg01768981	0.598401	0.0505056	0.547896	2.0557e-09	8.40288e-07	5	54529226	R	I	CCNO	1stExon	island	1stExon-island	chr5:54528814-54530163
cg02679809	0.502035	0.964355	-0.46232	2.05831e-09	8.40526e-07	11	31834791	R	I	PAX6	5'UTR	island	5'UTR-island	chr11:31831620-31839038
cg22693702	0.953186	0.341443	0.611743	2.0612e-09	8.40881e-07	11	62105635	F	II	ASRGL1	Body	island	Body-island	chr11:62104779-62105636
cg14696334	0.963792	0.256437	0.707356	2.07277e-09	8.42474e-07	15	91500193	F	II	RCCD1	Body	island	Body-island	chr15:91499952-91500818
cg05509659	0.740651	0.0338099	0.706841	2.07431e-09	8.42474e-07	11	124738871	R	I	ROBO3	Body	island	Body-island	chr11:124738712-124739011
cg05673756	0.0147565	0.480292	-0.465536	2.07431e-09	8.42474e-07	13	102068650	F	I	NALCN	5'UTR	island	5'UTR-island	chr13:102068116-102069258
cg03028337	0.609007	0.144515	0.464491	2.07614e-09	8.42474e-07	2	56410087	R	II	CCDC85A	TSS1500	shore	TSS1500-shore	chr2:56410865-56412539
cg23157089	0.952422	0.58636	0.366062	2.07773e-09	8.42474e-07	6	86159962	R	I	NT5E	1stExon	island	1stExon-island	chr6:86159425-86160395
cg19555986	0.0192536	0.43663	-0.417376	2.07924e-09	8.42474e-07	6	136872119	F	II	MAP7	TSS1500	island	TSS1500-island	chr6:136870826-136872145
cg20065449	0.541386	0.0108265	0.530559	2.08143e-09	8.42474e-07	1	248307122	R	II	OR2M5	TSS1500	opensea	TSS1500-opensea
cg18428516	0.436143	0.0410378	0.395106	2.08306e-09	8.42474e-07	5	100238819	R	II	ST8SIA4	1stExon	island	1stExon-island	chr5:100238722-100239138
cg06346838	0.928576	0.123767	0.804809	2.08336e-09	8.42474e-07	19	1466162	F	II	APC2	Body	island	Body-island	chr19:1465206-1471241
cg13450005	0.708522	0.16436	0.544161	2.08807e-09	8.43558e-07	11	32457257	R	I	WT1	TSS200	island	TSS200-island	chr11:32454874-32457311
cg05655671	0.814382	0.0771592	0.737223	2.09138e-09	8.43976e-07	1	184943630	F	I	FAM129A	1stExon	island	1stExon-island	chr1:184942862-184943777
cg17633033	0.038265	0.427047	-0.388782	2.09444e-09	8.43976e-07	17	37354106	R	I	CACNB1	TSS1500	shore	TSS1500-shore	chr17:37353205-37353877
cg25999578	0.955128	0.259204	0.695924	2.09664e-09	8.43976e-07	7	27205514	F	II	HOXA9	TSS1500	island	TSS1500-island	chr7:27203915-27206462
cg12538681	0.478908	0.044611	0.434297	2.09724e-09	8.43976e-07	11	34196039	F	II	ABTB2	Body	island	Body-island	chr11:34195989-34196256
cg26322248	0.342585	0.822119	-0.479534	2.10679e-09	8.46999e-07	20	13200982	F	I	ISM1	TSS1500	island	TSS1500-island	chr20:13200670-13202616
cg25843833	0.512716	0.0290975	0.483619	2.10929e-09	8.47184e-07	11	20177078	R	II		IGR	shore	IGR-shore	chr11:20177608-20178824
cg00303541	0.503376	0.170092	0.333284	2.11276e-09	8.47756e-07	3	51741280	R	II	GRM2	5'UTR	island	5'UTR-island	chr3:51740740-51741413
cg24561641	0.92519	0.336819	0.588372	2.12027e-09	8.49925e-07	11	16533876	R	II		IGR	opensea	IGR-opensea
cg19756358	0.626914	0.277741	0.349173	2.12225e-09	8.49925e-07	5	1479969	F	II	LPCAT1	Body	shelf	Body-shelf	chr5:1483763-1484069
cg00559018	0.705143	0.231379	0.473764	2.12793e-09	8.51379e-07	22	42949739	R	I	SERHL2	TSS200	island	TSS200-island	chr22:42949592-42950304
cg23803801	0.94234	0.54868	0.393659	2.13051e-09	8.51587e-07	18	11877637	F	II	GNAL	Body	shelf	Body-shelf	chr18:11880953-11881171
cg21810379	0.342078	0.014717	0.327361	2.13265e-09	8.51625e-07	4	114168914	R	II	ANK2	Body	opensea	Body-opensea
cg12853981	0.822055	0.128196	0.693859	2.14604e-09	8.56081e-07	14	58862714	F	I	TOMM20L	1stExon	island	1stExon-island	chr14:58862541-58863209
cg22899422	0.545481	0.0612583	0.484223	2.14996e-09	8.56081e-07	7	87233365	R	II	ABCB1	5'UTR	shelf	5'UTR-shelf	chr7:87229551-87229890
cg06431611	0.267421	0.96831	-0.700889	2.14999e-09	8.56081e-07	X	26210408	F	II	MAGEB6	TSS200	opensea	TSS200-opensea
cg16050974	0.903004	0.0502403	0.852764	2.15233e-09	8.5619e-07	1	10057700	F	I	RBP7	Body	island	Body-island	chr1:10057121-10058108
cg08278731	0.405969	0.089175	0.316794	2.15523e-09	8.5647e-07	16	882925	R	II		IGR	opensea	IGR-opensea
cg00009167	0.933647	0.289586	0.644061	2.15824e-09	8.5647e-07	1	109656433	R	II	KIAA1324	TSS200	island	TSS200-island	chr1:109656095-109656611
cg17036744	0.179784	0.75226	-0.572475	2.15922e-09	8.5647e-07	3	56717720	F	II	C3orf63	TSS1500	shore	TSS1500-shore	chr3:56716492-56717658
cg08665810	0.947824	0.366291	0.581533	2.17139e-09	8.60474e-07	2	242498021	R	II	BOK	TSS200	island	TSS200-island	chr2:242498013-242499274
cg13722999	0.889737	0.268412	0.621324	2.17467e-09	8.60576e-07	9	29826639	F	I		IGR	island	IGR-island	chr9:29826526-29826736
cg12405742	0.498613	0.101431	0.397182	2.1758e-09	8.60576e-07	3	24535365	R	II	THRB	5'UTR	shore	5'UTR-shore	chr3:24535844-24537436
cg23282771	0.586814	0.0207538	0.566061	2.17786e-09	8.60576e-07	9	133320279	F	II	ASS1	5'UTR	island	5'UTR-island	chr9:133319864-133320810
cg21485895	0.762789	0.054156	0.708633	2.19162e-09	8.65191e-07	2	200321016	F	I	SATB2	5'UTR	island	5'UTR-island	chr2:200320502-200329681
cg20263045	0.69336	0.0621226	0.631237	2.19792e-09	8.66214e-07	4	145655974	R	II	HHIP	Body	opensea	Body-opensea
cg16895026	0.933776	0.321808	0.611967	2.19839e-09	8.66214e-07	4	30745743	R	II	PCDH7	Body	opensea	Body-opensea
cg16188589	0.555983	0.0199018	0.536081	2.20216e-09	8.66879e-07	3	10206396	R	II	IRAK2	TSS200	shore	TSS200-shore	chr3:10206449-10207024
cg03192598	0.959811	0.331749	0.628062	2.2087e-09	8.68629e-07	19	12305854	F	I		IGR	island	IGR-island	chr19:12305552-12306304
cg20295040	0.937957	0.567014	0.370944	2.21654e-09	8.69315e-07	1	192778396	F	II	RGS2	Body	shore	Body-shore	chr1:192777632-192778198
cg08661007	0.869583	0.124938	0.744645	2.21793e-09	8.69315e-07	3	79817232	R	II	ROBO1	TSS200	shore	TSS200-shore	chr3:79815638-79815900
cg17832991	0.958534	0.47753	0.481004	2.218e-09	8.69315e-07	20	18039927	F	II	OVOL2	TSS1500	island	TSS1500-island	chr20:18039532-18039928
cg16348112	0.625263	0.264322	0.360941	2.21881e-09	8.69315e-07	1	9258798	R	II		IGR	island	IGR-island	chr1:9258565-9258956
cg16406892	0.800803	0.0281087	0.772695	2.22244e-09	8.69675e-07	12	115118777	R	II	TBX3	Body	shore	Body-shore	chr12:115120774-115122945
cg23515853	0.884116	0.132001	0.752115	2.22405e-09	8.69675e-07	17	79372528	R	I	BAHCC1	TSS1500	island	TSS1500-island	chr17:79366806-79374742
cg03949391	0.479891	0.0374126	0.442479	2.22602e-09	8.69675e-07	1	78956845	R	I	PTGFR	5'UTR	island	5'UTR-island	chr1:78956624-78957516
cg27032142	0.729567	0.0347945	0.694773	2.23372e-09	8.71187e-07	15	85201545	F	II	NMB	1stExon	island	1stExon-island	chr15:85201196-85201684
cg08289782	0.0934672	0.729271	-0.635804	2.23408e-09	8.71187e-07	10	79789985	R	II	POLR3A	TSS1500	shore	TSS1500-shore	chr10:79789138-79789441
cg20460852	0.490878	0.0865364	0.404342	2.23862e-09	8.71897e-07	8	23082822	F	I	TNFRSF10A	TSS200	island	TSS200-island	chr8:23081956-23082975
cg19867914	0.866291	0.045805	0.820486	2.2401e-09	8.71897e-07	2	144234430	F	II	ARHGAP15	Body	opensea	Body-opensea
cg04694812	0.416864	0.844061	-0.427197	2.24445e-09	8.72772e-07	5	63257554	R	II	HTR1A	TSS200	island	TSS200-island	chr5:63256548-63257886
cg03839949	0.944394	0.310968	0.633426	2.24707e-09	8.72974e-07	3	128210541	R	II	GATA2	5'UTR	island	5'UTR-island	chr3:128205495-128212274
cg01781529	0.732115	0.241472	0.490643	2.25634e-09	8.75754e-07	1	22444030	R	II	WNT4	3'UTR	shelf	3'UTR-shelf	chr1:22446520-22446943
cg09169255	0.648466	0.0367058	0.611761	2.26041e-09	8.76427e-07	2	73114256	R	I	SPR	TSS1500	island	TSS1500-island	chr2:73114219-73114920
cg23113826	0.410737	0.0343929	0.376344	2.26229e-09	8.76427e-07	21	15580581	R	II	LIPI	TSS1500	opensea	TSS1500-opensea
cg16739118	0.387385	0.0421827	0.345203	2.27024e-09	8.78687e-07	12	26275661	R	I	BHLHE41	Body	island	Body-island	chr12:26275049-26275878
cg02412969	0.603056	0.26616	0.336896	2.27278e-09	8.78849e-07	7	5602052	R	II		IGR	island	IGR-island	chr7:5601802-5602129
cg05970777	0.268512	0.857697	-0.589186	2.28219e-09	8.80955e-07	16	34490033	F	I		IGR	opensea	IGR-opensea
cg26529778	0.0329248	0.733222	-0.700298	2.28378e-09	8.80955e-07	18	31659655	R	II	NOL4	Body	opensea	Body-opensea
cg12439157	0.591876	0.099561	0.492315	2.28459e-09	8.80955e-07	1	170628856	R	II		IGR	shore	IGR-shore	chr1:170630456-170630851
cg17525495	0.799534	0.127541	0.671993	2.29236e-09	8.83132e-07	17	56401734	R	I	BZRAP1	Body	island	Body-island	chr17:56401728-56402343
cg02631906	0.346844	0.853435	-0.50659	2.29645e-09	8.8389e-07	1	45987864	F	II	PRDX1	TSS1500	shore	TSS1500-shore	chr1:45987163-45987803
cg17559786	0.059154	0.568371	-0.509218	2.30075e-09	8.84724e-07	4	77172861	R	II	FAM47E	1stExon	island	1stExon-island	chr4:77172587-77173060
cg12430467	0.113373	0.694277	-0.580905	2.30472e-09	8.85238e-07	15	30115299	R	II	TJP1	TSS1500	shore	TSS1500-shore	chr15:30113705-30113940
cg02389938	0.712466	0.0129896	0.699477	2.30635e-09	8.85238e-07	12	99768228	F	II	ANKS1B	Body	opensea	Body-opensea
cg25583983	0.728709	0.0831059	0.645603	2.31246e-09	8.86253e-07	6	31371820	F	I	MICA	Body	island	Body-island	chr6:31370915-31371917
cg06025938	0.956472	0.467691	0.488781	2.31326e-09	8.86253e-07	6	106959592	F	I	AIM1	TSS200	shore	TSS200-shore	chr6:106959764-106960985
cg07733457	0.934168	0.587923	0.346244	2.31653e-09	8.86687e-07	17	5095165	F	I	ZNF594	5'UTR	island	5'UTR-island	chr17:5094839-5095456
cg11287055	0.522913	0.0284921	0.49442	2.32226e-09	8.8806e-07	21	38630234	F	I	DSCR3	Body	island	Body-island	chr21:38630052-38630507
cg25083484	0.8999	0.0696693	0.830231	2.32659e-09	8.88899e-07	5	23384883	R	II		IGR	opensea	IGR-opensea
cg05375230	0.190835	0.577779	-0.386945	2.33201e-09	8.89429e-07	11	64511786	F	II	RASGRP2	TSS200	island	TSS200-island	chr11:64509433-64513826
cg26356061	0.895546	0.0460327	0.849513	2.33226e-09	8.89429e-07	19	58446960	R	II	ZNF418	TSS1500	shore	TSS1500-shore	chr19:58446336-58446800
cg09865676	0.407699	0.0274199	0.380279	2.34019e-09	8.90308e-07	1	43389888	R	I		IGR	island	IGR-island	chr1:43389835-43390551
cg10263401	0.445647	0.0126867	0.43296	2.34053e-09	8.90308e-07	20	44441294	R	I	UBE2C	5'UTR	island	5'UTR-island	chr20:44440946-44441655
cg25010500	0.485296	0.0247085	0.460587	2.34276e-09	8.90308e-07	5	140619586	F	II	PCDHB19P	TSS200	shore	TSS200-shore	chr5:140620864-140621698
cg14546466	0.0484166	0.405643	-0.357227	2.34314e-09	8.90308e-07	2	11796974	R	II		IGR	island	IGR-island	chr2:11796850-11797236
cg23782001	0.569125	0.0392396	0.529886	2.35666e-09	8.94627e-07	7	138720808	F	I	ZC3HAV1L	TSS200	island	TSS200-island	chr7:138720044-138721019
cg27336379	0.890204	0.245512	0.644692	2.36321e-09	8.96292e-07	1	76078230	R	II	SLC44A5	TSS1500	shelf	TSS1500-shelf	chr1:76080454-76080808
cg20970875	0.574992	0.0999336	0.475059	2.37024e-09	8.96428e-07	19	8408337	F	II	KANK3	TSS200	island	TSS200-island	chr19:8407674-8408338
cg10722846	0.191371	0.918904	-0.727532	2.37119e-09	8.96428e-07	8	141468634	F	I	TRAPPC9	1stExon	shore	1stExon-shore	chr8:141467218-141467927
cg20585869	0.981777	0.640694	0.341083	2.37402e-09	8.96428e-07	8	24772333	F	I	NEFM	TSS200	island	TSS200-island	chr8:24770908-24772547
cg07381000	0.105006	0.853184	-0.748178	2.37435e-09	8.96428e-07	3	53190613	R	I		IGR	island	IGR-island	chr3:53190509-53190764
cg21952901	0.960066	0.598809	0.361257	2.37572e-09	8.96428e-07	5	71404443	F	I	MAP1B	Body	island	Body-island	chr5:71402877-71404868
cg07935727	0.863299	0.482913	0.380386	2.37865e-09	8.96428e-07	4	158496743	F	II	LOC340017	Body	opensea	Body-opensea
cg12984086	0.0776665	0.566899	-0.489232	2.37868e-09	8.96428e-07	3	37284287	R	II	GOLGA4	TSS1500	shore	TSS1500-shore	chr3:37284558-37285281
cg08101375	0.892388	0.412779	0.479609	2.38724e-09	8.98048e-07	12	104443925	R	I	GLT8D2	TSS200	opensea	TSS200-opensea
cg01932197	0.543302	0.138827	0.404475	2.3889e-09	8.98048e-07	7	83087065	R	II	SEMA3E	Body	opensea	Body-opensea
cg02160608	0.876503	0.106857	0.769646	2.38953e-09	8.98048e-07	2	113956634	F	I	PSD4	Body	island	Body-island	chr2:113956343-113957042
cg12980128	0.975261	0.0738445	0.901417	2.39162e-09	8.98048e-07	18	55105322	R	II	ONECUT2	Body	island	Body-island	chr18:55103154-55108853
cg07221695	0.910725	0.374516	0.536209	2.39476e-09	8.98415e-07	1	232649870	R	II	SIPA1L2	1stExon	opensea	1stExon-opensea
cg06204638	0.91826	0.0776378	0.840622	2.40253e-09	8.99804e-07	18	12656910	R	II	SPIRE1	TSS200	shore	TSS200-shore	chr18:12657044-12658727
cg22965432	0.903108	0.163312	0.739796	2.40397e-09	8.99804e-07	5	100240059	R	II	ST8SIA4	TSS1500	shore	TSS1500-shore	chr5:100238722-100239138
cg03778909	0.941948	0.334916	0.607032	2.40496e-09	8.99804e-07	17	80833393	R	II	TBCD	Body	shelf	Body-shelf	chr17:80829533-80829871
cg20189674	0.479877	0.86774	-0.387863	2.41009e-09	9.00475e-07	17	35295051	R	II	LHX1	1stExon	island	1stExon-island	chr17:35291899-35300875
cg25116125	0.460291	0.0339085	0.426383	2.41397e-09	9.00475e-07	15	45927086	R	I	SQRDL	TSS200	island	TSS200-island	chr15:45926877-45927758
cg06048354	0.650485	0.0395606	0.610924	2.41422e-09	9.00475e-07	5	140501812	R	II	PCDHB4	1stExon	shore	1stExon-shore	chr5:140502890-140503804
cg18710784	0.0478778	0.596985	-0.549107	2.41543e-09	9.00475e-07	11	132813563	R	II	OPCML	TSS1500	island	TSS1500-island	chr11:132813562-132814395
cg21963703	0.662735	0.0243627	0.638372	2.42254e-09	9.00566e-07	5	140350766	R	II	PCDHA7	Body	shelf	Body-shelf	chr5:140346105-140346931
cg15666143	0.426644	0.0397921	0.386852	2.42288e-09	9.00566e-07	3	130061073	F	II		IGR	shelf	IGR-shelf	chr3:130064574-130064840
cg09742170	0.730562	0.238905	0.491657	2.42388e-09	9.00566e-07	7	25021208	R	II	OSBPL3	TSS1500	island	TSS1500-island	chr7:25021013-25021520
cg04321618	0.931789	0.529663	0.402126	2.42435e-09	9.00566e-07	7	27170880	R	II	HOXA4	TSS1500	shore	TSS1500-shore	chr7:27169572-27170638
cg05397813	0.0343567	0.438398	-0.404041	2.43134e-09	9.01237e-07	X	152599146	R	II	ZNF275	TSS1500	shore	TSS1500-shore	chrX:152599434-152600076
cg13823511	0.975238	0.385315	0.589923	2.43228e-09	9.01237e-07	2	150920147	F	II		IGR	opensea	IGR-opensea
cg16292016	0.546744	0.0353377	0.511407	2.43577e-09	9.01237e-07	5	42424356	F	I	GHR	5'UTR	island	5'UTR-island	chr5:42424338-42425047
cg10638605	0.360619	0.0122256	0.348394	2.43595e-09	9.01237e-07	10	69991197	R	II	ATOH7	1stExon	island	1stExon-island	chr10:69990893-69991523
cg08801806	0.809407	0.0961502	0.713257	2.43719e-09	9.01237e-07	5	175297573	F	II	CPLX2	TSS1500	shore	TSS1500-shore	chr5:175298515-175300066
cg19029445	0.3297	0.952128	-0.622428	2.43918e-09	9.01237e-07	17	907732	F	II	ABR	3'UTR	shelf	3'UTR-shelf	chr17:909981-910442
cg22714419	0.536341	0.115658	0.420683	2.44255e-09	9.0168e-07	6	32811949	R	I	PSMB8	Body	shore	Body-shore	chr6:32811494-32811839
cg26305683	0.926243	0.140887	0.785356	2.4489e-09	9.03223e-07	4	92522792	F	II	FAM190A	3'UTR	opensea	3'UTR-opensea
cg17264670	0.118601	0.872518	-0.753917	2.45883e-09	9.0567e-07	6	153452732	F	I	RGS17	TSS1500	island	TSS1500-island	chr6:153450992-153452792
cg04091325	0.235394	0.719611	-0.484217	2.4599e-09	9.0567e-07	15	84115433	R	II	SH3GL3	TSS1500	shore	TSS1500-shore	chr15:84115762-84116921
cg00563229	0.511718	0.0330355	0.478682	2.46254e-09	9.05791e-07	1	28286146	R	II	XKR8	TSS1500	island	TSS1500-island	chr1:28286019-28286838
cg05529278	0.943184	0.583055	0.360129	2.46635e-09	9.05791e-07	21	28336181	F	I	ADAMTS5	Body	shore	Body-shore	chr21:28337856-28340237
cg22246787	0.963115	0.493703	0.469412	2.46677e-09	9.05791e-07	9	29826562	R	II		IGR	island	IGR-island	chr9:29826526-29826736
cg08077673	0.97458	0.515479	0.459102	2.47526e-09	9.0775e-07	7	130126368	R	II	MEST	5'UTR	island	5'UTR-island	chr7:130126017-130126801
cg11856078	0.840164	0.34754	0.492623	2.47732e-09	9.0775e-07	2	157178165	R	I		IGR	shore	IGR-shore	chr2:157176251-157177346
cg17442752	0.937716	0.0558102	0.881906	2.48122e-09	9.0775e-07	22	24988758	F	II	C22orf36	Body	island	Body-island	chr22:24988593-24989279
cg24432768	0.515654	0.168433	0.347221	2.48136e-09	9.0775e-07	1	158149974	R	II	CD1D	5'UTR	shore	5'UTR-shore	chr1:158150620-158151503
cg16727862	0.917364	0.38029	0.537075	2.48303e-09	9.0775e-07	15	26095697	F	I	ATP10A	Body	opensea	Body-opensea
cg20617956	0.733898	0.329594	0.404304	2.4859e-09	9.08e-07	10	82168530	R	II	C10orf58	5'UTR	island	5'UTR-island	chr10:82168064-82168917
cg27093361	0.399312	0.0493507	0.349961	2.49461e-09	9.10379e-07	17	74908599	F	II	MGAT5B	Body	opensea	Body-opensea
cg01961447	0.958767	0.380648	0.578119	2.49748e-09	9.10626e-07	22	38221095	F	I	GALR3	Body	island	Body-island	chr22:38220589-38221619
cg22911687	0.921532	0.181828	0.739705	2.50025e-09	9.10838e-07	5	102211822	R	II	PAM	Body	opensea	Body-opensea
cg05505803	0.979994	0.538758	0.441236	2.50723e-09	9.11039e-07	13	96296997	F	I	DZIP1	TSS200	island	TSS200-island	chr13:96296143-96297059
cg20641798	0.051883	0.411551	-0.359668	2.50792e-09	9.11039e-07	17	1928197	F	II	RTN4RL1	TSS200	island	TSS200-island	chr17:1927051-1929408
cg24172509	0.739464	0.190086	0.549379	2.5093e-09	9.11039e-07	5	140778424	F	I	PCDHGA4	Body	shore	Body-shore	chr5:140779013-140779659
cg11287660	0.936509	0.492525	0.443984	2.50958e-09	9.11039e-07	15	45722608	R	I	C15orf48	TSS200	island	TSS200-island	chr15:45722561-45722939
cg08777147	0.927414	0.038729	0.888685	2.51369e-09	9.11185e-07	X	39953550	F	I	BCOR	5'UTR	island	5'UTR-island	chrX:39953434-39969247
cg13921444	0.827289	0.196379	0.63091	2.51509e-09	9.11185e-07	4	186733024	F	II	SORBS2	5'UTR	opensea	5'UTR-opensea
cg15597821	0.446412	0.0249247	0.421488	2.51711e-09	9.11185e-07	15	45927126	R	I	SQRDL	TSS200	island	TSS200-island	chr15:45926877-45927758
cg26036478	0.918872	0.341446	0.577426	2.51876e-09	9.11185e-07	4	124319962	F	I	SPRY1	5'UTR	island	5'UTR-island	chr4:124318307-124319998
cg08161617	0.914824	0.277763	0.637061	2.52478e-09	9.11745e-07	14	65006777	R	I	HSPA2	TSS1500	shore	TSS1500-shore	chr14:65006874-65009197
cg25594899	0.912475	0.298313	0.614162	2.52507e-09	9.11745e-07	1	1182226	F	I	FAM132A	TSS200	island	TSS200-island	chr1:1181756-1182470
cg23002761	0.950713	0.288224	0.662488	2.53189e-09	9.11745e-07	1	16085642	F	I	FBLIM1	5'UTR	island	5'UTR-island	chr1:16085147-16085862
cg01867433	0.531368	0.0305511	0.500817	2.53466e-09	9.11745e-07	22	38966164	R	I	DMC1	1stExon	island	1stExon-island	chr22:38965733-38966196
cg26695909	0.495257	0.0359068	0.45935	2.53481e-09	9.11745e-07	8	81639869	F	II	ZNF704	Body	opensea	Body-opensea
cg05854193	0.646928	0.0354236	0.611504	2.53525e-09	9.11745e-07	17	27224804	F	II	FLOT2	TSS200	island	TSS200-island	chr17:27224005-27224873
cg22633597	0.781786	0.180081	0.601705	2.53567e-09	9.11745e-07	19	6591674	R	I	CD70	TSS1500	shore	TSS1500-shore	chr19:6590340-6591072
cg16316649	0.972828	0.544462	0.428367	2.53988e-09	9.12469e-07	2	211090349	F	II	ACADL	TSS200	shore	TSS200-shore	chr2:211089413-211090176
cg00695982	0.716468	0.139683	0.576785	2.54274e-09	9.12696e-07	8	64210438	R	II		IGR	opensea	IGR-opensea
cg11630696	0.895302	0.040136	0.855166	2.54698e-09	9.12696e-07	3	79817333	R	I	ROBO1	TSS1500	shore	TSS1500-shore	chr3:79815638-79815900
cg16309350	0.773371	0.413984	0.359387	2.54711e-09	9.12696e-07	10	134983667	F	II	KNDC1	Body	shelf	Body-shelf	chr10:134980302-134981059
cg07005242	0.0616358	0.717348	-0.655712	2.5537e-09	9.13547e-07	6	30431577	R	II		IGR	island	IGR-island	chr6:30431562-30432325
cg04185382	0.888792	0.514206	0.374586	2.55484e-09	9.13547e-07	16	4424441	F	I	VASN	5'UTR	shelf	5'UTR-shelf	chr16:4421642-4422240
cg20495640	0.368337	0.930952	-0.562616	2.55608e-09	9.13547e-07	X	26209436	F	II	MAGEB6	TSS1500	opensea	TSS1500-opensea
cg14463465	0.80091	0.0557293	0.745181	2.56201e-09	9.14358e-07	10	67387893	R	II		IGR	opensea	IGR-opensea
cg06821828	0.781311	0.233009	0.548302	2.56276e-09	9.14358e-07	14	93698216	R	II		IGR	opensea	IGR-opensea
cg04556220	0.45686	0.0538155	0.403045	2.58565e-09	9.21735e-07	1	32706433	F	II	MTMR9L	Body	island	Body-island	chr1:32705524-32707141
cg09662496	0.962818	0.150325	0.812493	2.5899e-09	9.22457e-07	7	130626474	F	II		IGR	opensea	IGR-opensea
cg00740813	0.675238	0.288096	0.387142	2.59558e-09	9.22918e-07	11	35547140	R	II	PAMR1	5'UTR	island	5'UTR-island	chr11:35547139-35547396
cg12872693	0.723214	0.143765	0.579449	2.59701e-09	9.22918e-07	3	179168798	R	I	GNB4	5'UTR	island	5'UTR-island	chr3:179168735-179169593
cg25073919	0.890921	0.396886	0.494034	2.59786e-09	9.22918e-07	2	96012803	R	II	KCNIP3	1stExon	island	1stExon-island	chr2:96011132-96013197
cg05500840	0.0830287	0.545428	-0.4624	2.60262e-09	9.2382e-07	2	176972068	R	I	HOXD11	TSS200	island	TSS200-island	chr2:176971706-176972305
cg26128192	0.276633	0.839081	-0.562449	2.60779e-09	9.24849e-07	6	27256032	F	II		IGR	shelf	IGR-shelf	chr6:27258958-27259163
cg08616061	0.550568	0.12163	0.428938	2.61164e-09	9.24849e-07	5	140753570	R	I	PCDHGA4	Body	shore	Body-shore	chr5:140753654-140753952
cg00782607	0.713155	0.0427797	0.670375	2.61289e-09	9.24849e-07	2	171672156	F	II	GAD1	TSS1500	shore	TSS1500-shore	chr2:171672310-171675447
cg16674492	0.959448	0.314205	0.645243	2.61443e-09	9.24849e-07	3	128211686	R	I	GATA2	5'UTR	island	5'UTR-island	chr3:128205495-128212274
cg13731338	0.969482	0.520394	0.449088	2.62554e-09	9.27988e-07	3	128145454	F	I		IGR	island	IGR-island	chr3:128145257-128145656
cg02908900	0.0180899	0.615676	-0.597587	2.63044e-09	9.28143e-07	7	15726821	F	I	MEOX2	TSS1500	opensea	TSS1500-opensea
cg25928493	0.629834	0.0899819	0.539853	2.63045e-09	9.28143e-07	5	146259944	F	II	PPP2R2B	5'UTR	shore	5'UTR-shore	chr5:146257346-146258575
cg03451212	0.660283	0.0212314	0.639052	2.63589e-09	9.28577e-07	8	70745466	R	I	SLCO5A1	5'UTR	island	5'UTR-island	chr8:70744098-70747441
cg20099104	0.768792	0.273923	0.494869	2.63615e-09	9.28577e-07	10	130339669	F	I		IGR	island	IGR-island	chr10:130339526-130339777
cg13196826	0.421885	0.0366499	0.385235	2.64559e-09	9.30907e-07	10	98945664	R	I	SLIT1	5'UTR	island	5'UTR-island	chr10:98945062-98946239
cg08475042	0.952335	0.416896	0.53544	2.64759e-09	9.30907e-07	2	210682860	R	II	UNC80	Body	opensea	Body-opensea
cg23781276	0.937053	0.570562	0.36649	2.65005e-09	9.30907e-07	10	134978122	F	I	KNDC1	Body	island	Body-island	chr10:134977930-134978148
cg24871414	0.941231	0.445464	0.495768	2.65319e-09	9.30907e-07	2	95663987	R	I		IGR	island	IGR-island	chr2:95663958-95664256
cg11246938	0.678373	0.0121922	0.66618	2.65397e-09	9.30907e-07	12	115112433	R	I	TBX3	Body	island	Body-island	chr12:115112014-115112627
cg00547789	0.0299826	0.553975	-0.523992	2.66087e-09	9.3248e-07	X	154493750	F	II	RAB39B	5'UTR	island	5'UTR-island	chrX:154493303-154493907
cg16396954	0.104554	0.565638	-0.461084	2.66307e-09	9.3248e-07	14	72398856	F	I	RGS6	TSS1500	island	TSS1500-island	chr14:72398664-72399554
cg21046119	0.254969	0.932352	-0.677383	2.66519e-09	9.3248e-07	2	134075125	R	II	NCKAP5	Body	opensea	Body-opensea
cg11192808	0.933192	0.154768	0.778424	2.67186e-09	9.33993e-07	8	101170185	R	I	SPAG1	TSS1500	island	TSS1500-island	chr8:101170161-101170827
cg15910208	0.929136	0.354175	0.574961	2.67674e-09	9.33993e-07	19	51522588	R	II	KLK10	5'UTR	island	5'UTR-island	chr19:51522004-51522803
cg08065229	0.912279	0.528875	0.383404	2.67886e-09	9.33993e-07	19	16606621	R	II	C19orf44	TSS1500	shore	TSS1500-shore	chr19:16606740-16607444
cg15736978	0.894288	0.476733	0.417555	2.68052e-09	9.33993e-07	20	2673202	F	I	EBF4	TSS1500	island	TSS1500-island	chr20:2672904-2674698
cg13525064	0.678924	0.0449801	0.633943	2.68076e-09	9.33993e-07	2	73114426	R	II	SPR	TSS200	island	TSS200-island	chr2:73114219-73114920
cg05901543	0.184911	0.523903	-0.338992	2.68546e-09	9.34846e-07	16	89251975	R	I	CDH15	Body	opensea	Body-opensea
cg16508199	0.518294	0.0396599	0.478634	2.69417e-09	9.37092e-07	11	124632390	F	I	ESAM	TSS200	island	TSS200-island	chr11:124632063-124633239
cg08721338	0.969166	0.353998	0.615169	2.69933e-09	9.38102e-07	16	67233983	F	I	ELMO3	Body	shore	Body-shore	chr16:67233032-67233862
cg27154941	0.868327	0.507227	0.3611	2.70785e-09	9.38616e-07	16	84346910	F	I	WFDC1	Body	island	Body-island	chr16:84346476-84346931
cg10796022	0.961552	0.46444	0.497112	2.70998e-09	9.38616e-07	8	61227705	R	II		IGR	opensea	IGR-opensea
cg02505871	0.434787	0.0233698	0.411418	2.71077e-09	9.38616e-07	8	58907040	R	I	FAM110B	TSS200	island	TSS200-island	chr8:58907001-58907822
cg01129320	0.960234	0.276946	0.683288	2.71496e-09	9.38616e-07	13	102064942	R	II	NALCN	5'UTR	shelf	5'UTR-shelf	chr13:102068116-102069258
cg07486085	0.571887	0.0317539	0.540133	2.71681e-09	9.38616e-07	2	163625066	F	II	KCNH7	Body	opensea	Body-opensea
cg15458504	0.308127	0.796109	-0.487983	2.71803e-09	9.38616e-07	1	24828534	R	I	RCAN3	TSS1500	shore	TSS1500-shore	chr1:24828865-24829878
cg24365042	0.601989	0.0788087	0.52318	2.71844e-09	9.38616e-07	1	212780517	F	II	ATF3	TSS1500	island	TSS1500-island	chr1:212780151-212783086
cg05682719	0.437393	0.0471682	0.390225	2.71889e-09	9.38616e-07	4	119809971	F	I	SYNPO2	TSS200	opensea	TSS200-opensea
cg07529955	0.794828	0.198381	0.596448	2.72217e-09	9.38968e-07	17	2663165	F	II		IGR	shelf	IGR-shelf	chr17:2658685-2659402
cg16779839	0.957678	0.455638	0.50204	2.72637e-09	9.39636e-07	17	79374327	R	I	BAHCC1	Body	island	Body-island	chr17:79366806-79374742
cg22902161	0.946203	0.627819	0.318384	2.73982e-09	9.43488e-07	4	94683967	R	II	GRID2	Body	opensea	Body-opensea
cg04225825	0.857127	0.171499	0.685627	2.74666e-09	9.44921e-07	4	17782853	R	II	FAM184B	1stExon	island	1stExon-island	chr4:17782642-17783624
cg21536585	0.0370133	0.88759	-0.850577	2.74853e-09	9.44921e-07	5	133801528	R	II		IGR	island	IGR-island	chr5:133801506-133801742
cg22978620	0.943324	0.201411	0.741912	2.75578e-09	9.46629e-07	3	128210888	F	I	GATA2	5'UTR	island	5'UTR-island	chr3:128205495-128212274
cg18170784	0.911376	0.521242	0.390134	2.76608e-09	9.49383e-07	3	71114262	F	I	FOXP1	Body	shore	Body-shore	chr3:71114334-71114821
cg15352367	0.965761	0.0648179	0.900943	2.76904e-09	9.49489e-07	22	36236732	F	II	RBM9	Body	opensea	Body-opensea
cg18092351	0.954592	0.41829	0.536302	2.77215e-09	9.49489e-07	7	960115	F	I	ADAP1	Body	island	Body-island	chr7:960048-960351
cg08687047	0.798382	0.040798	0.757584	2.7754e-09	9.49489e-07	12	15472063	F	II		IGR	shelf	IGR-shelf	chr12:15475318-15475901
cg27578726	0.117089	0.408285	-0.291197	2.77554e-09	9.49489e-07	20	61148856	F	I	C20orf166	5'UTR	island	5'UTR-island	chr20:61148081-61148990
cg13958389	0.675302	0.101096	0.574205	2.79179e-09	9.54263e-07	3	11643630	R	II	VGLL4	Body	opensea	Body-opensea
cg09601770	0.586049	0.0782016	0.507847	2.79898e-09	9.54273e-07	2	162930671	R	I	DPP4	1stExon	island	1stExon-island	chr2:162930233-162930879
cg25763393	0.0488714	0.427097	-0.378225	2.79921e-09	9.54273e-07	19	52956832	R	I	ZNF578	1stExon	island	1stExon-island	chr19:52956656-52957245
cg26398467	0.124003	0.569652	-0.445649	2.80241e-09	9.54273e-07	3	147087237	R	I		IGR	opensea	IGR-opensea
cg23592730	0.213519	0.559429	-0.34591	2.80801e-09	9.54273e-07	17	33570795	F	II	SLFN5	5'UTR	shore	5'UTR-shore	chr17:33569141-33570527
cg09029526	0.644624	0.0116251	0.632999	2.81053e-09	9.54273e-07	6	29720653	R	I		IGR	island	IGR-island	chr6:29720381-29721101
cg01422476	0.969672	0.325876	0.643796	2.81104e-09	9.54273e-07	16	1922425	R	I	C16orf73	TSS1500	island	TSS1500-island	chr16:1921897-1922426
cg23157948	0.551223	0.0825584	0.468665	2.81212e-09	9.54273e-07	12	130907060	F	II	RIMBP2	Body	shore	Body-shore	chr12:130908777-130909191
cg08981041	0.442532	0.0850853	0.357447	2.81525e-09	9.54273e-07	4	117624191	R	II		IGR	shelf	IGR-shelf	chr4:117626556-117627110
cg08652487	0.600793	0.124372	0.476421	2.81703e-09	9.54273e-07	1	229569795	R	I	ACTA1	5'UTR	island	5'UTR-island	chr1:229567206-229570684
cg20442573	0.667589	0.180396	0.487193	2.81971e-09	9.54273e-07	17	47575315	F	II	NGFR	Body	island	Body-island	chr17:47572345-47575316
cg00110578	0.755489	0.0489304	0.706558	2.82126e-09	9.54273e-07	6	25993015	R	II		IGR	island	IGR-island	chr6:25992181-25993164
cg04865716	0.521435	0.128716	0.392719	2.8215e-09	9.54273e-07	19	2290843	R	II	LINGO3	Body	island	Body-island	chr19:2289895-2291904
cg00561194	0.0695928	0.776031	-0.706438	2.82377e-09	9.54273e-07	10	38069720	F	I		IGR	island	IGR-island	chr10:38069586-38069946
cg23833195	0.645139	0.130568	0.514571	2.82585e-09	9.54273e-07	7	6707858	F	II		IGR	shelf	IGR-shelf	chr7:6703503-6704075
cg03240301	0.920491	0.433546	0.486945	2.82648e-09	9.54273e-07	7	23387383	F	II	IGF2BP3	Body	opensea	Body-opensea
cg26896572	0.184084	0.951649	-0.767565	2.82858e-09	9.54273e-07	3	62304515	R	II	C3orf14	TSS1500	island	TSS1500-island	chr3:62304514-62304780
cg03244616	0.875635	0.295915	0.57972	2.83305e-09	9.55006e-07	12	130935837	F	I	RIMBP2	Body	island	Body-island	chr12:130935712-130935963
cg24076884	0.58906	0.0355342	0.553526	2.84052e-09	9.56674e-07	5	140346921	F	II	PCDHAC2	1stExon	island	1stExon-island	chr5:140346105-140346931
cg14489366	0.555329	0.0801802	0.475149	2.84499e-09	9.56674e-07	9	79521082	F	I	PRUNE2	TSS200	island	TSS200-island	chr9:79520803-79521508
cg06100899	0.413736	0.0327423	0.380994	2.84669e-09	9.56674e-07	20	44035415	R	I	DBNDD2	5'UTR	island	5'UTR-island	chr20:44034458-44035954
cg12127196	0.0381984	0.489455	-0.451257	2.84722e-09	9.56674e-07	1	50489240	F	I	AGBL4	Body	shore	Body-shore	chr1:50489417-50489846
cg18087672	0.516847	0.0567547	0.460093	2.85253e-09	9.56944e-07	17	46824915	F	I		IGR	island	IGR-island	chr17:46824785-46825372
cg20129082	0.941504	0.483283	0.458221	2.85432e-09	9.56944e-07	11	19736150	R	II	LOC100126784	TSS200	shore	TSS200-shore	chr11:19733936-19735320
cg21169203	0.950899	0.486828	0.464071	2.85493e-09	9.56944e-07	11	111847968	R	I	DIXDC1	TSS200	island	TSS200-island	chr11:111847927-111848401
cg19698432	0.965906	0.371345	0.594561	2.86087e-09	9.57948e-07	2	151013181	F	II		IGR	opensea	IGR-opensea
cg24795748	0.924058	0.0777481	0.84631	2.86254e-09	9.57948e-07	21	47404165	F	I	COL6A1	Body	island	Body-island	chr21:47404108-47404312
cg11777515	0.0889125	0.58982	-0.500907	2.86547e-09	9.58155e-07	4	41752452	R	II	PHOX2B	TSS1500	island	TSS1500-island	chr4:41752280-41752502
cg02902186	0.758682	0.17288	0.585801	2.88371e-09	9.63247e-07	8	118683119	F	II		IGR	opensea	IGR-opensea
cg09902029	0.644115	0.12939	0.514724	2.88533e-09	9.63247e-07	2	66803697	R	II		IGR	island	IGR-island	chr2:66802890-66804831
cg14725952	0.831722	0.478353	0.353369	2.88854e-09	9.63542e-07	19	5294093	F	I	PTPRS	5'UTR	island	5'UTR-island	chr19:5293010-5294211
cg19333963	0.968975	0.426746	0.542229	2.89437e-09	9.63998e-07	19	1467979	F	I	APC2	Body	island	Body-island	chr19:1465206-1471241
cg18804985	0.77277	0.140939	0.631831	2.89455e-09	9.63998e-07	4	74965226	F	I	CXCL2	TSS1500	island	TSS1500-island	chr4:74964656-74965279
cg11388673	0.814935	0.469299	0.345635	2.89956e-09	9.64894e-07	8	144371779	R	I		IGR	island	IGR-island	chr8:144371446-144372076
cg00962903	0.940071	0.406088	0.533982	2.91049e-09	9.67757e-07	3	168863028	R	II	MECOM	5'UTR	shore	5'UTR-shore	chr3:168864030-168864449
cg17784528	0.602765	0.0898336	0.512931	2.91767e-09	9.68991e-07	17	41791230	F	II		IGR	island	IGR-island	chr17:41791110-41791476
cg11404751	0.679503	0.0712247	0.608278	2.9239e-09	9.68991e-07	10	123781561	F	II	TACC2	Body	opensea	Body-opensea
cg11010561	0.557508	0.0303512	0.527157	2.92397e-09	9.68991e-07	4	155630610	F	II		IGR	opensea	IGR-opensea
cg25871420	0.50336	0.0564383	0.446922	2.92463e-09	9.68991e-07	X	23348969	F	II		IGR	shore	IGR-shore	chrX:23350284-23350596
cg20841648	0.149386	0.727378	-0.577992	2.92587e-09	9.68991e-07	6	28921744	F	II		IGR	opensea	IGR-opensea
cg17965159	0.401343	0.0872824	0.314061	2.93471e-09	9.70479e-07	12	25246439	R	II	LRMP	Body	opensea	Body-opensea
cg22196610	0.889982	0.33794	0.552041	2.93707e-09	9.70479e-07	5	43042233	F	II	LOC153684	TSS200	island	TSS200-island	chr5:43042107-43043477
cg01321088	0.620742	0.0439461	0.576796	2.93738e-09	9.70479e-07	4	91156155	F	II	FAM190A	5'UTR	opensea	5'UTR-opensea
cg23905216	0.0529433	0.608674	-0.555731	2.94391e-09	9.71398e-07	11	2161390	F	II	INS-IGF2	Body	island	Body-island	chr11:2158951-2162484
cg09885664	0.596106	0.106127	0.489979	2.94689e-09	9.71398e-07	4	95380105	F	II	PDLIM5	Body	opensea	Body-opensea
cg00028056	0.757875	0.231947	0.525928	2.94718e-09	9.71398e-07	2	220407171	F	II	CHPF	Body	shore	Body-shore	chr2:220407698-220409048
cg08620154	0.904855	0.211589	0.693266	2.95464e-09	9.72204e-07	8	69244553	R	II		IGR	shore	IGR-shore	chr8:69242920-69243803
cg07139509	0.765242	0.189868	0.575373	2.9602e-09	9.72204e-07	14	70038717	F	I	C14orf162	TSS1500	island	TSS1500-island	chr14:70038108-70040302
cg20816889	0.971058	0.434756	0.536301	2.96049e-09	9.72204e-07	11	111848087	R	I	DIXDC1	1stExon	island	1stExon-island	chr11:111847927-111848401
cg09441963	0.94525	0.381529	0.563721	2.96349e-09	9.72204e-07	22	38198576	F	II		IGR	shelf	IGR-shelf	chr22:38200672-38201691
cg16977735	0.515931	0.0491438	0.466787	2.96607e-09	9.72204e-07	10	530714	R	II	DIP2C	Body	island	Body-island	chr10:530713-531099
cg22527050	0.910456	0.569138	0.341318	2.96837e-09	9.72204e-07	X	100645695	F	II	RPL36A	TSS1500	shore	TSS1500-shore	chrX:100645780-100646107
cg19778971	0.493824	0.856569	-0.362745	2.96928e-09	9.72204e-07	10	113267831	F	II		IGR	opensea	IGR-opensea
cg23990273	0.954357	0.556497	0.39786	2.97e-09	9.72204e-07	X	151806472	R	I	GABRQ	TSS200	island	TSS200-island	chrX:151806233-151806947
cg08205230	0.851974	0.0447819	0.807192	2.97213e-09	9.72204e-07	11	67183078	F	I	ATPGD1	TSS200	island	TSS200-island	chr11:67182965-67183393
cg01618923	0.891324	0.324472	0.566852	2.97303e-09	9.72204e-07	13	49883335	R	II	CAB39L	3'UTR	opensea	3'UTR-opensea
cg18429863	0.0625238	0.565791	-0.503267	2.97778e-09	9.72992e-07	8	73449684	F	I	KCNB2	1stExon	island	1stExon-island	chr8:73448659-73449725
cg17891820	0.538851	0.0859618	0.452889	2.99319e-09	9.76879e-07	4	55524400	F	I	KIT	Body	island	Body-island	chr4:55523409-55525297
cg25509428	0.597348	0.0493601	0.547988	2.99438e-09	9.76879e-07	10	75118432	F	II	TTC18	5'UTR	island	5'UTR-island	chr10:75118205-75118679
cg15962547	0.0921592	0.641179	-0.54902	3.00165e-09	9.7848e-07	1	204183337	F	II	GOLT1A	TSS200	opensea	TSS200-opensea
cg19280968	0.227101	0.671931	-0.44483	3.00855e-09	9.79961e-07	3	195270614	R	II	PPP1R2	TSS1500	shore	TSS1500-shore	chr3:195269553-195270363
cg12727680	0.732905	0.198565	0.53434	3.01247e-09	9.80204e-07	3	75959386	R	II		IGR	shelf	IGR-shelf	chr3:75955759-75956308
cg15958035	0.562404	0.144417	0.417987	3.01627e-09	9.80204e-07	6	128374552	R	II	PTPRK	Body	opensea	Body-opensea
cg24928053	0.771409	0.413569	0.357841	3.01898e-09	9.80204e-07	2	168130989	F	II		IGR	opensea	IGR-opensea
cg18877200	0.515434	0.0368843	0.478549	3.02069e-09	9.80204e-07	6	29720927	F	II		IGR	island	IGR-island	chr6:29720381-29721101
cg04507925	0.907465	0.416396	0.491069	3.0211e-09	9.80204e-07	2	210824770	R	II	UNC80	Body	opensea	Body-opensea
cg07132005	0.588495	0.0454421	0.543053	3.02529e-09	9.80522e-07	7	121651858	R	II	PTPRZ1	Body	opensea	Body-opensea
cg25570278	0.957072	0.150726	0.806345	3.02689e-09	9.80522e-07	14	23306509	F	I	MMP14	Body	island	Body-island	chr14:23305893-23307013
cg27483571	0.406001	0.0460827	0.359918	3.02916e-09	9.80522e-07	12	44822398	F	II		IGR	opensea	IGR-opensea
cg15865175	0.733962	0.0467906	0.687171	3.03694e-09	9.82231e-07	13	32890215	R	II	BRCA2	5'UTR	shore	5'UTR-shore	chr13:32889533-32889900
cg00753287	0.377356	0.0500746	0.327282	3.03917e-09	9.82231e-07	10	126749347	F	I	CTBP2	5'UTR	opensea	5'UTR-opensea
cg07815836	0.946445	0.51669	0.429755	3.04733e-09	9.84104e-07	19	58715351	F	II	ZNF274	Body	island	Body-island	chr19:58715220-58716033
cg11137615	0.943158	0.497652	0.445506	3.05681e-09	9.85757e-07	8	69244343	F	II		IGR	shore	IGR-shore	chr8:69242920-69243803
cg26466789	0.511812	0.106105	0.405707	3.0572e-09	9.85757e-07	8	144437314	F	II		IGR	opensea	IGR-opensea
cg05392777	0.828225	0.306532	0.521694	3.06179e-09	9.86471e-07	12	86658385	R	II	MGAT4C	5'UTR	opensea	5'UTR-opensea
cg04008252	0.608329	0.0324764	0.575852	3.07039e-09	9.88475e-07	4	72897782	R	I	NPFFR2	1stExon	island	1stExon-island	chr4:72897564-72897964
cg04055835	0.822322	0.146556	0.675766	3.08216e-09	9.90571e-07	1	201437101	F	II	PHLDA3	3'UTR	shore	3'UTR-shore	chr1:201437519-201438648
cg06505028	0.0277241	0.555167	-0.527443	3.08243e-09	9.90571e-07	5	92948159	R	II		IGR	opensea	IGR-opensea
cg09553014	0.401983	0.0277872	0.374196	3.08557e-09	9.90571e-07	X	83757168	F	II	HDX	5'UTR	opensea	5'UTR-opensea
cg06563089	0.776044	0.296384	0.47966	3.08644e-09	9.90571e-07	12	75601157	R	I	KCNC2	Body	island	Body-island	chr12:75601081-75601752
cg10426951	0.16901	0.913238	-0.744228	3.09505e-09	9.90863e-07	1	54821910	F	II	SSBP3	Body	shore	Body-shore	chr1:54821990-54822333
cg21479226	0.985744	0.486919	0.498825	3.09595e-09	9.90863e-07	8	69244510	R	I		IGR	shore	IGR-shore	chr8:69242920-69243803
cg13879875	0.931955	0.468598	0.463357	3.09772e-09	9.90863e-07	22	39640959	F	I	PDGFB	TSS200	island	TSS200-island	chr22:39638219-39640966
cg14130977	0.925491	0.362203	0.563288	3.09894e-09	9.90863e-07	22	19711023	F	I	GP1BB	TSS200	island	TSS200-island	chr22:19709081-19712106
cg10900932	0.597297	0.0311575	0.566139	3.09928e-09	9.90863e-07	7	29604501	R	I	PRR15	5'UTR	island	5'UTR-island	chr7:29603540-29604793
cg02900332	0.474008	0.0865682	0.38744	3.10895e-09	9.93191e-07	10	31892190	R	II		IGR	island	IGR-island	chr10:31892189-31892752
cg14529224	0.441168	0.0466638	0.394504	3.11365e-09	9.93927e-07	15	44119093	F	I	WDR76	TSS200	island	TSS200-island	chr15:44119074-44119277
cg11049583	0.520875	0.0405585	0.480317	3.12504e-09	9.96797e-07	8	110158883	R	II		IGR	opensea	IGR-opensea
cg06753949	0.676284	0.0638723	0.612412	3.14723e-09	1.00174e-06	19	15334309	R	I		IGR	island	IGR-island	chr19:15334122-15334822
cg06817516	0.8578	0.478299	0.379501	3.14743e-09	1.00174e-06	15	45404896	R	I	DUOX2	Body	island	Body-island	chr15:45404769-45405482
cg11165158	0.368963	0.0648314	0.304131	3.14779e-09	1.00174e-06	16	86613094	F	II	FOXL1	1stExon	island	1stExon-island	chr16:86612188-86613821
cg24730688	0.859231	0.348001	0.51123	3.15294e-09	1.00262e-06	1	21023823	R	II	KIF17	Body	shore	Body-shore	chr1:21022939-21023189
cg08303922	0.947008	0.412769	0.534239	3.15733e-09	1.00322e-06	9	4299221	R	II	GLIS3	5'UTR	island	5'UTR-island	chr9:4297817-4300182
cg10266681	0.966048	0.630992	0.335057	3.15966e-09	1.00322e-06	2	125183768	F	II	CNTNAP5	Body	opensea	Body-opensea
cg04220922	0.378994	0.848149	-0.469154	3.16378e-09	1.00376e-06	16	34430382	R	I		IGR	shore	IGR-shore	chr16:34430775-34431004
cg09478095	0.330786	0.0300829	0.300703	3.16866e-09	1.00452e-06	2	662887	F	II		IGR	shore	IGR-shore	chr2:660666-660909
cg16897193	0.941857	0.370092	0.571765	3.17125e-09	1.00452e-06	19	46443801	R	I	NOVA2	Body	island	Body-island	chr19:46443731-46444208
cg26794997	0.353421	0.0275991	0.325822	3.17344e-09	1.00452e-06	18	76189257	R	II		IGR	shore	IGR-shore	chr18:76189718-76190190
cg06906087	0.0481818	0.641912	-0.59373	3.17918e-09	1.00501e-06	17	80053205	F	II	FASN	Body	shore	Body-shore	chr17:80054171-80054392
cg25017774	0.339391	0.0383571	0.301034	3.18151e-09	1.00501e-06	4	64223949	R	II		IGR	opensea	IGR-opensea
cg11645674	0.612673	0.0998541	0.512819	3.18463e-09	1.00501e-06	17	56401800	R	I	BZRAP1	Body	island	Body-island	chr17:56401728-56402343
cg25488206	0.79122	0.0375698	0.75365	3.18468e-09	1.00501e-06	22	36236303	R	II	RBM9	5'UTR	opensea	5'UTR-opensea
cg06594736	0.915878	0.577475	0.338403	3.18852e-09	1.00546e-06	19	49204782	R	II	FUT2	5'UTR	shore	5'UTR-shore	chr19:49206443-49206818
cg06894381	0.926875	0.537192	0.389683	3.19575e-09	1.00698e-06	1	67519805	R	II	SLC35D1	1stExon	island	1stExon-island	chr1:67519224-67520139
cg15468095	0.28591	0.834723	-0.548812	3.2038e-09	1.00786e-06	16	31214401	R	II	PYCARD	TSS200	shore	TSS200-shore	chr16:31213566-31214287
cg04111054	0.946123	0.210412	0.73571	3.20551e-09	1.00786e-06	4	131400334	F	II		IGR	opensea	IGR-opensea
cg17698886	0.938327	0.501302	0.437025	3.20585e-09	1.00786e-06	19	5341265	R	I	PTPRS	TSS1500	shore	TSS1500-shore	chr19:5339640-5341061
cg26271891	0.517674	0.0317006	0.485974	3.21235e-09	1.00914e-06	2	180726249	F	I	ZNF385B	TSS200	island	TSS200-island	chr2:180725717-180726465
cg21050234	0.449712	0.0452273	0.404485	3.2186e-09	1.01034e-06	18	10726518	F	I	FAM38B	Body	island	Body-island	chr18:10726247-10726667
cg09092054	0.958076	0.456797	0.501279	3.22203e-09	1.01066e-06	22	19511987	R	I	CLDN5	1stExon	island	1stExon-island	chr22:19510871-19512254
cg16576575	0.735581	0.169854	0.565727	3.23161e-09	1.01215e-06	22	49798591	R	II		IGR	island	IGR-island	chr22:49798570-49798784
cg00687306	0.134967	0.660056	-0.525089	3.23168e-09	1.01215e-06	15	37398943	R	I		IGR	opensea	IGR-opensea
cg09926178	0.885661	0.164081	0.721581	3.23522e-09	1.0125e-06	1	229569101	F	II	ACTA1	5'UTR	island	5'UTR-island	chr1:229567206-229570684
cg07613182	0.917527	0.0609656	0.856562	3.2389e-09	1.01289e-06	2	58656105	R	I		IGR	opensea	IGR-opensea
cg03860859	0.978623	0.242937	0.735686	3.25838e-09	1.01781e-06	16	66638599	R	I	CMTM3	5'UTR	island	5'UTR-island	chr16:66638254-66639561
cg09546168	0.889874	0.536496	0.353378	3.25954e-09	1.01781e-06	16	77246495	R	I	SYCE1L	Body	island	Body-island	chr16:77245944-77247013
cg16040495	0.489099	0.0442018	0.444897	3.26902e-09	1.01923e-06	19	7197397	F	I	INSR	Body	island	Body-island	chr19:7197115-7197463
cg12249809	0.431573	0.729451	-0.297878	3.27248e-09	1.01923e-06	19	35455389	F	II	ZNF792	TSS1500	shore	TSS1500-shore	chr19:35454467-35455247
cg12212956	0.923341	0.574144	0.349197	3.27272e-09	1.01923e-06	3	151893845	F	II		IGR	opensea	IGR-opensea
cg01936270	0.975063	0.514988	0.460075	3.2739e-09	1.01923e-06	2	38303680	F	II	CYP1B1	TSS1500	island	TSS1500-island	chr2:38301276-38304518
cg25037384	0.969814	0.224255	0.745559	3.28644e-09	1.0216e-06	2	63277127	F	II	OTX1	TSS1500	island	TSS1500-island	chr2:63274475-63279430
cg25220460	0.494652	0.0661926	0.428459	3.28645e-09	1.0216e-06	8	123792839	R	I	ZHX2	TSS1500	island	TSS1500-island	chr8:123792369-123794942
cg20043291	0.941146	0.428823	0.512322	3.2898e-09	1.02188e-06	15	39872919	F	I	THBS1	TSS1500	island	TSS1500-island	chr15:39872527-39873567
cg13573036	0.681058	0.0801247	0.600934	3.30173e-09	1.02367e-06	1	119551851	R	II		IGR	shore	IGR-shore	chr1:119549144-119551320
cg13320291	0.302505	0.857288	-0.554783	3.30341e-09	1.02367e-06	10	118030970	F	I	GFRA1	Body	island	Body-island	chr10:118030732-118034230
cg10592710	0.592982	0.050608	0.542374	3.30528e-09	1.02367e-06	3	130063505	R	II	COL29A1	TSS1500	shore	TSS1500-shore	chr3:130064574-130064840
cg12137156	0.660394	0.210655	0.449739	3.30778e-09	1.02367e-06	8	49985021	F	II	C8orf22	1stExon	opensea	1stExon-opensea
cg16659026	0.914855	0.112732	0.802123	3.31035e-09	1.02367e-06	19	54617827	F	I	PRPF31	TSS1500	shore	TSS1500-shore	chr19:54618652-54619167
cg23699916	0.741096	0.161877	0.57922	3.3108e-09	1.02367e-06	12	49319263	R	I	FKBP11	1stExon	island	1stExon-island	chr12:49318486-49319476
cg09962925	0.957803	0.403215	0.554589	3.3128e-09	1.02367e-06	16	86228639	F	I		IGR	opensea	IGR-opensea
cg17600630	0.901845	0.575556	0.326289	3.32973e-09	1.02813e-06	2	144053418	F	II	ARHGAP15	Body	opensea	Body-opensea
cg11522018	0.655901	0.097967	0.557934	3.3392e-09	1.02837e-06	6	3227751	F	I	TUBB2B	1stExon	island	1stExon-island	chr6:3227025-3229688
cg00573880	0.973363	0.0904362	0.882926	3.33931e-09	1.02837e-06	1	36772749	F	I	C1orf113	5'UTR	island	5'UTR-island	chr1:36771830-36773009
cg02245612	0.930775	0.249845	0.68093	3.33962e-09	1.02837e-06	19	5293611	R	II	PTPRS	5'UTR	island	5'UTR-island	chr19:5293010-5294211
cg03646329	0.962178	0.0522161	0.909962	3.34314e-09	1.02837e-06	13	48987165	F	II	LPAR6	5'UTR	opensea	5'UTR-opensea
cg11545887	0.465534	0.884981	-0.419448	3.34342e-09	1.02837e-06	11	7110194	R	II	RBMXL2	5'UTR	island	5'UTR-island	chr11:7110132-7111376
cg17394129	0.486853	0.129093	0.357759	3.34738e-09	1.02837e-06	12	71829267	R	II		IGR	shelf	IGR-shelf	chr12:71833192-71834389
cg03580328	0.818787	0.0342542	0.784532	3.34782e-09	1.02837e-06	X	73641615	F	I	SLC16A2	1stExon	shore	1stExon-shore	chrX:73641647-73642011
cg09143185	0.119554	0.575076	-0.455522	3.35398e-09	1.0295e-06	1	19923472	R	I	C1orf151	1stExon	island	1stExon-island	chr1:19923341-19924002
cg10272601	0.9864	0.569038	0.417362	3.35962e-09	1.03047e-06	9	95947146	R	I	WNK2	TSS200	island	TSS200-island	chr9:95946147-95947835
cg13437361	0.395673	0.0186733	0.377	3.36613e-09	1.03122e-06	13	30002657	F	II	MTUS2	Body	opensea	Body-opensea
cg08936411	0.813476	0.0533394	0.760137	3.36868e-09	1.03122e-06	4	94054310	R	I	GRID2	Body	opensea	Body-opensea
cg24592962	0.927123	0.205487	0.721636	3.37144e-09	1.03122e-06	10	104629151	R	I	AS3MT	TSS200	island	TSS200-island	chr10:104629038-104629479
cg02119955	0.852033	0.231979	0.620055	3.37219e-09	1.03122e-06	13	102104573	R	II	ITGBL1	TSS1500	shore	TSS1500-shore	chr13:102106165-102106488
cg24513433	0.906312	0.15599	0.750322	3.37554e-09	1.03122e-06	18	47088234	R	I	LIPG	TSS200	island	TSS200-island	chr18:47087879-47088528
cg26045220	0.840097	0.297416	0.542682	3.37697e-09	1.03122e-06	1	109656325	F	II	C1orf194	5'UTR	island	5'UTR-island	chr1:109656095-109656611
cg00928816	0.496146	0.0568516	0.439295	3.38625e-09	1.03329e-06	10	63809098	F	II	ARID5B	Body	opensea	Body-opensea
cg12508343	0.879562	0.0748894	0.804672	3.39523e-09	1.03446e-06	3	125076233	R	II	ZNF148	5'UTR	island	5'UTR-island	chr3:125075915-125076481
cg20738733	0.542309	0.94391	-0.4016	3.40095e-09	1.03446e-06	19	3983041	F	II	EEF2	Body	island	Body-island	chr19:3982824-3983190
cg08900043	0.953355	0.564316	0.389039	3.40267e-09	1.03446e-06	12	54378896	R	II	HOXC10	TSS200	island	TSS200-island	chr12:54378696-54380102
cg25278347	0.685108	0.0235775	0.66153	3.40303e-09	1.03446e-06	2	211180001	F	II	MYL1	TSS200	opensea	TSS200-opensea
cg10832655	0.921388	0.371124	0.550265	3.4048e-09	1.03446e-06	4	121991576	F	II	C4orf31	5'UTR	shore	5'UTR-shore	chr4:121992003-121993703
cg25993216	0.620948	0.243754	0.377194	3.40966e-09	1.03446e-06	10	135003995	F	I	KNDC1	Body	shore	Body-shore	chr10:135002717-135002983
cg23748352	0.793973	0.0713792	0.722594	3.4099e-09	1.03446e-06	7	114298776	R	II	FOXP2	Body	opensea	Body-opensea
cg23954922	0.942635	0.464966	0.47767	3.41235e-09	1.03446e-06	6	17101738	R	II		IGR	shore	IGR-shore	chr6:17102309-17102539
cg10553748	0.822813	0.485576	0.337236	3.41249e-09	1.03446e-06	17	4804674	F	II	CHRNE	Body	island	Body-island	chr17:4802265-4805402
cg27395939	0.972171	0.561356	0.410814	3.41561e-09	1.03465e-06	11	17373534	R	I	DKFZp686O24166	Body	island	Body-island	chr11:17373019-17373665
cg17147471	0.755292	0.139677	0.615615	3.42685e-09	1.03662e-06	19	1510584	R	II	ADAMTSL5	Body	island	Body-island	chr19:1510493-1510725
cg14323109	0.386861	0.0243581	0.362502	3.42718e-09	1.03662e-06	4	55991943	F	II	KDR	TSS200	island	TSS200-island	chr4:55991402-55992171
cg21552014	0.829477	0.221128	0.608348	3.43076e-09	1.03662e-06	3	146026497	R	II		IGR	opensea	IGR-opensea
cg07553115	0.299026	0.745393	-0.446367	3.43408e-09	1.03662e-06	X	107976167	F	I	IRS4	1stExon	island	1stExon-island	chrX:107975859-107976222
cg27170159	0.867733	0.508034	0.359699	3.43462e-09	1.03662e-06	8	101170019	F	I	SPAG1	TSS1500	shore	TSS1500-shore	chr8:101170161-101170827
cg24119225	0.56696	0.023554	0.543406	3.44809e-09	1.03843e-06	5	140344483	F	II	PCDHA7	Body	shore	Body-shore	chr5:140346105-140346931
cg23520245	0.442991	0.0339863	0.409005	3.44891e-09	1.03843e-06	20	33460568	R	I	GGT7	1stExon	island	1stExon-island	chr20:33460430-33460866
cg22117850	0.912252	0.508933	0.403319	3.45039e-09	1.03843e-06	15	40575431	R	II		IGR	island	IGR-island	chr15:40573628-40576118
cg20538819	0.50732	0.0366321	0.470688	3.45061e-09	1.03843e-06	1	214724805	F	II	PTPN14	TSS200	island	TSS200-island	chr1:214724104-214725056
cg09770905	0.57891	0.0354435	0.543467	3.45724e-09	1.03848e-06	2	157292411	R	I	GPD2	TSS1500	island	TSS1500-island	chr2:157292102-157292646
cg21187068	0.919361	0.501841	0.41752	3.45733e-09	1.03848e-06	8	144659627	F	II	NAPRT1	Body	shore	Body-shore	chr8:144659745-144660635
cg02693127	0.943047	0.525137	0.417911	3.45826e-09	1.03848e-06	4	148652654	F	II	ARHGAP10	TSS1500	shore	TSS1500-shore	chr4:148652848-148653918
cg11392389	0.96524	0.51038	0.454859	3.46932e-09	1.04002e-06	12	13153689	F	I	HTR7P	Body	island	Body-island	chr12:13153421-13153749
cg08539841	0.958085	0.461714	0.496371	3.47181e-09	1.04002e-06	10	23983538	F	I	KIAA1217	TSS200	island	TSS200-island	chr10:23983366-23984978
cg00398268	0.502328	0.891894	-0.389566	3.47216e-09	1.04002e-06	18	47017166	R	II	RPL17	Body	shore	Body-shore	chr18:47018434-47018948
cg22626041	0.455915	0.0166975	0.439217	3.47439e-09	1.04002e-06	1	175162049	F	I	KIAA0040	1stExon	island	1stExon-island	chr1:175161900-175162364
cg15697019	0.719721	0.106485	0.613236	3.47713e-09	1.04002e-06	7	77357984	F	II	RSBN1L	Body	opensea	Body-opensea
cg27392024	0.94445	0.559206	0.385243	3.47841e-09	1.04002e-06	18	47792794	R	I	CCDC11	1stExon	island	1stExon-island	chr18:47792742-47793036
cg00564465	0.43835	0.0220559	0.416294	3.48214e-09	1.0401e-06	8	61083352	F	II		IGR	shelf	IGR-shelf	chr8:61086125-61086327
cg14883448	0.372313	0.04198	0.330333	3.48371e-09	1.0401e-06	11	105892558	F	I	KIAA1826	1stExon	shore	1stExon-shore	chr11:105892725-105892952
cg27325152	0.921405	0.037212	0.884193	3.49073e-09	1.04131e-06	21	38073307	R	II	SIM2	Body	island	Body-island	chr21:38068193-38073891
cg07534843	0.972015	0.517184	0.454831	3.49835e-09	1.04131e-06	20	43935283	R	I	MATN4	5'UTR	island	5'UTR-island	chr20:43935199-43935633
cg16116006	0.452842	0.0443268	0.408515	3.49913e-09	1.04131e-06	X	31526745	R	II	DMD	Body	opensea	Body-opensea
cg09231482	0.0628557	0.631633	-0.568777	3.49987e-09	1.04131e-06	X	154493497	F	II	RAB39B	1stExon	island	1stExon-island	chrX:154493303-154493907
cg03483464	0.204607	0.603516	-0.398909	3.50132e-09	1.04131e-06	3	98312971	F	II	CPOX	TSS1500	shore	TSS1500-shore	chr3:98311909-98312696
cg05740575	0.855791	0.239867	0.615924	3.50398e-09	1.04131e-06	8	104387844	F	II	CTHRC1	Body	shelf	Body-shelf	chr8:104383409-104384109
cg02391410	0.189919	0.784953	-0.595034	3.50528e-09	1.04131e-06	16	59790082	R	II	LOC644649	TSS1500	shore	TSS1500-shore	chr16:59788792-59789072
cg14912001	0.421111	0.0594959	0.361615	3.51504e-09	1.04346e-06	1	205473813	F	II	CDK18	1stExon	shore	1stExon-shore	chr1:205473877-205474109
cg18358894	0.95413	0.523027	0.431102	3.52935e-09	1.04696e-06	7	121956890	R	I		IGR	island	IGR-island	chr7:121956543-121957341
cg20375342	0.676078	0.0461354	0.629943	3.53983e-09	1.0491e-06	3	68981895	F	II	FAM19A4	TSS200	island	TSS200-island	chr3:68980783-68982035
cg11796219	0.892217	0.334257	0.55796	3.54188e-09	1.0491e-06	3	194854342	F	II	C3orf21	Body	opensea	Body-opensea
cg00912598	0.955673	0.53347	0.422203	3.54487e-09	1.0491e-06	2	25475287	R	II	DNMT3A	Body	island	Body-island	chr2:25474757-25475598
cg23247704	0.625224	0.0497063	0.575518	3.54668e-09	1.0491e-06	1	116518985	R	I	SLC22A15	TSS200	island	TSS200-island	chr1:116518757-116519537
cg02709725	0.727208	0.325997	0.401211	3.5677e-09	1.05434e-06	1	1142617	F	II	TNFRSF18	TSS1500	shore	TSS1500-shore	chr1:1141670-1142150
cg14671364	0.495181	0.0748135	0.420368	3.56984e-09	1.05434e-06	1	107599128	F	II	PRMT6	TSS200	shore	TSS200-shore	chr1:107599205-107600410
cg11754374	0.328025	0.70166	-0.373636	3.57202e-09	1.05434e-06	11	131707651	R	I	NTM	Body	opensea	Body-opensea
cg18782991	0.377363	0.0339775	0.343386	3.57826e-09	1.05493e-06	5	140479979	F	I	PCDHB3	TSS1500	shore	TSS1500-shore	chr5:140481546-140482460
cg26714410	0.977111	0.636629	0.340482	3.58226e-09	1.05493e-06	13	45150072	F	II	TSC22D1	1stExon	island	1stExon-island	chr13:45149970-45152288
cg09575114	0.972865	0.595518	0.377347	3.5862e-09	1.05493e-06	9	4666694	R	II	C9orf68	TSS200	shelf	TSS200-shelf	chr9:4662252-4662951
cg24547622	0.364832	0.0130359	0.351797	3.58734e-09	1.05493e-06	X	23761653	R	I	ACOT9	TSS1500	shore	TSS1500-shore	chrX:23761070-23761610
cg11268280	0.94589	0.312082	0.633808	3.593e-09	1.05493e-06	8	142316072	R	I		IGR	shelf	IGR-shelf	chr8:142318353-142319155
cg14109579	0.618722	0.170254	0.448468	3.59556e-09	1.05493e-06	2	241569709	R	I	GPR35	1stExon	island	1stExon-island	chr2:241569691-241570138
cg24060890	0.745259	0.0364885	0.708771	3.59809e-09	1.05493e-06	4	93229269	R	II	GRID2	Body	shelf	Body-shelf	chr4:93226348-93227007
cg26554592	0.0453948	0.548644	-0.50325	3.60052e-09	1.05493e-06	10	108924398	R	II	SORCS1	TSS200	island	TSS200-island	chr10:108923780-108924805
cg26353507	0.786765	0.0356296	0.751135	3.60071e-09	1.05493e-06	19	58010513	F	II	ZNF773	TSS1500	shore	TSS1500-shore	chr19:58011124-58011743
cg11421604	0.638447	0.0406212	0.597825	3.60201e-09	1.05493e-06	5	71403990	F	I	MAP1B	Body	island	Body-island	chr5:71402877-71404868
cg18861551	0.655637	0.255923	0.399713	3.6041e-09	1.05493e-06	12	130937365	F	II	RIMBP2	Body	shore	Body-shore	chr12:130935712-130935963
cg04462668	0.961815	0.601622	0.360193	3.6045e-09	1.05493e-06	3	9750613	F	II	CPNE9	Body	shelf	Body-shelf	chr3:9745499-9746782
cg05893614	0.636233	0.0147841	0.621448	3.61516e-09	1.05691e-06	3	68981956	R	II	FAM19A4	TSS1500	island	TSS1500-island	chr3:68980783-68982035
cg04972348	0.411119	0.0159129	0.395207	3.61636e-09	1.05691e-06	1	1100035	F	I		IGR	island	IGR-island	chr1:1098043-1100584
cg25676905	0.69353	0.0751199	0.61841	3.62306e-09	1.05813e-06	17	41173720	F	II	VAT1	Body	shore	Body-shore	chr17:41173821-41174436
cg04222358	0.0169642	0.384052	-0.367088	3.62756e-09	1.0587e-06	3	2140256	R	I		IGR	island	IGR-island	chr3:2140029-2141784
cg17688525	0.607722	0.06025	0.547472	3.63779e-09	1.0606e-06	18	6414978	F	I	L3MBTL4	TSS200	shore	TSS200-shore	chr18:6413959-6414873
cg04529066	0.93891	0.405798	0.533112	3.63918e-09	1.0606e-06	2	211090117	R	I	ACADL	5'UTR	island	5'UTR-island	chr2:211089413-211090176
cg00117599	0.0357475	0.613701	-0.577953	3.64402e-09	1.06126e-06	17	45962589	R	II		IGR	opensea	IGR-opensea
cg24755033	0.925113	0.385052	0.540062	3.65184e-09	1.06169e-06	7	82789373	R	II	PCLO	Body	shelf	Body-shelf	chr7:82791674-82792412
cg19194237	0.374942	0.90516	-0.530218	3.65271e-09	1.06169e-06	2	73485189	F	II	FBXO41	3'UTR	opensea	3'UTR-opensea
cg10554624	0.510521	0.0638998	0.446621	3.65315e-09	1.06169e-06	1	53386618	R	II	ECHDC2	Body	island	Body-island	chr1:53386617-53387523
cg03469790	0.518846	0.159386	0.35946	3.65735e-09	1.06217e-06	1	1953419	F	II	GABRD	Body	shore	Body-shore	chr1:1950411-1951479
cg11117878	0.347039	0.0610447	0.285994	3.6601e-09	1.06222e-06	7	35294949	F	II	TBX20	TSS1500	shore	TSS1500-shore	chr7:35296921-35298218
cg08573926	0.206948	0.804419	-0.597472	3.66518e-09	1.06225e-06	4	191014397	F	I		IGR	shore	IGR-shore	chr4:190986382-191013609
cg20672187	0.654645	0.0596547	0.59499	3.66604e-09	1.06225e-06	6	130686082	R	II		IGR	shore	IGR-shore	chr6:130686414-130687736
cg15638709	0.0757486	0.786863	-0.711114	3.66999e-09	1.06225e-06	10	110226387	F	I		IGR	island	IGR-island	chr10:110225927-110226465
cg02252000	0.479472	0.0327185	0.446753	3.67246e-09	1.06225e-06	7	130792943	R	II	FLJ43663	TSS1500	shore	TSS1500-shore	chr7:130794689-130795032
cg08986809	0.477732	0.0159235	0.461808	3.67663e-09	1.06225e-06	17	27224666	F	I	FLOT2	5'UTR	island	5'UTR-island	chr17:27224005-27224873
cg23530586	0.947859	0.46034	0.48752	3.67823e-09	1.06225e-06	5	99931437	F	II		IGR	opensea	IGR-opensea
cg18813778	0.541908	0.0461889	0.495719	3.68235e-09	1.06225e-06	3	19116330	F	II		IGR	opensea	IGR-opensea
cg14472390	0.594462	0.0256106	0.568851	3.68554e-09	1.06225e-06	5	140740387	F	II	PCDHGA4	Body	shore	Body-shore	chr5:140741174-140741738
cg21075077	0.433733	0.0211325	0.4126	3.68743e-09	1.06225e-06	13	21348126	F	I	N6AMT2	TSS200	island	TSS200-island	chr13:21347443-21348257
cg20053454	0.698931	0.0929879	0.605943	3.68965e-09	1.06225e-06	2	162930454	R	II	DPP4	Body	island	Body-island	chr2:162930233-162930879
cg11412935	0.955925	0.434452	0.521473	3.69047e-09	1.06225e-06	1	92950086	R	I	GFI1	5'UTR	island	5'UTR-island	chr1:92945907-92952609
cg25311764	0.824502	0.493244	0.331258	3.69302e-09	1.06225e-06	15	59907427	R	II	GCNT3	5'UTR	opensea	5'UTR-opensea
cg04842553	0.0727813	0.918534	-0.845753	3.69343e-09	1.06225e-06	2	55746074	R	II	CCDC104	TSS1500	shore	TSS1500-shore	chr2:55746675-55746999
cg25179758	0.450334	0.840871	-0.390537	3.70089e-09	1.06365e-06	13	36918614	F	II	SPG20	5'UTR	shore	5'UTR-shore	chr13:36919737-36921004
cg19538614	0.853986	0.334485	0.519501	3.70673e-09	1.0646e-06	19	50194205	R	I	CPT1C	TSS1500	island	TSS1500-island	chr19:50193020-50194798
cg03583643	0.957249	0.313863	0.643386	3.71413e-09	1.06598e-06	3	71114116	F	I	FOXP1	Body	shore	Body-shore	chr3:71114334-71114821
cg01144764	0.217016	0.845174	-0.628158	3.71753e-09	1.06622e-06	10	121633063	F	I	C10orf119	TSS1500	island	TSS1500-island	chr10:121631654-121633104
cg06913349	0.69773	0.243282	0.454448	3.72565e-09	1.06731e-06	16	89137942	R	I		IGR	shelf	IGR-shelf	chr16:89140509-89141125
cg03226958	0.620785	0.0493133	0.571471	3.72646e-09	1.06731e-06	1	26736601	F	II	LIN28	TSS1500	shore	TSS1500-shore	chr1:26737246-26738148
cg11260046	0.913259	0.518805	0.394454	3.73526e-09	1.06909e-06	22	42095536	R	I	MEI1	1stExon	island	1stExon-island	chr22:42095414-42096189
cg24809845	0.918772	0.532486	0.386285	3.74047e-09	1.06985e-06	1	233765199	F	II	KCNK1	Body	opensea	Body-opensea
cg07136108	0.784309	0.40889	0.375418	3.74305e-09	1.06985e-06	11	61545187	F	I	C11orf9	Body	island	Body-island	chr11:61544727-61545563
cg15862406	0.937378	0.233081	0.704297	3.74619e-09	1.07001e-06	17	80188816	F	II	SLC16A3	5'UTR	island	5'UTR-island	chr17:80186135-80189990
cg20740434	0.315111	0.687698	-0.372587	3.75264e-09	1.07053e-06	1	61087507	R	II		IGR	opensea	IGR-opensea
cg10527010	0.370508	0.0518085	0.318699	3.75316e-09	1.07053e-06	3	10857795	F	I	SLC6A11	TSS200	island	TSS200-island	chr3:10857687-10858447
cg23132268	0.841388	0.193031	0.648358	3.76097e-09	1.07202e-06	5	147162169	F	II	JAKMIP2	5'UTR	opensea	5'UTR-opensea
cg25846784	0.922381	0.275728	0.646654	3.776e-09	1.07557e-06	13	20711015	R	II		IGR	island	IGR-island	chr13:20710925-20711258
cg21024826	0.378448	0.0320003	0.346448	3.78444e-09	1.07679e-06	7	156802323	R	I	MNX1	TSS200	island	TSS200-island	chr7:156802170-156804414
cg23205003	0.633113	0.0329645	0.600149	3.7855e-09	1.07679e-06	1	934662	R	I	HES4	Body	island	Body-island	chr1:933387-937410
cg04574442	0.449049	0.159567	0.289482	3.79023e-09	1.0774e-06	11	77850977	F	II	ALG8	TSS1500	shore	TSS1500-shore	chr11:77850482-77850845
cg09331651	0.760032	0.249358	0.510674	3.79505e-09	1.07803e-06	16	87100066	F	II		IGR	opensea	IGR-opensea
cg14635039	0.341636	0.0347926	0.306844	3.80066e-09	1.07889e-06	18	75886781	F	I		IGR	island	IGR-island	chr18:75886577-75886801
cg09410612	0.566306	0.914291	-0.347986	3.80817e-09	1.08028e-06	13	36944649	R	I	SPG20	TSS1500	opensea	TSS1500-opensea
cg21800284	0.801197	0.0243145	0.776883	3.81273e-09	1.08084e-06	12	115107215	R	II		IGR	shore	IGR-shore	chr12:115104848-115105548
cg09493833	0.806837	0.262775	0.544062	3.81801e-09	1.08159e-06	16	31227272	F	II	TRIM72	Body	island	Body-island	chr16:31225956-31228264
cg05967710	0.382971	0.0236701	0.359301	3.82618e-09	1.08317e-06	12	99284678	R	II	ANKS1B	Body	shelf	Body-shelf	chr12:99288222-99289374
cg00690431	0.963163	0.456123	0.507041	3.82936e-09	1.08328e-06	1	186649354	F	I	PTGS2	Body	island	Body-island	chr1:186649310-186650081
cg03306486	0.971947	0.241967	0.72998	3.83179e-09	1.08328e-06	19	1467952	F	I	APC2	Body	island	Body-island	chr19:1465206-1471241
cg17119521	0.968759	0.612207	0.356551	3.83668e-09	1.08375e-06	6	105404769	F	II	LIN28B	TSS200	shelf	TSS200-shelf	chr6:105400877-105401149
cg15943335	0.944781	0.0390585	0.905723	3.83868e-09	1.08375e-06	8	113655436	F	II	CSMD3	Body	opensea	Body-opensea
cg20337021	0.59127	0.0599498	0.53132	3.84958e-09	1.08458e-06	11	105893282	F	II	KIAA1826	TSS1500	shore	TSS1500-shore	chr11:105892725-105892952
cg16364495	0.583108	0.0235839	0.559524	3.84963e-09	1.08458e-06	4	40859251	F	I	APBB2	Body	shore	Body-shore	chr4:40858884-40859162
cg22692868	0.776668	0.0426153	0.734052	3.85482e-09	1.08458e-06	5	140796045	F	II	PCDHGA4	Body	shore	Body-shore	chr5:140797162-140797701
cg02311932	0.0161811	0.755108	-0.738927	3.85785e-09	1.08458e-06	6	17282853	F	II	RBM24	TSS200	shore	TSS200-shore	chr6:17280739-17282334
cg22512531	0.913487	0.508022	0.405465	3.85813e-09	1.08458e-06	11	122709551	F	II	CRTAM	Body	opensea	Body-opensea
cg23524341	0.771516	0.459748	0.311769	3.86212e-09	1.08458e-06	17	61554653	R	II	ACE	1stExon	island	1stExon-island	chr17:61553834-61555063
cg21573200	0.975552	0.399145	0.576407	3.86217e-09	1.08458e-06	5	2739602	R	I		IGR	island	IGR-island	chr5:2738953-2741237
cg22898082	0.356577	0.872099	-0.515522	3.86468e-09	1.08458e-06	19	11074428	R	II	SMARCA4	5'UTR	shelf	5'UTR-shelf	chr19:11071116-11072340
cg07495363	0.938945	0.284232	0.654713	3.86541e-09	1.08458e-06	2	198651076	R	I	BOLL	TSS200	island	TSS200-island	chr2:198649751-198651599
cg23428143	0.626778	0.25234	0.374438	3.86772e-09	1.08458e-06	14	57385648	R	II	OTX2OS1	Body	opensea	Body-opensea
cg04687616	0.494182	0.872419	-0.378236	3.87194e-09	1.08503e-06	4	77929804	F	II	SEPT11	Body	opensea	Body-opensea
cg04297246	0.690379	0.127056	0.563323	3.87554e-09	1.08531e-06	4	146653995	R	II		IGR	island	IGR-island	chr4:146653994-146654615
cg06650256	0.783617	0.269521	0.514096	3.87962e-09	1.08572e-06	17	72527724	R	I	CD300LB	TSS200	opensea	TSS200-opensea
cg25305774	0.0935583	0.482109	-0.388551	3.88548e-09	1.08604e-06	8	95459857	F	II	RAD54B	Body	opensea	Body-opensea
cg17819264	0.794343	0.325024	0.469319	3.88599e-09	1.08604e-06	8	109299286	R	II		IGR	opensea	IGR-opensea
cg02504384	0.63848	0.0410734	0.597407	3.88889e-09	1.08612e-06	16	2132245	R	II	TSC2	Body	shelf	Body-shelf	chr16:2134259-2134632
cg08129420	0.575703	0.0294764	0.546227	3.9033e-09	1.08804e-06	8	51449266	R	II	SNTG1	Body	opensea	Body-opensea
cg12720971	0.899055	0.377019	0.522035	3.90529e-09	1.08804e-06	19	695642	R	II	PRSSL1	TSS200	opensea	TSS200-opensea
cg22391185	0.576307	0.0754201	0.500886	3.90615e-09	1.08804e-06	4	149364789	R	II	NR3C2	TSS1500	island	TSS1500-island	chr4:149363212-149367056
cg12755246	0.928081	0.366938	0.561143	3.90626e-09	1.08804e-06	X	117973480	R	II		IGR	island	IGR-island	chrX:117973316-117973706
cg21660861	0.208092	0.719071	-0.510979	3.91781e-09	1.09053e-06	7	16700959	F	II	BZW2	Body	opensea	Body-opensea
cg12077685	0.460143	0.153392	0.306752	3.92335e-09	1.09134e-06	14	104687369	R	I		IGR	island	IGR-island	chr14:104687157-104687375
cg11342941	0.902037	0.536524	0.365513	3.93772e-09	1.09423e-06	6	161561121	F	I	AGPAT4	Body	opensea	Body-opensea
cg03781931	0.938799	0.607337	0.331462	3.93903e-09	1.09423e-06	12	85673200	R	II	ALX1	TSS1500	shore	TSS1500-shore	chr12:85673878-85674700
cg11425254	0.548296	0.0220937	0.526202	3.95084e-09	1.09534e-06	11	105893021	F	II	KIAA1826	TSS200	shore	TSS200-shore	chr11:105892725-105892952
cg26465391	0.953925	0.283569	0.670356	3.95086e-09	1.09534e-06	19	58220773	F	II	ZNF154	TSS200	shore	TSS200-shore	chr19:58220189-58220517
cg03752885	0.948163	0.283939	0.664224	3.95093e-09	1.09534e-06	19	3969736	F	II	DAPK3	1stExon	shore	1stExon-shore	chr19:3970536-3970746
cg08618068	0.384098	0.0324223	0.351676	3.96085e-09	1.09736e-06	12	121163497	R	I	ACADS	TSS200	island	TSS200-island	chr12:121163472-121163913
cg17312632	0.506612	0.925208	-0.418596	3.96659e-09	1.09765e-06	4	6227099	F	II		IGR	shelf	IGR-shelf	chr4:6223566-6224224
cg01889237	0.513363	0.790022	-0.276658	3.96734e-09	1.09765e-06	6	137816623	F	II	OLIG3	TSS1500	island	TSS1500-island	chr6:137816474-137817223
cg14597066	0.724092	0.249413	0.474679	3.97127e-09	1.09765e-06	4	131068745	F	II		IGR	opensea	IGR-opensea
cg18505978	0.964758	0.0633647	0.901393	3.97247e-09	1.09765e-06	5	100241630	F	II		IGR	shelf	IGR-shelf	chr5:100238722-100239138
cg14824495	0.901606	0.446231	0.455374	3.97955e-09	1.09888e-06	17	7492801	R	II	SOX15	1stExon	island	1stExon-island	chr17:7492314-7492945
cg07841173	0.959696	0.386202	0.573493	3.99074e-09	1.10123e-06	3	128210150	R	II	GATA2	5'UTR	island	5'UTR-island	chr3:128205495-128212274
cg13984511	0.73134	0.0808773	0.650463	3.99799e-09	1.10189e-06	X	23760918	R	II	ACOT9	Body	shore	Body-shore	chrX:23761070-23761610
cg00016324	0.594784	0.0380551	0.556729	4.00088e-09	1.10189e-06	2	144223682	F	II	ARHGAP15	Body	opensea	Body-opensea
cg21580428	0.373306	0.0190704	0.354236	4.00257e-09	1.10189e-06	5	140792814	R	II	PCDHGA4	Body	shore	Body-shore	chr5:140794358-140795045
cg16014770	0.181543	0.665237	-0.483694	4.00654e-09	1.10189e-06	12	31882421	F	II	AMN1	TSS1500	island	TSS1500-island	chr12:31881630-31882461
cg24990612	0.933912	0.349598	0.584313	4.00731e-09	1.10189e-06	22	39641132	F	II	PDGFB	TSS200	shore	TSS200-shore	chr22:39638219-39640966
cg10470489	0.0183211	0.33507	-0.316748	4.00924e-09	1.10189e-06	8	41686324	R	II	ANK1	Body	island	Body-island	chr8:41685748-41686674
cg18221429	0.0236278	0.576996	-0.553368	4.0117e-09	1.10189e-06	7	150020136	F	II	LRRC61	TSS200	island	TSS200-island	chr7:150019950-150020752
cg08148261	0.813979	0.167703	0.646276	4.02041e-09	1.10203e-06	12	21810960	F	II	LDHB	TSS200	shore	TSS200-shore	chr12:21810488-21810766
cg15424120	0.590988	0.0421874	0.548801	4.0206e-09	1.10203e-06	19	58663300	R	II	ZNF329	TSS1500	shore	TSS1500-shore	chr19:58661737-58662287
cg05355311	0.947331	0.398936	0.548394	4.02136e-09	1.10203e-06	22	50629224	R	II	TRABD	5'UTR	island	5'UTR-island	chr22:50628949-50629249
cg16998223	0.890764	0.091533	0.799231	4.02543e-09	1.10203e-06	8	63614490	R	II	NKAIN3	Body	opensea	Body-opensea
cg19903619	0.405884	0.0803819	0.325502	4.02546e-09	1.10203e-06	15	92165789	F	II		IGR	opensea	IGR-opensea
cg13036855	0.689117	0.175802	0.513315	4.04883e-09	1.10706e-06	3	53880717	F	I	CHDH	TSS1500	island	TSS1500-island	chr3:53879638-53880831
cg12298212	0.930978	0.597063	0.333914	4.04918e-09	1.10706e-06	6	27065003	F	II		IGR	island	IGR-island	chr6:27064628-27065004
cg07648581	0.363754	0.0277717	0.335982	4.0558e-09	1.10814e-06	3	167966779	F	II	C3orf50	TSS1500	shore	TSS1500-shore	chr3:167967246-167968130
cg03315764	0.798252	0.219276	0.578976	4.06498e-09	1.10992e-06	1	29448425	R	II	TMEM200B	5'UTR	island	5'UTR-island	chr1:29447699-29451847
cg02602545	0.802392	0.387667	0.414725	4.08053e-09	1.11343e-06	11	74161010	R	II		IGR	opensea	IGR-opensea
cg16176379	0.0957846	0.587719	-0.491935	4.09077e-09	1.11549e-06	16	55543049	R	II	LPCAT2	1stExon	island	1stExon-island	chr16:55542920-55543274
cg01383890	0.959647	0.541576	0.418072	4.09353e-09	1.11551e-06	15	62358982	F	II	C2CD4A	TSS200	shore	TSS200-shore	chr15:62359827-62360995
cg17204671	0.964957	0.510698	0.454258	4.10423e-09	1.1177e-06	2	157015497	F	II		IGR	opensea	IGR-opensea
cg12732998	0.594283	0.185912	0.408371	4.10803e-09	1.118e-06	3	147131860	F	II	ZIC1	3'UTR	shore	3'UTR-shore	chr3:147130342-147130577
cg12467264	0.943838	0.482617	0.461221	4.11177e-09	1.11822e-06	5	175200071	F	I		IGR	shore	IGR-shore	chr5:175200315-175200555
cg17480204	0.443224	0.0350656	0.408159	4.11424e-09	1.11822e-06	4	108852527	F	II	CYP2U1	TSS200	island	TSS200-island	chr4:108852495-108853387
cg23170602	0.956094	0.363742	0.592352	4.1185e-09	1.11865e-06	15	40078465	F	II		IGR	shelf	IGR-shelf	chr15:40074645-40075188
cg02365303	0.841464	0.463053	0.378411	4.12359e-09	1.119e-06	5	147052498	F	II	JAKMIP2	5'UTR	opensea	5'UTR-opensea
cg12256469	0.353889	0.0238029	0.330086	4.12517e-09	1.119e-06	7	158376838	F	II	PTPRN2	Body	shelf	Body-shelf	chr7:158379328-158381221
cg04848686	0.933894	0.496308	0.437586	4.13577e-09	1.12114e-06	16	88747591	R	II	MGC23284	Body	shore	Body-shore	chr16:88747747-88748018
cg11006960	0.504476	0.04423	0.460246	4.14571e-09	1.1231e-06	5	3180918	R	II		IGR	opensea	IGR-opensea
cg26887379	0.946792	0.483198	0.463594	4.15504e-09	1.1238e-06	1	12677936	F	II	DHRS3	TSS200	island	TSS200-island	chr1:12676983-12678642
cg07603685	0.118551	0.50219	-0.383639	4.1553e-09	1.1238e-06	1	43158097	R	II	YBX1	Body	opensea	Body-opensea
cg17673691	0.3465	0.923329	-0.576829	4.15643e-09	1.1238e-06	5	160753392	F	II	GABRB2	Body	opensea	Body-opensea
cg16704739	0.878043	0.0528234	0.82522	4.17677e-09	1.1284e-06	3	125076067	F	I	ZNF148	5'UTR	island	5'UTR-island	chr3:125075915-125076481
cg22476848	0.744325	0.300549	0.443776	4.18116e-09	1.1284e-06	22	42095441	R	I	MEI1	TSS200	island	TSS200-island	chr22:42095414-42096189
cg03101522	0.941416	0.395341	0.546075	4.18159e-09	1.1284e-06	6	127897503	R	II	C6orf58	TSS1500	opensea	TSS1500-opensea
cg12048674	0.372618	0.035379	0.337239	4.19089e-09	1.12954e-06	1	205649805	F	II	SLC45A3	TSS200	island	TSS200-island	chr1:205648975-205649903
cg08364767	0.945778	0.4924	0.453378	4.19125e-09	1.12954e-06	15	40212176	F	I	GPR176	1stExon	island	1stExon-island	chr15:40211961-40213444
cg08884611	0.0384775	0.551847	-0.513369	4.21768e-09	1.1354e-06	16	34256776	R	II		IGR	island	IGR-island	chr16:34256748-34257750
cg24830494	0.603476	0.0285287	0.574947	4.21845e-09	1.1354e-06	5	140474986	R	II	PCDHB2	1stExon	shore	1stExon-shore	chr5:140475599-140476607
cg22788606	0.749614	0.168384	0.58123	4.23242e-09	1.13842e-06	1	167424194	F	I	CD247	Body	island	Body-island	chr1:167424088-167425216
cg19563510	0.0605075	0.875158	-0.814651	4.23921e-09	1.13951e-06	17	79881483	F	I	MAFG	5'UTR	shore	5'UTR-shore	chr17:79880449-79880872
cg24147428	0.939916	0.620133	0.319784	4.24897e-09	1.13992e-06	11	65409760	R	I	SIPA1	Body	island	Body-island	chr11:65409636-65410127
cg22308726	0.74512	0.210004	0.535116	4.24967e-09	1.13992e-06	19	4566575	F	I		IGR	island	IGR-island	chr19:4566457-4566678
cg03473348	0.960258	0.549261	0.410997	4.25043e-09	1.13992e-06	6	33160976	R	I	COL11A2	TSS1500	island	TSS1500-island	chr6:33160945-33161337
cg15085205	0.919835	0.614289	0.305546	4.25394e-09	1.13992e-06	12	71249040	F	II	PTPRR	Body	opensea	Body-opensea
cg13021841	0.961865	0.49147	0.470395	4.25445e-09	1.13992e-06	2	14774902	R	II	FAM84A	Body	island	Body-island	chr2:14772377-14775809
cg03432176	0.868732	0.267598	0.601135	4.25777e-09	1.14007e-06	2	160655066	R	II	CD302	TSS1500	shore	TSS1500-shore	chr2:160654229-160654631
cg21721681	0.607572	0.0377883	0.569784	4.27159e-09	1.14303e-06	19	49133845	R	II	DBP	3'UTR	island	3'UTR-island	chr19:49132603-49134291
cg00415978	0.480137	0.0828908	0.397247	4.27878e-09	1.14382e-06	4	119809925	R	II	SYNPO2	TSS200	opensea	TSS200-opensea
cg16804899	0.833588	0.0204338	0.813154	4.28004e-09	1.14382e-06	2	27805965	R	I	ZNF512	1stExon	island	1stExon-island	chr2:27805754-27806078
cg03610867	0.794171	0.417231	0.37694	4.28992e-09	1.14573e-06	7	155602060	R	II	SHH	Body	island	Body-island	chr7:155601175-155603235
cg22123915	0.826672	0.266065	0.560607	4.29428e-09	1.14615e-06	1	86047807	R	I	CYR61	Body	shore	Body-shore	chr1:86046362-86047240
cg07409629	0.94939	0.137546	0.811844	4.29983e-09	1.1465e-06	2	144282743	R	II	ARHGAP15	Body	opensea	Body-opensea
cg00444898	0.92568	0.351583	0.574097	4.30133e-09	1.1465e-06	3	169100001	F	II	MECOM	Body	opensea	Body-opensea
cg05033529	0.890198	0.243859	0.64634	4.30749e-09	1.1465e-06	19	12624786	F	II	ZNF709	TSS200	shore	TSS200-shore	chr19:12624273-12624477
cg21165501	0.759489	0.350673	0.408815	4.30966e-09	1.1465e-06	4	183721778	F	I	ODZ3	3'UTR	shore	3'UTR-shore	chr4:183720658-183721739
cg22366819	0.681563	0.0389754	0.642587	4.31068e-09	1.1465e-06	6	154368542	R	II	OPRM1	Body	opensea	Body-opensea
cg20509869	0.5737	0.148616	0.425083	4.31216e-09	1.1465e-06	2	220375605	F	I		IGR	shelf	IGR-shelf	chr2:220377743-220377946
cg23429507	0.543947	0.0296712	0.514276	4.32067e-09	1.14691e-06	11	105893108	R	II	KIAA1826	TSS200	shore	TSS200-shore	chr11:105892725-105892952
cg16579049	0.68499	0.105803	0.579187	4.3227e-09	1.14691e-06	4	57411074	R	II		IGR	island	IGR-island	chr4:57410809-57411220
cg02831090	0.585551	0.0533347	0.532216	4.32515e-09	1.14691e-06	19	19976679	F	II	ZNF253	TSS200	opensea	TSS200-opensea
cg10174836	0.465712	0.0318607	0.433852	4.32674e-09	1.14691e-06	12	121163694	R	I	ACADS	1stExon	island	1stExon-island	chr12:121163472-121163913
cg04842934	0.733227	0.244705	0.488521	4.32748e-09	1.14691e-06	6	32757870	F	II		IGR	opensea	IGR-opensea
cg04001333	0.875758	0.512328	0.36343	4.33506e-09	1.14818e-06	14	76045348	F	I	FLVCR2	1stExon	shore	1stExon-shore	chr14:76044590-76045102
cg09962400	0.540295	0.0367455	0.50355	4.34152e-09	1.14819e-06	21	38936159	R	I		IGR	island	IGR-island	chr21:38935854-38936546
cg21405705	0.742908	0.129981	0.612928	4.34699e-09	1.14819e-06	14	69260653	F	II	ZFP36L1	TSS1500	island	TSS1500-island	chr14:69259612-69262900
cg13475578	0.859259	0.0461871	0.813072	4.34878e-09	1.14819e-06	12	99548550	R	II	ANKS1B	TSS200	opensea	TSS200-opensea
cg14246859	0.910025	0.0720891	0.837936	4.35095e-09	1.14819e-06	14	105559554	R	I		IGR	island	IGR-island	chr14:105559492-105560409
cg16511229	0.979824	0.460691	0.519133	4.35159e-09	1.14819e-06	7	130126153	F	I	MEST	1stExon	island	1stExon-island	chr7:130126017-130126801
cg17146291	0.969071	0.304084	0.664987	4.35474e-09	1.14819e-06	14	105560110	R	II		IGR	island	IGR-island	chr14:105559492-105560409
cg12264626	0.941189	0.323503	0.617686	4.35919e-09	1.14819e-06	8	86350381	R	II	CA3	TSS1500	shore	TSS1500-shore	chr8:86350765-86351196
cg17056089	0.942978	0.547811	0.395167	4.36071e-09	1.14819e-06	1	104112143	R	II	LOC648740	Body	opensea	Body-opensea
cg13130025	0.715426	0.209542	0.505883	4.36192e-09	1.14819e-06	20	60375093	F	II	CDH4	Body	shore	Body-shore	chr20:60373338-60373539
cg06202737	0.124487	0.612573	-0.488085	4.36274e-09	1.14819e-06	2	128166279	F	I		IGR	shore	IGR-shore	chr2:128165848-128166198
cg08349204	0.871403	0.46126	0.410143	4.36985e-09	1.14933e-06	X	138287578	R	II	FGF13	TSS1500	island	TSS1500-island	chrX:138285888-138287622
cg12516669	0.732001	0.0871256	0.644875	4.37793e-09	1.15004e-06	4	91045103	R	II		IGR	shelf	IGR-shelf	chr4:91048411-91049682
cg22055728	0.790734	0.0767073	0.714027	4.37808e-09	1.15004e-06	7	27205658	F	I	HOXA9	TSS1500	island	TSS1500-island	chr7:27203915-27206462
cg13336662	0.855585	0.142145	0.713439	4.38479e-09	1.15092e-06	8	76147299	F	II		IGR	opensea	IGR-opensea
cg17529435	0.830121	0.113246	0.716875	4.38698e-09	1.15092e-06	X	113816304	F	I		IGR	island	IGR-island	chrX:113816089-113816409
cg15733882	0.0686318	0.703941	-0.63531	4.39428e-09	1.15132e-06	18	55862627	R	II	NEDD4L	5'UTR	shore	5'UTR-shore	chr18:55862653-55862873
cg01974330	0.891177	0.237888	0.653289	4.39703e-09	1.15132e-06	1	196177626	F	II		IGR	opensea	IGR-opensea
cg15211677	0.800564	0.0562785	0.744285	4.4021e-09	1.15132e-06	X	102611451	R	II	WBP5	1stExon	opensea	1stExon-opensea
cg17831137	0.0705598	0.459481	-0.388921	4.40463e-09	1.15132e-06	6	71123004	R	I	FAM135A	TSS200	island	TSS200-island	chr6:71122892-71123820
cg03990811	0.602738	0.0972874	0.505451	4.40471e-09	1.15132e-06	6	31371318	R	I	MICA	TSS200	island	TSS200-island	chr6:31370915-31371917
cg12901917	0.758961	0.0503365	0.708625	4.40513e-09	1.15132e-06	12	116196207	F	II		IGR	opensea	IGR-opensea
cg04514556	0.978898	0.370934	0.607964	4.43036e-09	1.15719e-06	3	71113948	F	II	FOXP1	Body	island	Body-island	chr3:71113896-71114102
cg03061682	0.9766	0.53499	0.44161	4.43532e-09	1.1576e-06	15	28352098	R	I		IGR	island	IGR-island	chr15:28351606-28353102
cg02397514	0.65135	0.0183275	0.633023	4.4375e-09	1.1576e-06	1	935139	R	I	HES4	1stExon	island	1stExon-island	chr1:933387-937410
cg02357741	0.079379	0.541137	-0.461758	4.44452e-09	1.1587e-06	19	55813339	F	II	BRSK1	Body	shore	Body-shore	chr19:55814067-55814278
cg25712735	0.435964	0.0667936	0.36917	4.44802e-09	1.15889e-06	12	58005343	R	I	GEFT	1stExon	island	1stExon-island	chr12:58004982-58005351
cg13975503	0.513163	0.0798865	0.433276	4.45823e-09	1.16082e-06	1	91182215	R	II	BARHL2	1stExon	island	1stExon-island	chr1:91182097-91182364
cg11347033	0.72006	0.0598723	0.660188	4.46316e-09	1.1609e-06	5	140515629	F	II	PCDHB5	1stExon	shore	1stExon-shore	chr5:140516311-140517300
cg17236709	0.928728	0.434658	0.49407	4.46723e-09	1.1609e-06	11	119293863	F	I	THY1	1stExon	island	1stExon-island	chr11:119293320-119293943
cg03468945	0.364454	0.0143997	0.350054	4.46896e-09	1.1609e-06	10	126107610	R	I	OAT	TSS200	island	TSS200-island	chr10:126106818-126107862
cg09154034	0.947529	0.559047	0.388482	4.47518e-09	1.1609e-06	4	172846599	F	II	GALNTL6	Body	opensea	Body-opensea
cg27493010	0.392588	0.94176	-0.549172	4.47629e-09	1.1609e-06	12	126675667	F	II		IGR	island	IGR-island	chr12:126675561-126676195
cg01533057	0.914471	0.064842	0.849628	4.47731e-09	1.1609e-06	6	67659438	F	I		IGR	opensea	IGR-opensea
cg00495811	0.759289	0.0715056	0.687784	4.48047e-09	1.1609e-06	16	55619692	F	II	LPCAT2	3'UTR	opensea	3'UTR-opensea
cg12377701	0.64556	0.218332	0.427227	4.48344e-09	1.1609e-06	X	75648992	F	I	MAGEE1	1stExon	island	1stExon-island	chrX:75648708-75649533
cg10750989	0.667829	0.0546133	0.613216	4.48494e-09	1.1609e-06	6	31371330	R	I	MICA	TSS200	island	TSS200-island	chr6:31370915-31371917
cg04547554	0.46722	0.0663341	0.400886	4.4865e-09	1.1609e-06	19	41860013	F	I	TGFB1	TSS200	island	TSS200-island	chr19:41858527-41860100
cg08040376	0.945122	0.434997	0.510125	4.4905e-09	1.16117e-06	22	43805965	R	II		IGR	shore	IGR-shore	chr22:43807400-43808455
cg22780475	0.948556	0.175872	0.772684	4.49312e-09	1.16117e-06	19	45281526	F	II	CBLC	1stExon	shore	1stExon-shore	chr19:45281133-45281355
cg00662684	0.525148	0.156392	0.368755	4.50324e-09	1.16246e-06	1	92495818	F	I	EPHX4	1stExon	island	1stExon-island	chr1:92495367-92495964
cg04617549	0.950935	0.684036	0.266899	4.50371e-09	1.16246e-06	19	51569622	F	II	KLK13	TSS1500	shore	TSS1500-shore	chr19:51568154-51568412
cg26104083	0.14296	0.793569	-0.650609	4.51027e-09	1.16342e-06	6	1606394	F	I		IGR	island	IGR-island	chr6:1604606-1615866
cg07558472	0.572219	0.0532024	0.519016	4.51498e-09	1.16392e-06	5	139048005	F	I	CXXC5	5'UTR	island	5'UTR-island	chr5:139047905-139048235
cg03115562	0.622055	0.922621	-0.300566	4.52613e-09	1.16607e-06	11	131826036	R	II	NTM	Body	opensea	Body-opensea
cg26226511	0.910782	0.0656854	0.845097	4.55469e-09	1.1727e-06	18	43652454	F	II	PSTPIP2	TSS1500	island	TSS1500-island	chr18:43651796-43652455
cg19155007	0.979767	0.479007	0.50076	4.58004e-09	1.17849e-06	3	183543564	F	I	MAP6D1	TSS200	island	TSS200-island	chr3:183542496-183543804
cg24181266	0.863763	0.26277	0.600993	4.58905e-09	1.17935e-06	19	11354132	F	I	DOCK6	Body	island	Body-island	chr19:11353960-11354362
cg25263140	0.949921	0.546217	0.403704	4.58913e-09	1.17935e-06	6	106959651	F	II	AIM1	TSS200	shore	TSS200-shore	chr6:106959764-106960985
cg08703540	0.123579	0.512293	-0.388715	4.59431e-09	1.17935e-06	15	74421848	R	II	ISLR2	5'UTR	island	5'UTR-island	chr15:74419870-74423044
cg22657780	0.534494	0.0349301	0.499564	4.60154e-09	1.17935e-06	2	180725907	R	I	ZNF385B	1stExon	island	1stExon-island	chr2:180725717-180726465
cg03381209	0.055878	0.718006	-0.662128	4.60279e-09	1.17935e-06	19	3369702	R	II	NFIC	Body	island	Body-island	chr19:3369477-3369913
cg12256233	0.439197	0.0667961	0.372401	4.6053e-09	1.17935e-06	7	31497761	F	II		IGR	opensea	IGR-opensea
cg12461345	0.916445	0.383692	0.532753	4.6055e-09	1.17935e-06	1	218519565	R	I	TGFB2	1stExon	island	1stExon-island	chr1:218519057-218519674
cg25449950	0.879673	0.254562	0.625112	4.6061e-09	1.17935e-06	4	24797174	F	I	SOD3	5'UTR	shelf	5'UTR-shelf	chr4:24801109-24801902
cg13619163	0.707562	0.117321	0.590241	4.62101e-09	1.1821e-06	1	116518766	R	II	SLC22A15	TSS1500	island	TSS1500-island	chr1:116518757-116519537
cg06340276	0.709762	0.0509314	0.65883	4.62251e-09	1.1821e-06	4	89204787	F	II	PPM1K	5'UTR	shore	5'UTR-shore	chr4:89204952-89206069
cg14581387	0.717295	0.146666	0.570629	4.63562e-09	1.18401e-06	3	131242524	R	II		IGR	shelf	IGR-shelf	chr3:131245721-131246021
cg03384094	0.767379	0.050353	0.717026	4.63842e-09	1.18401e-06	8	19172048	F	II	SH2D4A	5'UTR	island	5'UTR-island	chr8:19170999-19172056
cg18701449	0.832305	0.219694	0.612611	4.64067e-09	1.18401e-06	12	72335228	F	II	TPH2	Body	opensea	Body-opensea
cg05841659	0.624493	0.115153	0.50934	4.64138e-09	1.18401e-06	7	64712472	F	I		IGR	island	IGR-island	chr7:64712213-64712786
cg02713138	0.79128	0.0679053	0.723374	4.64726e-09	1.18478e-06	3	101546589	F	II	FAM55C	3'UTR	opensea	3'UTR-opensea
cg18813959	0.627483	0.178652	0.448831	4.65575e-09	1.18557e-06	12	101600361	F	II	SLC5A8	Body	shelf	Body-shelf	chr12:101603387-101603933
cg17271180	0.432689	0.0331029	0.399586	4.65826e-09	1.18557e-06	15	76629110	R	I	ISL2	TSS200	island	TSS200-island	chr15:76628998-76629207
cg21188227	0.644178	0.236563	0.407614	4.65937e-09	1.18557e-06	11	36536830	F	II		IGR	opensea	IGR-opensea
cg00177797	0.956437	0.650256	0.306181	4.66265e-09	1.18557e-06	1	180203837	R	II	LHX4	Body	island	Body-island	chr1:180198119-180204975
cg27166381	0.463105	0.154016	0.309089	4.67139e-09	1.18557e-06	12	57637412	R	I	STAC3	3'UTR	island	3'UTR-island	chr12:57636557-57637673
cg12097191	0.921604	0.569176	0.352428	4.67452e-09	1.18557e-06	13	113744601	F	II	MCF2L	Body	shore	Body-shore	chr13:113745161-113745644
cg14204281	0.723353	0.0922981	0.631055	4.6758e-09	1.18557e-06	9	137217473	R	II	RXRA	TSS1500	island	TSS1500-island	chr9:137217062-137218078
cg22389279	0.571564	0.0997787	0.471785	4.67757e-09	1.18557e-06	8	63160622	F	I	NKAIN3	TSS1500	island	TSS1500-island	chr8:63160598-63162064
cg18735519	0.60144	0.0426932	0.558746	4.68268e-09	1.18557e-06	5	54529624	F	I	CCNO	TSS200	island	TSS200-island	chr5:54528814-54530163
cg21227784	0.920436	0.23424	0.686196	4.68325e-09	1.18557e-06	20	60511759	F	II	CDH4	Body	island	Body-island	chr20:60511720-60512095
cg13899320	0.80153	0.0809469	0.720583	4.68442e-09	1.18557e-06	11	67183080	F	II	ATPGD1	TSS200	island	TSS200-island	chr11:67182965-67183393
cg07525886	0.138825	0.493698	-0.354873	4.68461e-09	1.18557e-06	17	8227927	F	II		IGR	shelf	IGR-shelf	chr17:8230195-8230941
cg01141940	0.550621	0.0166153	0.534006	4.69275e-09	1.18645e-06	14	60097247	R	I	RTN1	Body	island	Body-island	chr14:60097208-60097553
cg14146740	0.966989	0.484708	0.482281	4.69606e-09	1.18645e-06	6	50818424	R	I		IGR	island	IGR-island	chr6:50818180-50818431
cg21706183	0.525383	0.0729491	0.452434	4.69665e-09	1.18645e-06	12	124785827	F	II	FAM101A	5'UTR	shelf	5'UTR-shelf	chr12:124788559-124788884
cg08011941	0.912688	0.301131	0.611557	4.70813e-09	1.18862e-06	9	140333139	F	II	ENTPD8	5'UTR	island	5'UTR-island	chr9:140332887-140333140
cg06969845	0.498672	0.0509459	0.447726	4.71617e-09	1.18947e-06	5	175084250	F	II	HRH2	TSS1500	shore	TSS1500-shore	chr5:175085004-175085756
cg13337238	0.942759	0.0287825	0.913977	4.7172e-09	1.18947e-06	6	26020680	R	II	HIST1H4A	TSS1500	island	TSS1500-island	chr6:26020671-26021125
cg05465342	0.475765	0.021153	0.454612	4.73023e-09	1.19193e-06	6	32121841	R	II	PPT2	5'UTR	island	5'UTR-island	chr6:32121829-32122529
cg23502475	0.364675	0.78833	-0.423655	4.7356e-09	1.19193e-06	4	154711115	F	II	SFRP2	TSS1500	shore	TSS1500-shore	chr4:154712073-154712706
cg14034968	0.312171	0.0341738	0.277997	4.73702e-09	1.19193e-06	3	147140754	F	II		IGR	shore	IGR-shore	chr3:147142181-147142391
cg25637829	0.833955	0.0518662	0.782089	4.73886e-09	1.19193e-06	10	77155545	F	II		IGR	island	IGR-island	chr10:77155128-77169600
cg17191006	0.628118	0.103121	0.524997	4.74358e-09	1.19193e-06	12	45042313	F	II	NELL2	Body	opensea	Body-opensea
cg23831864	0.400432	0.0205903	0.379842	4.74745e-09	1.19193e-06	4	82813463	R	II		IGR	opensea	IGR-opensea
cg08177968	0.158916	0.607827	-0.448911	4.74804e-09	1.19193e-06	16	59788728	F	II	LOC644649	Body	shore	Body-shore	chr16:59788792-59789072
cg05498041	0.490332	0.0728042	0.417528	4.74991e-09	1.19193e-06	19	361948	F	II		IGR	island	IGR-island	chr19:360071-361949
cg08376864	0.0491301	0.446797	-0.397667	4.76617e-09	1.19528e-06	3	192958726	R	II	MGC2889	TSS1500	island	TSS1500-island	chr3:192958709-192959373
cg00962707	0.781026	0.143307	0.637719	4.77535e-09	1.19621e-06	16	86715554	F	I		IGR	shore	IGR-shore	chr16:86714998-86715325
cg03555227	0.488147	0.075436	0.412711	4.77561e-09	1.19621e-06	5	170289070	R	II	RANBP17	Body	island	Body-island	chr5:170288879-170289737
cg00382053	0.922988	0.462139	0.460849	4.78882e-09	1.19774e-06	16	20359444	R	II	UMOD	Body	shore	Body-shore	chr16:20359767-20360498
cg11623714	0.952248	0.283123	0.669124	4.78911e-09	1.19774e-06	7	155601176	R	II	SHH	Body	island	Body-island	chr7:155601175-155603235
cg03478969	0.710651	0.255026	0.455625	4.79294e-09	1.19774e-06	5	79866431	R	II	ANKRD34B	TSS200	island	TSS200-island	chr5:79864842-79866447
cg00573631	0.737365	0.0613171	0.676048	4.79461e-09	1.19774e-06	5	54472570	R	I		IGR	shelf	IGR-shelf	chr5:54468783-54469324
cg22449337	0.575063	0.106368	0.468695	4.79614e-09	1.19774e-06	1	40943913	F	II	ZNF642	5'UTR	shore	5'UTR-shore	chr1:40942784-40943387
cg23403256	0.968275	0.641725	0.32655	4.8e-09	1.19798e-06	18	47809075	F	II	MBD1	TSS1500	island	TSS1500-island	chr18:47807857-47809365
cg07161872	0.0406281	0.454007	-0.413379	4.80554e-09	1.19846e-06	10	86089017	R	II	FAM190B	5'UTR	shore	5'UTR-shore	chr10:86088395-86088791
cg21639410	0.595203	0.0697181	0.525485	4.8077e-09	1.19846e-06	21	37507598	R	I	CBR3	1stExon	island	1stExon-island	chr21:37507198-37508259
cg08000459	0.470297	0.919463	-0.449167	4.81769e-09	1.1993e-06	4	187987206	R	I		IGR	shore	IGR-shore	chr4:187985216-187985473
cg23052527	0.852112	0.514127	0.337985	4.8187e-09	1.1993e-06	7	599185	F	II	PRKAR1B	Body	island	Body-island	chr7:599089-599327
cg12203206	0.688717	0.131671	0.557046	4.81971e-09	1.1993e-06	22	32026941	F	I	PISD	TSS200	shore	TSS200-shore	chr22:32026297-32026874
cg26258273	0.843998	0.109758	0.73424	4.82538e-09	1.19999e-06	3	138153439	R	I	ESYT3	1stExon	island	1stExon-island	chr3:138153269-138154621
cg12588014	0.945527	0.524285	0.421242	4.83475e-09	1.20126e-06	19	50813572	F	II	MYH14	3'UTR	shore	3'UTR-shore	chr19:50812297-50812508
cg26186392	0.888585	0.0603374	0.828248	4.83688e-09	1.20126e-06	8	104605535	F	II	RIMS2	Body	opensea	Body-opensea
cg10864970	0.93563	0.606021	0.329609	4.84113e-09	1.20126e-06	7	122025659	F	II	CADPS2	Body	opensea	Body-opensea
cg24697925	0.403229	0.0602028	0.343026	4.84348e-09	1.20126e-06	19	1782411	F	I	ATP8B3	3'UTR	opensea	3'UTR-opensea
cg03180780	0.935628	0.119797	0.815831	4.84602e-09	1.20126e-06	1	860965	F	I	SAMD11	TSS200	island	TSS200-island	chr1:858970-861632
cg24324985	0.203709	0.76892	-0.56521	4.84786e-09	1.20126e-06	20	22566884	R	I	FOXA2	TSS1500	island	TSS1500-island	chr20:22566821-22567055
cg20708909	0.602102	0.28659	0.315512	4.85139e-09	1.20142e-06	11	132812607	F	II	OPCML	Body	shore	Body-shore	chr11:132812662-132813075
cg01241758	0.494533	0.0116989	0.482834	4.86176e-09	1.20282e-06	2	157292861	F	I	GPD2	5'UTR	shore	5'UTR-shore	chr2:157292102-157292646
cg11782550	0.881952	0.341807	0.540145	4.86284e-09	1.20282e-06	22	21319668	R	II	AIFM3	5'UTR	island	5'UTR-island	chr22:21319178-21319912
cg20697984	0.955252	0.447509	0.507743	4.86759e-09	1.20328e-06	6	18122993	F	II	NHLRC1	TSS200	island	TSS200-island	chr6:18122250-18122994
cg01452873	0.496628	0.0351558	0.461472	4.87837e-09	1.20497e-06	2	180725691	R	II	ZNF385B	5'UTR	shore	5'UTR-shore	chr2:180725717-180726465
cg17450733	0.938078	0.492388	0.445689	4.88229e-09	1.20497e-06	12	45443875	F	II	DBX2	Body	shore	Body-shore	chr12:45444202-45445386
cg01001924	0.854334	0.130286	0.724049	4.88314e-09	1.20497e-06	19	50834408	F	I		IGR	shore	IGR-shore	chr19:50836390-50837447
cg17100761	0.64746	0.202566	0.444894	4.89301e-09	1.20664e-06	7	100318080	F	I	EPO	TSS1500	shore	TSS1500-shore	chr7:100318106-100318684
cg22758697	0.815589	0.063365	0.752224	4.89741e-09	1.20664e-06	10	51572216	R	II	NCOA4	TSS200	island	TSS200-island	chr10:51572198-51572620
cg21217423	0.960994	0.477891	0.483102	4.89863e-09	1.20664e-06	8	72917695	R	II		IGR	shore	IGR-shore	chr8:72917305-72917641
cg15078838	0.74358	0.384603	0.358977	4.90196e-09	1.20675e-06	2	28114349	F	II	BRE	5'UTR	shore	5'UTR-shore	chr2:28113060-28113764
cg15923943	0.642151	0.0528435	0.589307	4.90783e-09	1.2074e-06	5	140383566	F	II	PCDHA7	Body	opensea	Body-opensea
cg25721625	0.905554	0.345302	0.560252	4.91207e-09	1.2074e-06	10	44880236	R	II	CXCL12	Body	island	Body-island	chr10:44879714-44882391
cg14633398	0.576539	0.0376226	0.538916	4.91331e-09	1.2074e-06	9	19789383	R	II		IGR	shore	IGR-shore	chr9:19788215-19789288
cg02819335	0.490571	0.0476481	0.442923	4.93387e-09	1.21173e-06	4	119810092	F	I	SYNPO2	1stExon	opensea	1stExon-opensea
cg24507502	0.84137	0.467857	0.373513	4.93768e-09	1.21195e-06	18	34827082	F	II	BRUNOL4	3'UTR	shelf	3'UTR-shelf	chr18:34823798-34824017
cg19943000	0.0171576	0.351203	-0.334046	4.94865e-09	1.21392e-06	4	77172660	F	II	FAM47E	TSS200	island	TSS200-island	chr4:77172587-77173060
cg11192767	0.528354	0.0462781	0.482076	4.95229e-09	1.2141e-06	6	32121830	R	II	PPT2	5'UTR	island	5'UTR-island	chr6:32121829-32122529
cg10982433	0.953022	0.582561	0.37046	4.95887e-09	1.215e-06	10	16563821	F	II	C1QL3	5'UTR	island	5'UTR-island	chr10:16561604-16563822
cg26244952	0.208405	0.589694	-0.381289	4.97186e-09	1.21746e-06	5	122424399	F	I	PRDM6	TSS1500	island	TSS1500-island	chr5:122424337-122424539
cg21096966	0.620714	0.942719	-0.322004	4.97493e-09	1.2175e-06	14	45432458	F	II	KLHL28	TSS1500	shore	TSS1500-shore	chr14:45431628-45432115
cg25326491	0.757254	0.309562	0.447692	4.97979e-09	1.21797e-06	6	152960531	R	II		IGR	shelf	IGR-shelf	chr6:152957810-152958472
cg05953373	0.90191	0.286908	0.615002	4.99579e-09	1.22116e-06	16	89023633	F	II	CBFA2T3	Body	opensea	Body-opensea
cg12909932	0.503876	0.0765791	0.427297	5.01307e-09	1.22438e-06	6	28984654	R	I		IGR	island	IGR-island	chr6:28984418-28984686
cg19180156	0.796459	0.288267	0.508192	5.01831e-09	1.22438e-06	2	59400971	R	I		IGR	opensea	IGR-opensea
cg17200768	0.801976	0.193682	0.608294	5.02029e-09	1.22438e-06	13	28503373	R	I		IGR	island	IGR-island	chr13:28503057-28503374
cg14153927	0.384865	0.06652	0.318345	5.02163e-09	1.22438e-06	19	46846465	F	II	HIF3A	3'UTR	shelf	3'UTR-shelf	chr19:46850185-46850678
cg04056384	0.821594	0.325884	0.49571	5.02372e-09	1.22438e-06	5	140535469	R	II	PCDHB17	TSS200	shore	TSS200-shore	chr5:140536896-140537766
cg07784084	0.460048	0.0624521	0.397595	5.03322e-09	1.22575e-06	3	26751141	F	II	LRRC3B	5'UTR	opensea	5'UTR-opensea
cg06277481	0.412781	0.0234155	0.389366	5.03521e-09	1.22575e-06	19	8408146	F	II	KANK3	TSS200	island	TSS200-island	chr19:8407674-8408338
cg26490054	0.931068	0.385282	0.545786	5.04291e-09	1.2269e-06	12	101604056	R	I	SLC5A8	TSS200	shore	TSS200-shore	chr12:101603387-101603933
cg22689323	0.91727	0.465659	0.451611	5.05971e-09	1.22999e-06	8	143926325	R	II	GML	Body	opensea	Body-opensea
cg11007380	0.946877	0.495027	0.451849	5.06153e-09	1.22999e-06	6	73972704	R	II	KHDC1	1stExon	shore	1stExon-shore	chr6:73972819-73973027
cg07888205	0.282258	0.838693	-0.556434	5.07672e-09	1.23296e-06	16	34257432	F	I		IGR	island	IGR-island	chr16:34256748-34257750
cg02328239	0.9135	0.358761	0.55474	5.08543e-09	1.23399e-06	5	37837463	R	II	GDNF	5'UTR	island	5'UTR-island	chr5:37836747-37840726
cg22924585	0.918979	0.548274	0.370705	5.08856e-09	1.23399e-06	19	14183212	F	I	LOC113230	TSS1500	island	TSS1500-island	chr19:14182735-14184744
cg08892705	0.968952	0.357021	0.61193	5.08987e-09	1.23399e-06	15	99646202	R	I	SYNM	1stExon	island	1stExon-island	chr15:99645030-99646444
cg01399264	0.335786	0.0504094	0.285377	5.09866e-09	1.2354e-06	11	16634515	R	II		IGR	shore	IGR-shore	chr11:16634957-16635969
cg12183978	0.757546	0.098539	0.659007	5.10397e-09	1.23548e-06	5	102203071	R	II	PAM	Body	shore	Body-shore	chr5:102201583-102201912
cg03472610	0.325186	0.0213499	0.303836	5.10494e-09	1.23548e-06	3	85792009	R	II	CADM2	Body	opensea	Body-opensea
cg08060890	0.909595	0.307861	0.601734	5.11107e-09	1.23598e-06	X	119249745	R	II	RHOXF1	1stExon	island	1stExon-island	chrX:119249439-119249809
cg03959232	0.489508	0.11086	0.378648	5.11436e-09	1.23598e-06	5	140621344	F	II	PCDHB19P	Body	island	Body-island	chr5:140620864-140621698
cg00517787	0.413664	0.876393	-0.462729	5.11594e-09	1.23598e-06	4	154713235	R	I		IGR	shore	IGR-shore	chr4:154713537-154714240
cg13035052	0.50645	0.130322	0.376128	5.12517e-09	1.23742e-06	16	4323854	F	II	TFAP4	TSS1500	island	TSS1500-island	chr16:4321639-4324073
cg04556126	0.942405	0.563096	0.379309	5.12849e-09	1.23742e-06	3	147106561	R	II	ZIC4	3'UTR	shore	3'UTR-shore	chr3:147108511-147111703
cg22062265	0.586427	0.0124886	0.573938	5.13085e-09	1.23742e-06	15	72668130	R	I	HEXA	1stExon	island	1stExon-island	chr15:72668041-72668658
cg05849875	0.967319	0.590163	0.377156	5.1392e-09	1.23866e-06	X	151806628	F	I	GABRQ	TSS200	island	TSS200-island	chrX:151806233-151806947
cg10880006	0.471835	0.0994171	0.372418	5.14194e-09	1.23866e-06	4	81122687	R	II	PRDM8	Body	shore	Body-shore	chr4:81123508-81124318
cg17304111	0.628258	0.0480431	0.580215	5.16446e-09	1.24336e-06	4	176735244	R	II	GPM6A	TSS1500	opensea	TSS1500-opensea
cg02772430	0.852673	0.181838	0.670835	5.16823e-09	1.24355e-06	13	84454495	F	II	SLITRK1	1stExon	shore	1stExon-shore	chr13:84453664-84453897
cg11655564	0.799316	0.324309	0.475008	5.18286e-09	1.24595e-06	12	133698771	R	II		IGR	opensea	IGR-opensea
cg27190967	0.921028	0.46585	0.455178	5.1842e-09	1.24595e-06	16	2039391	F	I	SYNGR3	TSS1500	shore	TSS1500-shore	chr16:2040034-2040628
cg00609961	0.157395	0.563284	-0.405889	5.19155e-09	1.24699e-06	6	28911199	F	II		IGR	opensea	IGR-opensea
cg06646493	0.616159	0.102812	0.513347	5.20331e-09	1.24909e-06	1	116519019	F	I	SLC22A15	TSS200	island	TSS200-island	chr1:116518757-116519537
cg10320160	0.821409	0.235784	0.585625	5.21422e-09	1.25099e-06	10	135267355	R	II	LOC619207	TSS200	shelf	TSS200-shelf	chr10:135270783-135271061
cg22506801	0.496753	0.0154316	0.481322	5.2201e-09	1.25168e-06	4	94304388	F	II	GRID2	Body	opensea	Body-opensea
cg18746334	0.860516	0.321242	0.539274	5.23579e-09	1.25421e-06	3	115553845	R	II	LSAMP	Body	opensea	Body-opensea
cg16294310	0.939555	0.339106	0.600449	5.23671e-09	1.25421e-06	22	50629110	F	II	TRABD	5'UTR	island	5'UTR-island	chr22:50628949-50629249
cg21625858	0.81373	0.365594	0.448136	5.26737e-09	1.26083e-06	22	43807121	F	II	MPPED1	TSS1500	shore	TSS1500-shore	chr22:43807400-43808455
cg00860322	0.562856	0.0859817	0.476874	5.27754e-09	1.26254e-06	5	54528989	R	II	CCNO	1stExon	island	1stExon-island	chr5:54528814-54530163
cg01959416	0.147202	0.580968	-0.433766	5.28787e-09	1.26428e-06	7	150020818	F	I	ACTR3C	TSS200	shore	TSS200-shore	chr7:150019950-150020752
cg10177032	0.0298359	0.675651	-0.645815	5.29188e-09	1.26451e-06	16	4103492	F	I	ADCY9	Body	opensea	Body-opensea
cg07695835	0.0233339	0.358572	-0.335238	5.29534e-09	1.26461e-06	4	20985984	F	I	KCNIP4	Body	opensea	Body-opensea
cg27627834	0.922097	0.317604	0.604493	5.30827e-09	1.26697e-06	12	45157448	R	II	NELL2	Body	opensea	Body-opensea
cg10463207	0.435281	0.0469709	0.38831	5.33096e-09	1.27165e-06	5	3182108	F	II		IGR	opensea	IGR-opensea
cg25513535	0.936517	0.554324	0.382193	5.34362e-09	1.27381e-06	21	15589441	F	II	RBM11	Body	shore	Body-shore	chr21:15588439-15588908
cg06901189	0.704305	0.120963	0.583342	5.34613e-09	1.27381e-06	19	57657653	F	I	ZIM3	TSS1500	opensea	TSS1500-opensea
cg11310863	0.940172	0.376736	0.563436	5.35399e-09	1.27495e-06	2	144303521	F	II	ARHGAP15	Body	opensea	Body-opensea
cg11965671	0.604478	0.121089	0.483389	5.35746e-09	1.27504e-06	5	159739797	R	I	CCNJL	TSS1500	island	TSS1500-island	chr5:159738781-159739913
cg23737190	0.615273	0.0903543	0.524918	5.37305e-09	1.2762e-06	6	36930021	R	I	PI16	Body	island	Body-island	chr6:36929837-36930135
cg11116200	0.496782	0.120186	0.376597	5.37465e-09	1.2762e-06	13	112111168	R	II		IGR	opensea	IGR-opensea
cg26885517	0.629575	0.110455	0.51912	5.37704e-09	1.2762e-06	16	89314117	R	I		IGR	island	IGR-island	chr16:89313463-89314595
cg05904317	0.555265	0.0076123	0.547653	5.37708e-09	1.2762e-06	4	120518737	R	II	PDE5A	Body	opensea	Body-opensea
cg16135716	0.103684	0.859016	-0.755333	5.37768e-09	1.2762e-06	12	14133887	F	I	GRIN2B	TSS1500	shore	TSS1500-shore	chr12:14134626-14135242
cg18711066	0.709107	0.340785	0.368322	5.38488e-09	1.27718e-06	16	68118822	F	II	NFATC3	TSS1500	island	TSS1500-island	chr16:68118564-68119986
cg21623748	0.977775	0.554228	0.423548	5.3987e-09	1.2793e-06	12	54378787	F	I	HOXC10	TSS200	island	TSS200-island	chr12:54378696-54380102
cg20727217	0.504992	0.793153	-0.288162	5.39999e-09	1.2793e-06	4	154711280	R	II	SFRP2	TSS1500	shore	TSS1500-shore	chr4:154712073-154712706
cg14011368	0.683122	0.356024	0.327098	5.41169e-09	1.28018e-06	14	96341538	F	II		IGR	shore	IGR-shore	chr14:96342209-96343570
cg14228840	0.649893	0.020563	0.62933	5.41396e-09	1.28018e-06	6	31371488	R	II	MICA	Body	island	Body-island	chr6:31370915-31371917
cg20727114	0.928196	0.349736	0.57846	5.41518e-09	1.28018e-06	19	50194120	F	II	CPT1C	TSS1500	island	TSS1500-island	chr19:50193020-50194798
cg13405775	0.924872	0.213923	0.710949	5.41602e-09	1.28018e-06	22	32599648	F	II	RFPL2	TSS200	opensea	TSS200-opensea
cg17445840	0.731507	0.0346761	0.696831	5.42785e-09	1.28224e-06	3	101546486	R	II	FAM55C	3'UTR	opensea	3'UTR-opensea
cg18183174	0.526804	0.0490721	0.477732	5.4309e-09	1.28224e-06	17	21415413	R	I		IGR	island	IGR-island	chr17:21414724-21415547
cg08732409	0.466548	0.0488849	0.417663	5.43433e-09	1.28232e-06	6	32121753	R	II	PPT2	5'UTR	shore	5'UTR-shore	chr6:32121829-32122529
cg19841276	0.729043	0.0921544	0.636889	5.43753e-09	1.28234e-06	10	35931892	F	II		IGR	island	IGR-island	chr10:35928501-35931893
cg27068996	0.877799	0.481941	0.395858	5.44457e-09	1.28303e-06	19	51513883	F	II	KLK9	TSS1500	opensea	TSS1500-opensea
cg22571217	0.629807	0.0236007	0.606206	5.44736e-09	1.28303e-06	9	90112519	R	II	DAPK1	TSS1500	island	TSS1500-island	chr9:90112514-90113817
cg23255368	0.682215	0.384452	0.297763	5.45113e-09	1.28303e-06	10	134665133	R	II		IGR	opensea	IGR-opensea
cg21412629	0.809041	0.398323	0.410718	5.4532e-09	1.28303e-06	1	3154700	F	II	PRDM16	Body	shore	Body-shore	chr1:3155160-3155361
cg18556788	0.493353	0.00918439	0.484169	5.4559e-09	1.28303e-06	18	6414974	F	I	L3MBTL4	TSS200	shore	TSS200-shore	chr18:6413959-6414873
cg13868106	0.627702	0.188159	0.439543	5.47095e-09	1.28584e-06	6	41342944	F	II		IGR	shore	IGR-shore	chr6:41340667-41342543
cg25282780	0.933592	0.182115	0.751477	5.48567e-09	1.28857e-06	9	4741505	F	I	AK3	TSS1500	island	TSS1500-island	chr9:4740694-4741868
cg05260242	0.865161	0.196727	0.668434	5.50296e-09	1.29191e-06	13	28528474	F	II		IGR	island	IGR-island	chr13:28527755-28528996
cg17513693	0.510991	0.0156795	0.495311	5.51353e-09	1.29366e-06	6	32122084	R	II	PPT2	5'UTR	island	5'UTR-island	chr6:32121829-32122529
cg25220235	0.419104	0.00858646	0.410517	5.52903e-09	1.29656e-06	X	38663916	R	II	MID1IP1	5'UTR	island	5'UTR-island	chrX:38662906-38664764
cg04917391	0.72224	0.2118	0.510441	5.53936e-09	1.29776e-06	4	40859259	F	I	APBB2	Body	shore	Body-shore	chr4:40858884-40859162
cg17857974	0.659397	0.0714304	0.587967	5.54154e-09	1.29776e-06	5	140800474	F	II	PCDHGA4	Body	shore	Body-shore	chr5:140800760-140801072
cg14225847	0.0658879	0.402362	-0.336474	5.54354e-09	1.29776e-06	8	143695343	F	I	ARC	1stExon	island	1stExon-island	chr8:143694430-143696166
cg01246835	0.899612	0.164699	0.734913	5.55412e-09	1.29951e-06	7	6703708	R	I		IGR	island	IGR-island	chr7:6703503-6704075
cg13268603	0.902279	0.263029	0.63925	5.56333e-09	1.30035e-06	7	26415606	F	I		IGR	shore	IGR-shore	chr7:26415746-26416891
cg03192231	0.519651	0.213234	0.306417	5.56399e-09	1.30035e-06	3	35786480	F	II	ARPP-21	Body	opensea	Body-opensea
cg02395184	0.967404	0.651868	0.315536	5.57179e-09	1.30144e-06	1	18432400	F	II		IGR	shore	IGR-shore	chr1:18434105-18434813
cg05194426	0.984977	0.636696	0.348282	5.57783e-09	1.30212e-06	10	135343193	R	II	CYP2E1	Body	shore	Body-shore	chr10:135341255-135342561
cg06068338	0.9117	0.443371	0.468329	5.58163e-09	1.30228e-06	8	62494502	F	II	ASPH	Body	opensea	Body-opensea
cg07147599	0.954907	0.410091	0.544816	5.59734e-09	1.30399e-06	16	50502136	R	I		IGR	island	IGR-island	chr16:50501844-50502307
cg13472341	0.675183	0.0820798	0.593103	5.59751e-09	1.30399e-06	11	85522005	R	I	SYTL2	5'UTR	island	5'UTR-island	chr11:85521991-85522285
cg00865724	0.974298	0.517828	0.45647	5.59998e-09	1.30399e-06	19	17346507	F	I	NR2F6	Body	island	Body-island	chr19:17346165-17346886
cg16128363	0.912943	0.416103	0.49684	5.60445e-09	1.30399e-06	18	3880558	F	II	DLGAP1	TSS1500	shore	TSS1500-shore	chr18:3879202-3880087
cg21667878	0.0516857	0.608181	-0.556495	5.60814e-09	1.30399e-06	11	2160980	R	I	INS-IGF2	Body	island	Body-island	chr11:2158951-2162484
cg15972560	0.313428	0.884151	-0.570723	5.60941e-09	1.30399e-06	4	82136940	F	II		IGR	shore	IGR-shore	chr4:82135888-82136535
cg13218284	0.718271	0.0594221	0.658848	5.61614e-09	1.30399e-06	X	38662289	F	II	MID1IP1	5'UTR	shore	5'UTR-shore	chrX:38662906-38664764
cg02760766	0.342023	0.017763	0.324261	5.61707e-09	1.30399e-06	15	72668543	F	I	HEXA	TSS200	island	TSS200-island	chr15:72668041-72668658
cg02808595	0.024374	0.476155	-0.451781	5.61851e-09	1.30399e-06	2	151343582	R	II	RND3	Body	shore	Body-shore	chr2:151341742-151343191
cg05911981	0.787288	0.288028	0.49926	5.62037e-09	1.30399e-06	5	103907009	R	II		IGR	opensea	IGR-opensea
cg26448406	0.743187	0.0344202	0.708767	5.62587e-09	1.30454e-06	22	32026561	F	I	PISD	5'UTR	island	5'UTR-island	chr22:32026297-32026874
cg24222435	0.601309	0.0216814	0.579627	5.64295e-09	1.3071e-06	13	21347840	F	II	N6AMT2	5'UTR	island	5'UTR-island	chr13:21347443-21348257
cg08347500	0.984025	0.125848	0.858177	5.64342e-09	1.3071e-06	16	54316049	R	I		IGR	island	IGR-island	chr16:54315602-54316104
cg13572369	0.738512	0.143279	0.595233	5.64733e-09	1.3071e-06	11	83393062	F	II	DLG2	5'UTR	opensea	5'UTR-opensea
cg20418529	0.263434	0.968758	-0.705324	5.64952e-09	1.3071e-06	6	166260012	R	I		IGR	opensea	IGR-opensea
cg07613333	0.854744	0.511638	0.343105	5.66052e-09	1.30847e-06	11	19940827	R	II	NAV2	Body	opensea	Body-opensea
cg24749470	0.188955	0.631442	-0.442487	5.66172e-09	1.30847e-06	11	115359991	R	II	CADM1	Body	opensea	Body-opensea
cg07239110	0.0779221	0.634944	-0.557022	5.6728e-09	1.3096e-06	12	122243755	F	II	SETD1B	Body	shore	Body-shore	chr12:122240899-122243390
cg04337174	0.594439	0.177766	0.416673	5.67537e-09	1.3096e-06	4	814948	R	II	CPLX1	Body	shelf	Body-shelf	chr4:818646-820970
cg20620047	0.740882	0.0282163	0.712666	5.67609e-09	1.3096e-06	6	25993143	R	II		IGR	island	IGR-island	chr6:25992181-25993164
cg06612122	0.0473676	0.648898	-0.60153	5.68224e-09	1.30991e-06	16	59788951	F	II	LOC644649	Body	island	Body-island	chr16:59788792-59789072
cg25212131	0.768294	0.224779	0.543514	5.68604e-09	1.30991e-06	5	140683670	F	I	SLC25A2	TSS200	island	TSS200-island	chr5:140683195-140683773
cg15168816	0.052735	0.771944	-0.719209	5.68692e-09	1.30991e-06	6	17282533	F	II	RBM24	TSS1500	shore	TSS1500-shore	chr6:17280739-17282334
cg27651090	0.540794	0.0232503	0.517544	5.69032e-09	1.30997e-06	13	109270071	R	II	MYO16	5'UTR	opensea	5'UTR-opensea
cg16321029	0.270962	0.580989	-0.310027	5.69615e-09	1.31027e-06	15	25068850	R	II	SNRPN	1stExon	opensea	1stExon-opensea
cg09491991	0.583769	0.964487	-0.380718	5.69794e-09	1.31027e-06	20	13200980	F	I	ISM1	TSS1500	island	TSS1500-island	chr20:13200670-13202616
cg10257070	0.635273	0.216619	0.418654	5.70391e-09	1.31092e-06	10	125399468	F	II		IGR	opensea	IGR-opensea
cg01164202	0.137995	0.495492	-0.357498	5.70989e-09	1.31157e-06	8	71579983	R	II	LACTB2	Body	shore	Body-shore	chr8:71581050-71581650
cg13097088	0.894151	0.43862	0.455532	5.7177e-09	1.31264e-06	1	7120900	R	II	CAMTA1	Body	shore	Body-shore	chr1:7122519-7122727
cg11697123	0.468863	0.0375985	0.431264	5.72286e-09	1.3131e-06	5	83332828	F	II	EDIL3	Body	opensea	Body-opensea
cg23658684	0.837003	0.513898	0.323105	5.73541e-09	1.31443e-06	19	3126435	F	II		IGR	shelf	IGR-shelf	chr19:3122333-3122716
cg06121800	0.618714	0.0892429	0.529471	5.73547e-09	1.31443e-06	10	134996984	F	II	KNDC1	Body	island	Body-island	chr10:134996773-134997001
cg09287295	0.907273	0.036912	0.870361	5.73887e-09	1.31443e-06	19	57091383	F	II	ZNF470	3'UTR	opensea	3'UTR-opensea
cg26534508	0.908973	0.455185	0.453788	5.74133e-09	1.31443e-06	1	236306311	F	II	GPR137B	1stExon	island	1stExon-island	chr1:236305534-236306674
cg26563553	0.800611	0.180617	0.619994	5.75694e-09	1.31728e-06	8	23261731	F	I	LOXL2	TSS200	island	TSS200-island	chr8:23260442-23261867
cg14551002	0.645476	0.0523541	0.593122	5.76999e-09	1.31887e-06	17	31552	F	I	DOC2B	TSS200	island	TSS200-island	chr17:29994-31868
cg01535838	0.891217	0.421646	0.469571	5.7754e-09	1.31887e-06	1	7102397	R	II	CAMTA1	Body	opensea	Body-opensea
cg20147819	0.676882	0.0853839	0.591498	5.77657e-09	1.31887e-06	17	35078843	R	I		IGR	island	IGR-island	chr17:35078631-35078972
cg18612204	0.346731	0.0248004	0.321931	5.77831e-09	1.31887e-06	15	65204146	R	I	ANKDD1A	1stExon	island	1stExon-island	chr15:65203730-65204392
cg01948589	0.957098	0.374285	0.582813	5.77978e-09	1.31887e-06	X	20285432	R	II	RPS6KA3	TSS1500	island	TSS1500-island	chrX:20284127-20286811
cg20838586	0.332021	0.861655	-0.529633	5.79079e-09	1.32066e-06	11	7110196	R	I	RBMXL2	5'UTR	island	5'UTR-island	chr11:7110132-7111376
cg21603744	0.648579	0.0732163	0.575362	5.79427e-09	1.32072e-06	8	110020783	R	II		IGR	opensea	IGR-opensea
cg15395148	0.600619	0.0254048	0.575214	5.79975e-09	1.32096e-06	6	29720485	F	I		IGR	island	IGR-island	chr6:29720381-29721101
cg20025656	0.823882	0.359571	0.464311	5.80167e-09	1.32096e-06	1	229570230	F	II	ACTA1	TSS1500	island	TSS1500-island	chr1:229567206-229570684
cg27594756	0.0599661	0.44733	-0.387364	5.80663e-09	1.32137e-06	1	91870389	F	II	HFM1	5'UTR	island	5'UTR-island	chr1:91869876-91870390
cg22694818	0.156411	0.49629	-0.339879	5.81059e-09	1.32154e-06	1	75595970	F	I	LHX8	5'UTR	island	5'UTR-island	chr1:75595813-75596162
cg07005905	0.825952	0.288515	0.537438	5.81692e-09	1.32226e-06	17	42460313	R	II	ITGA2B	Body	shore	Body-shore	chr17:42462135-42463579
cg01829241	0.133396	0.725859	-0.592463	5.82106e-09	1.32248e-06	4	8582249	R	I	GPR78	TSS200	island	TSS200-island	chr4:8582036-8583364
cg06976144	0.333903	0.0280089	0.305894	5.8251e-09	1.32267e-06	5	3182057	F	I		IGR	opensea	IGR-opensea
cg13280765	0.610992	0.301428	0.309564	5.83162e-09	1.32339e-06	10	134621256	R	I		IGR	island	IGR-island	chr10:134621072-134621372
cg09464137	0.951048	0.542258	0.40879	5.83606e-09	1.32339e-06	2	10444574	F	II	HPCAL1	5'UTR	shore	5'UTR-shore	chr2:10442308-10444509
cg17584241	0.544728	0.184862	0.359866	5.83961e-09	1.32339e-06	4	146860017	R	I	ZNF827	TSS1500	shore	TSS1500-shore	chr4:146857334-146859082
cg16919771	0.0870082	0.417212	-0.330204	5.84103e-09	1.32339e-06	7	126892599	F	II	GRM8	TSS200	island	TSS200-island	chr7:126891300-126894205
cg11808100	0.7216	0.0815077	0.640092	5.85342e-09	1.32548e-06	6	29910755	R	II	HLA-A	Body	island	Body-island	chr6:29910202-29911367
cg00755043	0.0332807	0.465546	-0.432266	5.86147e-09	1.32584e-06	9	91150159	R	II	NXNL2	1stExon	island	1stExon-island	chr9:91149945-91150648
cg09330979	0.550798	0.125988	0.42481	5.86151e-09	1.32584e-06	1	114302082	F	I	PHTF1	TSS1500	island	TSS1500-island	chr1:114301514-114302272
cg09155219	0.0803631	0.46492	-0.384557	5.8646e-09	1.32584e-06	14	48144280	F	II	MDGA2	TSS1500	island	TSS1500-island	chr14:48143433-48145589
cg02071294	0.510915	0.0697738	0.441141	5.87322e-09	1.32707e-06	5	162993374	F	II		IGR	opensea	IGR-opensea
cg03735847	0.785138	0.0223276	0.76281	5.87759e-09	1.32733e-06	1	860925	R	I	SAMD11	TSS200	island	TSS200-island	chr1:858970-861632
cg21411366	0.872064	0.357328	0.514735	5.88247e-09	1.32771e-06	4	24797176	F	II	SOD3	5'UTR	shelf	5'UTR-shelf	chr4:24801109-24801902
cg21547859	0.782213	0.201944	0.580269	5.89416e-09	1.32963e-06	14	51566480	R	II		IGR	shelf	IGR-shelf	chr14:51560116-51562487
cg19511045	0.614903	0.0383036	0.5766	5.90228e-09	1.33074e-06	2	73114281	R	I	SPR	TSS1500	island	TSS1500-island	chr2:73114219-73114920
cg11271329	0.601236	0.15785	0.443386	5.91024e-09	1.33181e-06	11	1715569	F	I	HCCA2	Body	island	Body-island	chr11:1715347-1715607
cg02022808	0.673601	0.099299	0.574303	5.92541e-09	1.33397e-06	5	140744914	R	II	PCDHGA4	Body	shore	Body-shore	chr5:140745531-140745893
cg12766231	0.882698	0.208373	0.674326	5.93344e-09	1.33397e-06	19	56249891	R	II	NLRP9	TSS200	opensea	TSS200-opensea
cg07608474	0.856523	0.339209	0.517314	5.93744e-09	1.33397e-06	5	140822776	R	II	PCDHGA4	Body	shore	Body-shore	chr5:140821228-140821688
cg26666921	0.810304	0.138992	0.671312	5.93755e-09	1.33397e-06	18	47088009	F	II	LIPG	TSS1500	island	TSS1500-island	chr18:47087879-47088528
cg04900080	0.907268	0.360418	0.54685	5.93821e-09	1.33397e-06	1	229570665	R	I	ACTA1	TSS1500	island	TSS1500-island	chr1:229567206-229570684
cg22193912	0.0780851	0.980387	-0.902302	5.93955e-09	1.33397e-06	17	79881523	F	I	MAFG	5'UTR	shore	5'UTR-shore	chr17:79880449-79880872
cg02539074	0.481007	0.0247875	0.456219	5.9423e-09	1.33397e-06	5	140475094	R	II	PCDHB2	1stExon	shore	1stExon-shore	chr5:140475599-140476607
cg23444101	0.682539	0.0414162	0.641123	5.94884e-09	1.33416e-06	3	46735152	F	I	ALS2CL	1stExon	island	1stExon-island	chr3:46734731-46735717
cg25245082	0.497675	0.0512387	0.446436	5.94959e-09	1.33416e-06	11	126871364	R	II	KIRREL3	TSS1500	shore	TSS1500-shore	chr11:126873091-126873809
cg24810305	0.809096	0.389587	0.419509	5.95534e-09	1.33473e-06	14	103389022	R	II	AMN	1stExon	island	1stExon-island	chr14:103389016-103390248
cg02692052	0.322572	0.0325938	0.289978	5.96118e-09	1.33532e-06	8	23082876	R	II	TNFRSF10A	TSS200	island	TSS200-island	chr8:23081956-23082975
cg16122592	0.245196	0.8416	-0.596404	5.98069e-09	1.33896e-06	X	26210712	F	II	MAGEB6	5'UTR	opensea	5'UTR-opensea
cg22603982	0.895702	0.102774	0.792928	5.99398e-09	1.34086e-06	19	49092366	R	I	SULT2B1	Body	opensea	Body-opensea
cg20704442	0.798541	0.270693	0.527848	5.9956e-09	1.34086e-06	13	36052768	R	II	MIR548F5	Body	island	Body-island	chr13:36052553-36053119
cg02436004	0.933313	0.37309	0.560223	6.00507e-09	1.34225e-06	3	128211540	F	II	GATA2	5'UTR	island	5'UTR-island	chr3:128205495-128212274
cg18639233	0.621941	0.0235298	0.598411	6.02103e-09	1.34461e-06	14	60975846	F	I	SIX6	TSS200	island	TSS200-island	chr14:60975732-60978180
cg26288577	0.920139	0.536668	0.38347	6.02207e-09	1.34461e-06	14	91580429	R	II	C14orf159	1stExon	opensea	1stExon-opensea
cg07940440	0.429946	0.0283635	0.401582	6.03259e-09	1.34623e-06	4	73433671	R	II	ADAMTS3	Body	shore	Body-shore	chr4:73433783-73434289
cg23075983	0.295644	0.861498	-0.565854	6.04412e-09	1.34808e-06	1	59281540	R	I		IGR	shore	IGR-shore	chr1:59281889-59282235
cg24458756	0.754835	0.208905	0.54593	6.04843e-09	1.34832e-06	2	108691558	R	II		IGR	opensea	IGR-opensea
cg07474494	0.753719	0.0308327	0.722886	6.06341e-09	1.35085e-06	19	58446600	F	II	ZNF418	1stExon	island	1stExon-island	chr19:58446336-58446800
cg06137651	0.452628	0.952091	-0.499463	6.06631e-09	1.35085e-06	X	46940664	R	II	RGN	Body	shelf	Body-shelf	chrX:46937631-46938149
cg11992783	0.971824	0.381013	0.590811	6.07362e-09	1.35175e-06	19	50734287	R	I	MYH14	Body	island	Body-island	chr19:50733984-50734288
cg01512854	0.593314	0.0789261	0.514388	6.07993e-09	1.35189e-06	5	140480967	R	II	PCDHB3	1stExon	shore	1stExon-shore	chr5:140481546-140482460
cg19812283	0.364255	0.0373569	0.326898	6.08073e-09	1.35189e-06	5	173021074	R	II		IGR	opensea	IGR-opensea
cg07943492	0.6833	0.0790832	0.604217	6.08821e-09	1.35283e-06	4	12060625	F	II		IGR	opensea	IGR-opensea
cg05807885	0.0397228	0.526377	-0.486654	6.09488e-09	1.35292e-06	1	204183355	F	II	GOLT1A	TSS200	opensea	TSS200-opensea
cg05673968	0.833261	0.296517	0.536744	6.09513e-09	1.35292e-06	12	125725490	R	I		IGR	opensea	IGR-opensea
cg26207017	0.587497	0.0242045	0.563293	6.10059e-09	1.3534e-06	X	23761589	F	II	ACOT9	TSS200	island	TSS200-island	chrX:23761070-23761610
cg04149356	0.332595	0.84607	-0.513475	6.10709e-09	1.35412e-06	5	158139306	R	II	EBF1	Body	opensea	Body-opensea
cg00449798	0.724714	0.313457	0.411257	6.11939e-09	1.35466e-06	13	25322015	R	II		IGR	island	IGR-island	chr13:25319668-25322255
cg18132851	0.948591	0.486447	0.462144	6.12092e-09	1.35466e-06	6	152085641	R	II	ESR1	5'UTR	opensea	5'UTR-opensea
cg22889163	0.945992	0.26244	0.683552	6.12131e-09	1.35466e-06	15	29967317	F	I		IGR	island	IGR-island	chr15:29967209-29967621
cg14352983	0.440726	0.0195347	0.421191	6.12503e-09	1.35466e-06	18	6414976	F	I	L3MBTL4	TSS200	shore	TSS200-shore	chr18:6413959-6414873
cg19323832	0.672515	0.216225	0.456289	6.12896e-09	1.35466e-06	6	29323978	R	II	OR5V1	1stExon	opensea	1stExon-opensea
cg04014889	0.910885	0.436736	0.47415	6.12955e-09	1.35466e-06	15	23890593	R	II	MAGEL2	1stExon	opensea	1stExon-opensea
cg22611504	0.0337944	0.362387	-0.328593	6.13641e-09	1.35466e-06	10	52750754	R	II	PRKG1	TSS200	shore	TSS200-shore	chr10:52750956-52751765
cg02657539	0.706043	0.184656	0.521387	6.14007e-09	1.35466e-06	11	59482481	R	II	OR10V1	TSS1500	opensea	TSS1500-opensea
cg27417926	0.142586	0.705963	-0.563377	6.14209e-09	1.35466e-06	10	135149648	F	II	CALY	5'UTR	island	5'UTR-island	chr10:135148196-135150565
cg01943874	0.783847	0.346792	0.437055	6.14213e-09	1.35466e-06	20	44746944	F	I	CD40	1stExon	island	1stExon-island	chr20:44746822-44747060
cg26946092	0.0491148	0.806331	-0.757216	6.14841e-09	1.35533e-06	2	236139863	F	II		IGR	opensea	IGR-opensea
cg11146208	0.601619	0.0385686	0.56305	6.16174e-09	1.35709e-06	15	94163044	F	II		IGR	opensea	IGR-opensea
cg10169261	0.0435836	0.58789	-0.544306	6.16293e-09	1.35709e-06	6	71122912	F	I	FAM135A	TSS200	island	TSS200-island	chr6:71122892-71123820
cg18050291	0.958057	0.585477	0.37258	6.17142e-09	1.35824e-06	17	17399405	F	I	RASD1	1stExon	island	1stExon-island	chr17:17398248-17400346
cg05086944	0.567038	0.0228763	0.544161	6.18407e-09	1.3603e-06	4	43149680	F	II		IGR	opensea	IGR-opensea
cg19249708	0.962019	0.360588	0.601431	6.1986e-09	1.36277e-06	17	74533969	R	I	CYGB	TSS200	island	TSS200-island	chr17:74533281-74534566
cg24513381	0.3404	0.0193114	0.321089	6.20478e-09	1.3632e-06	1	170653323	R	II	PRRX1	Body	opensea	Body-opensea
cg06211550	0.657857	0.116329	0.541528	6.20709e-09	1.3632e-06	16	3230726	F	I		IGR	shelf	IGR-shelf	chr16:3232835-3234048
cg13117953	0.534098	0.0172617	0.516836	6.21118e-09	1.36337e-06	7	157706117	F	II	PTPRN2	Body	shelf	Body-shelf	chr7:157702996-157703285
cg08175413	0.693843	0.184339	0.509505	6.22737e-09	1.36621e-06	5	96294187	R	II	LNPEP	Body	opensea	Body-opensea
cg13186286	0.949735	0.512896	0.436839	6.24496e-09	1.36897e-06	14	91580451	F	II	C14orf159	1stExon	opensea	1stExon-opensea
cg04528218	0.0386002	0.404536	-0.365936	6.24658e-09	1.36897e-06	16	23161212	R	I	USP31	TSS1500	shore	TSS1500-shore	chr16:23159966-23160966
cg00892353	0.92313	0.513112	0.410018	6.25648e-09	1.36988e-06	8	124247948	R	I	C8orf76	Body	opensea	Body-opensea
cg20846212	0.0776664	0.630532	-0.552866	6.25731e-09	1.36988e-06	1	236444798	F	I	ERO1LB	Body	island	Body-island	chr1:236444603-236445700
cg27405946	0.0629216	0.862539	-0.799617	6.2753e-09	1.37309e-06	12	102096066	R	II	CHPT1	Body	shelf	Body-shelf	chr12:102091044-102092366
cg19672997	0.128472	0.544743	-0.416272	6.28164e-09	1.37331e-06	14	48144369	R	I	MDGA2	TSS1500	island	TSS1500-island	chr14:48143433-48145589
cg07688988	0.640488	0.081298	0.55919	6.28602e-09	1.37331e-06	2	111490172	R	II	ACOXL	5'UTR	island	5'UTR-island	chr2:111489977-111490884
cg03867759	0.0275529	0.421562	-0.394009	6.28701e-09	1.37331e-06	5	148205971	R	II	ADRB2	TSS200	shore	TSS200-shore	chr5:148206075-148206482
cg26351481	0.36305	0.0255976	0.337453	6.28952e-09	1.37331e-06	19	56458926	R	II	NLRP8	TSS1500	opensea	TSS1500-opensea
cg03460001	0.981219	0.393501	0.587718	6.29984e-09	1.37481e-06	7	101460955	R	II	CUX1	Body	island	Body-island	chr7:101457382-101461030
cg15977137	0.373375	0.0162226	0.357153	6.30301e-09	1.37481e-06	21	40759694	R	I	WRB	Body	shore	Body-shore	chr21:40760626-40760829
cg07294323	0.906953	0.262533	0.64442	6.31476e-09	1.37665e-06	16	73083327	F	II	ZFHX3	5'UTR	shore	5'UTR-shore	chr16:73081590-73082565
cg18109530	0.929972	0.518141	0.411831	6.32059e-09	1.3772e-06	11	99504688	F	II	CNTN5	Body	opensea	Body-opensea
cg14462830	0.78691	0.399434	0.387476	6.33627e-09	1.37866e-06	6	123959184	R	II	TRDN	TSS1500	opensea	TSS1500-opensea
cg11533098	0.914584	0.515088	0.399497	6.33641e-09	1.37866e-06	2	14775132	F	II	FAM84A	3'UTR	island	3'UTR-island	chr2:14772377-14775809
cg15925695	0.955358	0.477107	0.478251	6.33726e-09	1.37866e-06	11	111847892	F	I	DIXDC1	TSS200	shore	TSS200-shore	chr11:111847927-111848401
cg12776156	0.346464	0.0671756	0.279289	6.34081e-09	1.37871e-06	11	848044	F	II	TSPAN4	5'UTR	shore	5'UTR-shore	chr11:849087-850982
cg00725635	0.388331	0.0647419	0.323589	6.34422e-09	1.37873e-06	1	193155806	F	II	B3GALT2	TSS200	opensea	TSS200-opensea
cg02869963	0.852219	0.0303553	0.821864	6.35e-09	1.37881e-06	11	85522435	F	II	SYTL2	TSS1500	shore	TSS1500-shore	chr11:85521991-85522285
cg24001801	0.770356	0.163416	0.606941	6.35122e-09	1.37881e-06	7	9057127	R	II		IGR	opensea	IGR-opensea
cg03064524	0.59943	0.0816527	0.517778	6.35778e-09	1.37951e-06	12	66890229	R	II	GRIP1	Body	opensea	Body-opensea
cg02755131	0.604473	0.891162	-0.286689	6.36108e-09	1.37951e-06	16	82673726	F	II	CDH13	Body	opensea	Body-opensea
cg10632093	0.875871	0.298356	0.577515	6.37739e-09	1.38232e-06	5	2739652	R	I		IGR	island	IGR-island	chr5:2738953-2741237
cg17816173	0.962103	0.436976	0.525128	6.3867e-09	1.38362e-06	7	158377440	F	II	PTPRN2	Body	shore	Body-shore	chr7:158379328-158381221
cg01911239	0.862932	0.104314	0.758618	6.39143e-09	1.38392e-06	5	140744076	R	II	PCDHGA4	Body	island	Body-island	chr5:140743961-140744642
cg22560193	0.788931	0.0867367	0.702195	6.39966e-09	1.38498e-06	19	1465962	R	I	APC2	Body	island	Body-island	chr19:1465206-1471241
cg02190253	0.199873	0.831163	-0.63129	6.42077e-09	1.38883e-06	10	121633065	F	I	C10orf119	TSS1500	island	TSS1500-island	chr10:121631654-121633104
cg26274352	0.800902	0.200108	0.600794	6.43017e-09	1.39014e-06	10	4154227	F	II		IGR	opensea	IGR-opensea
cg05391318	0.957912	0.69167	0.266242	6.43829e-09	1.39117e-06	1	200011684	F	I	NR5A2	Body	island	Body-island	chr1:200011400-200012055
cg10090418	0.956999	0.501491	0.455508	6.45522e-09	1.3941e-06	2	16767476	R	II	FAM49A	Body	opensea	Body-opensea
cg04435885	0.904669	0.532567	0.372103	6.46671e-09	1.39586e-06	5	102089184	F	II		IGR	shore	IGR-shore	chr5:102090439-102091241
cg03501666	0.760981	0.258837	0.502143	6.47357e-09	1.39661e-06	12	99264415	F	II	ANKS1B	Body	opensea	Body-opensea
cg03577139	0.935482	0.276865	0.658617	6.48288e-09	1.39703e-06	4	24796988	R	II	SOD3	TSS200	opensea	TSS200-opensea
cg19696891	0.891847	0.362677	0.529171	6.48412e-09	1.39703e-06	19	54057705	R	I	ZNF331	5'UTR	island	5'UTR-island	chr19:54057414-54058254
cg09637273	0.912177	0.552122	0.360056	6.48562e-09	1.39703e-06	17	55939387	F	I		IGR	island	IGR-island	chr17:55939088-55939591
cg27316956	0.905316	0.250316	0.655	6.49797e-09	1.39897e-06	6	152958899	R	II	SYNE1	TSS1500	shore	TSS1500-shore	chr6:152957810-152958472
cg10089527	0.536629	0.0407981	0.495831	6.50188e-09	1.39908e-06	2	66653254	F	I		IGR	island	IGR-island	chr2:66652691-66654218
cg03205584	0.936217	0.199488	0.736729	6.50557e-09	1.39915e-06	12	79258407	R	II	SYT1	5'UTR	opensea	5'UTR-opensea
cg14915878	0.944963	0.601708	0.343255	6.51831e-09	1.40117e-06	20	43935471	R	I	MATN4	5'UTR	island	5'UTR-island	chr20:43935199-43935633
cg19015654	0.268939	0.711665	-0.442726	6.52435e-09	1.40174e-06	11	62008949	F	II	SCGB1D2	TSS1500	opensea	TSS1500-opensea
cg24593475	0.569365	0.0268625	0.542503	6.52838e-09	1.40188e-06	8	49833956	F	II	SNAI2	1stExon	shelf	1stExon-shelf	chr8:49835987-49836231
cg13779451	0.643612	0.0490967	0.594516	6.5347e-09	1.40251e-06	2	59162656	F	II		IGR	opensea	IGR-opensea
cg20092531	0.862438	0.551633	0.310805	6.54424e-09	1.40366e-06	18	54789058	R	I		IGR	island	IGR-island	chr18:54788959-54789194
cg20791560	0.327397	0.0253601	0.302037	6.54679e-09	1.40366e-06	8	102139271	F	II		IGR	shore	IGR-shore	chr8:102138593-102139108
cg15504662	0.900894	0.0234337	0.87746	6.55611e-09	1.40483e-06	22	31644160	F	II	LIMK2	TSS200	opensea	TSS200-opensea
cg02582387	0.0424981	0.560592	-0.518094	6.55903e-09	1.40483e-06	1	20879813	R	I	FAM43B	1stExon	island	1stExon-island	chr1:20878894-20880592
cg07422669	0.565438	0.222043	0.343394	6.58153e-09	1.40892e-06	8	1511734	F	II	DLGAP2	Body	island	Body-island	chr8:1509850-1511735
cg27639030	0.431929	0.0883451	0.343583	6.58995e-09	1.41e-06	5	140858107	F	II	PCDHGA4	Body	shore	Body-shore	chr5:140855386-140856620
cg03844380	0.510501	0.0872881	0.423213	6.60569e-09	1.41264e-06	14	100680408	R	II		IGR	island	IGR-island	chr14:100680269-100680947
cg04482003	0.312563	0.0178509	0.294713	6.61473e-09	1.41384e-06	4	108852521	F	I	CYP2U1	TSS200	island	TSS200-island	chr4:108852495-108853387
cg20668662	0.392108	0.0195591	0.372549	6.62219e-09	1.41385e-06	10	105452885	R	I	SH3PXD2A	Body	island	Body-island	chr10:105452338-105453230
cg20317272	0.744328	0.242898	0.50143	6.62768e-09	1.41385e-06	18	60383672	R	I	PHLPP1	5'UTR	island	5'UTR-island	chr18:60382304-60384371
cg05013695	0.492843	0.203558	0.289285	6.62878e-09	1.41385e-06	10	99079798	F	II	FRAT1	1stExon	island	1stExon-island	chr10:99078811-99081048
cg14085358	0.488014	0.0526848	0.43533	6.62911e-09	1.41385e-06	2	176949017	F	II	EVX2	TSS1500	shore	TSS1500-shore	chr2:176949511-176949795
cg22531266	0.234377	0.830739	-0.596362	6.63236e-09	1.41385e-06	1	222278177	F	II		IGR	opensea	IGR-opensea
cg25300386	0.730101	0.373852	0.356248	6.63745e-09	1.41385e-06	7	94023988	R	II	COL1A2	1stExon	opensea	1stExon-opensea
cg20332725	0.0484604	0.470185	-0.421725	6.63857e-09	1.41385e-06	7	99149415	R	II	C7orf38	5'UTR	shore	5'UTR-shore	chr7:99149508-99149807
cg00225576	0.436871	0.0312188	0.405652	6.6539e-09	1.41638e-06	15	69591355	F	I	PAQR5	5'UTR	island	5'UTR-island	chr15:69591246-69591754
cg25146976	0.599924	0.15204	0.447883	6.66333e-09	1.41766e-06	3	9550667	F	I	LHFPL4	Body	opensea	Body-opensea
cg01841118	0.729125	0.287882	0.441243	6.67343e-09	1.41884e-06	2	99348232	F	II	MGAT4A	TSS1500	shore	TSS1500-shore	chr2:99346882-99348177
cg07276078	0.96428	0.522107	0.442173	6.67871e-09	1.41884e-06	15	39873206	F	I	THBS1	TSS200	island	TSS200-island	chr15:39872527-39873567
cg21521117	0.758813	0.216374	0.542439	6.6791e-09	1.41884e-06	6	27247908	F	II		IGR	opensea	IGR-opensea
cg02445664	0.871044	0.133353	0.737691	6.68398e-09	1.41915e-06	17	47210599	R	I	B4GALNT2	Body	island	Body-island	chr17:47209811-47210740
cg21712830	0.974999	0.125574	0.849425	6.68805e-09	1.41929e-06	22	24989335	R	II	C22orf36	TSS1500	shore	TSS1500-shore	chr22:24988593-24989279
cg19636861	0.923859	0.383235	0.540624	6.69642e-09	1.41993e-06	19	2867753	F	II	ZNF556	Body	opensea	Body-opensea
cg10780191	0.927569	0.335939	0.59163	6.69929e-09	1.41993e-06	14	69261284	F	I	ZFP36L1	TSS1500	island	TSS1500-island	chr14:69259612-69262900
cg10094078	0.89591	0.46329	0.43262	6.70132e-09	1.41993e-06	19	1467925	F	II	APC2	Body	island	Body-island	chr19:1465206-1471241
cg23804585	0.916574	0.54324	0.373333	6.71352e-09	1.42179e-06	21	26983958	F	II		IGR	shelf	IGR-shelf	chr21:26979577-26980252
cg24114890	0.694781	0.045072	0.649708	6.73546e-09	1.42549e-06	14	23834349	F	II	EFS	1stExon	shore	1stExon-shore	chr14:23834435-23835947
cg18762500	0.432401	0.0329106	0.39949	6.74295e-09	1.42549e-06	6	67658480	F	II		IGR	opensea	IGR-opensea
cg19702779	0.672735	0.320901	0.351834	6.74729e-09	1.42549e-06	6	105404808	F	II	LIN28B	TSS200	shelf	TSS200-shelf	chr6:105400877-105401149
cg02357321	0.42223	0.0432957	0.378934	6.7514e-09	1.42549e-06	5	140345461	F	II	PCDHA7	Body	shore	Body-shore	chr5:140346105-140346931
cg27304565	0.491084	0.0514772	0.439607	6.758e-09	1.42549e-06	7	153287752	R	II		IGR	opensea	IGR-opensea
cg01066157	0.744343	0.414834	0.329509	6.75809e-09	1.42549e-06	6	152451023	F	II	SYNE1	Body	opensea	Body-opensea
cg09682796	0.488167	0.0257474	0.46242	6.76062e-09	1.42549e-06	3	50383167	R	I	ZMYND10	TSS200	island	TSS200-island	chr3:50382889-50383310
cg04438558	0.706909	0.0578888	0.649021	6.76155e-09	1.42549e-06	5	140723899	F	II	PCDHGA2	Body	island	Body-island	chr5:140723548-140723900
cg25947490	0.808473	0.266633	0.541841	6.76187e-09	1.42549e-06	13	112611257	R	I		IGR	island	IGR-island	chr13:112610658-112611433
cg07440958	0.787487	0.145121	0.642365	6.78184e-09	1.42897e-06	6	88855472	F	II	CNR1	5'UTR	opensea	5'UTR-opensea
cg09479389	0.973268	0.682679	0.290588	6.78568e-09	1.42905e-06	19	14016729	F	I	C19orf57	5'UTR	island	5'UTR-island	chr19:14016665-14017435
cg04652536	0.948017	0.391743	0.556274	6.79216e-09	1.42969e-06	5	99381840	F	I		IGR	opensea	IGR-opensea
cg17940251	0.967411	0.574684	0.392727	6.79772e-09	1.43014e-06	1	206224005	R	I	AVPR1B	TSS1500	island	TSS1500-island	chr1:206223537-206224028
cg20585530	0.696812	0.0676257	0.629186	6.80173e-09	1.43026e-06	14	60975912	F	I	SIX6	TSS200	island	TSS200-island	chr14:60975732-60978180
cg16280141	0.0386358	0.458768	-0.420132	6.80536e-09	1.4303e-06	5	63257753	F	II	HTR1A	TSS1500	island	TSS1500-island	chr5:63256548-63257886
cg07551364	0.149224	0.535931	-0.386706	6.82675e-09	1.43407e-06	1	27693782	R	II	MAP3K6	TSS1500	shore	TSS1500-shore	chr1:27692412-27693243
cg15400671	0.937115	0.379122	0.557994	6.84098e-09	1.43585e-06	7	34004484	R	II	BMPER	Body	opensea	Body-opensea
cg22595235	0.963354	0.491321	0.472032	6.84216e-09	1.43585e-06	3	3842694	R	II	LRRN1	5'UTR	island	5'UTR-island	chr3:3840513-3842772
cg01777861	0.550358	0.201863	0.348496	6.84986e-09	1.43674e-06	4	56023843	R	I		IGR	island	IGR-island	chr4:56023750-56024066
cg00361017	0.947251	0.451078	0.496173	6.86129e-09	1.43788e-06	6	166073666	R	II	PDE10A	Body	shore	Body-shore	chr6:166073882-166077752
cg00111239	0.31313	0.811343	-0.498213	6.86557e-09	1.43788e-06	X	71238329	R	II	NHSL2	Body	island	Body-island	chrX:71238328-71238675
cg00877887	0.783482	0.436674	0.346808	6.8657e-09	1.43788e-06	15	45406654	F	II	DUOXA2	1stExon	island	1stExon-island	chr15:45406467-45406882
cg13883479	0.91797	0.509745	0.408225	6.87461e-09	1.43903e-06	9	574312	F	II	KANK1	5'UTR	opensea	5'UTR-opensea
cg11986385	0.904635	0.563895	0.34074	6.88722e-09	1.44015e-06	11	19628828	F	II	NAV2	Body	opensea	Body-opensea
cg19874091	0.442331	0.0350828	0.407249	6.89965e-09	1.44015e-06	17	20811916	R	I		IGR	island	IGR-island	chr17:20811748-20812158
cg07847424	0.886457	0.356893	0.529564	6.90075e-09	1.44015e-06	16	725543	R	I	RHBDL1	TSS1500	shelf	TSS1500-shelf	chr16:729438-735815
cg11247304	0.924162	0.322639	0.601522	6.90126e-09	1.44015e-06	19	51523933	R	I	KLK10	TSS1500	shore	TSS1500-shore	chr19:51522004-51522803
cg10080004	0.416865	0.0495095	0.367355	6.90475e-09	1.44015e-06	19	55691827	R	II	SYT5	TSS200	shore	TSS200-shore	chr19:55690182-55691623
cg26764761	0.800077	0.211341	0.588736	6.9107e-09	1.44015e-06	16	87682142	R	I	JPH3	Body	shelf	Body-shelf	chr16:87677885-87678660
cg18220666	0.947474	0.333844	0.61363	6.91207e-09	1.44015e-06	4	75252994	F	II	EREG	3'UTR	opensea	3'UTR-opensea
cg25499537	0.355726	0.0193798	0.336346	6.91255e-09	1.44015e-06	3	151177940	R	II	IGSF10	TSS1500	shore	TSS1500-shore	chr3:151178623-151178984
cg12662007	0.854694	0.428966	0.425729	6.91552e-09	1.44015e-06	1	201250185	F	II		IGR	shelf	IGR-shelf	chr1:201252452-201253648
cg13706058	0.0974633	0.557821	-0.460358	6.91879e-09	1.44015e-06	6	85824168	R	I		IGR	opensea	IGR-opensea
cg22798707	0.94581	0.484547	0.461263	6.92016e-09	1.44015e-06	9	23822666	F	II	ELAVL2	TSS1500	island	TSS1500-island	chr9:23822412-23822667
cg24969942	0.984501	0.620342	0.36416	6.92159e-09	1.44015e-06	10	61468728	F	I	SLC16A9	5'UTR	island	5'UTR-island	chr10:61468610-61469999
cg05080811	0.0973315	0.63578	-0.538448	6.92542e-09	1.44022e-06	22	41418973	F	II		IGR	shore	IGR-shore	chr22:41417924-41418887
cg20800956	0.67116	0.249048	0.422113	6.9394e-09	1.44077e-06	1	171811477	R	I	DNM3	Body	shore	Body-shore	chr1:171810467-171811325
cg11557929	0.539834	0.938098	-0.398263	6.94173e-09	1.44077e-06	3	48489291	R	II	ATRIP	Body	shore	Body-shore	chr3:48487793-48488581
[truncated: 47,132 more rows]
