# Supplementary material for: Distinct DNA methylation patterns associated with treatment resistance in metastatic castration resistant prostate cancer
Source: Sci Rep. 2021 Mar 23;11:6630. doi: 10.1038/s41598-021-85812-3 (PMC7988053; doi:10.1038/s41598-021-85812-3)
Supplement: Supplementary file 4 — Supplementary Information 4. [file 41598_2021_85812_MOESM4_ESM.xlsx]

## Sheet: S3_42D_vs_LN
PROBEID	X42D_AVG	LN_AVG	logFC2	P.Value	adj.P.Val	CHR	MAPINFO	Strand	Type	gene	feature	cgi	feat.cgi	UCSC_CpG_Islands_Name
cg10047101	0.978888	0.0307046	0.948183	6.42825e-14	1.34066e-09	14	69262391	F	I	C14orf181	3'UTR	island	3'UTR-island	chr14:69259612-69262900
cg15015757	0.980527	0.0295347	0.950993	8.40882e-14	1.34066e-09	5	43043140	F	II	LOC153684	Body	island	Body-island	chr5:43042107-43043477
cg07392722	0.963176	0.0131934	0.949983	9.10296e-14	1.34066e-09	X	102317796	R	II	BEX1	3'UTR	shore	3'UTR-shore	chrX:102318601-102319304
cg13763181	0.943137	0.0475785	0.895559	9.15917e-14	1.34066e-09	10	71087979	F	I	HK1	Body	opensea	Body-opensea
cg16529268	0.96323	0.0374138	0.925817	9.68705e-14	1.34066e-09	19	45281284	R	I	CBLC	1stExon	island	1stExon-island	chr19:45281133-45281355
cg18856581	0.0392405	0.954607	-0.915366	9.9759e-14	1.34066e-09	14	48145000	R	II	MDGA2	TSS1500	island	TSS1500-island	chr14:48143433-48145589
cg02436788	0.927155	0.00822443	0.918931	1.00359e-13	1.34066e-09	17	15245089	F	I	TEKT3	TSS200	island	TSS200-island	chr17:15244705-15245126
cg05663064	0.960453	0.0271398	0.933313	1.03364e-13	1.34066e-09	21	47404216	R	II	COL6A1	Body	island	Body-island	chr21:47404108-47404312
cg11612786	0.0589512	0.973689	-0.914738	1.14668e-13	1.34066e-09	2	237078362	R	II		IGR	island	IGR-island	chr2:237071794-237078762
cg06313119	0.0261226	0.942447	-0.916324	1.15817e-13	1.34066e-09	13	103046736	F	I	FGF14	Body	island	Body-island	chr13:103046680-103047226
cg24287175	0.931737	0.0277981	0.903939	1.23548e-13	1.34066e-09	17	17713671	R	II	RAI1	3'UTR	island	3'UTR-island	chr17:17712911-17714456
cg21890309	0.957277	0.0285682	0.928709	1.31699e-13	1.34066e-09	19	58607035	R	I	ZSCAN18	Body	shelf	Body-shelf	chr19:58609338-58609988
cg26872028	0.964791	0.0403778	0.924413	1.33778e-13	1.34066e-09	5	100240223	R	II	ST8SIA4	TSS1500	shore	TSS1500-shore	chr5:100238722-100239138
cg19295451	0.980768	0.102097	0.878671	1.35006e-13	1.34066e-09	15	102010161	R	II	PCSK6	Body	opensea	Body-opensea
cg17486764	0.967785	0.0316946	0.936091	1.37965e-13	1.34066e-09	10	1747589	R	II	ADARB2	Body	shelf	Body-shelf	chr10:1741424-1744125
cg11428546	0.938784	0.033826	0.904958	1.42845e-13	1.34066e-09	2	100723110	R	II	AFF3	TSS1500	shelf	TSS1500-shelf	chr2:100720385-100720741
cg15997393	0.971214	0.0621991	0.909015	1.44033e-13	1.34066e-09	7	1961869	F	I	MAD1L1	Body	opensea	Body-opensea
cg27173148	0.980845	0.0419441	0.938901	1.44538e-13	1.34066e-09	4	1203001	F	I	LOC100130872	TSS1500	island	TSS1500-island	chr4:1202956-1203200
cg25356719	0.952134	0.0538531	0.898281	1.48681e-13	1.34066e-09	10	1638893	F	I	ADARB2	Body	opensea	Body-opensea
cg25721451	0.0314042	0.970092	-0.938688	1.51228e-13	1.34066e-09	2	66662764	F	I	MEIS1	5'UTR	shore	5'UTR-shore	chr2:66660452-66660794
cg08944236	0.930711	0.0436764	0.887034	1.53679e-13	1.34066e-09	16	53242355	F	II	CHD9	Body	opensea	Body-opensea
cg15948071	0.91181	0.0427513	0.869059	1.58146e-13	1.34066e-09	10	2147500	R	II		IGR	opensea	IGR-opensea
cg08777316	0.955409	0.0469681	0.908441	1.58582e-13	1.34066e-09	5	158531511	R	I		IGR	island	IGR-island	chr5:158531375-158531648
cg10083898	0.0550051	0.938242	-0.883236	1.61282e-13	1.34066e-09	12	66123380	F	II		IGR	shore	IGR-shore	chr12:66122788-66123328
cg15934191	0.908444	0.0550064	0.853438	1.70797e-13	1.34066e-09	6	98298775	F	II		IGR	opensea	IGR-opensea
cg15368905	0.943177	0.100374	0.842803	1.71351e-13	1.34066e-09	6	78172337	R	I	HTR1B	1stExon	island	1stExon-island	chr6:78172231-78174088
cg11726857	0.953993	0.032054	0.921939	1.76206e-13	1.34066e-09	10	1745263	F	II	ADARB2	Body	shore	Body-shore	chr10:1741424-1744125
cg10542123	0.983155	0.0278748	0.95528	1.78238e-13	1.34066e-09	10	1686470	F	II	ADARB2	Body	opensea	Body-opensea
cg14983586	0.0238626	0.914144	-0.890281	1.78625e-13	1.34066e-09	6	27206503	F	I		IGR	opensea	IGR-opensea
cg22718140	0.946237	0.124778	0.821459	1.88752e-13	1.34066e-09	17	15217411	R	I	TEKT3	Body	opensea	Body-opensea
cg17900356	0.044336	0.974239	-0.929903	1.97012e-13	1.34066e-09	3	53190593	R	I		IGR	island	IGR-island	chr3:53190509-53190764
cg05677402	0.13408	0.961088	-0.827008	1.97362e-13	1.34066e-09	11	57335051	F	I	UBE2L6	Body	island	Body-island	chr11:57334971-57335486
cg05085230	0.0416661	0.950735	-0.909069	1.97754e-13	1.34066e-09	6	133562461	F	I	EYA4	TSS200	island	TSS200-island	chr6:133562086-133563586
cg09457469	0.037485	0.973602	-0.936117	1.97795e-13	1.34066e-09	17	7197507	F	I	YBX2	Body	island	Body-island	chr17:7197431-7198417
cg06330323	0.89812	0.0215313	0.876589	1.98827e-13	1.34066e-09	16	2132315	R	I	TSC2	Body	shore	Body-shore	chr16:2134259-2134632
cg18043514	0.933199	0.0400793	0.893119	2.03113e-13	1.34066e-09	5	158531132	F	II		IGR	shore	IGR-shore	chr5:158531375-158531648
cg05860220	0.943121	0.0781925	0.864928	2.0743e-13	1.34066e-09	6	99632147	R	II		IGR	opensea	IGR-opensea
cg04256316	0.969482	0.031401	0.938081	2.09496e-13	1.34066e-09	11	65405502	F	I	SIPA1	TSS200	shelf	TSS200-shelf	chr11:65408344-65408631
cg10931792	0.899182	0.116707	0.782476	2.11257e-13	1.34066e-09	5	152022470	F	II		IGR	opensea	IGR-opensea
cg22848982	0.904907	0.0246886	0.880219	2.16904e-13	1.34066e-09	1	3697631	R	I	LRRC47	3'UTR	opensea	3'UTR-opensea
cg19289599	0.941313	0.0659306	0.875383	2.17232e-13	1.34066e-09	19	18548845	R	I	ISYNA1	5'UTR	island	5'UTR-island	chr19:18543828-18549161
cg05967710	0.936935	0.0236701	0.913265	2.1865e-13	1.34066e-09	12	99284678	R	II	ANKS1B	Body	shelf	Body-shelf	chr12:99288222-99289374
cg02477126	0.95168	0.0361016	0.915578	2.21893e-13	1.34066e-09	22	24988729	F	I	C22orf36	Body	island	Body-island	chr22:24988593-24989279
cg06412320	0.906942	0.0348251	0.872117	2.22683e-13	1.34066e-09	10	1789454	F	I		IGR	opensea	IGR-opensea
cg25488206	0.906597	0.0375698	0.869027	2.30532e-13	1.34066e-09	22	36236303	R	II	RBM9	5'UTR	opensea	5'UTR-opensea
cg02875953	0.960779	0.0770857	0.883693	2.31842e-13	1.34066e-09	22	24989212	R	II	GGT1	5'UTR	island	5'UTR-island	chr22:24988593-24989279
cg05414754	0.952136	0.0232958	0.928841	2.36413e-13	1.34066e-09	12	41582067	F	II	PDZRN4	TSS200	shore	TSS200-shore	chr12:41582155-41582975
cg23574835	0.944846	0.0854036	0.859443	2.36815e-13	1.34066e-09	4	1902177	R	II	WHSC1	5'UTR	opensea	5'UTR-opensea
cg04776357	0.943832	0.00801363	0.935818	2.4356e-13	1.34066e-09	12	41221689	F	II	CNTN1	5'UTR	opensea	5'UTR-opensea
cg04132407	0.977537	0.0416027	0.935935	2.44543e-13	1.34066e-09	7	130626376	F	II		IGR	opensea	IGR-opensea
cg00667026	0.961367	0.0188682	0.942499	2.54335e-13	1.34066e-09	14	69262265	F	II	C14orf181	3'UTR	island	3'UTR-island	chr14:69259612-69262900
cg01940810	0.954251	0.0466717	0.90758	2.54919e-13	1.34066e-09	12	68551655	R	II	IFNG	Body	opensea	Body-opensea
cg12460175	0.912844	0.0667613	0.846083	2.62428e-13	1.34066e-09	22	18268062	R	I		IGR	island	IGR-island	chr22:18267968-18268250
cg16622517	0.889033	0.0252117	0.863821	2.63211e-13	1.34066e-09	4	63075650	F	II		IGR	opensea	IGR-opensea
cg11664500	0.0618996	0.846785	-0.784886	2.63403e-13	1.34066e-09	6	133562479	F	I	EYA4	TSS200	island	TSS200-island	chr6:133562086-133563586
cg08712932	0.0684859	0.962525	-0.894039	2.67238e-13	1.34066e-09	6	133562463	F	I	EYA4	TSS200	island	TSS200-island	chr6:133562086-133563586
cg13110283	0.0136464	0.934622	-0.920975	2.68543e-13	1.34066e-09	1	233751191	F	II	KCNK1	Body	shore	Body-shore	chr1:233749373-233750314
cg19706515	0.96225	0.036696	0.925554	2.68725e-13	1.34066e-09	7	31376488	F	II		IGR	island	IGR-island	chr7:31375845-31376542
cg10672482	0.969602	0.0176572	0.951945	2.70126e-13	1.34066e-09	12	55725839	R	II	OR6C3	1stExon	opensea	1stExon-opensea
cg11401293	0.941706	0.0195468	0.922159	2.73923e-13	1.34066e-09	21	47404268	R	I	COL6A1	Body	island	Body-island	chr21:47404108-47404312
cg01308118	0.950843	0.0367356	0.914107	2.74012e-13	1.34066e-09	6	50631816	R	II		IGR	opensea	IGR-opensea
cg06879302	0.835051	0.0770036	0.758048	2.77953e-13	1.34066e-09	20	6760769	R	II	BMP2	3'UTR	opensea	3'UTR-opensea
cg06834661	0.931623	0.0265616	0.905061	2.8043e-13	1.34066e-09	10	71087834	R	II	HK1	Body	opensea	Body-opensea
cg06852942	0.979821	0.101226	0.878594	2.80544e-13	1.34066e-09	5	476497	R	I	SLC9A3	Body	island	Body-island	chr5:476317-476933
cg05501320	0.0795463	0.826241	-0.746695	2.83578e-13	1.34066e-09	8	75263248	R	II	GDAP1	Body	shore	Body-shore	chr8:75262521-75263044
cg19736128	0.910214	0.0272408	0.882974	2.84009e-13	1.34066e-09	14	23834710	R	I	EFS	1stExon	island	1stExon-island	chr14:23834435-23835947
cg09688928	0.940991	0.124891	0.8161	2.86254e-13	1.34066e-09	11	103907989	F	II	PDGFD	Body	island	Body-island	chr11:103907405-103907990
cg25214376	0.949749	0.0101426	0.939607	2.92779e-13	1.34066e-09	10	1781920	F	II		IGR	shore	IGR-shore	chr10:1778784-1780018
cg25623934	0.0258121	0.955692	-0.929879	2.9661e-13	1.34066e-09	2	12858483	R	II	TRIB2	1stExon	island	1stExon-island	chr2:12856625-12859019
cg06710672	0.0604126	0.887733	-0.82732	2.97305e-13	1.34066e-09	16	1133378	R	I		IGR	shelf	IGR-shelf	chr16:1128223-1130394
cg07613182	0.968218	0.0609656	0.907252	2.9753e-13	1.34066e-09	2	58656105	R	I		IGR	opensea	IGR-opensea
cg02870676	0.952477	0.043235	0.909242	2.98415e-13	1.34066e-09	18	55888832	R	II	NEDD4L	5'UTR	opensea	5'UTR-opensea
cg06800235	0.884205	0.0813989	0.802806	2.98571e-13	1.34066e-09	1	7692367	F	I	CAMTA1	Body	opensea	Body-opensea
cg09374949	0.975526	0.149548	0.825978	3.00319e-13	1.34066e-09	19	18548964	R	I	ISYNA1	5'UTR	island	5'UTR-island	chr19:18543828-18549161
cg26772104	0.959977	0.0311295	0.928847	3.00567e-13	1.34066e-09	17	51501596	F	II		IGR	opensea	IGR-opensea
cg24464500	0.941279	0.0300059	0.911273	3.00626e-13	1.34066e-09	1	215196452	R	II	KCNK2	Body	opensea	Body-opensea
cg19720780	0.948743	0.0181502	0.930593	3.0111e-13	1.34066e-09	17	51900887	F	I	KIF2B	1stExon	opensea	1stExon-opensea
cg09448654	0.191148	0.974041	-0.782894	3.15135e-13	1.34066e-09	2	242157220	R	I	ANO7	Body	island	Body-island	chr2:242156851-242157835
cg10608476	0.811032	0.0337309	0.777301	3.1808e-13	1.34066e-09	5	50761067	R	II		IGR	opensea	IGR-opensea
cg02195925	0.925846	0.0363055	0.88954	3.20932e-13	1.34066e-09	X	147800074	R	II	AFF2	Body	opensea	Body-opensea
cg06873024	0.871631	0.0175888	0.854043	3.21112e-13	1.34066e-09	1	215130954	F	II		IGR	opensea	IGR-opensea
cg01244601	0.907407	0.0128737	0.894533	3.21531e-13	1.34066e-09	4	120671846	F	II		IGR	opensea	IGR-opensea
cg19099796	0.768826	0.0357544	0.733072	3.23497e-13	1.34066e-09	1	221052718	F	II	HLX	TSS200	island	TSS200-island	chr1:221051966-221053673
cg04557057	0.899254	0.0467225	0.852532	3.24159e-13	1.34066e-09	7	12151638	F	II		IGR	shore	IGR-shore	chr7:12151220-12151559
cg01557147	0.966124	0.0464615	0.919663	3.24678e-13	1.34066e-09	5	100233130	R	II	ST8SIA4	Body	shelf	Body-shelf	chr5:100236567-100236955
cg03455765	0.0704373	0.934977	-0.86454	3.25124e-13	1.34066e-09	3	85011052	R	II	CADM2	Body	shelf	Body-shelf	chr3:85008284-85008837
cg02413874	0.860423	0.0745088	0.785914	3.28632e-13	1.34066e-09	16	433641	F	II	LOC100134368	Body	shore	Body-shore	chr16:431189-432810
cg17433294	0.952431	0.0341831	0.918248	3.29675e-13	1.34066e-09	5	151784251	R	I	NMUR2	1stExon	opensea	1stExon-opensea
cg16662821	0.88583	0.0934343	0.792396	3.40108e-13	1.34066e-09	8	41164679	R	II	SFRP1	Body	shore	Body-shore	chr8:41165852-41167140
cg04244183	0.85714	0.0692006	0.78794	3.46284e-13	1.34066e-09	1	244143270	R	II		IGR	shore	IGR-shore	chr1:244142851-244143055
cg11200222	0.947604	0.0398331	0.907771	3.4663e-13	1.34066e-09	1	215255110	F	II	KCNK2	TSS1500	shore	TSS1500-shore	chr1:215256051-215256636
cg02011430	0.912112	0.0407097	0.871402	3.49189e-13	1.34066e-09	16	85010597	R	II	ZDHHC7	Body	opensea	Body-opensea
cg04270799	0.102169	0.942822	-0.840653	3.50628e-13	1.34066e-09	12	57944059	F	II	KIF5A	1stExon	shore	1stExon-shore	chr12:57943662-57943926
cg04796189	0.93032	0.0435353	0.886785	3.51263e-13	1.34066e-09	4	94750047	F	II	ATOH1	TSS200	island	TSS200-island	chr4:94749495-94750998
cg24450239	0.133674	0.907857	-0.774184	3.52683e-13	1.34066e-09	8	101348501	F	II		IGR	opensea	IGR-opensea
cg01855735	0.983411	0.0364705	0.946941	3.53235e-13	1.34066e-09	3	101546709	F	II	FAM55C	3'UTR	opensea	3'UTR-opensea
cg27452939	0.957943	0.0257769	0.932166	3.565e-13	1.34066e-09	2	156698957	F	II		IGR	opensea	IGR-opensea
cg23954153	0.921673	0.0905182	0.831155	3.57825e-13	1.34066e-09	1	44402353	F	I	ARTN	Body	island	Body-island	chr1:44401757-44402423
cg21071391	0.906918	0.177548	0.72937	3.60837e-13	1.34066e-09	3	115580805	F	II	LSAMP	Body	opensea	Body-opensea
cg00194126	0.970069	0.0605377	0.909532	3.62869e-13	1.34066e-09	2	157186312	R	II	NR4A2	Body	island	Body-island	chr2:157185557-157186355
cg10416784	0.947202	0.101761	0.845441	3.6313e-13	1.34066e-09	2	58797233	R	II		IGR	opensea	IGR-opensea
cg03564793	0.0488353	0.954769	-0.905934	3.67439e-13	1.34066e-09	6	75794881	R	II	COL12A1	3'UTR	island	3'UTR-island	chr6:75794880-75795088
cg16398329	0.0197228	0.927242	-0.907519	3.67771e-13	1.34066e-09	13	103047053	R	I	FGF14	Body	island	Body-island	chr13:103046680-103047226
cg02582587	0.743816	0.0100798	0.733737	3.71757e-13	1.34066e-09	7	39374989	R	II	POU6F2	Body	opensea	Body-opensea
cg19919383	0.861964	0.0682058	0.793759	3.73354e-13	1.34066e-09	3	17046834	R	II	PLCL2	Body	opensea	Body-opensea
cg15802555	0.0551489	0.941269	-0.88612	3.75658e-13	1.34066e-09	17	41984994	F	I	MPP2	5'UTR	island	5'UTR-island	chr17:41984148-41985012
cg26490671	0.959746	0.0873922	0.872354	3.80801e-13	1.34066e-09	7	157670732	R	I	PTPRN2	Body	shore	Body-shore	chr7:157669879-157670095
cg20107996	0.941547	0.101569	0.839979	3.842e-13	1.34066e-09	4	12886669	R	I		IGR	opensea	IGR-opensea
cg00598758	0.850467	0.0568042	0.793663	3.8456e-13	1.34066e-09	7	35291644	F	II	TBX20	Body	shore	Body-shore	chr7:35292985-35294674
cg03910065	0.0524575	0.954784	-0.902327	3.85312e-13	1.34066e-09	11	115372874	F	I	CADM1	Body	shore	Body-shore	chr11:115373574-115375881
cg12942155	0.80373	0.0472333	0.756497	3.88422e-13	1.34066e-09	3	35721284	F	II	ARPP-21	5'UTR	opensea	5'UTR-opensea
cg04331368	0.947851	0.0513314	0.896519	3.90706e-13	1.34066e-09	4	62859346	R	II	LPHN3	Body	opensea	Body-opensea
cg18612786	0.882589	0.0644228	0.818166	3.91952e-13	1.34066e-09	19	45281236	R	I	CBLC	1stExon	island	1stExon-island	chr19:45281133-45281355
cg14468605	0.959869	0.110068	0.8498	3.9501e-13	1.34066e-09	9	137255666	F	I	RXRA	Body	shelf	Body-shelf	chr9:137252115-137252451
cg16135695	0.900871	0.0534097	0.847461	3.95442e-13	1.34066e-09	10	1889970	R	I		IGR	opensea	IGR-opensea
cg24507144	0.0220186	0.969121	-0.947103	3.96409e-13	1.34066e-09	13	103047225	F	II	FGF14	Body	island	Body-island	chr13:103046680-103047226
cg05490029	0.925543	0.166331	0.759212	4.03499e-13	1.34066e-09	8	79719015	F	II	IL7	TSS1500	shore	TSS1500-shore	chr8:79716681-79717403
cg13475578	0.95398	0.0461871	0.907793	4.03707e-13	1.34066e-09	12	99548550	R	II	ANKS1B	TSS200	opensea	TSS200-opensea
cg17961725	0.881591	0.0587376	0.822853	4.05399e-13	1.34066e-09	2	150454027	F	II		IGR	opensea	IGR-opensea
cg21082272	0.979855	0.0766202	0.903235	4.07496e-13	1.34066e-09	4	1202966	F	I	LOC100130872	TSS1500	island	TSS1500-island	chr4:1202956-1203200
cg03473809	0.824664	0.0317699	0.792894	4.09601e-13	1.34066e-09	4	155672265	F	II	LRAT	3'UTR	opensea	3'UTR-opensea
cg19831369	0.839707	0.0618099	0.777897	4.14002e-13	1.34066e-09	22	26881026	F	II	HPS4	TSS1500	shore	TSS1500-shore	chr22:26879458-26879930
cg09913544	0.0957659	0.973663	-0.877897	4.18385e-13	1.34066e-09	22	39269086	R	I	CBX6	TSS1500	island	TSS1500-island	chr22:39267539-39269160
cg02812036	0.0326352	0.946588	-0.913952	4.21348e-13	1.34066e-09	17	7198515	R	II	YBX2	TSS1500	shore	TSS1500-shore	chr17:7199710-7200009
cg24768365	0.924705	0.106679	0.818026	4.24936e-13	1.34066e-09	12	43944652	F	II	ADAMTS20	Body	shore	Body-shore	chr12:43944719-43946285
cg10679301	0.932481	0.113656	0.818825	4.29848e-13	1.34066e-09	6	50818268	F	I		IGR	island	IGR-island	chr6:50818180-50818431
cg01904063	0.888325	0.0930767	0.795249	4.3058e-13	1.34066e-09	5	50685201	F	II	ISL1	Body	shore	Body-shore	chr5:50685453-50686148
cg12872329	0.945425	0.0299001	0.915525	4.32284e-13	1.34066e-09	4	93536632	R	II	GRID2	Body	opensea	Body-opensea
cg22588275	0.8372	0.0442251	0.792974	4.3719e-13	1.34066e-09	3	167990777	F	II	C3orf50	Body	opensea	Body-opensea
cg14060111	0.203319	0.975575	-0.772256	4.42973e-13	1.34066e-09	20	13200944	F	I	ISM1	TSS1500	island	TSS1500-island	chr20:13200670-13202616
cg10690515	0.807157	0.0349323	0.772225	4.49846e-13	1.34066e-09	3	44751120	F	II		IGR	shelf	IGR-shelf	chr3:44754099-44754399
cg11065634	0.0453995	0.871093	-0.825693	4.5353e-13	1.34066e-09	14	99736978	F	I	BCL11B	Body	island	Body-island	chr14:99736040-99737584
cg17072494	0.902859	0.184513	0.718346	4.56013e-13	1.34066e-09	6	149401166	F	II		IGR	opensea	IGR-opensea
cg17163839	0.724831	0.0219621	0.702869	4.56798e-13	1.34066e-09	11	4115579	F	II	RRM1	TSS1500	shore	TSS1500-shore	chr11:4115689-4116489
cg21908259	0.830866	0.0584382	0.772427	4.5803e-13	1.34066e-09	12	49318998	F	II	FKBP11	Body	island	Body-island	chr12:49318486-49319476
cg21365902	0.945938	0.0480889	0.897849	4.62022e-13	1.34066e-09	3	179964589	R	II		IGR	opensea	IGR-opensea
cg00525145	0.05805	0.9687	-0.91065	4.6301e-13	1.34066e-09	4	1803443	R	I	FGFR3	Body	island	Body-island	chr4:1803076-1805672
cg15282973	0.861886	0.0403043	0.821581	4.64801e-13	1.34066e-09	12	125346253	F	II	SCARB1	Body	shore	Body-shore	chr12:125347784-125348688
cg04347874	0.96265	0.0688469	0.893803	4.69114e-13	1.34066e-09	14	36987408	F	I	NKX2-1	Body	island	Body-island	chr14:36986362-36990576
cg16961528	0.922991	0.0220474	0.900943	4.69448e-13	1.34066e-09	4	93224058	R	II	GRID2	TSS1500	shelf	TSS1500-shelf	chr4:93226348-93227007
cg15203271	0.957837	0.0666486	0.891189	4.69959e-13	1.34066e-09	4	1203168	R	I	LOC100130872	TSS1500	island	TSS1500-island	chr4:1202956-1203200
cg08743017	0.896581	0.0223237	0.874257	4.89767e-13	1.34066e-09	12	99643523	F	II	ANKS1B	Body	opensea	Body-opensea
cg21138752	0.793214	0.0288431	0.764371	4.91762e-13	1.34066e-09	6	28303932	F	II	ZNF323	1stExon	opensea	1stExon-opensea
cg16796150	0.141043	0.952354	-0.811311	4.95295e-13	1.34066e-09	X	20285575	R	I	RPS6KA3	TSS1500	island	TSS1500-island	chrX:20284127-20286811
cg25637829	0.88385	0.0518662	0.831984	5.04921e-13	1.34066e-09	10	77155545	F	II		IGR	island	IGR-island	chr10:77155128-77169600
cg16440561	0.958665	0.0616255	0.897039	5.0977e-13	1.34066e-09	2	220312854	F	I	SPEG	Body	island	Body-island	chr2:220312698-220314094
cg02054792	0.19458	0.954857	-0.760277	5.11972e-13	1.34066e-09	2	106014950	F	I	FHL2	5'UTR	island	5'UTR-island	chr2:106014878-106015884
cg22110655	0.940215	0.14252	0.797695	5.12606e-13	1.34066e-09	5	170886094	F	II		IGR	shelf	IGR-shelf	chr5:170883600-170883836
cg13076441	0.889796	0.0408713	0.848924	5.15209e-13	1.34066e-09	8	60224479	R	II		IGR	opensea	IGR-opensea
cg23539034	0.920507	0.0460794	0.874427	5.15999e-13	1.34066e-09	8	35762637	R	II		IGR	opensea	IGR-opensea
cg12072770	0.961248	0.0228103	0.938438	5.16824e-13	1.34066e-09	10	1995014	R	I		IGR	opensea	IGR-opensea
cg21152690	0.0523484	0.828699	-0.77635	5.19932e-13	1.34066e-09	12	81331660	R	I	LIN7A	1stExon	shore	1stExon-shore	chr12:81330608-81331514
cg21597304	0.772847	0.0639781	0.708868	5.20504e-13	1.34066e-09	15	27021321	R	II		IGR	shelf	IGR-shelf	chr15:27016892-27018943
cg06409153	0.270146	0.981607	-0.711461	5.21425e-13	1.34066e-09	17	67323953	F	II	ABCA5	TSS1500	shore	TSS1500-shore	chr17:67322709-67323837
cg02507677	0.860447	0.0647729	0.795674	5.22082e-13	1.34066e-09	8	73160775	F	II		IGR	shelf	IGR-shelf	chr8:73163618-73164191
cg17721879	0.958119	0.0505499	0.907569	5.25096e-13	1.34066e-09	5	158532473	F	I		IGR	island	IGR-island	chr5:158532294-158532502
cg09810961	0.897608	0.0414126	0.856195	5.27878e-13	1.34066e-09	10	1850372	F	II		IGR	opensea	IGR-opensea
cg07043604	0.833728	0.038828	0.7949	5.2871e-13	1.34066e-09	8	48739256	R	II	PRKDC	Body	opensea	Body-opensea
cg24493737	0.797195	0.0440928	0.753102	5.36609e-13	1.34066e-09	4	14113215	F	II		IGR	opensea	IGR-opensea
cg01172903	0.866119	0.0873277	0.778791	5.38168e-13	1.34066e-09	19	12203315	R	II	ZNF788	Body	island	Body-island	chr19:12203028-12203503
cg16377108	0.951635	0.0623023	0.889332	5.40015e-13	1.34066e-09	12	119557318	F	II	SRRM4	Body	opensea	Body-opensea
cg01353448	0.938587	0.0405679	0.898019	5.40557e-13	1.34066e-09	7	31726912	F	II	C7orf16	5'UTR	opensea	5'UTR-opensea
cg11258043	0.910487	0.187161	0.723326	5.42313e-13	1.34066e-09	6	73972820	F	I	KHDC1	1stExon	island	1stExon-island	chr6:73972819-73973027
cg26122374	0.879809	0.159389	0.72042	5.44957e-13	1.34066e-09	11	132205463	R	II	NTM	3'UTR	opensea	3'UTR-opensea
cg17261096	0.962375	0.0536826	0.908692	5.50653e-13	1.34066e-09	5	151986804	R	II		IGR	opensea	IGR-opensea
cg25142010	0.964156	0.181709	0.782447	5.5237e-13	1.34066e-09	5	158150180	R	II	EBF1	Body	opensea	Body-opensea
cg09233392	0.0229292	0.947039	-0.92411	5.5487e-13	1.34066e-09	10	50887488	F	I	C10orf53	TSS200	shore	TSS200-shore	chr10:50887565-50887862
cg14703589	0.892445	0.118277	0.774168	5.5685e-13	1.34066e-09	22	31644558	R	I	LIMK2	1stExon	opensea	1stExon-opensea
cg13612175	0.970514	0.0565011	0.914013	5.60506e-13	1.34066e-09	14	69259241	F	II	ZFP36L1	Body	shore	Body-shore	chr14:69259612-69262900
cg21739816	0.927822	0.222077	0.705745	5.61562e-13	1.34066e-09	4	3746443	R	II		IGR	shore	IGR-shore	chr4:3748224-3748581
cg09580567	0.934629	0.071548	0.863081	5.72312e-13	1.34066e-09	1	221052705	F	II	HLX	TSS200	island	TSS200-island	chr1:221051966-221053673
cg02131870	0.843237	0.0887986	0.754438	5.74567e-13	1.34066e-09	7	101585659	R	II	CUX1	Body	opensea	Body-opensea
cg05020535	0.961431	0.24107	0.720361	5.74768e-13	1.34066e-09	10	133107407	R	II	TCERG1L	Body	shore	Body-shore	chr10:133109193-133111052
cg02455397	0.863275	0.063111	0.800164	5.76455e-13	1.34066e-09	11	119293385	F	I	THY1	5'UTR	island	5'UTR-island	chr11:119293320-119293943
cg00000884	0.823257	0.108007	0.71525	5.81174e-13	1.34066e-09	4	154609857	R	II	TLR2	5'UTR	shelf	5'UTR-shelf	chr4:154605086-154606052
cg23356309	0.884093	0.0658386	0.818254	5.84257e-13	1.34066e-09	5	140344620	R	II	PCDHA7	Body	shore	Body-shore	chr5:140346105-140346931
cg17268276	0.717286	0.0167299	0.700556	5.85351e-13	1.34066e-09	5	100236199	R	II	ST8SIA4	Body	shore	Body-shore	chr5:100236567-100236955
cg16298760	0.924604	0.0586138	0.86599	5.8558e-13	1.34066e-09	2	66805513	F	II		IGR	shore	IGR-shore	chr2:66802890-66804831
cg24428184	0.77238	0.0614636	0.710916	5.87865e-13	1.34066e-09	1	2848110	R	II		IGR	shore	IGR-shore	chr1:2847056-2847288
cg14415816	0.897023	0.173068	0.723955	5.89181e-13	1.34066e-09	12	106978920	R	II	RFX4	Body	shore	Body-shore	chr12:106979429-106981086
cg06999127	0.916984	0.165185	0.751799	5.89997e-13	1.34066e-09	14	101352141	R	II	RTL1	TSS1500	shelf	TSS1500-shelf	chr14:101348385-101348698
cg14382835	0.976214	0.100448	0.875766	5.94849e-13	1.34066e-09	4	62731949	R	II	LPHN3	Body	opensea	Body-opensea
cg22463117	0.955975	0.0546126	0.901363	5.96749e-13	1.34066e-09	5	100221865	R	II	ST8SIA4	Body	opensea	Body-opensea
cg16722884	0.832801	0.0148225	0.817979	5.98137e-13	1.34066e-09	3	109735618	F	II		IGR	opensea	IGR-opensea
cg15906794	0.121132	0.954152	-0.83302	5.98414e-13	1.34066e-09	17	7197963	F	I	YBX2	TSS200	island	TSS200-island	chr17:7197431-7198417
cg12764231	0.90592	0.0449962	0.860924	6.00442e-13	1.34066e-09	4	23163587	R	II		IGR	opensea	IGR-opensea
cg17232217	0.935468	0.0241872	0.911281	6.07396e-13	1.34176e-09	4	1203104	R	II	LOC100130872	TSS1500	island	TSS1500-island	chr4:1202956-1203200
cg09777776	0.814149	0.0393157	0.774833	6.09706e-13	1.34176e-09	19	24269890	R	II	ZNF254	TSS200	opensea	TSS200-opensea
cg09679059	0.0461403	0.93272	-0.886579	6.12648e-13	1.34176e-09	X	41135426	R	I		IGR	island	IGR-island	chrX:41135116-41135669
cg06357685	0.971509	0.0414551	0.930054	6.13855e-13	1.34176e-09	16	70812814	R	II	VAC14	Body	opensea	Body-opensea
cg17091361	0.938259	0.0231053	0.915154	6.20601e-13	1.34637e-09	17	15245076	F	I	TEKT3	TSS200	island	TSS200-island	chr17:15244705-15245126
cg01704957	0.0362947	0.884047	-0.847752	6.2245e-13	1.34637e-09	17	7198347	R	I	YBX2	TSS1500	island	TSS1500-island	chr17:7197431-7198417
cg10811681	0.966852	0.0268435	0.940008	6.30925e-13	1.35763e-09	14	69259722	R	I	ZFP36L1	5'UTR	island	5'UTR-island	chr14:69259612-69262900
cg10158886	0.0539257	0.9179	-0.863974	6.45728e-13	1.38232e-09	6	7728986	F	II	BMP6	Body	island	Body-island	chr6:7728885-7729108
cg04513549	0.967641	0.0551427	0.912498	6.52073e-13	1.385e-09	10	1651238	F	II	ADARB2	Body	opensea	Body-opensea
cg02679809	0.0531251	0.964355	-0.91123	6.57018e-13	1.385e-09	11	31834791	R	I	PAX6	5'UTR	island	5'UTR-island	chr11:31831620-31839038
cg03296565	0.880826	0.0357474	0.845079	6.59857e-13	1.385e-09	17	51191056	R	II		IGR	opensea	IGR-opensea
cg10947408	0.862414	0.0851084	0.777305	6.62777e-13	1.385e-09	10	77155404	R	I		IGR	island	IGR-island	chr10:77155128-77169600
cg16225703	0.966566	0.113381	0.853185	6.63652e-13	1.385e-09	4	62383028	R	I	LPHN3	Body	island	Body-island	chr4:62383013-62383248
cg24221639	0.965584	0.0667028	0.898882	6.725e-13	1.39161e-09	4	62778452	F	II	LPHN3	Body	opensea	Body-opensea
cg20121715	0.947475	0.157872	0.789603	6.75079e-13	1.39161e-09	22	39640505	R	II	PDGFB	1stExon	island	1stExon-island	chr22:39638219-39640966
cg26970800	0.945413	0.0484847	0.896928	6.7687e-13	1.39161e-09	11	59614212	R	II	GIF	TSS1500	opensea	TSS1500-opensea
cg01417226	0.959336	0.124806	0.83453	6.87973e-13	1.40124e-09	21	45662343	R	II		IGR	island	IGR-island	chr21:45660557-45663172
cg24434350	0.945464	0.116192	0.829272	6.93324e-13	1.40124e-09	7	31376255	R	II		IGR	island	IGR-island	chr7:31375845-31376542
cg07362168	0.961203	0.0530652	0.908137	6.97433e-13	1.40124e-09	5	50684985	R	II	ISL1	Body	shore	Body-shore	chr5:50685453-50686148
cg03552992	0.0768078	0.774761	-0.697953	6.98111e-13	1.40124e-09	17	3599635	F	II	P2RX5	TSS200	shore	TSS200-shore	chr17:3599052-3599551
cg10203922	0.967068	0.095111	0.871958	7.01384e-13	1.40124e-09	4	145566200	R	II	HHIP	TSS1500	shore	TSS1500-shore	chr4:145566242-145567413
cg09684557	0.965106	0.0292594	0.935846	7.01803e-13	1.40124e-09	12	55885216	F	II	OR6C68	TSS1500	opensea	TSS1500-opensea
cg21530649	0.953469	0.0880166	0.865452	7.06232e-13	1.40147e-09	7	32111237	F	II	PDE1C	TSS1500	shore	TSS1500-shore	chr7:32110063-32110910
cg14066993	0.900295	0.0733976	0.826897	7.08663e-13	1.40147e-09	4	1203049	F	II	LOC100130872	TSS1500	island	TSS1500-island	chr4:1202956-1203200
cg15504662	0.945715	0.0234337	0.922281	7.16e-13	1.40477e-09	22	31644160	F	II	LIMK2	TSS200	opensea	TSS200-opensea
cg04847638	0.827506	0.0248929	0.802613	7.18113e-13	1.40477e-09	4	22744871	F	II	GBA3	Body	opensea	Body-opensea
cg17926328	0.774407	0.0250145	0.749392	7.20479e-13	1.40477e-09	3	115724567	R	II	LSAMP	Body	opensea	Body-opensea
cg08048194	0.919767	0.0426704	0.877097	7.24919e-13	1.40622e-09	12	55641538	R	II	OR6C74	1stExon	opensea	1stExon-opensea
cg00938429	0.787473	0.0290837	0.758389	7.30508e-13	1.40622e-09	12	43946880	R	II	ADAMTS20	TSS1500	shore	TSS1500-shore	chr12:43944719-43946285
cg15291980	0.906798	0.174401	0.732398	7.31385e-13	1.40622e-09	2	36441749	F	I		IGR	opensea	IGR-opensea
cg20480899	0.796133	0.0334524	0.76268	7.40519e-13	1.40694e-09	12	11548867	F	II	PRB2	TSS1500	opensea	TSS1500-opensea
cg19555641	0.819438	0.0864569	0.732981	7.43576e-13	1.40694e-09	7	96483662	R	II		IGR	opensea	IGR-opensea
cg15186969	0.936353	0.148387	0.787966	7.48534e-13	1.40694e-09	10	1256369	R	II	ADARB2	Body	shelf	Body-shelf	chr10:1252141-1252505
cg17346647	0.977727	0.103394	0.874334	7.49731e-13	1.40694e-09	2	154842584	F	II	GALNT13	Body	opensea	Body-opensea
cg05139788	0.901654	0.0730322	0.828622	7.53685e-13	1.40694e-09	6	50690647	R	II	TFAP2D	Body	shore	Body-shore	chr6:50692149-50692375
cg16078836	0.813309	0.0105098	0.802799	7.55756e-13	1.40694e-09	3	185081374	R	II	MAP3K13	5'UTR	opensea	5'UTR-opensea
cg07905018	0.968623	0.0384787	0.930144	7.65852e-13	1.40694e-09	5	102990237	R	II		IGR	opensea	IGR-opensea
cg16646662	0.0140171	0.767458	-0.753441	7.68595e-13	1.40694e-09	10	1778529	F	II	ADARB2	Body	shore	Body-shore	chr10:1778784-1780018
cg13779451	0.970583	0.0490967	0.921486	7.68846e-13	1.40694e-09	2	59162656	F	II		IGR	opensea	IGR-opensea
cg18953078	0.771151	0.0217393	0.749412	7.71731e-13	1.40694e-09	4	21974932	F	II		IGR	opensea	IGR-opensea
cg23533254	0.237055	0.957509	-0.720455	7.79245e-13	1.40694e-09	3	171176940	R	I	TNIK	Body	shore	Body-shore	chr3:171177829-171178964
cg13931531	0.669061	0.0108431	0.658217	7.87436e-13	1.40694e-09	9	19791354	F	II		IGR	shelf	IGR-shelf	chr9:19788215-19789288
cg09015921	0.968584	0.0368994	0.931684	7.87966e-13	1.40694e-09	17	17714347	F	I	RAI1	3'UTR	island	3'UTR-island	chr17:17712911-17714456
cg09186689	0.765246	0.0202507	0.744995	7.88816e-13	1.40694e-09	3	63088529	F	II	LOC285401	Body	opensea	Body-opensea
cg08284443	0.888286	0.0432901	0.844996	7.90908e-13	1.40694e-09	10	117819599	F	II	GFRA1	3'UTR	opensea	3'UTR-opensea
cg00615377	0.969899	0.0675989	0.9023	7.91228e-13	1.40694e-09	22	36236649	R	II	RBM9	Body	opensea	Body-opensea
cg18481137	0.930329	0.019759	0.91057	7.9143e-13	1.40694e-09	3	71631744	F	II	FOXP1	5'UTR	island	5'UTR-island	chr3:71630573-71633217
cg19937212	0.96013	0.230431	0.7297	7.9309e-13	1.40694e-09	11	85056953	F	II	DLG2	Body	opensea	Body-opensea
cg12444390	0.905649	0.0476265	0.858022	7.96127e-13	1.40694e-09	22	24989260	R	I	C22orf36	TSS1500	island	TSS1500-island	chr22:24988593-24989279
cg06707286	0.941417	0.044319	0.897098	8.00717e-13	1.40906e-09	15	102010195	F	II	PCSK6	Body	opensea	Body-opensea
cg22228737	0.962528	0.223657	0.738871	8.1676e-13	1.42459e-09	4	92048256	R	II	FAM190A	Body	opensea	Body-opensea
cg21936179	0.115543	0.943354	-0.827812	8.18116e-13	1.42459e-09	1	206786180	R	I	LGTN	TSS1500	shore	TSS1500-shore	chr1:206785804-206786030
cg21722655	0.0327307	0.932872	-0.900141	8.23429e-13	1.42459e-09	17	7197878	F	I	YBX2	TSS200	island	TSS200-island	chr17:7197431-7198417
cg22244938	0.961059	0.0219029	0.939156	8.30256e-13	1.42459e-09	12	55688862	F	II	OR6C6	1stExon	opensea	1stExon-opensea
cg17255703	0.93865	0.0758914	0.862759	8.47286e-13	1.42459e-09	3	158787141	F	II	IQCJ	1stExon	opensea	1stExon-opensea
cg20090497	0.965249	0.180413	0.784836	8.50289e-13	1.42459e-09	12	10962437	R	II	TAS2R9	1stExon	opensea	1stExon-opensea
cg01255486	0.907124	0.053658	0.853466	8.58448e-13	1.42459e-09	5	112199323	R	II	SRP19	Body	shelf	Body-shelf	chr5:112196849-112197247
cg14750066	0.758549	0.0360234	0.722525	8.59619e-13	1.42459e-09	12	41582063	F	II	PDZRN4	TSS200	shore	TSS200-shore	chr12:41582155-41582975
cg27633533	0.961358	0.225005	0.736352	8.60426e-13	1.42459e-09	20	60502091	F	II	CDH4	Body	island	Body-island	chr20:60501966-60502173
cg22476807	0.886668	0.0322226	0.854445	8.64703e-13	1.42459e-09	5	151284294	F	II	GLRA1	Body	opensea	Body-opensea
cg16457477	0.918054	0.0800878	0.837967	8.65049e-13	1.42459e-09	7	39326912	R	II	POU6F2	Body	opensea	Body-opensea
cg25667028	0.877263	0.0959981	0.781265	8.65395e-13	1.42459e-09	8	137805405	R	I		IGR	opensea	IGR-opensea
cg04261952	0.0429267	0.90576	-0.862833	8.71098e-13	1.42459e-09	5	133801741	F	II		IGR	island	IGR-island	chr5:133801506-133801742
cg12797594	0.95369	0.0665607	0.88713	8.78942e-13	1.42459e-09	22	36236395	R	II	RBM9	5'UTR	opensea	5'UTR-opensea
cg24340081	0.901041	0.0486545	0.852386	8.7919e-13	1.42459e-09	8	63614431	R	II	NKAIN3	Body	opensea	Body-opensea
cg21907389	0.881415	0.0300667	0.851348	8.83268e-13	1.42459e-09	3	116509011	R	II		IGR	opensea	IGR-opensea
cg08030662	0.823459	0.021373	0.802086	8.86501e-13	1.42459e-09	17	51900534	F	II	KIF2B	1stExon	opensea	1stExon-opensea
cg07155223	0.867871	0.0991405	0.76873	8.8782e-13	1.42459e-09	1	217307696	F	II	ESRRG	5'UTR	shore	5'UTR-shore	chr1:217307744-217309179
cg05298677	0.982336	0.0657789	0.916557	8.90909e-13	1.42459e-09	6	36355542	F	I	ETV7	TSS200	island	TSS200-island	chr6:36355277-36356016
cg25373100	0.977871	0.337099	0.640772	8.92276e-13	1.42459e-09	5	76506484	R	I	PDE8B	TSS1500	island	TSS1500-island	chr5:76506029-76507189
cg00659931	0.916198	0.0460721	0.870126	8.98218e-13	1.42459e-09	15	102010125	R	II	PCSK6	Body	opensea	Body-opensea
cg15419183	0.892881	0.101328	0.791552	9.01967e-13	1.42459e-09	19	35660584	F	I	FXYD5	3'UTR	opensea	3'UTR-opensea
cg17206968	0.93617	0.0636248	0.872545	9.08559e-13	1.42459e-09	5	44762293	F	II		IGR	opensea	IGR-opensea
cg02349264	0.962896	0.113843	0.849053	9.1012e-13	1.42459e-09	16	8960833	F	II	CARHSP1	5'UTR	shore	5'UTR-shore	chr16:8962189-8963190
cg03474070	0.775967	0.0756724	0.700295	9.13788e-13	1.42459e-09	16	83688530	F	II	CDH13	Body	opensea	Body-opensea
cg22653139	0.911743	0.199664	0.712079	9.17046e-13	1.42459e-09	2	73142088	F	II		IGR	shore	IGR-shore	chr2:73143055-73148260
cg06624036	0.829705	0.123892	0.705812	9.2948e-13	1.42459e-09	2	117257137	R	II		IGR	opensea	IGR-opensea
cg22541336	0.943185	0.0663102	0.876874	9.34763e-13	1.42459e-09	7	32106580	F	II	PDE1C	Body	shelf	Body-shelf	chr7:32110063-32110910
cg15069823	0.769419	0.0600343	0.709385	9.3571e-13	1.42459e-09	18	11752904	F	II	GNAL	Body	shore	Body-shore	chr18:11750953-11752756
cg05201970	0.120495	0.864227	-0.743732	9.37914e-13	1.42459e-09	5	45696206	R	I	HCN1	5'UTR	island	5'UTR-island	chr5:45695394-45696510
cg25339054	0.976138	0.09205	0.884088	9.44234e-13	1.42459e-09	5	50673808	R	II		IGR	opensea	IGR-opensea
cg10868156	0.923852	0.0299295	0.893922	9.44554e-13	1.42459e-09	17	17713364	F	I	RAI1	3'UTR	island	3'UTR-island	chr17:17712911-17714456
cg12786015	0.820296	0.0602935	0.760003	9.45697e-13	1.42459e-09	20	60441789	F	II	CDH4	Body	opensea	Body-opensea
cg23937586	0.939193	0.0416964	0.897496	9.46096e-13	1.42459e-09	15	40574925	F	I		IGR	island	IGR-island	chr15:40573628-40576118
cg00640456	0.839077	0.0412033	0.797873	9.50303e-13	1.42459e-09	6	29274829	R	II	OR14J1	1stExon	opensea	1stExon-opensea
cg13214474	0.947421	0.0516518	0.89577	9.54675e-13	1.42459e-09	1	215409184	R	II	KCNK2	3'UTR	opensea	3'UTR-opensea
cg20003050	0.918712	0.0907791	0.827933	9.57291e-13	1.42459e-09	2	58029503	F	I		IGR	opensea	IGR-opensea
cg06484432	0.840692	0.0266186	0.814073	9.58794e-13	1.42459e-09	5	128801407	F	II	ADAMTS19	Body	shelf	Body-shelf	chr5:128795503-128797417
cg17891194	0.938159	0.031954	0.906205	9.65911e-13	1.42459e-09	15	85201809	R	II	NMB	TSS200	shore	TSS200-shore	chr15:85201196-85201684
cg13536757	0.943576	0.194241	0.749335	9.67014e-13	1.42459e-09	2	185463583	R	I	ZNF804A	1stExon	island	1stExon-island	chr2:185463208-185463589
cg05033529	0.93181	0.243859	0.687951	9.67671e-13	1.42459e-09	19	12624786	F	II	ZNF709	TSS200	shore	TSS200-shore	chr19:12624273-12624477
cg05129325	0.956433	0.0688607	0.887572	9.67866e-13	1.42459e-09	1	215255161	R	II	KCNK2	TSS1500	shore	TSS1500-shore	chr1:215256051-215256636
cg06609843	0.890163	0.0822459	0.807917	9.71405e-13	1.42459e-09	3	168236948	R	II	C3orf50	Body	opensea	Body-opensea
cg01397065	0.800742	0.0715972	0.729145	9.73522e-13	1.42459e-09	19	1908328	F	II	ADAT3	5'UTR	island	5'UTR-island	chr19:1908118-1908509
cg26893197	0.954237	0.0531716	0.901066	9.80813e-13	1.42459e-09	1	36772696	R	I	C1orf113	TSS200	island	TSS200-island	chr1:36771830-36773009
cg04040095	0.960155	0.114256	0.845899	9.81366e-13	1.42459e-09	4	156680007	R	II	GUCY1B3	TSS200	shore	TSS200-shore	chr4:156680095-156681386
cg22871908	0.920448	0.086665	0.833783	9.86351e-13	1.42459e-09	1	111323421	R	I		IGR	island	IGR-island	chr1:111323223-111323433
cg18417953	0.905498	0.217767	0.687731	9.88161e-13	1.42459e-09	18	55097461	R	I		IGR	shore	IGR-shore	chr18:55094825-55096310
cg26272425	0.868812	0.0336776	0.835134	9.8973e-13	1.42459e-09	21	15587812	R	II	RBM11	TSS1500	shore	TSS1500-shore	chr21:15588439-15588908
cg19745814	0.90794	0.0355662	0.872374	9.90267e-13	1.42459e-09	4	94124971	F	II	GRID2	Body	opensea	Body-opensea
cg25355599	0.756254	0.0232817	0.732972	9.97224e-13	1.42459e-09	3	117455566	R	II		IGR	opensea	IGR-opensea
cg06557985	0.965482	0.017573	0.947909	9.98366e-13	1.42459e-09	17	50233082	R	II	CA10	Body	shelf	Body-shelf	chr17:50235175-50236466
cg18030133	0.893262	0.0841779	0.809084	1.00005e-12	1.42459e-09	6	143929406	F	II	PHACTR2	5'UTR	opensea	5'UTR-opensea
cg04128746	0.949727	0.0790078	0.870719	1.00024e-12	1.42459e-09	10	128995134	R	II	FAM196A	TSS1500	island	TSS1500-island	chr10:128993505-128995167
cg03790312	0.843351	0.031037	0.812314	1.00801e-12	1.42459e-09	3	116437373	R	II		IGR	opensea	IGR-opensea
cg07082201	0.0310527	0.864857	-0.833805	1.01283e-12	1.42459e-09	2	58654846	R	II		IGR	opensea	IGR-opensea
cg02955631	0.806904	0.0371068	0.769798	1.01392e-12	1.42459e-09	11	119293601	F	I	THY1	5'UTR	island	5'UTR-island	chr11:119293320-119293943
cg23344257	0.782145	0.111148	0.670998	1.023e-12	1.42459e-09	3	29322819	F	II	RBMS3	TSS200	opensea	TSS200-opensea
cg02035698	0.129702	0.972923	-0.843221	1.02707e-12	1.42459e-09	X	152126884	F	II	ZNF185	Body	shore	Body-shore	chrX:152127380-152127623
cg05511148	0.824341	0.039032	0.785309	1.0289e-12	1.42459e-09	4	43277401	R	II		IGR	opensea	IGR-opensea
cg09402276	0.0181771	0.915421	-0.897244	1.03064e-12	1.42459e-09	10	50887472	F	I	C10orf53	TSS1500	shore	TSS1500-shore	chr10:50887565-50887862
cg04689080	0.978485	0.101168	0.877317	1.04773e-12	1.42459e-09	22	46263207	F	I		IGR	island	IGR-island	chr22:46262065-46263747
cg01555431	0.66349	0.028541	0.634949	1.04782e-12	1.42459e-09	6	151562026	R	II	AKAP12	Body	island	Body-island	chr6:151561283-151562550
cg07921030	0.89513	0.0421218	0.853008	1.05049e-12	1.42459e-09	10	133204161	R	II		IGR	opensea	IGR-opensea
cg17776267	0.841807	0.0311182	0.810689	1.05209e-12	1.42459e-09	12	63327235	R	I	PPM1H	Body	shore	Body-shore	chr12:63328143-63329135
cg11577329	0.934489	0.051465	0.883024	1.05637e-12	1.42459e-09	5	1093738	R	II	SLC12A7	Body	island	Body-island	chr5:1093579-1093837
cg17735539	0.853873	0.070138	0.783735	1.06038e-12	1.42459e-09	10	1444557	R	I	ADARB2	Body	opensea	Body-opensea
cg09955645	0.785697	0.0273028	0.758394	1.06131e-12	1.42459e-09	10	531098	F	II	DIP2C	Body	island	Body-island	chr10:530713-531099
cg09644806	0.73341	0.0226647	0.710745	1.06248e-12	1.42459e-09	16	85242503	R	II		IGR	island	IGR-island	chr16:85242383-85242634
cg11895835	0.767016	0.0308212	0.736195	1.06509e-12	1.42459e-09	5	111078476	R	II	C5orf13	Body	opensea	Body-opensea
cg25023058	0.925135	0.0290856	0.896049	1.06633e-12	1.42459e-09	17	15245091	F	I	TEKT3	TSS200	island	TSS200-island	chr17:15244705-15245126
cg04064353	0.862811	0.0491033	0.813707	1.06665e-12	1.42459e-09	4	14116867	F	II		IGR	opensea	IGR-opensea
cg23689630	0.794268	0.0730564	0.721211	1.06812e-12	1.42459e-09	10	122578241	R	II		IGR	opensea	IGR-opensea
cg01658277	0.883269	0.0377193	0.845549	1.06838e-12	1.42459e-09	8	61086176	R	II		IGR	island	IGR-island	chr8:61086125-61086327
cg02389938	0.91429	0.0129896	0.9013	1.07275e-12	1.42459e-09	12	99768228	F	II	ANKS1B	Body	opensea	Body-opensea
cg14439476	0.165025	0.932615	-0.76759	1.07329e-12	1.42459e-09	9	101017421	F	II	TBC1D2	Body	island	Body-island	chr9:101017382-101018581
cg25597535	0.92299	0.0325518	0.890438	1.08351e-12	1.42459e-09	7	31379820	F	II	NEUROD6	5'UTR	shelf	5'UTR-shelf	chr7:31375845-31376542
cg02504384	0.864963	0.0410734	0.823889	1.08454e-12	1.42459e-09	16	2132245	R	II	TSC2	Body	shelf	Body-shelf	chr16:2134259-2134632
cg26659572	0.870142	0.0158512	0.854291	1.08718e-12	1.42459e-09	11	22569243	R	II		IGR	opensea	IGR-opensea
cg16540586	0.898029	0.0935457	0.804483	1.09043e-12	1.42459e-09	16	85242550	R	I		IGR	island	IGR-island	chr16:85242383-85242634
cg12338214	0.862463	0.0831803	0.779282	1.09061e-12	1.42459e-09	10	133783113	R	I	BNIP3	Body	opensea	Body-opensea
cg12096363	0.895834	0.185069	0.710765	1.09082e-12	1.42459e-09	12	45471054	R	II		IGR	opensea	IGR-opensea
cg14047153	0.960447	0.0653131	0.895134	1.10422e-12	1.43435e-09	5	1093797	R	I	SLC12A7	Body	island	Body-island	chr5:1093579-1093837
cg12848345	0.048749	0.886839	-0.83809	1.10521e-12	1.43435e-09	11	115373119	R	II	CADM1	Body	shore	Body-shore	chr11:115373574-115375881
cg05010113	0.876545	0.0549378	0.821607	1.11138e-12	1.43787e-09	10	2006950	R	II		IGR	opensea	IGR-opensea
cg22936884	0.880025	0.057899	0.822126	1.11517e-12	1.43829e-09	5	663787	F	II	TPPP	3'UTR	shore	3'UTR-shore	chr5:665187-665401
cg12183978	0.959222	0.098539	0.860682	1.12816e-12	1.45054e-09	5	102203071	R	II	PAM	Body	shore	Body-shore	chr5:102201583-102201912
cg03411082	0.894485	0.0655206	0.828964	1.13184e-12	1.45079e-09	16	433715	F	II	LOC100134368	Body	shore	Body-shore	chr16:431189-432810
cg01283300	0.865425	0.0558018	0.809623	1.13762e-12	1.4537e-09	22	31644282	R	I	LIMK2	TSS200	opensea	TSS200-opensea
cg14189678	0.861508	0.12071	0.740797	1.15067e-12	1.46587e-09	7	157690657	F	I	PTPRN2	Body	island	Body-island	chr7:157690559-157690770
cg22169990	0.968955	0.209818	0.759137	1.16446e-12	1.4789e-09	7	150786051	F	I	AGAP3	Body	shore	Body-shore	chr7:150783480-150785040
cg26083045	0.698121	0.0556127	0.642509	1.17161e-12	1.48344e-09	3	8560168	F	II	LMCD1	Body	opensea	Body-opensea
cg11353250	0.10604	0.928765	-0.822725	1.17539e-12	1.48371e-09	6	75794995	R	I	COL12A1	3'UTR	island	3'UTR-island	chr6:75794880-75795088
cg02700478	0.0248865	0.936815	-0.911929	1.19152e-12	1.49951e-09	2	12856717	R	I	TRIB2	TSS1500	island	TSS1500-island	chr2:12856625-12859019
cg18764771	0.66629	0.0466831	0.619607	1.197e-12	1.50186e-09	6	116381957	R	II	FRK	TSS200	opensea	TSS200-opensea
cg05647859	0.0723831	0.944588	-0.872205	1.20441e-12	1.50506e-09	12	81331718	R	I	LIN7A	TSS200	shore	TSS200-shore	chr12:81330608-81331514
cg00668150	0.0790501	0.943226	-0.864176	1.2068e-12	1.50506e-09	17	2615720	F	I	KIAA0664	TSS1500	shore	TSS1500-shore	chr17:2614320-2615630
cg00378510	0.981801	0.201418	0.780383	1.21142e-12	1.50629e-09	19	2291020	F	I	LINGO3	Body	island	Body-island	chr19:2289895-2291904
cg17445840	0.875389	0.0346761	0.840713	1.21616e-12	1.50768e-09	3	101546486	R	II	FAM55C	3'UTR	opensea	3'UTR-opensea
cg06434311	0.890147	0.0392246	0.850922	1.22797e-12	1.50927e-09	5	129987014	F	II		IGR	opensea	IGR-opensea
cg24243753	0.71448	0.0313002	0.68318	1.22933e-12	1.50927e-09	6	97972900	R	II		IGR	opensea	IGR-opensea
cg16654302	0.940312	0.0772701	0.863042	1.2315e-12	1.50927e-09	4	107960060	R	II		IGR	shelf	IGR-shelf	chr4:107956555-107957453
cg00551647	0.916692	0.0202844	0.896407	1.23199e-12	1.50927e-09	21	27943730	R	II	CYYR1	Body	shore	Body-shore	chr21:27945010-27945646
cg13521991	0.923133	0.0416353	0.881498	1.25119e-12	1.5276e-09	17	51900096	R	II	KIF2B	TSS200	opensea	TSS200-opensea
cg05512100	0.959807	0.0558244	0.903982	1.25502e-12	1.5276e-09	7	32109997	R	II	PDE1C	Body	shore	Body-shore	chr7:32110063-32110910
cg03452737	0.900921	0.131945	0.768976	1.25798e-12	1.5276e-09	3	117385277	F	II		IGR	opensea	IGR-opensea
cg09153897	0.817004	0.137889	0.679115	1.26775e-12	1.52806e-09	20	865780	F	II	ANGPT4	Body	shore	Body-shore	chr20:865828-866064
cg16000182	0.941471	0.0601884	0.881283	1.269e-12	1.52806e-09	5	152809520	R	II		IGR	opensea	IGR-opensea
cg25479682	0.92915	0.036917	0.892233	1.27344e-12	1.52806e-09	3	185081403	R	II	MAP3K13	5'UTR	opensea	5'UTR-opensea
cg11265488	0.700226	0.00706783	0.693159	1.2767e-12	1.52806e-09	8	35913614	R	II		IGR	opensea	IGR-opensea
cg14660733	0.901455	0.0634611	0.837993	1.27714e-12	1.52806e-09	2	155719622	F	II		IGR	opensea	IGR-opensea
cg23523659	0.705462	0.0222119	0.683251	1.2849e-12	1.52806e-09	10	2125911	R	I		IGR	opensea	IGR-opensea
cg03793270	0.196015	0.906755	-0.710739	1.2897e-12	1.52806e-09	11	89224684	F	I	NOX4	5'UTR	island	5'UTR-island	chr11:89224416-89224718
cg09255694	0.753568	0.0261645	0.727404	1.28974e-12	1.52806e-09	11	4116198	F	II	RRM1	5'UTR	island	5'UTR-island	chr11:4115689-4116489
cg16629158	0.961326	0.300814	0.660512	1.30614e-12	1.52806e-09	2	122042988	F	I	TFCP2L1	TSS1500	island	TSS1500-island	chr2:122042066-122043093
cg20302533	0.848431	0.138052	0.710379	1.30649e-12	1.52806e-09	7	39170763	R	I	POU6F2	Body	opensea	Body-opensea
cg26040101	0.92516	0.111165	0.813995	1.31612e-12	1.52806e-09	2	60229772	R	II		IGR	opensea	IGR-opensea
cg16126900	0.845491	0.0425013	0.80299	1.32035e-12	1.52806e-09	10	66155644	F	II		IGR	opensea	IGR-opensea
cg03072195	0.901175	0.0632437	0.837932	1.32692e-12	1.52806e-09	17	51900115	R	I	KIF2B	TSS200	opensea	TSS200-opensea
cg17315500	0.92888	0.0467085	0.882171	1.32728e-12	1.52806e-09	12	103359572	F	I		IGR	island	IGR-island	chr12:103359248-103359629
cg13242895	0.715861	0.035015	0.680846	1.32749e-12	1.52806e-09	1	216805707	R	II	ESRRG	Body	opensea	Body-opensea
cg25201255	0.913776	0.115596	0.79818	1.3291e-12	1.52806e-09	12	5576120	R	II	NTF3	Body	opensea	Body-opensea
cg09742170	0.950577	0.238905	0.711671	1.33001e-12	1.52806e-09	7	25021208	R	II	OSBPL3	TSS1500	island	TSS1500-island	chr7:25021013-25021520
cg13723731	0.935781	0.159721	0.77606	1.33363e-12	1.52806e-09	8	61149576	R	II	CA8	Body	opensea	Body-opensea
cg13133961	0.955068	0.0467626	0.908305	1.33383e-12	1.52806e-09	6	36355488	R	I	ETV7	TSS200	island	TSS200-island	chr6:36355277-36356016
cg24607398	0.928887	0.109292	0.819595	1.33462e-12	1.52806e-09	3	37033625	R	II	EPM2AIP1	1stExon	shore	1stExon-shore	chr3:37034228-37035356
cg23981172	0.765125	0.08693	0.678195	1.33722e-12	1.52806e-09	14	48146158	F	II		IGR	shore	IGR-shore	chr14:48143433-48145589
cg20847586	0.939323	0.268495	0.670828	1.34422e-12	1.52806e-09	4	92556548	F	II		IGR	opensea	IGR-opensea
cg00355799	0.897921	0.174684	0.723237	1.34599e-12	1.52806e-09	1	244109212	R	II		IGR	opensea	IGR-opensea
cg08649919	0.95437	0.147461	0.806909	1.34683e-12	1.52806e-09	22	24551820	F	I	CABIN1	Body	island	Body-island	chr22:24551813-24552696
cg06235390	0.77122	0.0356363	0.735583	1.35253e-12	1.52806e-09	4	39449053	F	II	KLB	Body	island	Body-island	chr4:39448184-39449054
cg15006396	0.965634	0.0226571	0.942977	1.35572e-12	1.52806e-09	3	101546859	F	II	FAM55C	3'UTR	opensea	3'UTR-opensea
cg25796439	0.18106	0.948903	-0.767843	1.35879e-12	1.52806e-09	20	13200939	F	I	ISM1	TSS1500	island	TSS1500-island	chr20:13200670-13202616
cg26338030	0.961588	0.0504108	0.911177	1.36138e-12	1.52806e-09	14	105932930	R	I	MTA1	Body	island	Body-island	chr14:105932793-105933036
cg07128846	0.674736	0.0126548	0.662082	1.3766e-12	1.53635e-09	3	116476085	R	II		IGR	opensea	IGR-opensea
cg25475443	0.891736	0.167166	0.72457	1.3825e-12	1.53635e-09	10	125806388	R	II	CHST15	TSS200	shelf	TSS200-shelf	chr10:125804001-125804379
cg07980148	0.926731	0.0772069	0.849524	1.39128e-12	1.53635e-09	4	82969268	R	II		IGR	shelf	IGR-shelf	chr4:82965415-82965896
cg27417717	0.801408	0.0669367	0.734472	1.39189e-12	1.53635e-09	15	85201423	F	I	NMB	1stExon	island	1stExon-island	chr15:85201196-85201684
cg07642259	0.196478	0.952103	-0.755625	1.3941e-12	1.53635e-09	X	43833130	F	II	NDP	TSS1500	opensea	TSS1500-opensea
cg09027155	0.956661	0.0382327	0.918428	1.39432e-12	1.53635e-09	4	62930108	R	II	LPHN3	Body	opensea	Body-opensea
cg20203352	0.973492	0.0674734	0.906019	1.40641e-12	1.53635e-09	2	66803837	F	I		IGR	island	IGR-island	chr2:66802890-66804831
cg18613324	0.977475	0.227532	0.749943	1.41547e-12	1.53635e-09	22	36236760	F	II	RBM9	Body	opensea	Body-opensea
cg22888665	0.883853	0.0452348	0.838618	1.41775e-12	1.53635e-09	1	221052729	F	II	HLX	TSS200	island	TSS200-island	chr1:221051966-221053673
cg18740583	0.836143	0.0453777	0.790766	1.41865e-12	1.53635e-09	19	43202312	F	II		IGR	island	IGR-island	chr19:43202099-43202313
cg22342922	0.943917	0.0392562	0.904661	1.41888e-12	1.53635e-09	8	118158694	F	II	SLC30A8	Body	opensea	Body-opensea
cg21107197	0.696686	0.0590402	0.637646	1.42206e-12	1.53635e-09	14	51027861	R	I	ATL1	Body	shore	Body-shore	chr14:51026872-51027570
cg13586420	0.949243	0.0729605	0.876282	1.42281e-12	1.53635e-09	6	33160262	F	I	COL11A2	TSS200	island	TSS200-island	chr6:33159991-33160263
cg02806675	0.894242	0.110604	0.783638	1.42535e-12	1.53635e-09	3	59627287	R	II		IGR	opensea	IGR-opensea
cg12405742	0.80247	0.101431	0.701038	1.43062e-12	1.53635e-09	3	24535365	R	II	THRB	5'UTR	shore	5'UTR-shore	chr3:24535844-24537436
cg01108642	0.960003	0.133357	0.826646	1.43133e-12	1.53635e-09	16	77103259	F	II		IGR	opensea	IGR-opensea
cg00866953	0.0184401	0.647235	-0.628795	1.43166e-12	1.53635e-09	1	15417078	F	II	KIAA1026	Body	opensea	Body-opensea
cg05638929	0.778757	0.0404353	0.738322	1.43895e-12	1.5402e-09	10	102508633	R	I	PAX2	Body	island	Body-island	chr10:102507482-102509646
cg19942083	0.743234	0.0497166	0.693517	1.46353e-12	1.55659e-09	12	7070562	R	I		IGR	opensea	IGR-opensea
cg18678763	0.701789	0.0206949	0.681094	1.46474e-12	1.55659e-09	11	4115507	R	II	RRM1	TSS1500	shore	TSS1500-shore	chr11:4115689-4116489
cg22506801	0.821304	0.0154316	0.805872	1.47011e-12	1.55659e-09	4	94304388	F	II	GRID2	Body	opensea	Body-opensea
cg10581449	0.0610848	0.976037	-0.914952	1.47728e-12	1.55659e-09	X	51238781	R	II	NUDT11	Body	island	Body-island	chrX:51238706-51240104
cg25100722	0.901678	0.0258311	0.875847	1.48299e-12	1.55659e-09	1	170253405	F	II	LOC284688	TSS200	opensea	TSS200-opensea
cg09163478	0.97155	0.105109	0.866441	1.48442e-12	1.55659e-09	4	62936530	F	II	LPHN3	Body	opensea	Body-opensea
cg17524136	0.771743	0.0661357	0.705608	1.48688e-12	1.55659e-09	11	84028382	F	II	DLG2	Body	opensea	Body-opensea
cg25887789	0.945064	0.111745	0.833319	1.4874e-12	1.55659e-09	12	41581414	F	II	PDZRN4	TSS1500	shore	TSS1500-shore	chr12:41582155-41582975
cg14517250	0.950314	0.0589815	0.891332	1.49102e-12	1.55659e-09	1	35450601	F	II		IGR	shore	IGR-shore	chr1:35450649-35451037
cg10880006	0.825892	0.0994171	0.726475	1.49175e-12	1.55659e-09	4	81122687	R	II	PRDM8	Body	shore	Body-shore	chr4:81123508-81124318
cg18248112	0.842062	0.0645532	0.777509	1.51231e-12	1.57155e-09	21	39629123	R	II	KCNJ15	5'UTR	opensea	5'UTR-opensea
cg27164797	0.912347	0.0423893	0.869957	1.51946e-12	1.57155e-09	6	57038231	F	I	BAG2	Body	shore	Body-shore	chr6:57036954-57037731
cg12305805	0.77023	0.0613667	0.708863	1.52596e-12	1.57155e-09	4	93103551	R	II		IGR	shore	IGR-shore	chr4:93103617-93103953
cg11392885	0.69254	0.0780854	0.614454	1.52757e-12	1.57155e-09	4	153601123	F	I	TMEM154	1stExon	opensea	1stExon-opensea
cg25940248	0.864491	0.0561882	0.808303	1.53134e-12	1.57155e-09	4	39448464	F	I	KLB	Body	island	Body-island	chr4:39448184-39449054
cg00515954	0.94756	0.0431564	0.904403	1.54199e-12	1.57155e-09	12	99548504	F	II	ANKS1B	TSS200	opensea	TSS200-opensea
cg22129180	0.817256	0.0230273	0.794229	1.54519e-12	1.57155e-09	8	49892980	R	II		IGR	shelf	IGR-shelf	chr8:49890386-49890874
cg19769182	0.0789018	0.91265	-0.833748	1.54593e-12	1.57155e-09	16	29823868	F	I	PRRT2	5'UTR	island	5'UTR-island	chr16:29823163-29823906
cg17119387	0.0460957	0.963657	-0.917561	1.54931e-12	1.57155e-09	17	2615431	R	II	KIAA0664	TSS1500	island	TSS1500-island	chr17:2614320-2615630
cg17738375	0.107729	0.930219	-0.82249	1.55082e-12	1.57155e-09	19	12900572	R	II		IGR	shore	IGR-shore	chr19:12900676-12901254
cg27312652	0.961214	0.143102	0.818112	1.55174e-12	1.57155e-09	21	38073517	R	I	SIM2	Body	island	Body-island	chr21:38068193-38073891
cg16135716	0.0505449	0.859016	-0.808471	1.55314e-12	1.57155e-09	12	14133887	F	I	GRIN2B	TSS1500	shore	TSS1500-shore	chr12:14134626-14135242
cg20742981	0.933268	0.0542681	0.879	1.55527e-12	1.57155e-09	22	31644190	R	II	LIMK2	TSS200	opensea	TSS200-opensea
cg24144083	0.0341488	0.950849	-0.9167	1.56017e-12	1.57222e-09	3	36805814	R	I		IGR	shore	IGR-shore	chr3:36805949-36806214
cg10952297	0.958563	0.0455293	0.913034	1.56352e-12	1.57222e-09	2	158175831	F	II	ERMN	3'UTR	opensea	3'UTR-opensea
cg10418162	0.961461	0.129036	0.832426	1.57659e-12	1.57833e-09	16	54316270	R	II		IGR	shore	IGR-shore	chr16:54316903-54317149
cg09647921	0.953812	0.233572	0.72024	1.57719e-12	1.57833e-09	12	72540611	R	II		IGR	opensea	IGR-opensea
cg16804899	0.915305	0.0204338	0.894871	1.58707e-12	1.5844e-09	2	27805965	R	I	ZNF512	1stExon	island	1stExon-island	chr2:27805754-27806078
cg19548181	0.866484	0.124883	0.7416	1.59532e-12	1.5872e-09	10	1609753	F	II	ADARB2	Body	opensea	Body-opensea
cg22322343	0.129441	0.795047	-0.665606	1.59945e-12	1.5872e-09	18	25755311	F	II	CDH2	Body	shore	Body-shore	chr18:25755414-25758175
cg10466421	0.915476	0.0621092	0.853367	1.61267e-12	1.5872e-09	21	27010696	R	II	JAM2	TSS1500	shore	TSS1500-shore	chr21:27011624-27012398
cg12256941	0.955578	0.148118	0.80746	1.61444e-12	1.5872e-09	18	13026680	R	II	CEP192	Body	opensea	Body-opensea
cg04451579	0.829338	0.0397949	0.789543	1.62617e-12	1.5872e-09	7	32059706	R	II	PDE1C	Body	opensea	Body-opensea
cg02189017	0.953331	0.147569	0.805762	1.62751e-12	1.5872e-09	7	158933456	F	II	VIPR2	Body	shelf	Body-shelf	chr7:158936507-158938492
cg26672452	0.898679	0.0622276	0.836451	1.63115e-12	1.5872e-09	16	88794582	R	II	FAM38A	Body	shore	Body-shore	chr16:88793071-88793877
cg08268254	0.0358654	0.902833	-0.866968	1.63759e-12	1.5872e-09	14	69620440	R	I	DCAF5	TSS1500	island	TSS1500-island	chr14:69619828-69620458
cg25039186	0.777833	0.120809	0.657025	1.63804e-12	1.5872e-09	2	220853885	F	II		IGR	opensea	IGR-opensea
cg23099578	0.915764	0.026944	0.88882	1.6412e-12	1.5872e-09	5	98541874	R	II		IGR	opensea	IGR-opensea
cg21571339	0.171415	0.970305	-0.79889	1.64237e-12	1.5872e-09	14	86001111	F	II	FLRT2	5'UTR	shore	5'UTR-shore	chr14:85999532-86000478
cg17169397	0.908361	0.0274706	0.88089	1.64574e-12	1.5872e-09	7	32111453	R	II	PDE1C	TSS1500	shore	TSS1500-shore	chr7:32110063-32110910
cg22193912	0.196947	0.980387	-0.78344	1.6461e-12	1.5872e-09	17	79881523	F	I	MAFG	5'UTR	shore	5'UTR-shore	chr17:79880449-79880872
cg11554507	0.954574	0.0131358	0.941438	1.64812e-12	1.5872e-09	7	31380572	F	II	NEUROD6	TSS200	opensea	TSS200-opensea
cg00426709	0.952965	0.027036	0.925929	1.65219e-12	1.5872e-09	6	100067930	F	II		IGR	shore	IGR-shore	chr6:100066405-100067277
cg22183373	0.726858	0.0548017	0.672056	1.65319e-12	1.5872e-09	4	24806777	F	II		IGR	opensea	IGR-opensea
cg11468835	0.694728	0.0506847	0.644043	1.655e-12	1.5872e-09	11	63998438	F	II	DNAJC4	Body	shore	Body-shore	chr11:63997662-63998412
cg13913933	0.964814	0.255188	0.709626	1.65866e-12	1.5872e-09	2	59202222	F	II		IGR	opensea	IGR-opensea
cg21574349	0.837141	0.0640786	0.773063	1.66939e-12	1.58744e-09	3	185080951	F	I	MAP3K13	TSS200	opensea	TSS200-opensea
cg09906066	0.975417	0.147398	0.828019	1.6722e-12	1.58744e-09	12	40959011	F	II		IGR	opensea	IGR-opensea
cg14165772	0.894572	0.275078	0.619494	1.67353e-12	1.58744e-09	1	2847632	R	II		IGR	shore	IGR-shore	chr1:2847056-2847288
cg01706789	0.125874	0.943409	-0.817535	1.67421e-12	1.58744e-09	3	107646883	F	I	LOC285205	Body	island	Body-island	chr3:107646470-107646941
cg19753914	0.19667	0.952221	-0.755551	1.68032e-12	1.58859e-09	2	189305149	F	II	GULP1	5'UTR	opensea	5'UTR-opensea
cg27160524	0.781425	0.0285053	0.75292	1.68397e-12	1.58859e-09	2	1691184	R	II	PXDN	Body	opensea	Body-opensea
cg24679453	0.954746	0.141077	0.813669	1.68854e-12	1.58859e-09	1	3079069	F	I	PRDM16	Body	shore	Body-shore	chr1:3080934-3081292
cg00764796	0.927389	0.0488436	0.878545	1.69486e-12	1.58859e-09	16	433504	R	I	LOC100134368	Body	shore	Body-shore	chr16:431189-432810
cg16204717	0.87037	0.0462853	0.824085	1.69886e-12	1.58859e-09	12	65894458	F	II		IGR	opensea	IGR-opensea
cg25365934	0.890768	0.0950013	0.795767	1.7e-12	1.58859e-09	10	77155376	F	I		IGR	island	IGR-island	chr10:77155128-77169600
cg18129755	0.925006	0.0765492	0.848457	1.70526e-12	1.58859e-09	4	156680029	R	I	GUCY1B3	TSS200	shore	TSS200-shore	chr4:156680095-156681386
cg11006960	0.692337	0.04423	0.648107	1.70602e-12	1.58859e-09	5	3180918	R	II		IGR	opensea	IGR-opensea
cg05651778	0.0811497	0.798944	-0.717794	1.72048e-12	1.59099e-09	17	60729731	R	I	MRC2	Body	island	Body-island	chr17:60729645-60730269
cg09119881	0.813332	0.132644	0.680688	1.72072e-12	1.59099e-09	16	86591940	F	II		IGR	shelf	IGR-shelf	chr16:86588435-86589513
cg04840051	0.0257791	0.607952	-0.582173	1.72368e-12	1.59099e-09	10	112582591	F	II	RBM20	Body	opensea	Body-opensea
cg23084951	0.946871	0.0542201	0.892651	1.72393e-12	1.59099e-09	6	28304088	F	II	ZNF323	1stExon	opensea	1stExon-opensea
cg00325750	0.800917	0.0396266	0.76129	1.73134e-12	1.59429e-09	5	50675041	F	II		IGR	shelf	IGR-shelf	chr5:50678632-50679375
cg09931793	0.908069	0.10547	0.802599	1.74318e-12	1.60164e-09	9	114090261	R	II	OR2K2	1stExon	opensea	1stExon-opensea
cg18125814	0.92993	0.0534172	0.876513	1.7561e-12	1.60165e-09	11	49455214	F	II		IGR	shore	IGR-shore	chr11:49455935-49456211
cg01057656	0.972675	0.0359594	0.936715	1.76365e-12	1.60165e-09	19	45281140	F	I	CBLC	5'UTR	island	5'UTR-island	chr19:45281133-45281355
cg14287112	0.0671346	0.884118	-0.816984	1.76532e-12	1.60165e-09	6	133562485	F	I	EYA4	TSS200	island	TSS200-island	chr6:133562086-133563586
cg11777917	0.146743	0.939572	-0.792829	1.76982e-12	1.60165e-09	4	1804816	F	I	FGFR3	Body	island	Body-island	chr4:1803076-1805672
cg23375593	0.969774	0.0785064	0.891268	1.77145e-12	1.60165e-09	10	1690988	F	II	ADARB2	Body	opensea	Body-opensea
cg25716102	0.835009	0.0344047	0.800604	1.78013e-12	1.60165e-09	2	59156510	F	II		IGR	opensea	IGR-opensea
cg05534676	0.967491	0.0422065	0.925284	1.78462e-12	1.60165e-09	7	31378807	R	II	NEUROD6	Body	shelf	Body-shelf	chr7:31375845-31376542
cg24605023	0.919362	0.267573	0.651789	1.78471e-12	1.60165e-09	3	62654733	R	II	CADPS	Body	opensea	Body-opensea
cg04545556	0.844348	0.257064	0.587284	1.7856e-12	1.60165e-09	7	98256076	F	II	NPTX2	Body	opensea	Body-opensea
cg25857695	0.84385	0.0880978	0.755752	1.78626e-12	1.60165e-09	3	180100722	R	II		IGR	opensea	IGR-opensea
cg25461827	0.0238895	0.930528	-0.906639	1.78832e-12	1.60165e-09	5	133801682	F	I		IGR	island	IGR-island	chr5:133801506-133801742
cg09374123	0.849432	0.145592	0.703841	1.78947e-12	1.60165e-09	6	150379008	R	I		IGR	island	IGR-island	chr6:150378838-150379048
cg14450605	0.942601	0.0220361	0.920565	1.79596e-12	1.60359e-09	10	51572496	R	II	NCOA4	5'UTR	island	5'UTR-island	chr10:51572198-51572620
cg27453036	0.880743	0.0763138	0.804429	1.79936e-12	1.60359e-09	11	103907406	R	II	PDGFD	Body	island	Body-island	chr11:103907405-103907990
cg06177627	0.915155	0.141266	0.773888	1.80435e-12	1.6046e-09	1	23751208	R	I	TCEA3	1stExon	island	1stExon-island	chr1:23750508-23751663
cg18679487	0.975918	0.0436222	0.932296	1.81416e-12	1.60647e-09	10	133783302	F	I	BNIP3	Body	opensea	Body-opensea
cg27488452	0.86161	0.186085	0.675525	1.81857e-12	1.60647e-09	12	65913210	F	II		IGR	opensea	IGR-opensea
cg19929006	0.957149	0.0904911	0.866658	1.82071e-12	1.60647e-09	7	12376625	R	II	VWDE	Body	opensea	Body-opensea
cg23712462	0.819448	0.0452866	0.774162	1.8242e-12	1.60647e-09	8	139510166	F	II	FAM135B	TSS1500	shore	TSS1500-shore	chr8:139508795-139509774
cg04077199	0.876221	0.112435	0.763786	1.82869e-12	1.60647e-09	22	24989175	F	I	GGT1	5'UTR	island	5'UTR-island	chr22:24988593-24989279
cg04628434	0.959541	0.229683	0.729858	1.82966e-12	1.60647e-09	6	142622920	R	I	GPR126	TSS200	island	TSS200-island	chr6:142622583-142623453
cg16254746	0.91726	0.0993086	0.817952	1.83463e-12	1.60671e-09	6	30698843	F	II	FLOT1	Body	opensea	Body-opensea
cg02831260	0.0924454	0.947763	-0.855318	1.83853e-12	1.60671e-09	2	4720598	R	I		IGR	opensea	IGR-opensea
cg12349181	0.931663	0.0204824	0.91118	1.84196e-12	1.60671e-09	17	79057046	R	II	BAIAP2	Body	opensea	Body-opensea
cg25210884	0.907886	0.0228676	0.885019	1.84541e-12	1.60671e-09	7	32091043	R	II	PDE1C	Body	opensea	Body-opensea
cg10166314	0.693284	0.0272808	0.666003	1.86327e-12	1.61886e-09	10	2006842	F	II		IGR	opensea	IGR-opensea
cg07091412	0.0327457	0.737734	-0.704988	1.87074e-12	1.62196e-09	1	20810651	R	I	CAMK2N1	Body	island	Body-island	chr1:20810462-20813511
cg14234213	0.658091	0.0310294	0.627062	1.88374e-12	1.62983e-09	3	98216372	R	II	OR5K2	TSS200	opensea	TSS200-opensea
cg14463292	0.0419746	0.895919	-0.853944	1.89631e-12	1.63729e-09	3	192289252	R	I	FGF12	Body	opensea	Body-opensea
cg05441518	0.970841	0.187185	0.783656	1.90192e-12	1.63761e-09	10	1739453	F	II	ADARB2	Body	shore	Body-shore	chr10:1741424-1744125
cg06139893	0.938887	0.0455587	0.893328	1.91075e-12	1.63761e-09	21	47404109	R	II	COL6A1	Body	island	Body-island	chr21:47404108-47404312
cg00335712	0.849399	0.0304351	0.818964	1.91368e-12	1.63761e-09	4	94749865	F	I	ATOH1	TSS1500	island	TSS1500-island	chr4:94749495-94750998
cg25024670	0.171041	0.954798	-0.783756	1.91972e-12	1.63761e-09	12	81331796	R	II	LIN7A	TSS200	shore	TSS200-shore	chr12:81330608-81331514
cg25082959	0.0396478	0.792062	-0.752415	1.92216e-12	1.63761e-09	13	103046930	R	I	FGF14	Body	island	Body-island	chr13:103046680-103047226
cg13890428	0.958873	0.182347	0.776526	1.92227e-12	1.63761e-09	8	142316216	F	II		IGR	shelf	IGR-shelf	chr8:142318353-142319155
cg25473910	0.91235	0.0172176	0.895133	1.92858e-12	1.63761e-09	7	41254173	F	II		IGR	opensea	IGR-opensea
cg07196577	0.631867	0.0298992	0.601968	1.92945e-12	1.63761e-09	1	109850486	F	II	MYBPHL	TSS1500	opensea	TSS1500-opensea
cg07687172	0.777283	0.0656518	0.711631	1.93419e-12	1.63761e-09	16	86840653	F	II		IGR	opensea	IGR-opensea
cg05966983	0.963024	0.100548	0.862476	1.93611e-12	1.63761e-09	1	36772666	R	I	C1orf113	TSS200	island	TSS200-island	chr1:36771830-36773009
cg18116753	0.878406	0.0874752	0.79093	1.94749e-12	1.63982e-09	14	57258027	R	II		IGR	shelf	IGR-shelf	chr14:57260878-57262123
cg08125031	0.826481	0.0596551	0.766825	1.955e-12	1.63982e-09	4	21699373	R	II	KCNIP4	5'UTR	opensea	5'UTR-opensea
cg11214243	0.940385	0.1296	0.810785	1.95504e-12	1.63982e-09	11	65405388	F	II	SIPA1	TSS200	shelf	TSS200-shelf	chr11:65408344-65408631
cg14961690	0.933131	0.0275757	0.905555	1.95782e-12	1.63982e-09	11	103572029	F	II		IGR	opensea	IGR-opensea
cg03485311	0.226494	0.953034	-0.72654	1.96537e-12	1.63982e-09	7	74070894	F	II	GTF2I	TSS1500	shore	TSS1500-shore	chr7:74070951-74071154
cg07005242	0.0466178	0.717348	-0.67073	1.97032e-12	1.63982e-09	6	30431577	R	II		IGR	island	IGR-island	chr6:30431562-30432325
cg14471191	0.898457	0.0245578	0.873899	1.97181e-12	1.63982e-09	10	117818509	F	II	GFRA1	3'UTR	opensea	3'UTR-opensea
cg10334750	0.234234	0.944505	-0.710272	1.97295e-12	1.63982e-09	8	101348456	F	II		IGR	opensea	IGR-opensea
cg13316864	0.796	0.124522	0.671477	1.97426e-12	1.63982e-09	4	158065086	R	II	GLRB	Body	opensea	Body-opensea
cg18241469	0.82406	0.147887	0.676173	1.98292e-12	1.64219e-09	3	168136028	F	II	C3orf50	Body	opensea	Body-opensea
cg12125772	0.850448	0.0815986	0.76885	1.98502e-12	1.64219e-09	5	158531207	R	II		IGR	shore	IGR-shore	chr5:158531375-158531648
cg12938565	0.806436	0.054456	0.75198	1.99201e-12	1.64469e-09	6	74020018	F	I	C6orf147	Body	island	Body-island	chr6:74019428-74020053
cg05279092	0.160005	0.95534	-0.795335	2.00426e-12	1.65152e-09	17	35290458	F	I		IGR	island	IGR-island	chr17:35290403-35290663
cg24960960	0.953084	0.114995	0.838088	2.02219e-12	1.66199e-09	5	1594678	R	I	SDHAP3	TSS200	island	TSS200-island	chr5:1594238-1595027
cg16628484	0.956745	0.11312	0.843624	2.02496e-12	1.66199e-09	5	43042177	R	I	LOC153684	TSS200	island	TSS200-island	chr5:43042107-43043477
cg21270860	0.26051	0.943532	-0.683022	2.03148e-12	1.66405e-09	1	38513318	R	I	POU3F1	TSS1500	island	TSS1500-island	chr1:38510102-38513642
cg15847685	0.932755	0.253672	0.679083	2.04545e-12	1.66929e-09	4	62129666	F	II		IGR	opensea	IGR-opensea
cg17047106	0.861254	0.129754	0.731501	2.04892e-12	1.66929e-09	8	131961479	F	II	ADCY8	Body	opensea	Body-opensea
cg08343881	0.907041	0.0603218	0.846719	2.05044e-12	1.66929e-09	6	28304075	R	I	ZNF323	1stExon	opensea	1stExon-opensea
cg17786845	0.947181	0.224071	0.723111	2.06532e-12	1.66929e-09	3	134529302	R	II	EPHB1	Body	opensea	Body-opensea
cg07020604	0.923196	0.235918	0.687278	2.06815e-12	1.66929e-09	7	12363490	F	II		IGR	opensea	IGR-opensea
cg19187831	0.687916	0.0255775	0.662339	2.07309e-12	1.66929e-09	11	67232316	R	I	TMEM134	Body	island	Body-island	chr11:67232298-67232558
cg21519787	0.918407	0.0293586	0.889048	2.07324e-12	1.66929e-09	19	49133421	R	II	SPHK2	3'UTR	island	3'UTR-island	chr19:49132603-49134291
cg22758697	0.910216	0.063365	0.846851	2.07491e-12	1.66929e-09	10	51572216	R	II	NCOA4	TSS200	island	TSS200-island	chr10:51572198-51572620
cg03538565	0.876315	0.185682	0.690633	2.07539e-12	1.66929e-09	16	492969	F	II	RAB11FIP3	Body	opensea	Body-opensea
cg07543138	0.905643	0.0193966	0.886246	2.07894e-12	1.66929e-09	21	16434067	R	II	NRIP1	5'UTR	shelf	5'UTR-shelf	chr21:16436496-16437864
cg24119225	0.724072	0.023554	0.700518	2.0821e-12	1.66929e-09	5	140344483	F	II	PCDHA7	Body	shore	Body-shore	chr5:140346105-140346931
cg02619087	0.915267	0.0284015	0.886865	2.09139e-12	1.67026e-09	12	103838906	R	II	C12orf42	Body	opensea	Body-opensea
cg03425262	0.92873	0.264848	0.663882	2.09209e-12	1.67026e-09	10	134738509	F	II		IGR	island	IGR-island	chr10:134738218-134738704
cg26912861	0.918431	0.103609	0.814822	2.09537e-12	1.67026e-09	X	23354664	R	II	PTCHD1	Body	shore	Body-shore	chrX:23351142-23353639
cg04413782	0.890117	0.106531	0.783586	2.10311e-12	1.67322e-09	8	143055011	F	I		IGR	island	IGR-island	chr8:143054784-143055048
cg18019017	0.756204	0.139089	0.617115	2.10744e-12	1.67346e-09	6	78173408	R	I	HTR1B	TSS1500	island	TSS1500-island	chr6:78172231-78174088
cg00524220	0.947323	0.181281	0.766042	2.11845e-12	1.67796e-09	19	3098963	R	II	GNA11	Body	shore	Body-shore	chr19:3097564-3097793
cg23016257	0.937192	0.0299399	0.907252	2.13246e-12	1.67796e-09	7	31377934	F	II	NEUROD6	Body	shore	Body-shore	chr7:31375845-31376542
cg07782620	0.650349	0.0393821	0.610967	2.1366e-12	1.67796e-09	4	155105000	F	II		IGR	opensea	IGR-opensea
cg12160850	0.935469	0.0753588	0.860111	2.13986e-12	1.67796e-09	2	49143238	F	I		IGR	opensea	IGR-opensea
cg03084949	0.777824	0.0191795	0.758645	2.14395e-12	1.67796e-09	11	67232511	R	II	TMEM134	Body	island	Body-island	chr11:67232298-67232558
cg12348970	0.916533	0.0274063	0.889126	2.14686e-12	1.67796e-09	9	19786543	R	II	SLC24A2	1stExon	shore	1stExon-shore	chr9:19788215-19789288
cg11424682	0.681798	0.025004	0.656794	2.14756e-12	1.67796e-09	11	63997740	F	I	DNAJC4	TSS200	island	TSS200-island	chr11:63997662-63998412
cg20335293	0.951527	0.0376799	0.913847	2.1509e-12	1.67796e-09	2	156586057	R	II		IGR	opensea	IGR-opensea
cg22365906	0.937151	0.0480035	0.889148	2.15262e-12	1.67796e-09	12	99548546	R	II	ANKS1B	TSS200	opensea	TSS200-opensea
cg03120289	0.0349782	0.635476	-0.600498	2.15456e-12	1.67796e-09	1	99470550	F	I	LPPR5	TSS200	island	TSS200-island	chr1:99469932-99470968
cg17407629	0.917198	0.0538748	0.863323	2.15944e-12	1.67796e-09	5	102200701	F	II	PAM	TSS1500	shore	TSS1500-shore	chr5:102201583-102201912
cg11117878	0.831655	0.0610447	0.770611	2.16236e-12	1.67796e-09	7	35294949	F	II	TBX20	TSS1500	shore	TSS1500-shore	chr7:35296921-35298218
cg09896346	0.884382	0.0523485	0.832033	2.17262e-12	1.67796e-09	1	23751195	R	I	TCEA3	1stExon	island	1stExon-island	chr1:23750508-23751663
cg19158549	0.942346	0.229016	0.71333	2.17467e-12	1.67796e-09	1	3140906	R	II	PRDM16	Body	opensea	Body-opensea
cg05703230	0.771142	0.0402513	0.730891	2.17483e-12	1.67796e-09	4	14112376	R	II		IGR	opensea	IGR-opensea
cg09564253	0.23775	0.791419	-0.553669	2.17831e-12	1.67796e-09	17	37028105	F	II	LASP1	Body	shore	Body-shore	chr17:37025737-37027104
cg26281476	0.951461	0.0901293	0.861332	2.1818e-12	1.67796e-09	4	62719007	F	II	LPHN3	Body	opensea	Body-opensea
cg15035476	0.908583	0.0567531	0.85183	2.19391e-12	1.68416e-09	19	46457107	F	II	NOVA2	Body	shore	Body-shore	chr19:46456209-46456503
cg01419567	0.892718	0.0622704	0.830447	2.19876e-12	1.68477e-09	8	77594595	R	I	ZFHX4	5'UTR	island	5'UTR-island	chr8:77594255-77594860
cg04672622	0.744428	0.0401821	0.704246	2.2066e-12	1.6853e-09	12	114724257	F	II		IGR	opensea	IGR-opensea
cg07627639	0.657699	0.0131403	0.644559	2.21073e-12	1.6853e-09	16	55544136	F	II	LPCAT2	Body	shore	Body-shore	chr16:55542920-55543274
cg25236050	0.870768	0.036677	0.834091	2.21163e-12	1.6853e-09	12	55794783	R	II	OR6C65	1stExon	opensea	1stExon-opensea
cg00207939	0.911447	0.229912	0.681535	2.22964e-12	1.69453e-09	2	150573311	F	II		IGR	opensea	IGR-opensea
cg04201675	0.0728043	0.892758	-0.819954	2.23191e-12	1.69453e-09	14	95403054	F	I		IGR	opensea	IGR-opensea
cg23468002	0.948407	0.0625493	0.885858	2.25283e-12	1.70126e-09	5	158532401	F	I		IGR	island	IGR-island	chr5:158532294-158532502
cg02973693	0.947174	0.0146193	0.932555	2.25471e-12	1.70126e-09	16	73085092	R	II	ZFHX3	5'UTR	shelf	5'UTR-shelf	chr16:73081590-73082565
cg01268322	0.73278	0.16642	0.56636	2.25883e-12	1.70126e-09	14	88606697	R	II		IGR	opensea	IGR-opensea
cg07318204	0.919137	0.0302997	0.888837	2.26137e-12	1.70126e-09	4	145566441	R	I	HHIP	TSS1500	island	TSS1500-island	chr4:145566242-145567413
cg21784272	0.866351	0.141639	0.724712	2.26625e-12	1.70126e-09	4	187646396	R	II	FAT1	TSS1500	island	TSS1500-island	chr4:187644319-187648253
cg04907523	0.977741	0.066265	0.911476	2.27189e-12	1.70126e-09	1	213124896	F	I	VASH2	Body	island	Body-island	chr1:213123647-213125092
cg25859489	0.764601	0.115655	0.648946	2.27199e-12	1.70126e-09	11	103908787	R	II	PDGFD	Body	shore	Body-shore	chr11:103907405-103907990
cg11356398	0.902989	0.0229369	0.880052	2.27354e-12	1.70126e-09	10	133783182	F	II	BNIP3	Body	opensea	Body-opensea
cg08086724	0.915802	0.177949	0.737853	2.28674e-12	1.70618e-09	14	36973204	R	I	SFTA3	Body	island	Body-island	chr14:36973169-36973740
cg02571055	0.862874	0.0830399	0.779834	2.28833e-12	1.70618e-09	6	158896790	F	I	TULP4	Body	opensea	Body-opensea
cg14549524	0.873009	0.12095	0.752059	2.30162e-12	1.70998e-09	6	24140822	F	I	NRSN1	Body	opensea	Body-opensea
cg02616647	0.724365	0.0637298	0.660635	2.31151e-12	1.70998e-09	4	14446755	F	II		IGR	opensea	IGR-opensea
cg05955831	0.744708	0.0430078	0.7017	2.31182e-12	1.70998e-09	15	77568977	F	II	SGK269	5'UTR	opensea	5'UTR-opensea
cg19477793	0.894566	0.0561511	0.838415	2.31416e-12	1.70998e-09	17	52027331	F	II		IGR	opensea	IGR-opensea
cg12366895	0.774519	0.0962039	0.678315	2.31455e-12	1.70998e-09	13	112613543	F	II		IGR	shelf	IGR-shelf	chr13:112610658-112611433
cg08461752	0.120909	0.892455	-0.771546	2.31813e-12	1.70998e-09	10	43522343	F	I		IGR	opensea	IGR-opensea
cg12664209	0.206459	0.946626	-0.740167	2.32253e-12	1.71014e-09	20	13200954	F	I	ISM1	TSS1500	island	TSS1500-island	chr20:13200670-13202616
cg20120939	0.660876	0.0269907	0.633886	2.32658e-12	1.71014e-09	11	105010531	R	II	CARD18	TSS200	opensea	TSS200-opensea
cg01029395	0.839888	0.0511652	0.788722	2.33358e-12	1.71196e-09	22	35019788	F	II		IGR	opensea	IGR-opensea
cg20119987	0.85231	0.0464462	0.805864	2.3373e-12	1.71196e-09	7	31557240	R	I	CCDC129	1stExon	opensea	1stExon-opensea
cg19571015	0.878188	0.0790989	0.799089	2.34824e-12	1.71431e-09	8	76227159	F	II		IGR	opensea	IGR-opensea
cg05012825	0.651588	0.0225187	0.629069	2.34877e-12	1.71431e-09	19	45147078	R	I	PVR	TSS200	island	TSS200-island	chr19:45147074-45147721
cg09966364	0.925899	0.153818	0.77208	2.35731e-12	1.71753e-09	19	35644908	F	I	FXYD5	TSS1500	shore	TSS1500-shore	chr19:35645597-35646047
cg08594936	0.87063	0.0387476	0.831882	2.36876e-12	1.718e-09	7	31726704	R	II	C7orf16	TSS200	opensea	TSS200-opensea
cg09289148	0.784856	0.0720768	0.712779	2.37232e-12	1.718e-09	16	1480869	R	I		IGR	island	IGR-island	chr16:1480844-1481045
cg15894365	0.905308	0.0179637	0.887345	2.37849e-12	1.718e-09	17	15248133	F	II		IGR	shelf	IGR-shelf	chr17:15244705-15245126
cg06857674	0.757143	0.0731959	0.683947	2.38568e-12	1.718e-09	5	175110641	R	I	HRH2	Body	opensea	Body-opensea
cg25403922	0.742985	0.0301088	0.712876	2.39021e-12	1.718e-09	5	144921742	R	II		IGR	opensea	IGR-opensea
cg21664636	0.784715	0.0506399	0.734075	2.39054e-12	1.718e-09	3	70432664	R	I		IGR	opensea	IGR-opensea
cg02642296	0.950384	0.0583465	0.892037	2.39528e-12	1.718e-09	12	55780133	R	II		IGR	opensea	IGR-opensea
cg00893522	0.77915	0.0819703	0.69718	2.39616e-12	1.718e-09	6	125677906	F	II		IGR	opensea	IGR-opensea
cg19786733	0.87709	0.0241047	0.852986	2.39703e-12	1.718e-09	4	39449130	F	II	KLB	Body	shore	Body-shore	chr4:39448184-39449054
cg15405515	0.94894	0.349862	0.599077	2.39932e-12	1.718e-09	10	87180675	F	II		IGR	opensea	IGR-opensea
cg14989033	0.808199	0.0314682	0.776731	2.41426e-12	1.7252e-09	1	215179151	F	II	KCNK2	1stExon	opensea	1stExon-opensea
cg01246716	0.959607	0.20141	0.758197	2.42324e-12	1.7252e-09	6	114176300	F	I		IGR	shelf	IGR-shelf	chr6:114179734-114181226
cg26100083	0.90907	0.101707	0.807363	2.42581e-12	1.7252e-09	4	16789759	R	II	LDB2	Body	opensea	Body-opensea
cg25353990	0.786784	0.0175581	0.769226	2.42599e-12	1.7252e-09	5	158164199	R	II	EBF1	Body	opensea	Body-opensea
cg23453238	0.962569	0.335575	0.626994	2.43271e-12	1.72702e-09	10	117884825	R	II	GFRA1	Body	island	Body-island	chr10:117884813-117885029
cg08039301	0.172231	0.757776	-0.585545	2.45863e-12	1.74244e-09	17	47072907	F	I		IGR	island	IGR-island	chr17:47072820-47076042
cg11210374	0.964119	0.12652	0.837599	2.46347e-12	1.7429e-09	8	2798026	R	II	CSMD1	Body	opensea	Body-opensea
cg27500027	0.235912	0.957004	-0.721092	2.47116e-12	1.74339e-09	16	22173584	R	II		IGR	shore	IGR-shore	chr16:22173678-22173920
cg22509807	0.860911	0.0365242	0.824387	2.47257e-12	1.74339e-09	3	179870362	R	II		IGR	opensea	IGR-opensea
cg07908870	0.0427974	0.637339	-0.594542	2.48577e-12	1.74513e-09	3	192634364	R	I	C3orf59	Body	island	Body-island	chr3:192634309-192635967
cg20849835	0.955577	0.0976244	0.857952	2.48746e-12	1.74513e-09	3	115124600	F	II		IGR	opensea	IGR-opensea
cg06506864	0.944275	0.306079	0.638196	2.48864e-12	1.74513e-09	7	34698188	F	II	NPSR1	Body	opensea	Body-opensea
cg22664296	0.978115	0.0423729	0.935742	2.49652e-12	1.74513e-09	4	156680518	R	I	GUCY1B3	Body	island	Body-island	chr4:156680095-156681386
cg25108022	0.250873	0.978396	-0.727522	2.49749e-12	1.74513e-09	5	172199313	F	I	DUSP1	TSS1500	island	TSS1500-island	chr5:172197482-172199606
cg18083817	0.884366	0.0985538	0.785812	2.50356e-12	1.74513e-09	1	44401760	F	II	ARTN	1stExon	island	1stExon-island	chr1:44401757-44402423
cg17166262	0.945288	0.1799	0.765387	2.511e-12	1.74513e-09	6	27521041	R	II		IGR	opensea	IGR-opensea
cg26134619	0.789903	0.052611	0.737292	2.51162e-12	1.74513e-09	4	17325429	R	II		IGR	opensea	IGR-opensea
cg02487061	0.809901	0.100285	0.709616	2.51285e-12	1.74513e-09	1	85721250	F	II	C1orf52	Body	shelf	Body-shelf	chr1:85724701-85725524
cg01518723	0.966476	0.338787	0.627689	2.52081e-12	1.74688e-09	17	46131583	R	II	NFE2L1	Body	opensea	Body-opensea
cg04680304	0.828632	0.0566511	0.771981	2.52378e-12	1.74688e-09	11	4116184	F	II	RRM1	5'UTR	island	5'UTR-island	chr11:4115689-4116489
cg21054147	0.839399	0.235407	0.603992	2.52895e-12	1.74754e-09	22	49495056	R	I		IGR	shelf	IGR-shelf	chr22:49498162-49498377
cg12975603	0.750801	0.0537571	0.697044	2.55803e-12	1.76202e-09	8	1202762	R	II		IGR	opensea	IGR-opensea
cg05513908	0.918438	0.0475662	0.870871	2.56461e-12	1.76202e-09	22	24989248	R	I	C22orf36	TSS1500	island	TSS1500-island	chr22:24988593-24989279
cg01964170	0.0679376	0.859644	-0.791707	2.57062e-12	1.76202e-09	14	54414764	F	II		IGR	shore	IGR-shore	chr14:54413304-54413764
cg11166197	0.670124	0.0609298	0.609194	2.5709e-12	1.76202e-09	X	151561584	F	II	GABRA3	5'UTR	opensea	5'UTR-opensea
cg14866117	0.863917	0.11685	0.747067	2.57112e-12	1.76202e-09	20	865954	R	II	ANGPT4	Body	island	Body-island	chr20:865828-866064
cg10143823	0.947889	0.0500209	0.897868	2.57714e-12	1.76283e-09	14	28192481	R	II		IGR	opensea	IGR-opensea
cg00472710	0.668554	0.0827576	0.585797	2.58411e-12	1.76283e-09	3	151178727	F	II		IGR	island	IGR-island	chr3:151178623-151178984
cg26311677	0.930917	0.397148	0.533768	2.58839e-12	1.76283e-09	3	168142949	F	II	C3orf50	Body	opensea	Body-opensea
cg16924963	0.793373	0.16011	0.633263	2.59486e-12	1.76283e-09	18	76122611	R	II		IGR	shore	IGR-shore	chr18:76123612-76123926
cg26893600	0.805375	0.0338664	0.771509	2.59762e-12	1.76283e-09	11	104758766	R	II	CASP12	Body	opensea	Body-opensea
cg01710607	0.936699	0.0450495	0.891649	2.60505e-12	1.76283e-09	3	115417878	R	II	GAP43	Body	opensea	Body-opensea
cg07456480	0.729268	0.0443766	0.684891	2.60947e-12	1.76283e-09	17	32132717	R	II	ACCN1	Body	opensea	Body-opensea
cg03773882	0.878211	0.0544564	0.823755	2.61064e-12	1.76283e-09	1	247921487	F	II	OR1C1	1stExon	opensea	1stExon-opensea
cg20090162	0.11367	0.686168	-0.572497	2.61642e-12	1.76283e-09	2	47261900	F	I	TTC7A	Body	opensea	Body-opensea
cg00083993	0.870226	0.0561594	0.814067	2.62557e-12	1.76283e-09	5	146133678	F	II	PPP2R2B	Body	opensea	Body-opensea
cg03760589	0.813035	0.0963798	0.716655	2.62689e-12	1.76283e-09	1	170630397	F	II		IGR	shore	IGR-shore	chr1:170630456-170630851
cg05897028	0.742443	0.0703585	0.672085	2.63154e-12	1.76283e-09	20	47252940	R	I	PREX1	Body	island	Body-island	chr20:47252934-47253218
cg12045030	0.754087	0.129308	0.624778	2.63181e-12	1.76283e-09	2	220865785	R	II		IGR	opensea	IGR-opensea
cg25711246	0.873688	0.0436121	0.830076	2.63784e-12	1.76283e-09	12	4917426	R	II	KCNA6	TSS1500	shore	TSS1500-shore	chr12:4918273-4919657
cg19596204	0.976504	0.109642	0.866862	2.6382e-12	1.76283e-09	19	18548583	R	I	ISYNA1	Body	island	Body-island	chr19:18543828-18549161
cg08162426	0.922329	0.103249	0.819079	2.64021e-12	1.76283e-09	12	39139855	R	II	CPNE8	Body	opensea	Body-opensea
cg09766671	0.9626	0.20387	0.758729	2.64644e-12	1.76296e-09	19	8595087	R	II	MYO1F	Body	island	Body-island	chr19:8595086-8595471
cg07333046	0.945187	0.0692818	0.875905	2.64916e-12	1.76296e-09	10	51572323	R	II	NCOA4	TSS200	island	TSS200-island	chr10:51572198-51572620
cg11492063	0.972898	0.157028	0.81587	2.6646e-12	1.76296e-09	17	5990345	R	I	WSCD1	Body	opensea	Body-opensea
cg17921548	0.867772	0.084777	0.782995	2.66578e-12	1.76296e-09	5	143678450	R	II	KCTD16	Body	opensea	Body-opensea
cg14974711	0.250821	0.838847	-0.588026	2.66735e-12	1.76296e-09	16	3096477	R	II	MMP25	TSS1500	island	TSS1500-island	chr16:3095600-3097033
cg06705366	0.356709	0.93942	-0.58271	2.66864e-12	1.76296e-09	5	74162621	F	I	FAM169A	TSS200	island	TSS200-island	chr5:74161536-74162716
cg23404612	0.810189	0.0157473	0.794442	2.67439e-12	1.76296e-09	X	101400003	R	II		IGR	shelf	IGR-shelf	chrX:101397305-101397514
cg23286903	0.20241	0.905703	-0.703293	2.6783e-12	1.76296e-09	4	1806522	F	II	FGFR3	Body	island	Body-island	chr4:1806488-1806696
cg12418535	0.930175	0.0918141	0.838361	2.67862e-12	1.76296e-09	2	119607192	F	II	EN1	TSS1500	shore	TSS1500-shore	chr2:119607378-119607910
cg11229663	0.948623	0.0648369	0.883786	2.693e-12	1.76376e-09	10	52843235	R	II	PRKG1	Body	opensea	Body-opensea
cg07517739	0.562223	0.0300812	0.532142	2.69428e-12	1.76376e-09	10	132364391	F	II		IGR	shore	IGR-shore	chr10:132365685-132365981
cg04741133	0.808309	0.0154454	0.792864	2.69839e-12	1.76376e-09	5	43042726	F	II	LOC153684	Body	island	Body-island	chr5:43042107-43043477
cg21985590	0.90398	0.294032	0.609948	2.69844e-12	1.76376e-09	6	84563910	R	II	RIPPLY2	Body	shore	Body-shore	chr6:84562820-84563758
cg20071203	0.844944	0.0511591	0.793784	2.70172e-12	1.76376e-09	X	150351493	R	II		IGR	opensea	IGR-opensea
cg06635133	0.571145	0.0103291	0.560815	2.70555e-12	1.76376e-09	16	17528276	R	II	XYLT1	Body	opensea	Body-opensea
cg00219169	0.829031	0.0149001	0.814131	2.71169e-12	1.76376e-09	10	530951	F	II	DIP2C	Body	island	Body-island	chr10:530713-531099
cg04066147	0.698971	0.0576472	0.641324	2.7138e-12	1.76376e-09	7	77854601	R	II	MAGI2	Body	opensea	Body-opensea
cg19170991	0.962484	0.0930528	0.869431	2.73161e-12	1.77256e-09	10	71088038	F	II	HK1	Body	opensea	Body-opensea
cg00852595	0.965001	0.0187296	0.946271	2.74042e-12	1.7755e-09	12	99548437	F	II	ANKS1B	1stExon	opensea	1stExon-opensea
cg04050463	0.886712	0.0610094	0.825702	2.74942e-12	1.77559e-09	6	170602486	F	II		IGR	shore	IGR-shore	chr6:170604411-170606479
cg24433477	0.111463	0.973372	-0.861909	2.75615e-12	1.77559e-09	3	85042454	F	II	CADM2	Body	opensea	Body-opensea
cg20585410	0.944067	0.0768686	0.867198	2.75736e-12	1.77559e-09	X	110654569	F	II	DCX	5'UTR	opensea	5'UTR-opensea
cg04578631	0.882983	0.188698	0.694285	2.76704e-12	1.77559e-09	14	101532352	R	I	MIR656	TSS1500	island	TSS1500-island	chr14:101531643-101532384
cg02129712	0.823497	0.168835	0.654662	2.77213e-12	1.77559e-09	8	56090701	F	II	XKR4	Body	opensea	Body-opensea
cg08316983	0.886692	0.124346	0.762345	2.77286e-12	1.77559e-09	4	14067054	F	II		IGR	opensea	IGR-opensea
cg22352717	0.14723	0.888961	-0.741731	2.77409e-12	1.77559e-09	2	132285972	F	I	CCDC74A	Body	island	Body-island	chr2:132285408-132285992
cg14503180	0.8801	0.135077	0.745023	2.7879e-12	1.77559e-09	11	46354630	F	I	DGKZ	TSS200	island	TSS200-island	chr11:46354091-46355190
cg26791197	0.917763	0.0538416	0.863922	2.78933e-12	1.77559e-09	1	248307068	F	II	OR2M5	TSS1500	opensea	TSS1500-opensea
cg14989642	0.578516	0.0240908	0.554426	2.78966e-12	1.77559e-09	6	26224013	R	II	HIST1H3E	TSS1500	shore	TSS1500-shore	chr6:26225386-26225790
cg18308184	0.934663	0.0812637	0.853399	2.79532e-12	1.77559e-09	4	21699435	F	II	KCNIP4	5'UTR	opensea	5'UTR-opensea
cg06716730	0.950265	0.280092	0.670172	2.79646e-12	1.77559e-09	17	35851459	R	II	DUSP14	5'UTR	shore	5'UTR-shore	chr17:35849290-35850483
cg02275784	0.92518	0.123708	0.801473	2.7992e-12	1.77559e-09	11	85242554	R	II	DLG2	Body	opensea	Body-opensea
cg16013223	0.77901	0.0745803	0.70443	2.80171e-12	1.77559e-09	8	56437691	R	II	XKR4	3'UTR	opensea	3'UTR-opensea
cg18236250	0.842682	0.0864856	0.756197	2.8089e-12	1.77559e-09	4	16791106	F	II	LDB2	Body	opensea	Body-opensea
cg01159294	0.811413	0.0372327	0.774181	2.80897e-12	1.77559e-09	5	143763289	F	II	KCTD16	Body	opensea	Body-opensea
cg26005485	0.78636	0.0199069	0.766453	2.82615e-12	1.78042e-09	8	139508496	F	II	FAM135B	5'UTR	shore	5'UTR-shore	chr8:139508795-139509774
cg25606097	0.662974	0.0559632	0.607011	2.8271e-12	1.78042e-09	1	170040953	R	II	KIFAP3	Body	shelf	Body-shelf	chr1:170043610-170043997
cg02976309	0.350876	0.979865	-0.628989	2.82947e-12	1.78042e-09	6	52441305	R	I	TRAM2	Body	island	Body-island	chr6:52441269-52441793
cg17207590	0.305612	0.975373	-0.669762	2.83394e-12	1.78053e-09	15	63570580	R	II	APH1B	Body	shore	Body-shore	chr15:63569296-63570100
cg19537645	0.208294	0.88201	-0.673716	2.83903e-12	1.78104e-09	5	172199418	F	I	DUSP1	TSS1500	island	TSS1500-island	chr5:172197482-172199606
cg01486610	0.945909	0.0633033	0.882606	2.86799e-12	1.78999e-09	8	42749175	F	II	RNF170	5'UTR	shelf	5'UTR-shelf	chr8:42751212-42753132
cg26150142	0.71944	0.0323949	0.687045	2.8708e-12	1.78999e-09	1	248102842	R	II	OR2L13	5'UTR	shelf	5'UTR-shelf	chr1:248100325-248100726
cg19502920	0.106367	0.933219	-0.826853	2.87504e-12	1.78999e-09	17	35290635	R	II		IGR	island	IGR-island	chr17:35290403-35290663
cg00688630	0.710227	0.0329912	0.677236	2.88625e-12	1.78999e-09	1	244098841	R	II		IGR	shelf	IGR-shelf	chr1:244094755-244095117
cg05966371	0.602931	0.0386879	0.564243	2.89118e-12	1.78999e-09	5	1974013	R	II		IGR	opensea	IGR-opensea
cg18681426	0.790006	0.164626	0.62538	2.89489e-12	1.78999e-09	6	53174395	F	II	ELOVL5	5'UTR	opensea	5'UTR-opensea
cg15201291	0.98096	0.33456	0.6464	2.89549e-12	1.78999e-09	10	96830102	F	II	CYP2C8	TSS1500	opensea	TSS1500-opensea
cg21238440	0.728628	0.0461124	0.682516	2.90602e-12	1.78999e-09	7	12159718	F	II		IGR	opensea	IGR-opensea
cg23204239	0.761723	0.157852	0.603871	2.91032e-12	1.78999e-09	15	91844025	F	II	SV2B	3'UTR	shelf	3'UTR-shelf	chr15:91839948-91840340
cg20704442	0.935259	0.270693	0.664566	2.91641e-12	1.78999e-09	13	36052768	R	II	MIR548F5	Body	island	Body-island	chr13:36052553-36053119
cg27547132	0.719749	0.0415451	0.678204	2.93237e-12	1.78999e-09	16	5560894	F	II		IGR	opensea	IGR-opensea
cg20541779	0.804383	0.035613	0.76877	2.93252e-12	1.78999e-09	11	104762787	R	II	CASP12	Body	opensea	Body-opensea
cg12297329	0.752028	0.0170182	0.73501	2.93378e-12	1.78999e-09	5	152029980	R	II		IGR	opensea	IGR-opensea
cg09293534	0.644889	0.0346705	0.610219	2.94136e-12	1.78999e-09	16	11004059	F	II	CIITA	Body	shelf	Body-shelf	chr16:11000779-11001033
cg13755795	0.0278626	0.832442	-0.804579	2.94166e-12	1.78999e-09	16	51185772	R	I	SALL1	TSS1500	island	TSS1500-island	chr16:51183699-51188763
cg24202123	0.046272	0.62316	-0.576888	2.94813e-12	1.78999e-09	3	36422093	F	I	STAC	TSS200	island	TSS200-island	chr3:36421702-36422210
cg21633026	0.835518	0.178747	0.656771	2.94985e-12	1.78999e-09	8	61119660	R	II	CA8	3'UTR	opensea	3'UTR-opensea
cg12906381	0.943023	0.286602	0.65642	2.9531e-12	1.78999e-09	22	32599516	F	I	RFPL2	TSS200	opensea	TSS200-opensea
cg02928664	0.0227922	0.677857	-0.655065	2.95353e-12	1.78999e-09	19	54976506	R	I	CDC42EP5	Body	island	Body-island	chr19:54974175-54976819
cg19831698	0.700039	0.0377576	0.662281	2.95515e-12	1.78999e-09	15	35381318	R	II		IGR	shelf	IGR-shelf	chr15:35385071-35385301
cg21897880	0.759792	0.0510985	0.708694	2.95919e-12	1.78999e-09	13	111278058	F	II	CARKD	Body	shore	Body-shore	chr13:111277412-111277651
cg22628709	0.947979	0.114392	0.833588	2.96053e-12	1.78999e-09	8	61085389	F	II		IGR	shore	IGR-shore	chr8:61086125-61086327
cg08108311	0.779924	0.111783	0.66814	2.96079e-12	1.78999e-09	17	40932746	F	II	WNK4	1stExon	island	1stExon-island	chr17:40932329-40933299
cg21803113	0.935202	0.138996	0.796206	2.96961e-12	1.78999e-09	4	144480338	F	I	LOC441046	TSS1500	shore	TSS1500-shore	chr4:144480541-144480947
cg19267163	0.803194	0.100352	0.702841	2.97157e-12	1.78999e-09	6	125004984	F	II	NKAIN2	Body	opensea	Body-opensea
cg14796563	0.780831	0.11814	0.66269	2.9791e-12	1.78999e-09	19	1287576	R	I	EFNA2	Body	island	Body-island	chr19:1287416-1287885
cg14654926	0.930719	0.33041	0.600309	2.98261e-12	1.78999e-09	5	44388688	F	II	FGF10	1stExon	opensea	1stExon-opensea
cg12327866	0.968771	0.140504	0.828266	2.9908e-12	1.78999e-09	10	1939663	F	I		IGR	opensea	IGR-opensea
cg14023023	0.953056	0.0484177	0.904639	2.99198e-12	1.78999e-09	1	36789401	F	II	FAM176B	5'UTR	island	5'UTR-island	chr1:36786500-36789402
cg06621682	0.961609	0.0524901	0.909119	2.99284e-12	1.78999e-09	4	94125057	F	II	GRID2	Body	opensea	Body-opensea
cg09681089	0.678856	0.0190204	0.659835	2.99535e-12	1.78999e-09	4	187646730	R	II		IGR	island	IGR-island	chr4:187644319-187648253
cg25039498	0.670721	0.0151767	0.655545	2.99955e-12	1.78999e-09	10	118015561	F	II	GFRA1	Body	opensea	Body-opensea
cg18905866	0.833712	0.0529179	0.780794	3.00109e-12	1.78999e-09	5	127744238	R	II	FBN2	Body	opensea	Body-opensea
cg21587211	0.941238	0.302401	0.638837	3.00644e-12	1.78999e-09	13	97600043	R	II		IGR	opensea	IGR-opensea
cg04342202	0.933908	0.0910005	0.842908	3.00671e-12	1.78999e-09	7	1961968	F	II	MAD1L1	Body	opensea	Body-opensea
cg27060294	0.652248	0.0216276	0.630621	3.00933e-12	1.78999e-09	4	16839404	R	II	LDB2	Body	opensea	Body-opensea
cg24809270	0.605578	0.0210552	0.584523	3.01278e-12	1.78999e-09	12	56584075	F	I	SMARCC2	TSS1500	shore	TSS1500-shore	chr12:56583406-56583682
cg24864707	0.873068	0.241107	0.631961	3.02847e-12	1.79114e-09	11	121916987	R	II		IGR	opensea	IGR-opensea
cg25083484	0.963966	0.0696693	0.894296	3.03427e-12	1.79114e-09	5	23384883	R	II		IGR	opensea	IGR-opensea
cg03584891	0.890424	0.0565032	0.833921	3.0352e-12	1.79114e-09	4	156680256	F	II	GUCY1B3	1stExon	island	1stExon-island	chr4:156680095-156681386
cg02524475	0.799814	0.0251075	0.774707	3.03545e-12	1.79114e-09	4	145566595	F	II	HHIP	TSS1500	island	TSS1500-island	chr4:145566242-145567413
cg22049321	0.860732	0.206217	0.654515	3.03626e-12	1.79114e-09	1	207669116	R	II	CR1	TSS1500	shore	TSS1500-shore	chr1:207669637-207670015
cg27434149	0.763049	0.060022	0.703027	3.05611e-12	1.794e-09	10	62332846	R	II		IGR	opensea	IGR-opensea
cg09150064	0.852538	0.198964	0.653575	3.05842e-12	1.794e-09	11	22364185	R	II	SLC17A6	Body	shore	Body-shore	chr11:22362862-22363377
cg00136400	0.74502	0.0488553	0.696165	3.05969e-12	1.794e-09	8	144000430	F	II	CYP11B2	TSS1500	opensea	TSS1500-opensea
cg05397033	0.874728	0.0353338	0.839394	3.06421e-12	1.794e-09	20	60118450	F	II	CDH4	Body	shore	Body-shore	chr20:60119507-60119712
cg11807261	0.666599	0.100474	0.566124	3.07191e-12	1.794e-09	4	13991309	F	II		IGR	opensea	IGR-opensea
cg19798908	0.943931	0.144599	0.799333	3.07241e-12	1.794e-09	14	48430115	F	II		IGR	opensea	IGR-opensea
cg01862650	0.811616	0.0222821	0.789334	3.07571e-12	1.794e-09	5	143619194	R	II	KCTD16	Body	opensea	Body-opensea
cg02813931	0.905042	0.0877774	0.817264	3.07767e-12	1.794e-09	10	65956613	R	I		IGR	opensea	IGR-opensea
cg00167491	0.885757	0.0259027	0.859854	3.08056e-12	1.794e-09	5	44388799	R	II	FGF10	TSS200	opensea	TSS200-opensea
cg16209873	0.865261	0.112742	0.752518	3.08675e-12	1.794e-09	11	6219739	R	II	OR52W1	TSS1500	opensea	TSS1500-opensea
cg17619993	0.0914967	0.945228	-0.853732	3.09293e-12	1.794e-09	6	7728888	R	I	BMP6	Body	island	Body-island	chr6:7728885-7729108
cg15949830	0.12437	0.79303	-0.66866	3.09295e-12	1.794e-09	17	72427637	R	I	GPRC5C	TSS200	island	TSS200-island	chr17:72426783-72428977
cg03993463	0.760035	0.0743904	0.685644	3.10888e-12	1.79686e-09	21	39627271	R	II	KCNJ15	TSS1500	opensea	TSS1500-opensea
cg07156138	0.969305	0.0888183	0.880486	3.11005e-12	1.79686e-09	10	1744124	F	II	ADARB2	Body	island	Body-island	chr10:1741424-1744125
cg18578080	0.914721	0.0382794	0.876442	3.11086e-12	1.79686e-09	6	82405786	R	II		IGR	opensea	IGR-opensea
cg12437277	0.771947	0.235438	0.536509	3.12143e-12	1.79771e-09	1	228743235	R	I		IGR	island	IGR-island	chr1:228742996-228743461
cg07381000	0.0890161	0.853184	-0.764168	3.12369e-12	1.79771e-09	3	53190613	R	I		IGR	island	IGR-island	chr3:53190509-53190764
cg13321605	0.970337	0.190702	0.779635	3.12761e-12	1.79771e-09	5	91298666	F	II		IGR	opensea	IGR-opensea
cg20443778	0.0507753	0.672941	-0.622166	3.12965e-12	1.79771e-09	2	142887886	F	I	LRP1B	Body	island	Body-island	chr2:142887724-142888553
cg09722236	0.946783	0.0209549	0.925828	3.13965e-12	1.80096e-09	5	11369996	F	II	CTNND2	Body	opensea	Body-opensea
cg00329040	0.730549	0.107352	0.623197	3.17393e-12	1.81534e-09	X	12600990	F	II	FRMPD4	Body	shore	Body-shore	chrX:12601482-12601832
cg10261641	0.945786	0.311817	0.633969	3.17625e-12	1.81534e-09	13	112579938	R	II		IGR	shelf	IGR-shelf	chr13:112575723-112575998
cg09350341	0.950765	0.128203	0.822562	3.17783e-12	1.81534e-09	16	55514378	R	I	MMP2	TSS1500	shore	TSS1500-shore	chr16:55513220-55513526
cg07511723	0.922096	0.240574	0.681521	3.19206e-12	1.82097e-09	8	1323048	F	II		IGR	shore	IGR-shore	chr8:1321232-1321638
cg02276909	0.892523	0.145971	0.746552	3.19709e-12	1.82133e-09	2	153732388	R	II		IGR	opensea	IGR-opensea
cg22775123	0.808024	0.198088	0.609936	3.21106e-12	1.82629e-09	6	39761595	F	II	DAAM2	5'UTR	shore	5'UTR-shore	chr6:39760066-39760426
cg13278738	0.871742	0.158266	0.713476	3.2176e-12	1.82629e-09	2	23007744	R	II		IGR	opensea	IGR-opensea
cg25611796	0.929937	0.063714	0.866223	3.22455e-12	1.82629e-09	8	61086268	F	I		IGR	island	IGR-island	chr8:61086125-61086327
cg27065717	0.80659	0.0467285	0.759861	3.22755e-12	1.82629e-09	16	85608934	F	II		IGR	opensea	IGR-opensea
cg17236709	0.952744	0.434658	0.518087	3.22778e-12	1.82629e-09	11	119293863	F	I	THY1	1stExon	island	1stExon-island	chr11:119293320-119293943
cg10503202	0.968596	0.453011	0.515585	3.23459e-12	1.82765e-09	11	46354635	F	I	DGKZ	TSS200	island	TSS200-island	chr11:46354091-46355190
cg16001811	0.840016	0.205889	0.634128	3.24665e-12	1.83197e-09	6	168197177	F	II	C6orf123	Body	island	Body-island	chr6:168197142-168198164
cg22754866	0.674797	0.065249	0.609548	3.25928e-12	1.83206e-09	10	99771121	F	II	CRTAC1	Body	opensea	Body-opensea
cg06665913	0.954041	0.148008	0.806033	3.26449e-12	1.83206e-09	11	113947036	R	I	ZBTB16	Body	opensea	Body-opensea
cg25641572	0.658526	0.0643357	0.594191	3.26892e-12	1.83206e-09	8	1253043	R	II		IGR	opensea	IGR-opensea
cg02599587	0.851772	0.104061	0.747711	3.27392e-12	1.83206e-09	5	153275285	R	II		IGR	opensea	IGR-opensea
cg26506507	0.893851	0.334705	0.559146	3.27445e-12	1.83206e-09	8	23261738	F	I	LOXL2	TSS200	island	TSS200-island	chr8:23260442-23261867
cg12664951	0.851896	0.0834445	0.768451	3.28118e-12	1.83206e-09	10	117817567	F	I	GFRA1	3'UTR	opensea	3'UTR-opensea
cg04304927	0.66903	0.0481812	0.620849	3.285e-12	1.83206e-09	4	103266554	R	II	SLC39A8	TSS1500	island	TSS1500-island	chr4:103265627-103266785
cg05244952	0.583885	0.0273603	0.556525	3.286e-12	1.83206e-09	10	108927230	R	II		IGR	shelf	IGR-shelf	chr10:108923780-108924805
cg05136476	0.0192949	0.926989	-0.907694	3.287e-12	1.83206e-09	3	53190709	R	I		IGR	island	IGR-island	chr3:53190509-53190764
cg10115203	0.705061	0.051631	0.65343	3.29092e-12	1.83206e-09	1	7121245	R	II	CAMTA1	Body	shore	Body-shore	chr1:7122519-7122727
cg13568956	0.675418	0.0293928	0.646025	3.30855e-12	1.83694e-09	8	137938192	R	II		IGR	opensea	IGR-opensea
cg09321400	0.0604366	0.745765	-0.685328	3.31493e-12	1.83694e-09	16	55690443	R	I	SLC6A2	TSS200	island	TSS200-island	chr16:55689598-55690895
cg20729301	0.642076	0.0490748	0.593002	3.3187e-12	1.83694e-09	2	233368115	F	I		IGR	island	IGR-island	chr2:233367780-233368577
cg11798658	0.110112	0.740525	-0.630412	3.32034e-12	1.83694e-09	1	47082039	F	I	MOBKL2C	TSS1500	island	TSS1500-island	chr1:47082016-47082526
cg13829680	0.895958	0.0791726	0.816785	3.3218e-12	1.83694e-09	9	136746975	R	I	VAV2	Body	opensea	Body-opensea
cg15626715	0.944224	0.368961	0.575263	3.35243e-12	1.83703e-09	5	104728220	R	II		IGR	opensea	IGR-opensea
cg26097011	0.0115047	0.632031	-0.620527	3.36067e-12	1.83703e-09	13	103046943	R	I	FGF14	Body	island	Body-island	chr13:103046680-103047226
cg23018755	0.275936	0.963188	-0.687252	3.36203e-12	1.83703e-09	17	79881529	F	I	MAFG	5'UTR	shore	5'UTR-shore	chr17:79880449-79880872
cg03459791	0.93063	0.0846268	0.846003	3.36603e-12	1.83703e-09	17	15244441	R	II	TEKT3	5'UTR	shore	5'UTR-shore	chr17:15244705-15245126
cg23858040	0.0281441	0.742829	-0.714685	3.36637e-12	1.83703e-09	10	11059577	R	I	CUGBP2	Body	island	Body-island	chr10:11059442-11060524
cg17952467	0.0485225	0.790719	-0.742196	3.3731e-12	1.83703e-09	19	17758336	F	II	UNC13A	Body	island	Body-island	chr19:17758055-17758337
cg20446334	0.936808	0.0427227	0.894085	3.37329e-12	1.83703e-09	17	79010458	R	I	BAIAP2	Body	shore	Body-shore	chr17:79008929-79009762
cg02166981	0.837903	0.0855128	0.75239	3.37531e-12	1.83703e-09	1	215178907	F	II	KCNK2	1stExon	opensea	1stExon-opensea
cg06353345	0.607083	0.0269739	0.580109	3.37539e-12	1.83703e-09	11	5322976	R	II	OR51B4	1stExon	opensea	1stExon-opensea
cg17480646	0.975874	0.317676	0.658198	3.37756e-12	1.83703e-09	11	65405466	F	I	SIPA1	TSS200	shelf	TSS200-shelf	chr11:65408344-65408631
cg11933094	0.823338	0.143781	0.679558	3.37939e-12	1.83703e-09	7	32111068	R	II	PDE1C	TSS200	shore	TSS200-shore	chr7:32110063-32110910
cg06249747	0.916393	0.239649	0.676744	3.38048e-12	1.83703e-09	14	69261882	F	II	C14orf181	3'UTR	island	3'UTR-island	chr14:69259612-69262900
cg22366350	0.86993	0.121506	0.748424	3.38837e-12	1.83703e-09	12	57082604	R	II	PTGES3	TSS1500	shore	TSS1500-shore	chr12:57081290-57082445
cg08042975	0.647294	0.0378372	0.609456	3.38866e-12	1.83703e-09	2	213402433	R	I	ERBB4	Body	island	Body-island	chr2:213402180-213403867
cg24983539	0.828656	0.027975	0.800681	3.39492e-12	1.83703e-09	11	99975877	F	II	CNTN5	Body	opensea	Body-opensea
cg26263234	0.923943	0.17595	0.747993	3.39749e-12	1.83703e-09	3	26666060	R	I	LRRC3B	5'UTR	island	5'UTR-island	chr3:26665950-26666164
cg03796381	0.776625	0.0373956	0.73923	3.39928e-12	1.83703e-09	15	36650033	R	II		IGR	opensea	IGR-opensea
cg22802812	0.967155	0.236493	0.730662	3.40471e-12	1.83703e-09	11	83984291	R	II	DLG2	1stExon	opensea	1stExon-opensea
cg18085660	0.96957	0.134258	0.835313	3.406e-12	1.83703e-09	4	1202898	F	II	LOC100130872	TSS200	shore	TSS200-shore	chr4:1202956-1203200
cg07820742	0.953075	0.0350364	0.918039	3.42181e-12	1.84316e-09	1	23751517	R	II	TCEA3	TSS1500	island	TSS1500-island	chr1:23750508-23751663
cg20418529	0.334917	0.968758	-0.633841	3.43022e-12	1.84353e-09	6	166260012	R	I		IGR	opensea	IGR-opensea
cg22640209	0.849369	0.0342133	0.815156	3.43137e-12	1.84353e-09	2	225905741	R	II	DOCK10	Body	shore	Body-shore	chr2:225906653-225907464
cg19092845	0.689621	0.037745	0.651876	3.45163e-12	1.85202e-09	11	103907262	F	II	PDGFD	Body	shore	Body-shore	chr11:103907405-103907990
cg18764814	0.921869	0.233721	0.688148	3.45989e-12	1.85206e-09	5	1974131	F	II		IGR	opensea	IGR-opensea
cg10460820	0.857422	0.053607	0.803815	3.46063e-12	1.85206e-09	4	94749921	R	II	ATOH1	TSS200	island	TSS200-island	chr4:94749495-94750998
cg03325931	0.0863265	0.910882	-0.824556	3.46508e-12	1.85206e-09	10	28968928	F	II	BAMBI	Body	shore	Body-shore	chr10:28965704-28967266
cg10908869	0.86733	0.045474	0.821856	3.47769e-12	1.85641e-09	6	80621222	R	II		IGR	opensea	IGR-opensea
cg21665744	0.732739	0.0815199	0.65122	3.48328e-12	1.857e-09	7	39171113	R	II	POU6F2	Body	opensea	Body-opensea
cg22526555	0.668937	0.0540172	0.61492	3.4926e-12	1.85958e-09	21	39579028	F	II	DSCR10	Body	opensea	Body-opensea
cg08319294	0.866885	0.0539659	0.812919	3.51068e-12	1.86682e-09	19	43202122	F	I		IGR	island	IGR-island	chr19:43202099-43202313
cg15094117	0.653835	0.117077	0.536758	3.52324e-12	1.86887e-09	5	147184031	R	II		IGR	opensea	IGR-opensea
cg07606234	0.263844	0.95133	-0.687487	3.52431e-12	1.86887e-09	14	24551147	F	II	NRL	Body	island	Body-island	chr14:24550317-24551148
cg24768649	0.854907	0.0385657	0.816341	3.53027e-12	1.86887e-09	2	213402181	R	II	ERBB4	Body	island	Body-island	chr2:213402180-213403867
cg11085294	0.912389	0.115013	0.797376	3.53253e-12	1.86887e-09	1	177057631	R	II	ASTN1	Body	opensea	Body-opensea
cg15843929	0.951209	0.0779855	0.873223	3.53803e-12	1.86939e-09	2	59182305	R	II		IGR	opensea	IGR-opensea
cg15740385	0.838673	0.179949	0.658724	3.54862e-12	1.86988e-09	17	80394974	R	I	HEXDC	Body	shore	Body-shore	chr17:80393470-80393752
cg03988660	0.870893	0.120376	0.750517	3.55097e-12	1.86988e-09	3	57316479	F	II	ASB14	Body	opensea	Body-opensea
cg09079593	0.170801	0.744381	-0.57358	3.55246e-12	1.86988e-09	5	180632555	F	II	TRIM7	TSS1500	island	TSS1500-island	chr5:180630981-180632569
cg18699226	0.82877	0.00883551	0.819935	3.55884e-12	1.87087e-09	7	31980400	F	II	PDE1C	Body	opensea	Body-opensea
cg03152899	0.929852	0.296417	0.633435	3.56379e-12	1.8711e-09	10	1714368	R	II	ADARB2	Body	opensea	Body-opensea
cg06660976	0.894239	0.19933	0.694908	3.59152e-12	1.88088e-09	16	86767566	R	II		IGR	opensea	IGR-opensea
cg04455137	0.949923	0.279073	0.67085	3.60003e-12	1.88088e-09	7	120629316	F	II	C7orf58	5'UTR	opensea	5'UTR-opensea
cg09829094	0.951257	0.176438	0.774819	3.60149e-12	1.88088e-09	14	48613475	R	II		IGR	opensea	IGR-opensea
cg19660531	0.88234	0.120688	0.761652	3.60441e-12	1.88088e-09	12	5937409	R	I	ANO2	Body	shore	Body-shore	chr12:5936876-5937085
cg12523932	0.879906	0.0625221	0.817384	3.61163e-12	1.88088e-09	4	39448653	R	I	KLB	Body	island	Body-island	chr4:39448184-39449054
cg26766277	0.604053	0.0305097	0.573543	3.62041e-12	1.88088e-09	15	77577491	F	II	SGK269	TSS200	opensea	TSS200-opensea
cg17498615	0.961403	0.339605	0.621798	3.62229e-12	1.88088e-09	13	97874551	F	II	MBNL2	TSS200	opensea	TSS200-opensea
cg25264265	0.848004	0.0458366	0.802167	3.62396e-12	1.88088e-09	3	185080997	R	II	MAP3K13	1stExon	opensea	1stExon-opensea
cg08322181	0.931696	0.1658	0.765896	3.62434e-12	1.88088e-09	13	111980655	R	I	C13orf16	Body	shore	Body-shore	chr13:111978588-111979099
cg24251497	0.243534	0.967417	-0.723883	3.62769e-12	1.88088e-09	1	27319578	F	II	TRNP1	TSS1500	shore	TSS1500-shore	chr1:27320127-27321146
cg03332970	0.676092	0.0454084	0.630684	3.63814e-12	1.88304e-09	11	124632552	R	II	ESAM	TSS1500	island	TSS1500-island	chr11:124632063-124633239
cg26330928	0.869163	0.210174	0.658989	3.64377e-12	1.88304e-09	1	98743612	F	II		IGR	opensea	IGR-opensea
cg10865238	0.815043	0.0398739	0.775169	3.64548e-12	1.88304e-09	12	67073062	R	II	GRIP1	TSS200	opensea	TSS200-opensea
cg21719418	0.926787	0.0397465	0.88704	3.65339e-12	1.88479e-09	11	105800243	R	II	GRIA4	Body	opensea	Body-opensea
cg10722846	0.116201	0.918904	-0.802703	3.67084e-12	1.89057e-09	8	141468634	F	I	TRAPPC9	1stExon	shore	1stExon-shore	chr8:141467218-141467927
cg01507200	0.675805	0.0724489	0.603356	3.67371e-12	1.89057e-09	1	247877066	R	II	OR6F1	TSS1500	opensea	TSS1500-opensea
cg26867978	0.711792	0.0271605	0.684631	3.69164e-12	1.89596e-09	3	116428385	F	II	LOC285194	TSS1500	opensea	TSS1500-opensea
cg09082287	0.960278	0.405622	0.554656	3.70177e-12	1.89596e-09	1	65730494	R	II	DNAJC6	5'UTR	shore	5'UTR-shore	chr1:65731411-65731849
cg02360980	0.904694	0.23994	0.664754	3.7049e-12	1.89596e-09	15	41804283	F	I	LTK	Body	island	Body-island	chr15:41803443-41805531
cg00651497	0.622719	0.0260664	0.596652	3.7098e-12	1.89596e-09	15	48829009	R	II	FBN1	Body	opensea	Body-opensea
cg02252421	0.743114	0.0199097	0.723205	3.721e-12	1.89596e-09	5	127914655	F	II		IGR	opensea	IGR-opensea
cg11101926	0.771487	0.124083	0.647403	3.72449e-12	1.89596e-09	17	32483711	F	II	ACCN1	1stExon	shore	1stExon-shore	chr17:32484007-32484280
cg19653783	0.675164	0.0203701	0.654794	3.72515e-12	1.89596e-09	4	93443138	F	II	GRID2	Body	opensea	Body-opensea
cg12636785	0.609108	0.0175113	0.591597	3.72948e-12	1.89596e-09	1	242684042	R	II	PLD5	5'UTR	shelf	5'UTR-shelf	chr1:242686916-242687476
cg07248440	0.815263	0.0635211	0.751742	3.73676e-12	1.89596e-09	16	17472479	R	II	XYLT1	Body	opensea	Body-opensea
cg06903569	0.941763	0.0271066	0.914657	3.73768e-12	1.89596e-09	6	28304108	F	II	ZNF323	1stExon	opensea	1stExon-opensea
cg01008557	0.73272	0.0217724	0.710948	3.7398e-12	1.89596e-09	7	31292573	F	II		IGR	opensea	IGR-opensea
cg24561641	0.952955	0.336819	0.616136	3.74525e-12	1.89596e-09	11	16533876	R	II		IGR	opensea	IGR-opensea
cg21901153	0.910766	0.337071	0.573695	3.74545e-12	1.89596e-09	17	15244887	F	II	TEKT3	5'UTR	island	5'UTR-island	chr17:15244705-15245126
cg24954210	0.823487	0.0157665	0.807721	3.74809e-12	1.89596e-09	3	62856521	R	II	CADPS	Body	shelf	Body-shelf	chr3:62859617-62861190
cg10435838	0.69963	0.0139525	0.685677	3.76598e-12	1.90161e-09	5	5034303	R	II	LOC340094	TSS200	opensea	TSS200-opensea
cg18674643	0.19738	0.935927	-0.738547	3.77133e-12	1.90161e-09	4	154713748	R	II		IGR	island	IGR-island	chr4:154713537-154714240
cg23056713	0.859746	0.0848487	0.774897	3.77735e-12	1.90161e-09	11	131609432	F	I	NTM	Body	opensea	Body-opensea
cg04258001	0.678737	0.0667351	0.612001	3.77757e-12	1.90161e-09	15	93909165	R	II		IGR	opensea	IGR-opensea
cg26988215	0.186949	0.931112	-0.744163	3.79441e-12	1.90525e-09	2	31361757	F	I	GALNT14	TSS200	island	TSS200-island	chr2:31360321-31361821
cg20792408	0.722501	0.117552	0.60495	3.79834e-12	1.90525e-09	22	50457208	F	II	TTLL8	Body	shelf	Body-shelf	chr22:50453056-50454137
cg03557733	0.0649246	0.892168	-0.827244	3.80864e-12	1.90525e-09	17	41985183	F	II	MPP2	TSS200	shore	TSS200-shore	chr17:41984148-41985012
cg01095183	0.946739	0.138562	0.808178	3.80937e-12	1.90525e-09	2	172015611	R	II	TLK1	Body	shore	Body-shore	chr2:172016538-172017028
cg24681125	0.891013	0.0230656	0.867947	3.81241e-12	1.90525e-09	2	154725150	R	II		IGR	shelf	IGR-shelf	chr2:154727906-154728271
cg24531714	0.969676	0.266143	0.703533	3.81488e-12	1.90525e-09	8	67475459	R	II	MYBL1	3'UTR	opensea	3'UTR-opensea
cg05500840	0.0139224	0.545428	-0.531506	3.82096e-12	1.90525e-09	2	176972068	R	I	HOXD11	TSS200	island	TSS200-island	chr2:176971706-176972305
cg14517119	0.698129	0.0416776	0.656452	3.82151e-12	1.90525e-09	5	45678610	R	II	HCN1	Body	opensea	Body-opensea
cg27406091	0.877263	0.0426047	0.834658	3.82717e-12	1.90579e-09	7	213469	R	II	FAM20C	Body	opensea	Body-opensea
cg23113826	0.886787	0.0343929	0.852394	3.83899e-12	1.90917e-09	21	15580581	R	II	LIPI	TSS1500	opensea	TSS1500-opensea
cg07775293	0.706906	0.0283546	0.678551	3.85018e-12	1.90917e-09	18	25572639	R	II	CDH2	Body	opensea	Body-opensea
cg01399475	0.928132	0.199728	0.728404	3.85069e-12	1.90917e-09	4	26755598	F	II	TBC1D19	Body	opensea	Body-opensea
cg05916545	0.765832	0.224164	0.541668	3.85236e-12	1.90917e-09	4	74901513	F	II		IGR	shelf	IGR-shelf	chr4:74903953-74904589
cg10230427	0.93576	0.0405659	0.895194	3.88308e-12	1.92156e-09	6	57038227	F	I	BAG2	Body	shore	Body-shore	chr6:57036954-57037731
cg20310902	0.846827	0.0801952	0.766631	3.88662e-12	1.92156e-09	X	150732030	R	II	PASD1	5'UTR	opensea	5'UTR-opensea
cg14826683	0.715196	0.0187162	0.69648	3.89567e-12	1.92218e-09	1	153013830	R	II	SPRR2D	TSS1500	opensea	TSS1500-opensea
cg06132028	0.0879063	0.931346	-0.84344	3.89713e-12	1.92218e-09	6	133562466	F	I	EYA4	TSS200	island	TSS200-island	chr6:133562086-133563586
cg10966440	0.631222	0.0222567	0.608965	3.90372e-12	1.92315e-09	11	132745701	R	II	OPCML	Body	opensea	Body-opensea
cg02185675	0.921129	0.30113	0.619999	3.90961e-12	1.92377e-09	8	133594318	R	I	LRRC6	Body	opensea	Body-opensea
cg26748440	0.941051	0.177542	0.763509	3.92006e-12	1.92663e-09	4	21699512	F	II	KCNIP4	5'UTR	opensea	5'UTR-opensea
cg03764259	0.714902	0.0708528	0.644049	3.94035e-12	1.93431e-09	7	127176905	R	I		IGR	opensea	IGR-opensea
cg08175413	0.958433	0.184339	0.774094	3.97918e-12	1.94967e-09	5	96294187	R	II	LNPEP	Body	opensea	Body-opensea
cg14389665	0.950405	0.0648057	0.885599	3.98169e-12	1.94967e-09	X	75002912	F	II	MAGEE2	3'UTR	opensea	3'UTR-opensea
cg22479532	0.654348	0.0428584	0.61149	3.98572e-12	1.94967e-09	4	62450110	R	II	LPHN3	Body	opensea	Body-opensea
cg17834768	0.670416	0.0248346	0.645581	4.0085e-12	1.95416e-09	4	21699336	R	II	KCNIP4	5'UTR	opensea	5'UTR-opensea
cg13727849	0.137086	0.911936	-0.77485	4.01132e-12	1.95416e-09	17	72210343	R	I	MGC16275	TSS1500	shore	TSS1500-shore	chr17:72208474-72208902
cg12978308	0.398283	0.960763	-0.56248	4.01224e-12	1.95416e-09	15	75639433	R	II	NEIL1	1stExon	shore	1stExon-shore	chr15:75639595-75640743
cg07896312	0.967144	0.273553	0.693591	4.01779e-12	1.95416e-09	8	22409062	R	I	SORBS3	TSS200	island	TSS200-island	chr8:22408672-22409635
cg08514736	0.680092	0.0437838	0.636308	4.01844e-12	1.95416e-09	5	54529368	R	II	CCNO	5'UTR	island	5'UTR-island	chr5:54528814-54530163
cg10370687	0.87735	0.0893684	0.787981	4.02901e-12	1.95702e-09	16	89317353	F	II		IGR	shelf	IGR-shelf	chr16:89313463-89314595
cg05951860	0.0343123	0.79378	-0.759468	4.04614e-12	1.96262e-09	7	117513101	R	I	CTTNBP2	Body	island	Body-island	chr7:117512942-117513865
cg21572719	0.779879	0.0925766	0.687303	4.0683e-12	1.96262e-09	6	88855255	R	II	CNR1	5'UTR	opensea	5'UTR-opensea
cg10141008	0.0375951	0.794291	-0.756696	4.07555e-12	1.96262e-09	13	74862034	R	II		IGR	opensea	IGR-opensea
cg08000684	0.0268916	0.768882	-0.74199	4.07782e-12	1.96262e-09	19	11530025	R	I	RGL3	TSS200	shore	TSS200-shore	chr19:11531278-11531590
cg23002268	0.247986	0.947282	-0.699296	4.08013e-12	1.96262e-09	5	172199318	F	I	DUSP1	TSS1500	island	TSS1500-island	chr5:172197482-172199606
cg08575922	0.800865	0.11996	0.680904	4.08028e-12	1.96262e-09	12	49488082	R	I	DHH	1stExon	island	1stExon-island	chr12:49487963-49488202
cg18496841	0.824897	0.0761109	0.748787	4.08069e-12	1.96262e-09	8	1495025	R	I	DLGAP2	5'UTR	shore	5'UTR-shore	chr8:1495105-1495333
cg16672223	0.726288	0.0751507	0.651137	4.08171e-12	1.96262e-09	16	81650677	F	II	CMIP	Body	opensea	Body-opensea
cg21548813	0.0255794	0.58735	-0.561771	4.08308e-12	1.96262e-09	6	291882	R	II	DUSP22	TSS1500	shore	TSS1500-shore	chr6:291948-292839
cg10523696	0.79962	0.0350512	0.764569	4.09492e-12	1.96604e-09	4	106750	F	II	ZNF718	Body	shore	Body-shore	chr4:107146-107898
cg09168501	0.749478	0.0495378	0.69994	4.11783e-12	1.97192e-09	1	170114243	F	II	METTL11B	TSS1500	opensea	TSS1500-opensea
cg09678367	0.0363102	0.801703	-0.765393	4.12055e-12	1.97192e-09	1	25870822	R	II	LDLRAP1	Body	island	Body-island	chr1:25869893-25871042
cg13464924	0.0332182	0.880027	-0.846809	4.12542e-12	1.97192e-09	1	190447603	R	II	FAM5C	TSS1500	opensea	TSS1500-opensea
cg25278347	0.707682	0.0235775	0.684104	4.12616e-12	1.97192e-09	2	211180001	F	II	MYL1	TSS200	opensea	TSS200-opensea
cg11690724	0.889342	0.0572944	0.832048	4.13974e-12	1.97512e-09	5	158475854	R	II	EBF1	Body	shelf	Body-shelf	chr5:158478378-158478630
cg24083274	0.927892	0.0569866	0.870906	4.14239e-12	1.97512e-09	7	121977191	F	II	CADPS2	Body	opensea	Body-opensea
cg23813681	0.90605	0.360697	0.545352	4.15533e-12	1.97902e-09	11	132772323	R	II	OPCML	Body	opensea	Body-opensea
cg22196260	0.642023	0.0757622	0.566261	4.17616e-12	1.98238e-09	19	50936172	R	I	MYBPC2	1stExon	shore	1stExon-shore	chr19:50934904-50935677
cg02616315	0.878246	0.0405939	0.837652	4.17848e-12	1.98238e-09	17	6023675	R	I	WSCD1	Body	island	Body-island	chr17:6023653-6024084
cg26284920	0.727867	0.0734921	0.654375	4.1806e-12	1.98238e-09	5	155787943	F	II	SGCD	Body	opensea	Body-opensea
cg25794402	0.880773	0.0406294	0.840144	4.18147e-12	1.98238e-09	10	51572203	R	I	NCOA4	TSS200	island	TSS200-island	chr10:51572198-51572620
cg12281798	0.930248	0.286439	0.643809	4.18659e-12	1.98254e-09	6	74019833	F	I	C6orf147	Body	island	Body-island	chr6:74019428-74020053
cg24035962	0.968344	0.0355887	0.932755	4.20196e-12	1.98755e-09	10	51572313	R	II	NCOA4	TSS200	island	TSS200-island	chr10:51572198-51572620
cg23125542	0.699143	0.0238214	0.675322	4.20749e-12	1.98791e-09	11	67183148	R	I	ATPGD1	1stExon	island	1stExon-island	chr11:67182965-67183393
cg23035024	0.806538	0.0291701	0.777368	4.21487e-12	1.98891e-09	2	221701682	F	II		IGR	opensea	IGR-opensea
cg14223671	0.0335993	0.559829	-0.52623	4.21918e-12	1.98891e-09	16	857981	R	II	PRR25	Body	island	Body-island	chr16:857341-858025
cg07777790	0.812302	0.294982	0.51732	4.2266e-12	1.98998e-09	1	229570188	F	II	ACTA1	TSS1500	island	TSS1500-island	chr1:229567206-229570684
cg05681996	0.810224	0.0500642	0.76016	4.23105e-12	1.98998e-09	8	140376014	F	II		IGR	opensea	IGR-opensea
cg07830472	0.59457	0.0150274	0.579543	4.23757e-12	1.9908e-09	7	97983916	F	II	BAIAP2L1	Body	opensea	Body-opensea
cg10553088	0.0458906	0.977603	-0.931712	4.2666e-12	1.99997e-09	11	115372912	F	II	CADM1	Body	shore	Body-shore	chr11:115373574-115375881
cg07180475	0.934708	0.39085	0.543858	4.26816e-12	1.99997e-09	16	87551658	F	I		IGR	opensea	IGR-opensea
cg08014430	0.857572	0.0239575	0.833615	4.27458e-12	1.99997e-09	3	117453585	F	II		IGR	opensea	IGR-opensea
cg03936663	0.862358	0.15861	0.703747	4.27635e-12	1.99997e-09	1	218098422	F	I		IGR	opensea	IGR-opensea
cg19599472	0.8954	0.103592	0.791808	4.28121e-12	1.99999e-09	X	74739430	F	II	ZDHHC15	Body	shelf	Body-shelf	chrX:74742765-74743117
cg04997045	0.9758	0.342174	0.633627	4.295e-12	2.00236e-09	4	1240068	F	I	CTBP1	Body	shore	Body-shore	chr4:1241412-1244111
cg25563233	0.0365119	0.829171	-0.792659	4.29594e-12	2.00236e-09	19	11529396	F	I	RGL3	Body	island	Body-island	chr19:11529213-11529588
cg02267795	0.974663	0.0550268	0.919637	4.32433e-12	2.01156e-09	22	24989065	F	I	GGT1	5'UTR	island	5'UTR-island	chr22:24988593-24989279
cg26558366	0.767937	0.109234	0.658703	4.32537e-12	2.01156e-09	6	29407727	R	I	OR10C1	TSS200	opensea	TSS200-opensea
cg03853587	0.170024	0.831798	-0.661775	4.34221e-12	2.01527e-09	1	65885364	F	II	LEPROT	TSS1500	shore	TSS1500-shore	chr1:65885856-65886704
cg25976621	0.84457	0.17486	0.669711	4.34305e-12	2.01527e-09	20	4205487	R	II	ADRA1D	Body	shelf	Body-shelf	chr20:4202148-4202765
cg07691152	0.932467	0.251468	0.680998	4.363e-12	2.01738e-09	12	103355123	F	I		IGR	shelf	IGR-shelf	chr12:103351579-103352695
cg00859352	0.239865	0.948084	-0.708219	4.36943e-12	2.01738e-09	3	171176909	R	II	TNIK	Body	shore	Body-shore	chr3:171177829-171178964
cg05921207	0.301979	0.890817	-0.588838	4.37026e-12	2.01738e-09	X	110038886	F	II	CHRDL1	5'UTR	shore	5'UTR-shore	chrX:110038946-110039370
cg00055771	0.645432	0.0270571	0.618375	4.37045e-12	2.01738e-09	5	144510462	F	II		IGR	opensea	IGR-opensea
cg12725520	0.852982	0.148688	0.704293	4.37188e-12	2.01738e-09	14	101439569	F	II	SNORD114-16	TSS1500	opensea	TSS1500-opensea
cg22811647	0.648463	0.0472439	0.601219	4.38742e-12	2.02076e-09	14	105748448	F	II	BRF1	Body	opensea	Body-opensea
cg02657539	0.746442	0.184656	0.561786	4.38893e-12	2.02076e-09	11	59482481	R	II	OR10V1	TSS1500	opensea	TSS1500-opensea
cg05731870	0.925447	0.286305	0.639143	4.39802e-12	2.0227e-09	2	119611241	R	II		IGR	shore	IGR-shore	chr2:119611296-119611881
cg24527382	0.851132	0.0402177	0.810915	4.42299e-12	2.03193e-09	2	49631579	F	II		IGR	opensea	IGR-opensea
cg10418263	0.710125	0.0243374	0.685787	4.43738e-12	2.03482e-09	6	35265544	F	II	DEF6	TSS200	opensea	TSS200-opensea
cg27272220	0.931149	0.0723967	0.858752	4.43907e-12	2.03482e-09	4	156680400	F	I	GUCY1B3	Body	island	Body-island	chr4:156680095-156681386
cg11743675	0.833787	0.00969525	0.824091	4.44677e-12	2.0361e-09	12	41221855	F	II	CNTN1	5'UTR	opensea	5'UTR-opensea
cg08572278	0.935413	0.211498	0.723916	4.45183e-12	2.03617e-09	4	62467955	R	II	LPHN3	Body	opensea	Body-opensea
cg08683831	0.262508	0.923101	-0.660593	4.46271e-12	2.0373e-09	4	1404607	R	II		IGR	shore	IGR-shore	chr4:1404039-1404518
cg04592560	0.686511	0.0251784	0.661333	4.4641e-12	2.0373e-09	6	12701873	F	II		IGR	opensea	IGR-opensea
cg22457769	0.872235	0.0353554	0.83688	4.47753e-12	2.04118e-09	8	144822917	F	I		IGR	shore	IGR-shore	chr8:144822011-144822805
cg11176095	0.987445	0.458919	0.528527	4.48862e-12	2.04255e-09	6	142622515	F	II	GPR126	TSS1500	shore	TSS1500-shore	chr6:142622583-142623453
cg07877645	0.927362	0.0578571	0.869505	4.49091e-12	2.04255e-09	8	139402000	F	II	FAM135B	5'UTR	opensea	5'UTR-opensea
cg21963703	0.848268	0.0243627	0.823906	4.49528e-12	2.04255e-09	5	140350766	R	II	PCDHA7	Body	shelf	Body-shelf	chr5:140346105-140346931
cg25306611	0.596267	0.0482587	0.548008	4.50288e-12	2.04377e-09	1	77334256	F	I	ST6GALNAC5	Body	island	Body-island	chr1:77333111-77334534
cg09791746	0.952635	0.175482	0.777153	4.51505e-12	2.04646e-09	19	1510494	F	I	ADAMTSL5	Body	island	Body-island	chr19:1510493-1510725
cg09491991	0.0541875	0.964487	-0.9103	4.53494e-12	2.04646e-09	20	13200980	F	I	ISM1	TSS1500	island	TSS1500-island	chr20:13200670-13202616
cg06389252	0.640065	0.0198258	0.62024	4.5405e-12	2.04646e-09	7	39350675	R	II	POU6F2	Body	opensea	Body-opensea
cg09029526	0.602847	0.0116251	0.591222	4.54478e-12	2.04646e-09	6	29720653	R	I		IGR	island	IGR-island	chr6:29720381-29721101
cg17191006	0.939881	0.103121	0.83676	4.55087e-12	2.04646e-09	12	45042313	F	II	NELL2	Body	opensea	Body-opensea
cg09420319	0.909339	0.250277	0.659062	4.55563e-12	2.04646e-09	16	89387569	F	II	ANKRD11	5'UTR	opensea	5'UTR-opensea
cg20909773	0.764362	0.187738	0.576624	4.56677e-12	2.04646e-09	8	57084179	F	II	PLAG1	5'UTR	opensea	5'UTR-opensea
cg07429087	0.877035	0.06291	0.814125	4.571e-12	2.04646e-09	5	151771606	R	II	NMUR2	3'UTR	opensea	3'UTR-opensea
cg07513950	0.756812	0.0367807	0.720031	4.58292e-12	2.04646e-09	10	2371032	F	II		IGR	opensea	IGR-opensea
cg04769705	0.907667	0.0804658	0.827201	4.58481e-12	2.04646e-09	14	69262517	R	I	C14orf181	1stExon	island	1stExon-island	chr14:69259612-69262900
cg25806550	0.647121	0.0252532	0.621867	4.58892e-12	2.04646e-09	6	81134616	F	II		IGR	opensea	IGR-opensea
cg23417306	0.70952	0.109282	0.600238	4.58906e-12	2.04646e-09	2	180868811	F	II	CWC22	5'UTR	shelf	5'UTR-shelf	chr2:180871627-180871874
cg04595562	0.792221	0.0426137	0.749608	4.59213e-12	2.04646e-09	2	66803263	R	II		IGR	island	IGR-island	chr2:66802890-66804831
cg01321088	0.706986	0.0439461	0.66304	4.59355e-12	2.04646e-09	4	91156155	F	II	FAM190A	5'UTR	opensea	5'UTR-opensea
cg01597480	0.963956	0.152131	0.811825	4.60179e-12	2.04646e-09	7	120629404	R	II	C7orf58	5'UTR	opensea	5'UTR-opensea
cg06546806	0.11859	0.963073	-0.844483	4.60462e-12	2.04646e-09	2	237078704	F	I		IGR	island	IGR-island	chr2:237071794-237078762
cg00592494	0.722269	0.045313	0.676956	4.60684e-12	2.04646e-09	X	75249222	R	II		IGR	shore	IGR-shore	chrX:75249328-75249628
cg07170641	0.774	0.125867	0.648133	4.60989e-12	2.04646e-09	11	59950068	R	II	MS4A6A	5'UTR	opensea	5'UTR-opensea
cg07277061	0.930497	0.0538424	0.876655	4.61346e-12	2.04646e-09	7	31373496	F	II		IGR	shelf	IGR-shelf	chr7:31375845-31376542
cg04933990	0.0484176	0.812758	-0.76434	4.62146e-12	2.04646e-09	16	10133501	R	I	GRIN2A	Body	opensea	Body-opensea
cg21578987	0.925208	0.174318	0.75089	4.62762e-12	2.04646e-09	21	40029669	R	II	ERG	5'UTR	shelf	5'UTR-shelf	chr21:40032243-40033665
cg07810726	0.930968	0.0627486	0.868219	4.6344e-12	2.04646e-09	5	158524649	F	II	EBF1	Body	shore	Body-shore	chr5:158526133-158526431
cg07068797	0.958704	0.395481	0.563224	4.64201e-12	2.04646e-09	12	67009135	R	II	GRIP1	Body	opensea	Body-opensea
cg18813959	0.849209	0.178652	0.670556	4.6471e-12	2.04646e-09	12	101600361	F	II	SLC5A8	Body	shelf	Body-shelf	chr12:101603387-101603933
cg19587537	0.967183	0.289602	0.677581	4.64815e-12	2.04646e-09	15	95739437	R	II		IGR	opensea	IGR-opensea
cg02619941	0.684469	0.0410183	0.64345	4.64904e-12	2.04646e-09	20	60370985	F	II	CDH4	Body	shelf	Body-shelf	chr20:60373338-60373539
cg02366534	0.587343	0.0202783	0.567064	4.65238e-12	2.04646e-09	6	84140923	R	II	ME1	TSS200	island	TSS200-island	chr6:84140412-84140998
cg06471536	0.864923	0.334191	0.530732	4.66435e-12	2.04646e-09	6	105749844	F	II	PREP	Body	opensea	Body-opensea
cg02395917	0.72554	0.0191469	0.706393	4.66506e-12	2.04646e-09	8	139613712	R	I	COL22A1	Body	opensea	Body-opensea
cg24679423	0.0784556	0.804518	-0.726062	4.66709e-12	2.04646e-09	15	63795662	F	II	USP3	TSS1500	shore	TSS1500-shore	chr15:63796129-63797638
cg03970643	0.899739	0.0485088	0.85123	4.66767e-12	2.04646e-09	4	23505221	R	II		IGR	opensea	IGR-opensea
cg10116904	0.292272	0.946414	-0.654142	4.66882e-12	2.04646e-09	1	190068092	R	I	FAM5C	Body	opensea	Body-opensea
cg16664455	0.950866	0.0233762	0.92749	4.67142e-12	2.04646e-09	4	94125068	F	II	GRID2	Body	opensea	Body-opensea
cg14190151	0.755781	0.0905868	0.665194	4.69456e-12	2.05252e-09	2	14778017	F	II	FAM84A	3'UTR	shelf	3'UTR-shelf	chr2:14772377-14775809
cg02100602	0.844679	0.150071	0.694607	4.69513e-12	2.05252e-09	21	34396665	R	II		IGR	island	IGR-island	chr21:34395128-34400245
cg16634544	0.912399	0.071909	0.84049	4.71356e-12	2.05841e-09	3	117520653	R	II		IGR	opensea	IGR-opensea
cg19490868	0.717243	0.0546099	0.662633	4.7194e-12	2.05879e-09	14	60097124	R	II	RTN1	Body	shore	Body-shore	chr14:60097208-60097553
cg17478552	0.825258	0.214651	0.610607	4.74679e-12	2.06856e-09	8	143331859	F	II	TSNARE1	Body	shore	Body-shore	chr8:143333047-143333519
cg18399935	0.89829	0.179549	0.718741	4.76052e-12	2.07076e-09	3	6906994	F	II	GRM7	Body	shelf	Body-shelf	chr3:6902823-6903516
cg27039898	0.935013	0.11896	0.816053	4.76181e-12	2.07076e-09	17	79799411	R	I		IGR	island	IGR-island	chr17:79799286-79799624
cg06367647	0.057497	0.818265	-0.760768	4.77503e-12	2.07153e-09	1	190446829	F	II	FAM5C	TSS200	opensea	TSS200-opensea
cg25816184	0.539355	0.0347185	0.504636	4.77831e-12	2.07153e-09	12	15475116	F	II	PTPRO	TSS1500	shore	TSS1500-shore	chr12:15475318-15475901
cg08135406	0.0310083	0.921879	-0.890871	4.78592e-12	2.07153e-09	3	23785035	F	I		IGR	opensea	IGR-opensea
cg26309134	0.543879	0.0206078	0.523271	4.78975e-12	2.07153e-09	19	56879571	F	II	ZNF542	TSS200	island	TSS200-island	chr19:56879417-56879995
cg07518576	0.770121	0.0656129	0.704508	4.79067e-12	2.07153e-09	2	27806426	R	II	ZNF512	Body	shore	Body-shore	chr2:27805754-27806078
cg05220442	0.923663	0.36801	0.555653	4.79563e-12	2.07153e-09	19	50732077	F	II	MYH14	Body	shore	Body-shore	chr19:50733984-50734288
cg15070283	0.806569	0.0564784	0.75009	4.80646e-12	2.07153e-09	17	2898745	R	II	RAP1GAP2	Body	opensea	Body-opensea
cg03337341	0.288349	0.866643	-0.578294	4.80986e-12	2.07153e-09	1	237947415	R	II	RYR2	Body	island	Body-island	chr1:237947187-237947448
cg07699149	0.337199	0.975952	-0.638753	4.81718e-12	2.07153e-09	8	10987869	F	II	XKR6	Body	opensea	Body-opensea
cg08919597	0.973369	0.0422635	0.931106	4.82076e-12	2.07153e-09	6	138194824	F	II	TNFAIP3	Body	opensea	Body-opensea
cg15618210	0.788365	0.0728722	0.715493	4.83123e-12	2.07153e-09	11	132816803	R	II	OPCML	Body	shelf	Body-shelf	chr11:132812662-132813075
cg23299262	0.808208	0.138969	0.669239	4.83133e-12	2.07153e-09	17	40932983	F	II	WNK4	1stExon	island	1stExon-island	chr17:40932329-40933299
cg23013687	0.783439	0.178465	0.604973	4.83968e-12	2.07153e-09	5	35088958	R	II	PRLR	Body	opensea	Body-opensea
cg08903939	0.861601	0.27074	0.590861	4.84022e-12	2.07153e-09	16	49884482	R	II		IGR	shelf	IGR-shelf	chr16:49888474-49893354
cg00019678	0.957097	0.384908	0.57219	4.84123e-12	2.07153e-09	12	110154229	R	II	C12orf34	5'UTR	shore	5'UTR-shore	chr12:110151327-110152758
cg03900284	0.924942	0.393546	0.531396	4.8442e-12	2.07153e-09	9	133769695	F	II	QRFP	TSS1500	opensea	TSS1500-opensea
cg07994696	0.948201	0.287495	0.660706	4.84837e-12	2.07153e-09	16	11680075	R	II	LITAF	5'UTR	island	5'UTR-island	chr16:11680008-11681275
cg22336337	0.802335	0.0346727	0.767663	4.85561e-12	2.07249e-09	8	53161949	R	II	ST18	5'UTR	opensea	5'UTR-opensea
cg15923943	0.84192	0.0528435	0.789076	4.8859e-12	2.07979e-09	5	140383566	F	II	PCDHA7	Body	opensea	Body-opensea
cg27047836	0.869384	0.197074	0.672311	4.88734e-12	2.07979e-09	5	158533081	F	I		IGR	shore	IGR-shore	chr5:158533557-158534000
cg26456554	0.862987	0.11973	0.743257	4.88774e-12	2.07979e-09	2	240168283	F	I	HDAC4	Body	opensea	Body-opensea
cg02471028	0.955792	0.175497	0.780296	4.89812e-12	2.08208e-09	4	1203653	F	II	LOC100130872	TSS1500	shore	TSS1500-shore	chr4:1202956-1203200
cg01543184	0.27774	0.971923	-0.694183	4.90901e-12	2.08323e-09	17	79881543	F	I	MAFG	5'UTR	shore	5'UTR-shore	chr17:79880449-79880872
cg26772116	0.811143	0.132986	0.678158	4.91497e-12	2.08323e-09	13	28016624	R	II	MTIF3	5'UTR	opensea	5'UTR-opensea
cg10365246	0.835545	0.0742518	0.761294	4.91589e-12	2.08323e-09	4	7597572	R	II	SORCS2	Body	shelf	Body-shelf	chr4:7593369-7593586
cg10731507	0.0924364	0.621892	-0.529456	4.93871e-12	2.08468e-09	3	138067853	F	II	MRAS	5'UTR	island	5'UTR-island	chr3:138066795-138067854
cg03065090	0.898864	0.0630454	0.835818	4.93947e-12	2.08468e-09	2	108159066	F	II		IGR	shore	IGR-shore	chr2:108160701-108160912
cg00901493	0.0310824	0.686753	-0.65567	4.94308e-12	2.08468e-09	17	7197375	F	II	YBX2	Body	shore	Body-shore	chr17:7197431-7198417
cg16998656	0.942893	0.0163619	0.926531	4.94896e-12	2.08468e-09	7	32114197	F	II		IGR	shelf	IGR-shelf	chr7:32110063-32110910
cg18909698	0.0347732	0.904123	-0.86935	4.95164e-12	2.08468e-09	14	69620434	R	I	DCAF5	TSS1500	island	TSS1500-island	chr14:69619828-69620458
cg06624056	0.700949	0.213396	0.487553	4.95486e-12	2.08468e-09	7	28319499	F	II	LOC402644	TSS200	opensea	TSS200-opensea
cg18925923	0.60868	0.0352345	0.573445	4.95853e-12	2.08468e-09	4	144480237	F	II	LOC441046	TSS1500	shore	TSS1500-shore	chr4:144480541-144480947
cg14338210	0.791735	0.203435	0.5883	4.96208e-12	2.08468e-09	4	22780387	R	II	GBA3	Body	opensea	Body-opensea
cg23101118	0.935127	0.262469	0.672658	4.96448e-12	2.08468e-09	12	58158888	R	II	CYP27B1	Body	island	Body-island	chr12:58158855-58160000
cg02477523	0.854897	0.0649232	0.789974	4.97102e-12	2.08532e-09	3	180456508	F	II		IGR	opensea	IGR-opensea
cg16950726	0.887137	0.310251	0.576887	4.97891e-12	2.08652e-09	17	7317514	F	II	NLGN2	Body	shelf	Body-shelf	chr17:7320371-7320945
cg21954263	0.119962	0.956914	-0.836953	4.99221e-12	2.0889e-09	14	69620432	R	II	DCAF5	TSS1500	island	TSS1500-island	chr14:69619828-69620458
cg24427895	0.946727	0.360489	0.586239	4.99988e-12	2.0889e-09	11	20230313	R	II		IGR	opensea	IGR-opensea
cg01280080	0.564935	0.0484566	0.516478	5.00005e-12	2.0889e-09	2	216177276	R	II	ATIC	Body	shore	Body-shore	chr2:216176549-216177132
cg20376009	0.0676629	0.593504	-0.525841	5.00784e-12	2.0889e-09	16	34296108	F	II		IGR	island	IGR-island	chr16:34295486-34296109
cg11523071	0.774847	0.0720827	0.702765	5.01378e-12	2.0889e-09	1	56160889	F	II		IGR	opensea	IGR-opensea
cg04642306	0.742084	0.0657081	0.676376	5.01476e-12	2.0889e-09	11	112834466	F	II	NCAM1	Body	island	Body-island	chr11:112832524-112834490
cg02762593	0.915243	0.0817693	0.833474	5.04183e-12	2.09807e-09	5	128009061	R	II		IGR	opensea	IGR-opensea
cg25664381	0.946825	0.451172	0.495654	5.07172e-12	2.10795e-09	4	4577473	F	I		IGR	shore	IGR-shore	chr4:4577004-4577448
cg07032439	0.853456	0.0253699	0.828086	5.07573e-12	2.10795e-09	20	23017312	F	II	SSTR4	1stExon	shore	1stExon-shore	chr20:23015716-23016879
cg00466268	0.590047	0.0510199	0.539027	5.08482e-12	2.10836e-09	3	164914621	F	II	SLITRK3	TSS200	opensea	TSS200-opensea
cg03183176	0.971851	0.226183	0.745668	5.11044e-12	2.10836e-09	4	145772621	F	II		IGR	opensea	IGR-opensea
cg24817257	0.935581	0.049009	0.886572	5.11294e-12	2.10836e-09	4	21849543	R	II	NCRNA00099	Body	opensea	Body-opensea
cg04564030	0.562715	0.0197668	0.542948	5.11371e-12	2.10836e-09	18	63417392	F	II	CDH7	TSS1500	shore	TSS1500-shore	chr18:63417775-63418640
cg05616995	0.842587	0.126031	0.716556	5.11474e-12	2.10836e-09	5	141393361	F	II	GNPDA1	TSS1500	shore	TSS1500-shore	chr5:141392360-141392587
cg00844298	0.556709	0.0217827	0.534926	5.12103e-12	2.10836e-09	7	9826908	R	II		IGR	opensea	IGR-opensea
cg17303119	0.962518	0.285734	0.676783	5.12795e-12	2.10836e-09	11	19974895	R	II	NAV2	Body	opensea	Body-opensea
cg27293549	0.712106	0.0691688	0.642938	5.12917e-12	2.10836e-09	4	103266755	F	I	SLC39A8	TSS1500	island	TSS1500-island	chr4:103265627-103266785
cg22884130	0.612782	0.0776537	0.535128	5.1318e-12	2.10836e-09	22	32026873	R	I	PISD	TSS200	island	TSS200-island	chr22:32026297-32026874
cg17852876	0.942558	0.0799887	0.86257	5.14153e-12	2.10836e-09	10	86963121	R	II		IGR	opensea	IGR-opensea
cg12629103	0.691961	0.0792602	0.612701	5.14259e-12	2.10836e-09	18	76488516	R	I		IGR	shore	IGR-shore	chr18:76486313-76486864
cg19594156	0.813054	0.13216	0.680894	5.14844e-12	2.10836e-09	17	37307524	F	I	PLXDC1	Body	island	Body-island	chr17:37307498-37307775
cg25430878	0.937558	0.353391	0.584167	5.15608e-12	2.10836e-09	10	1257999	R	I	ADARB2	Body	opensea	Body-opensea
cg24343287	0.715284	0.07321	0.642074	5.15704e-12	2.10836e-09	19	58569986	R	II	ZNF135	TSS1500	shore	TSS1500-shore	chr19:58570393-58571779
cg07166896	0.628253	0.0912635	0.53699	5.16448e-12	2.10836e-09	10	134498925	R	II	INPP5A	Body	opensea	Body-opensea
cg13742956	0.910177	0.312094	0.598083	5.16546e-12	2.10836e-09	11	2612876	F	II	KCNQ1	Body	opensea	Body-opensea
cg15697019	0.800126	0.106485	0.693641	5.17159e-12	2.10836e-09	7	77357984	F	II	RSBN1L	Body	opensea	Body-opensea
cg06048524	0.72925	0.0545408	0.67471	5.17924e-12	2.10836e-09	10	44880542	R	I	CXCL12	TSS200	island	TSS200-island	chr10:44879714-44882391
cg27088197	0.552717	0.0221552	0.530562	5.19688e-12	2.10836e-09	5	151292089	F	II	GLRA1	Body	opensea	Body-opensea
cg21211213	0.877043	0.047024	0.830019	5.19798e-12	2.10836e-09	5	158127763	R	II	EBF1	Body	opensea	Body-opensea
cg14039306	0.252528	0.910402	-0.657874	5.1981e-12	2.10836e-09	4	4862240	R	II	MSX1	Body	island	Body-island	chr4:4861227-4862241
cg03992938	0.977652	0.496531	0.481121	5.20003e-12	2.10836e-09	3	42814705	F	I	CCDC13	1stExon	island	1stExon-island	chr3:42814567-42814893
cg19946641	0.713209	0.147362	0.565846	5.20269e-12	2.10836e-09	12	130909093	F	I	RIMBP2	Body	island	Body-island	chr12:130908777-130909191
cg22027985	0.730507	0.0427955	0.687711	5.20535e-12	2.10836e-09	11	4115532	R	II	RRM1	TSS1500	shore	TSS1500-shore	chr11:4115689-4116489
cg03271761	0.944768	0.171488	0.77328	5.20815e-12	2.10836e-09	4	21699209	R	II	KCNIP4	5'UTR	opensea	5'UTR-opensea
cg20561863	0.650942	0.022103	0.628839	5.20872e-12	2.10836e-09	17	66905630	F	II	ABCA8	Body	opensea	Body-opensea
cg02570115	0.900808	0.0285914	0.872216	5.21468e-12	2.10872e-09	7	31412358	R	II		IGR	opensea	IGR-opensea
cg03270374	0.656982	0.0731978	0.583784	5.22631e-12	2.11137e-09	22	49796990	R	II		IGR	shore	IGR-shore	chr22:49798570-49798784
cg25512936	0.113797	0.846655	-0.732859	5.24222e-12	2.11574e-09	3	44041103	F	II		IGR	island	IGR-island	chr3:44036407-44041104
cg05575228	0.977708	0.067746	0.909962	5.25002e-12	2.11635e-09	5	100144067	R	II	ST8SIA4	3'UTR	opensea	3'UTR-opensea
cg20061890	0.53512	0.0291544	0.505965	5.25392e-12	2.11635e-09	7	97841001	F	II	BHLHA15	TSS1500	shore	TSS1500-shore	chr7:97841636-97842005
cg03738384	0.945102	0.0969754	0.848126	5.26598e-12	2.11809e-09	16	84628969	R	I	COTL1	Body	opensea	Body-opensea
cg18442183	0.935051	0.0357364	0.899314	5.26844e-12	2.11809e-09	X	99610803	F	II	PCDH19	Body	opensea	Body-opensea
cg18791205	0.0483939	0.578458	-0.530064	5.27892e-12	2.12025e-09	7	19146324	R	II		IGR	shore	IGR-shore	chr7:19146923-19147308
cg12814353	0.938545	0.119592	0.818954	5.29091e-12	2.12079e-09	14	36695421	R	II		IGR	opensea	IGR-opensea
cg04897790	0.918049	0.270663	0.647386	5.30057e-12	2.12079e-09	14	79840647	F	II	NRXN3	Body	opensea	Body-opensea
cg12623735	0.929596	0.0510917	0.878505	5.30396e-12	2.12079e-09	5	146152748	F	II	PPP2R2B	Body	opensea	Body-opensea
cg01950665	0.801587	0.0191762	0.782411	5.3167e-12	2.12079e-09	9	100000768	R	II	KIAA1529	TSS200	island	TSS200-island	chr9:100000463-100000820
cg26623411	0.908701	0.329066	0.579635	5.31818e-12	2.12079e-09	X	113816093	R	II		IGR	island	IGR-island	chrX:113816089-113816409
cg17609887	0.882686	0.105031	0.777655	5.3237e-12	2.12079e-09	7	157053014	F	II	UBE3C	Body	opensea	Body-opensea
cg13095737	0.864287	0.14008	0.724207	5.33057e-12	2.12079e-09	5	177034964	R	II	B4GALT7	Body	shore	Body-shore	chr5:177035351-177035660
cg24691911	0.905634	0.137904	0.767731	5.33869e-12	2.12079e-09	2	150991316	F	II		IGR	opensea	IGR-opensea
cg04011712	0.933356	0.0519775	0.881379	5.33945e-12	2.12079e-09	12	55863738	F	II	OR6C70	1stExon	opensea	1stExon-opensea
cg08899626	0.889252	0.0904481	0.798804	5.34066e-12	2.12079e-09	4	16900199	R	II	LDB2	1stExon	opensea	1stExon-opensea
cg13100089	0.923636	0.392283	0.531353	5.35066e-12	2.12079e-09	2	31357523	R	II	GALNT14	Body	shelf	Body-shelf	chr2:31360321-31361821
cg05340094	0.854926	0.0593078	0.795618	5.35728e-12	2.12079e-09	16	73095395	R	II		IGR	shore	IGR-shore	chr16:73096888-73097115
cg15558971	0.758882	0.0124925	0.746389	5.35922e-12	2.12079e-09	14	69260307	F	II	ZFP36L1	TSS1500	island	TSS1500-island	chr14:69259612-69262900
cg12499311	0.571133	0.0682819	0.502851	5.35964e-12	2.12079e-09	5	134120499	R	II	DDX46	Body	opensea	Body-opensea
cg10257821	0.949443	0.204579	0.744863	5.36414e-12	2.12079e-09	16	929101	R	I	LMF1	Body	shore	Body-shore	chr16:928142-928380
cg04984663	0.140988	0.810777	-0.669789	5.36869e-12	2.12079e-09	10	102632048	F	II		IGR	opensea	IGR-opensea
cg16281600	0.68369	0.0359771	0.647713	5.37067e-12	2.12079e-09	5	152869431	R	II	GRIA1	TSS1500	opensea	TSS1500-opensea
cg10034890	0.280666	0.842401	-0.561735	5.37218e-12	2.12079e-09	2	230578216	F	I	DNER	Body	island	Body-island	chr2:230578062-230579981
cg26469387	0.853055	0.301798	0.551257	5.37856e-12	2.12129e-09	15	31846670	F	II	OTUD7A	Body	opensea	Body-opensea
cg24053748	0.632392	0.0400042	0.592388	5.39475e-12	2.12297e-09	10	128995192	F	II	FAM196A	TSS1500	shore	TSS1500-shore	chr10:128993505-128995167
cg21132686	0.851345	0.0893338	0.762011	5.39799e-12	2.12297e-09	20	22795774	R	II		IGR	opensea	IGR-opensea
cg02892384	0.891133	0.349075	0.542058	5.39815e-12	2.12297e-09	1	3108803	R	II	PRDM16	Body	shelf	Body-shelf	chr1:3111579-3111909
cg10365769	0.822558	0.0704552	0.752103	5.41477e-12	2.12749e-09	4	7589937	F	II	SORCS2	Body	shelf	Body-shelf	chr4:7593369-7593586
cg13177195	0.955577	0.0413212	0.914256	5.42066e-12	2.12779e-09	12	41289297	R	II	CNTN1	5'UTR	opensea	5'UTR-opensea
cg23965689	0.933871	0.306605	0.627266	5.42719e-12	2.12834e-09	17	42394004	F	I	RUNDC3A	Body	shore	Body-shore	chr17:42392323-42393079
cg05088704	0.925858	0.340375	0.585483	5.43463e-12	2.1289e-09	7	37923971	F	II	TXNDC3	Body	opensea	Body-opensea
cg12310673	0.526575	0.0456112	0.480964	5.43967e-12	2.1289e-09	5	54529452	R	I	CCNO	5'UTR	island	5'UTR-island	chr5:54528814-54530163
cg04909854	0.706687	0.0318214	0.674866	5.44688e-12	2.1289e-09	1	170253944	F	II	LOC284688	TSS1500	opensea	TSS1500-opensea
cg02379560	0.642084	0.0790283	0.563056	5.44913e-12	2.1289e-09	4	40859280	F	I	APBB2	Body	shore	Body-shore	chr4:40858884-40859162
cg26590449	0.950063	0.35003	0.600033	5.46387e-12	2.13266e-09	7	33941205	F	II		IGR	shelf	IGR-shelf	chr7:33943665-33945509
cg14761514	0.732169	0.034712	0.697457	5.48714e-12	2.13973e-09	12	114714301	F	II		IGR	opensea	IGR-opensea
cg09820792	0.960325	0.199558	0.760768	5.49665e-12	2.14143e-09	1	109656440	R	II	KIAA1324	TSS200	island	TSS200-island	chr1:109656095-109656611
cg13921308	0.82628	0.215379	0.610901	5.50319e-12	2.14189e-09	1	214166160	R	II	PROX1	5'UTR	shelf	5'UTR-shelf	chr1:214162508-214162737
cg13473196	0.92968	0.398016	0.531664	5.5085e-12	2.14189e-09	11	46848312	R	I	CKAP5	5'UTR	opensea	5'UTR-opensea
cg09307104	0.664237	0.0527751	0.611462	5.51468e-12	2.14189e-09	X	69665233	F	I	DLG3	1stExon	island	1stExon-island	chrX:69665102-69665355
cg10927848	0.752769	0.00902114	0.743748	5.52664e-12	2.14189e-09	11	16298618	F	II	SOX6	Body	opensea	Body-opensea
cg01612443	0.835261	0.154061	0.6812	5.5279e-12	2.14189e-09	4	94749535	F	I	ATOH1	TSS1500	island	TSS1500-island	chr4:94749495-94750998
cg07266910	0.724082	0.0601055	0.663977	5.53048e-12	2.14189e-09	3	178745575	R	II	ZMAT3	Body	opensea	Body-opensea
cg11047796	0.95818	0.269197	0.688983	5.53396e-12	2.14189e-09	4	27465988	R	II		IGR	opensea	IGR-opensea
cg01476003	0.731864	0.142685	0.58918	5.54311e-12	2.14344e-09	16	71460486	F	II		IGR	shore	IGR-shore	chr16:71459781-71460338
cg20945212	0.912119	0.0998107	0.812308	5.55959e-12	2.14781e-09	5	146080656	F	II	PPP2R2B	Body	opensea	Body-opensea
cg10615842	0.682527	0.0726476	0.60988	5.58578e-12	2.15593e-09	11	20619158	F	II		IGR	island	IGR-island	chr11:20618197-20619920
cg02657828	0.837899	0.125593	0.712306	5.59935e-12	2.15915e-09	16	86703935	R	II		IGR	opensea	IGR-opensea
cg22869726	0.0243834	0.613425	-0.589041	5.60779e-12	2.16002e-09	21	34398265	R	I	OLIG2	1stExon	island	1stExon-island	chr21:34395128-34400245
cg18664596	0.741426	0.245952	0.495474	5.61198e-12	2.16002e-09	7	947151	R	II	ADAP1	Body	shore	Body-shore	chr7:947363-947661
cg16040306	0.767878	0.175087	0.59279	5.61989e-12	2.16094e-09	1	166353877	R	II		IGR	opensea	IGR-opensea
cg02175873	0.641991	0.0380896	0.603902	5.62478e-12	2.16094e-09	4	82964079	F	II		IGR	shore	IGR-shore	chr4:82965415-82965896
cg17949969	0.929234	0.0539495	0.875284	5.64268e-12	2.16386e-09	4	8073790	F	I	ABLIM2	Body	opensea	Body-opensea
cg14068328	0.0226341	0.497734	-0.4751	5.64987e-12	2.16386e-09	6	85474087	R	II	TBX18	TSS200	island	TSS200-island	chr6:85472702-85474132
cg25635144	0.969435	0.465974	0.503461	5.65055e-12	2.16386e-09	3	42814793	R	I	CCDC13	TSS200	island	TSS200-island	chr3:42814567-42814893
cg27101914	0.859806	0.0548769	0.80493	5.65524e-12	2.16386e-09	11	127812834	R	II		IGR	opensea	IGR-opensea
cg27271486	0.746305	0.0484096	0.697895	5.65846e-12	2.16386e-09	16	56227690	R	I	DKFZP434H168	Body	shore	Body-shore	chr16:56225255-56226351
cg08151750	0.0320752	0.694261	-0.662185	5.67038e-12	2.16489e-09	2	27718289	R	I	FNDC4	TSS200	island	TSS200-island	chr2:27717681-27718337
cg00349895	0.229537	0.965194	-0.735657	5.67156e-12	2.16489e-09	4	154073501	R	I	TRIM2	TSS1500	shore	TSS1500-shore	chr4:154074383-154075045
cg15722977	0.691945	0.0444561	0.647489	5.68491e-12	2.16601e-09	1	159171213	R	II	CADM3	3'UTR	opensea	3'UTR-opensea
cg06299537	0.787738	0.0593422	0.728395	5.68492e-12	2.16601e-09	1	12677661	R	II	DHRS3	5'UTR	island	5'UTR-island	chr1:12676983-12678642
cg00445824	0.957416	0.16297	0.794446	5.70358e-12	2.17113e-09	19	18548929	R	I	ISYNA1	5'UTR	island	5'UTR-island	chr19:18543828-18549161
cg25465344	0.898476	0.0363658	0.86211	5.71376e-12	2.17131e-09	8	79713763	R	II	IL7	Body	shelf	Body-shelf	chr8:79716681-79717403
cg20245751	0.882994	0.0561689	0.826825	5.71451e-12	2.17131e-09	12	11423120	F	II	PRB3	TSS1500	opensea	TSS1500-opensea
cg10091994	0.0185134	0.8348	-0.816287	5.73393e-12	2.17502e-09	12	4381803	R	I	CCND2	TSS1500	island	TSS1500-island	chr12:4378366-4382222
cg05631486	0.968284	0.264099	0.704185	5.73475e-12	2.17502e-09	5	664414	F	II	TPPP	3'UTR	shore	3'UTR-shore	chr5:665187-665401
cg23845377	0.95513	0.0696722	0.885457	5.7449e-12	2.17688e-09	4	82911867	R	II		IGR	opensea	IGR-opensea
cg16579431	0.817543	0.0346066	0.782937	5.75466e-12	2.17859e-09	16	433439	F	II	TMEM8A	TSS1500	shore	TSS1500-shore	chr16:431189-432810
cg13083004	0.0516739	0.941762	-0.890088	5.76808e-12	2.18168e-09	1	23809994	F	I	ASAP3	Body	island	Body-island	chr1:23809977-23810693
cg09082985	0.883376	0.0645875	0.818788	5.78579e-12	2.18612e-09	12	103591917	F	II		IGR	opensea	IGR-opensea
cg21302133	0.745261	0.0426769	0.702584	5.79035e-12	2.18612e-09	4	91156113	F	II	FAM190A	5'UTR	opensea	5'UTR-opensea
cg24586554	0.791908	0.138722	0.653186	5.79847e-12	2.1872e-09	4	21120300	F	II	KCNIP4	Body	opensea	Body-opensea
cg20318156	0.963545	0.290147	0.673397	5.81142e-12	2.18903e-09	1	99469323	F	II	LPPR5	Body	shore	Body-shore	chr1:99469932-99470968
cg18917524	0.786307	0.167011	0.619296	5.81388e-12	2.18903e-09	10	2371438	R	II		IGR	opensea	IGR-opensea
cg22462657	0.902964	0.304364	0.5986	5.83148e-12	2.19045e-09	5	68326727	R	II		IGR	opensea	IGR-opensea
cg15096829	0.877795	0.348342	0.529454	5.83409e-12	2.19045e-09	1	202092005	R	I	GPR37L1	TSS200	opensea	TSS200-opensea
cg25756241	0.0481694	0.743517	-0.695347	5.83934e-12	2.19045e-09	12	50221559	R	II	NCKAP5L	5'UTR	island	5'UTR-island	chr12:50221558-50222609
cg11098622	0.966916	0.0768788	0.890037	5.84494e-12	2.19045e-09	5	102205822	F	II	PAM	Body	shelf	Body-shelf	chr5:102201583-102201912
cg04107037	0.911993	0.0769607	0.835032	5.84749e-12	2.19045e-09	4	94750205	F	II	ATOH1	1stExon	island	1stExon-island	chr4:94749495-94750998
cg22717227	0.0205421	0.60018	-0.579638	5.85015e-12	2.19045e-09	10	50887568	R	II	C10orf53	TSS200	island	TSS200-island	chr10:50887565-50887862
cg10078688	0.915178	0.159378	0.7558	5.85512e-12	2.19045e-09	8	107290576	R	II	OXR1	5'UTR	opensea	5'UTR-opensea
cg17057934	0.701586	0.0460169	0.655569	5.85985e-12	2.19045e-09	11	132154781	F	II	NTM	Body	opensea	Body-opensea
cg02443428	0.89889	0.111285	0.787605	5.88391e-12	2.19621e-09	5	44388907	F	II	FGF10	TSS200	opensea	TSS200-opensea
cg06218079	0.931426	0.102915	0.82851	5.88582e-12	2.19621e-09	17	80834228	R	I	TBCD	Body	opensea	Body-opensea
cg06989443	0.916946	0.233959	0.682987	5.90157e-12	2.19962e-09	10	118900422	F	II		IGR	shore	IGR-shore	chr10:118899247-118900329
cg12161228	0.190274	0.97146	-0.781186	5.90918e-12	2.19962e-09	11	89224506	R	I	NOX4	1stExon	island	1stExon-island	chr11:89224416-89224718
cg06651878	0.565364	0.0444935	0.520871	5.91085e-12	2.19962e-09	2	66660793	F	II		IGR	island	IGR-island	chr2:66660452-66660794
cg01997606	0.563616	0.0219922	0.541623	5.92906e-12	2.20442e-09	5	151308141	F	II		IGR	shelf	IGR-shelf	chr5:151304226-151304824
cg04100684	0.750219	0.108828	0.641391	5.94384e-12	2.20718e-09	16	13002642	F	II	SHISA9	Body	opensea	Body-opensea
cg15443530	0.927731	0.238323	0.689408	5.94711e-12	2.20718e-09	6	124602750	F	II	NKAIN2	Body	opensea	Body-opensea
cg11650926	0.923722	0.321389	0.602333	5.95867e-12	2.20808e-09	5	5568539	R	II		IGR	opensea	IGR-opensea
cg13732582	0.80539	0.0416103	0.763779	5.96017e-12	2.20808e-09	4	39448975	R	I	KLB	Body	island	Body-island	chr4:39448184-39449054
cg15568892	0.940298	0.0934129	0.846885	5.96773e-12	2.20891e-09	19	40522655	F	II	ZNF546	3'UTR	opensea	3'UTR-opensea
cg02279464	0.959687	0.481413	0.478274	5.97829e-12	2.21085e-09	X	151619997	R	II	GABRA3	TSS200	opensea	TSS200-opensea
cg08446824	0.954446	0.0814623	0.872983	6.00377e-12	2.21795e-09	4	1720184	R	I	TMEM129	Body	shore	Body-shore	chr4:1722179-1723850
cg22805436	0.610395	0.0410359	0.569359	6.01047e-12	2.21795e-09	8	144822012	R	II		IGR	island	IGR-island	chr8:144822011-144822805
cg12689803	0.827103	0.018569	0.808534	6.0171e-12	2.21795e-09	12	119519948	R	II	SRRM4	Body	opensea	Body-opensea
cg05533037	0.593664	0.0426245	0.55104	6.01885e-12	2.21795e-09	21	32202010	R	II	KRTAP7-1	1stExon	opensea	1stExon-opensea
cg18173235	0.899415	0.10162	0.797795	6.03279e-12	2.22079e-09	2	119612382	R	I		IGR	shore	IGR-shore	chr2:119613031-119615565
cg02311414	0.954623	0.444962	0.509662	6.04272e-12	2.22079e-09	2	14775199	R	I	FAM84A	3'UTR	island	3'UTR-island	chr2:14772377-14775809
cg23378722	0.625808	0.0220737	0.603734	6.04508e-12	2.22079e-09	13	49882500	R	II		IGR	opensea	IGR-opensea
cg05134945	0.134659	0.955045	-0.820386	6.04987e-12	2.22079e-09	3	188665466	R	I		IGR	island	IGR-island	chr3:188665275-188665552
cg21969395	0.569589	0.0693944	0.500195	6.05331e-12	2.22079e-09	4	155664998	R	II	LRAT	TSS200	island	TSS200-island	chr4:155664819-155665833
cg12655190	0.143614	0.917359	-0.773746	6.08668e-12	2.22668e-09	17	35290523	R	I		IGR	island	IGR-island	chr17:35290403-35290663
cg08232320	0.588321	0.0494213	0.5389	6.09071e-12	2.22668e-09	19	19976569	R	II	ZNF253	TSS200	opensea	TSS200-opensea
cg07337234	0.692665	0.0272355	0.665429	6.09133e-12	2.22668e-09	22	36851107	R	I		IGR	island	IGR-island	chr22:36850893-36851466
cg13798885	0.894788	0.269165	0.625623	6.1129e-12	2.22668e-09	4	13968277	F	II		IGR	opensea	IGR-opensea
cg03490157	0.919859	0.176321	0.743538	6.11516e-12	2.22668e-09	3	6906061	R	II	GRM7	Body	shore	Body-shore	chr3:6904133-6904641
cg20555682	0.282215	0.849462	-0.567247	6.11616e-12	2.22668e-09	11	8290308	F	I		IGR	island	IGR-island	chr11:8289532-8290322
cg11010397	0.913944	0.0309167	0.883027	6.11684e-12	2.22668e-09	7	38671977	F	II	AMPH	TSS1500	shore	TSS1500-shore	chr7:38670439-38671008
cg16466881	0.745414	0.102363	0.643051	6.12468e-12	2.22668e-09	7	41468302	F	II		IGR	opensea	IGR-opensea
cg02612927	0.711277	0.0792589	0.632018	6.12727e-12	2.22668e-09	20	30060884	F	II	DEFB124	TSS200	shelf	TSS200-shelf	chr20:30062969-30063281
cg26028489	0.868009	0.0773096	0.790699	6.13318e-12	2.22668e-09	12	16674085	R	II		IGR	opensea	IGR-opensea
cg14646039	0.832823	0.129573	0.70325	6.13587e-12	2.22668e-09	5	152729842	F	II		IGR	opensea	IGR-opensea
cg19742538	0.319991	0.891802	-0.571811	6.13835e-12	2.22668e-09	11	1568549	R	I	HCCA2	Body	island	Body-island	chr11:1567940-1568907
cg21968796	0.868962	0.0721919	0.79677	6.14328e-12	2.22668e-09	21	46358532	F	II	C21orf67	Body	shore	Body-shore	chr21:46359647-46360423
cg26481727	0.767397	0.0497622	0.717635	6.14441e-12	2.22668e-09	16	89410474	F	I	ANKRD11	5'UTR	shelf	5'UTR-shelf	chr16:89408237-89408465
cg23255320	0.925741	0.0787687	0.846972	6.15142e-12	2.22728e-09	14	33603572	R	II	NPAS3	Body	opensea	Body-opensea
cg04845060	0.829115	0.278108	0.551007	6.16346e-12	2.22968e-09	4	53455270	R	I		IGR	opensea	IGR-opensea
cg10839745	0.742769	0.019749	0.72302	6.16879e-12	2.22968e-09	20	6754184	R	II	BMP2	Body	shelf	Body-shelf	chr20:6750695-6750957
cg04545134	0.784876	0.0951414	0.689734	6.21214e-12	2.24208e-09	7	7111071	F	I		IGR	opensea	IGR-opensea
cg26304237	0.721329	0.106579	0.614751	6.2139e-12	2.24208e-09	1	65730384	R	II	DNAJC6	TSS200	shore	TSS200-shore	chr1:65731411-65731849
cg01802380	0.815076	0.0828584	0.732218	6.23234e-12	2.24678e-09	13	107865407	R	II	FAM155A	Body	opensea	Body-opensea
cg19418958	0.625782	0.0355775	0.590204	6.25347e-12	2.25244e-09	8	30705886	F	II	TEX15	1stExon	opensea	1stExon-opensea
cg03416562	0.03803	0.89505	-0.85702	6.26782e-12	2.25565e-09	3	85010677	F	II	CADM2	Body	shore	Body-shore	chr3:85008284-85008837
cg20065449	0.792428	0.0108265	0.781601	6.28437e-12	2.25965e-09	1	248307122	R	II	OR2M5	TSS1500	opensea	TSS1500-opensea
cg23450314	0.777218	0.0566688	0.720549	6.30142e-12	2.26382e-09	2	150718704	F	II		IGR	opensea	IGR-opensea
cg08906009	0.918611	0.184842	0.733768	6.33649e-12	2.27379e-09	6	29274521	F	II	OR14J1	1stExon	opensea	1stExon-opensea
cg22123915	0.931575	0.266065	0.665511	6.34538e-12	2.27379e-09	1	86047807	R	I	CYR61	Body	shore	Body-shore	chr1:86046362-86047240
cg12962308	0.631675	0.0253189	0.606356	6.35092e-12	2.27379e-09	11	55606710	R	II	OR5D16	1stExon	opensea	1stExon-opensea
cg17277949	0.70166	0.0498178	0.651842	6.35315e-12	2.27379e-09	4	144480292	F	II	LOC441046	TSS1500	shore	TSS1500-shore	chr4:144480541-144480947
cg11527168	0.812908	0.131514	0.681394	6.35653e-12	2.27379e-09	12	65888961	F	II		IGR	opensea	IGR-opensea
cg10316490	0.0514311	0.865152	-0.813721	6.37742e-12	2.27847e-09	1	190445197	R	I	FAM5C	5'UTR	opensea	5'UTR-opensea
cg18484139	0.810629	0.0795944	0.731035	6.38429e-12	2.27847e-09	3	98108648	F	II	OR5K3	TSS1500	opensea	TSS1500-opensea
cg13167263	0.762678	0.0262537	0.736424	6.38924e-12	2.27847e-09	10	110668321	F	II		IGR	shelf	IGR-shelf	chr10:110671724-110672326
cg19028706	0.722076	0.0378988	0.684177	6.39157e-12	2.27847e-09	3	42158765	R	II	TRAK1	Body	opensea	Body-opensea
cg15065622	0.366907	0.877943	-0.511036	6.4037e-12	2.28084e-09	18	30051564	R	II	FAM59A	TSS1500	shore	TSS1500-shore	chr18:30050115-30051345
cg07151160	0.882656	0.173274	0.709382	6.42353e-12	2.28146e-09	7	100800736	R	II	AP1S1	Body	shelf	Body-shelf	chr7:100797532-100798479
cg25229172	0.0313909	0.858833	-0.827442	6.42365e-12	2.28146e-09	12	96336121	R	II	AMDHD1	TSS1500	shore	TSS1500-shore	chr12:96336245-96337411
cg05062418	0.956374	0.215598	0.740776	6.42639e-12	2.28146e-09	8	144070780	F	II	LOC100133669	Body	opensea	Body-opensea
cg12155356	0.123099	0.840731	-0.717632	6.42742e-12	2.28146e-09	14	85995859	F	II	FLRT2	TSS1500	shore	TSS1500-shore	chr14:85996494-85996958
cg17611045	0.0162338	0.864488	-0.848254	6.44017e-12	2.28403e-09	3	192289245	R	I	FGF12	Body	opensea	Body-opensea
cg26353192	0.866867	0.330221	0.536646	6.45937e-12	2.286e-09	12	25059891	R	II	BCAT1	Body	shelf	Body-shelf	chr12:25055599-25056246
cg19744587	0.648156	0.0345304	0.613625	6.4642e-12	2.286e-09	3	53880376	R	II	IL17RB	TSS200	island	TSS200-island	chr3:53879638-53880831
cg18092351	0.975482	0.41829	0.557191	6.46456e-12	2.286e-09	7	960115	F	I	ADAP1	Body	island	Body-island	chr7:960048-960351
cg10189607	0.324601	0.925447	-0.600846	6.48243e-12	2.286e-09	4	184719753	F	II		IGR	island	IGR-island	chr4:184718263-184719754
cg27126442	0.853724	0.184764	0.66896	6.48764e-12	2.286e-09	4	106473806	F	II	FLJ20184	5'UTR	opensea	5'UTR-opensea
cg03842440	0.862773	0.081238	0.781535	6.48867e-12	2.286e-09	12	41831532	F	II	PDZRN4	TSS200	opensea	TSS200-opensea
cg02721176	0.872214	0.0385437	0.833671	6.49886e-12	2.286e-09	10	118084587	R	I	C10orf96	Body	opensea	Body-opensea
cg27208925	0.951731	0.344314	0.607417	6.49904e-12	2.286e-09	16	85937106	F	II	IRF8	Body	opensea	Body-opensea
cg12804677	0.500621	0.0343963	0.466225	6.49998e-12	2.286e-09	1	3055958	R	II	PRDM16	Body	shore	Body-shore	chr1:3056541-3056772
cg21210531	0.0585514	0.686542	-0.627991	6.50743e-12	2.286e-09	1	235105604	F	I		IGR	opensea	IGR-opensea
cg27534424	0.389373	0.908246	-0.518873	6.50978e-12	2.286e-09	8	10966224	R	II	XKR6	Body	opensea	Body-opensea
cg26162554	0.805004	0.0456333	0.759371	6.51178e-12	2.286e-09	5	42425093	F	I	GHR	5'UTR	shore	5'UTR-shore	chr5:42423530-42423740
cg24569746	0.0314753	0.587234	-0.555759	6.53714e-12	2.2913e-09	X	71352089	R	II	NHSL2	Body	island	Body-island	chrX:71350941-71352137
cg04960342	0.89661	0.302334	0.594276	6.54859e-12	2.2913e-09	16	86870745	R	II		IGR	shore	IGR-shore	chr16:86869862-86870145
cg24609819	0.896452	0.0167164	0.879736	6.55041e-12	2.2913e-09	10	52840377	R	II	PRKG1	Body	opensea	Body-opensea
cg16649052	0.619554	0.0954354	0.524119	6.55103e-12	2.2913e-09	20	30555644	F	II	XKR7	TSS200	shore	TSS200-shore	chr20:30555901-30556502
cg13918811	0.429124	0.954268	-0.525144	6.56356e-12	2.2913e-09	4	25378308	R	II	ANAPC4	TSS1500	shore	TSS1500-shore	chr4:25378793-25379275
cg00425431	0.22334	0.749373	-0.526033	6.56496e-12	2.2913e-09	15	90792223	F	II	TTLL13	TSS1500	shore	TSS1500-shore	chr15:90792559-90792929
cg24403959	0.486754	0.00769887	0.479055	6.56548e-12	2.2913e-09	11	46260412	F	II		IGR	shore	IGR-shore	chr11:46260617-46260945
cg24159891	0.96834	0.0574149	0.910925	6.57746e-12	2.2929e-09	22	24989071	F	I	GGT1	5'UTR	island	5'UTR-island	chr22:24988593-24989279
cg15676015	0.812023	0.206977	0.605046	6.58632e-12	2.2929e-09	11	67272636	F	I	PITPNM1	5'UTR	island	5'UTR-island	chr11:67271659-67272942
cg25964032	0.736243	0.0255165	0.710727	6.58895e-12	2.2929e-09	10	35929326	F	I	FZD8	1stExon	island	1stExon-island	chr10:35928501-35931893
cg02616489	0.91137	0.0443183	0.867052	6.59215e-12	2.2929e-09	3	18404925	R	II	SATB1	Body	opensea	Body-opensea
cg15734409	0.721355	0.0915571	0.629798	6.61675e-12	2.29953e-09	3	68961294	F	II	FAM19A4	5'UTR	opensea	5'UTR-opensea
cg22021756	0.775228	0.0839402	0.691288	6.64463e-12	2.30727e-09	12	49318740	F	I	FKBP11	Body	island	Body-island	chr12:49318486-49319476
cg05993589	0.946203	0.0781068	0.868097	6.65619e-12	2.30727e-09	3	44159455	F	II		IGR	opensea	IGR-opensea
cg07279557	0.642083	0.0286216	0.613461	6.65952e-12	2.30727e-09	21	46875417	F	I	COL18A1	TSS200	shore	TSS200-shore	chr21:46876168-46876752
cg07491809	0.884083	0.221076	0.663007	6.66126e-12	2.30727e-09	10	2005878	R	I		IGR	opensea	IGR-opensea
cg24305861	0.872298	0.00743984	0.864858	6.6722e-12	2.30914e-09	12	99564273	F	II	ANKS1B	Body	opensea	Body-opensea
cg09814128	0.817603	0.215894	0.601709	6.68963e-12	2.31137e-09	4	178243783	F	II	NEIL3	Body	opensea	Body-opensea
cg10899681	0.865838	0.0596754	0.806163	6.69926e-12	2.31137e-09	5	158531647	F	II		IGR	island	IGR-island	chr5:158531375-158531648
cg22008551	0.750823	0.0830502	0.667772	6.70199e-12	2.31137e-09	19	46452989	R	II	NOVA2	Body	shelf	Body-shelf	chr19:46456209-46456503
cg00473134	0.0833795	0.66109	-0.57771	6.70614e-12	2.31137e-09	7	24796494	R	II	DFNA5	5'UTR	shore	5'UTR-shore	chr7:24796541-24797487
cg21721681	0.837199	0.0377883	0.79941	6.70957e-12	2.31137e-09	19	49133845	R	II	DBP	3'UTR	island	3'UTR-island	chr19:49132603-49134291
cg22037030	0.788741	0.0942424	0.694499	6.71205e-12	2.31137e-09	1	56139081	R	II		IGR	opensea	IGR-opensea
cg15750986	0.748459	0.162905	0.585554	6.72622e-12	2.31433e-09	7	98249103	R	I	NPTX2	Body	shore	Body-shore	chr7:98245805-98247759
cg15831613	0.56216	0.0364597	0.525701	6.73853e-12	2.31665e-09	1	212780972	F	I	ATF3	TSS1500	island	TSS1500-island	chr1:212780151-212783086
cg06671962	0.892569	0.265588	0.626981	6.75514e-12	2.32004e-09	11	113144092	F	II	NCAM1	Body	opensea	Body-opensea
cg00325866	0.953239	0.419763	0.533475	6.77095e-12	2.32004e-09	15	62359130	F	II	C2CD4A	TSS200	shore	TSS200-shore	chr15:62359827-62360995
cg27252970	0.899721	0.37314	0.526582	6.77178e-12	2.32004e-09	2	220348312	R	I	SPEG	Body	shore	Body-shore	chr2:220348955-220349784
cg20816699	0.748645	0.0499491	0.698696	6.77691e-12	2.32004e-09	4	12540012	R	II		IGR	opensea	IGR-opensea
cg24091438	0.047471	0.662827	-0.615356	6.77915e-12	2.32004e-09	7	150019955	R	II	LRRC61	TSS1500	island	TSS1500-island	chr7:150019950-150020752
cg12835118	0.942579	0.317957	0.624622	6.78192e-12	2.32004e-09	3	56789110	R	I	ARHGEF3	Body	opensea	Body-opensea
cg14187877	0.760803	0.166706	0.594097	6.79011e-12	2.32093e-09	4	16679554	F	II	LDB2	Body	opensea	Body-opensea
cg24979093	0.930491	0.328292	0.602199	6.8144e-12	2.32732e-09	21	39577464	R	II	DSCR10	TSS1500	opensea	TSS1500-opensea
cg08289782	0.0590601	0.729271	-0.670211	6.82994e-12	2.33071e-09	10	79789985	R	II	POLR3A	TSS1500	shore	TSS1500-shore	chr10:79789138-79789441
cg05605299	0.92658	0.0543235	0.872256	6.84316e-12	2.3333e-09	6	28304161	R	II	ZNF323	TSS1500	opensea	TSS1500-opensea
cg00426659	0.943956	0.0213206	0.922635	6.84961e-12	2.33359e-09	12	99548329	F	II	ANKS1B	1stExon	opensea	1stExon-opensea
cg14742802	0.857628	0.197519	0.660109	6.86307e-12	2.33626e-09	4	8153998	F	I	ABLIM2	Body	shore	Body-shore	chr4:8154077-8154406
cg26116937	0.86463	0.0507007	0.81393	6.89082e-12	2.34023e-09	10	531152	F	II	DIP2C	Body	shore	Body-shore	chr10:530713-531099
cg16316162	0.512541	0.0270874	0.485454	6.89154e-12	2.34023e-09	8	144660157	R	I	NAPRT1	Body	island	Body-island	chr8:144659745-144660635
cg08351163	0.776575	0.0258292	0.750746	6.89935e-12	2.34023e-09	12	45441969	R	II	DBX2	Body	shelf	Body-shelf	chr12:45444202-45445386
cg16485797	0.762069	0.0889515	0.673117	6.90021e-12	2.34023e-09	5	155801933	R	II	SGCD	Body	opensea	Body-opensea
cg13315995	0.529164	0.0453089	0.483855	6.90293e-12	2.34023e-09	20	54828009	R	II		IGR	shelf	IGR-shelf	chr20:54824312-54824584
cg09349530	0.964333	0.070145	0.894188	6.90882e-12	2.34032e-09	7	35295198	F	II	TBX20	TSS1500	shore	TSS1500-shore	chr7:35296921-35298218
cg26293019	0.935567	0.00703188	0.928536	6.92021e-12	2.34227e-09	5	50688913	F	II	ISL1	Body	shelf	Body-shelf	chr5:50685453-50686148
cg23914031	0.943735	0.35667	0.587066	6.93999e-12	2.34564e-09	X	110036810	R	II	CHRDL1	5'UTR	shelf	5'UTR-shelf	chrX:110038946-110039370
cg19662219	0.895745	0.333034	0.562711	6.94148e-12	2.34564e-09	15	34260719	R	II	AVEN	Body	opensea	Body-opensea
cg02774129	0.562544	0.0584252	0.504119	6.95206e-12	2.34731e-09	1	58712062	F	II	DAB1	5'UTR	shelf	5'UTR-shelf	chr1:58715272-58716095
cg04688327	0.938056	0.29123	0.646826	6.97004e-12	2.35037e-09	X	130419944	R	II	IGSF1	Body	opensea	Body-opensea
cg17522984	0.856045	0.109777	0.746268	6.97244e-12	2.35037e-09	10	51572458	R	I	NCOA4	5'UTR	island	5'UTR-island	chr10:51572198-51572620
cg05929831	0.695114	0.0522573	0.642856	6.98328e-12	2.35211e-09	6	29720460	F	II		IGR	island	IGR-island	chr6:29720381-29721101
cg12612420	0.0954063	0.639761	-0.544355	7.00277e-12	2.3548e-09	7	23513316	F	I		IGR	shore	IGR-shore	chr7:23513534-23514412
cg16182757	0.75825	0.161355	0.596895	7.00333e-12	2.3548e-09	6	126658808	F	II		IGR	shelf	IGR-shelf	chr6:126661135-126661387
cg24412960	0.840043	0.177123	0.662919	7.00927e-12	2.3548e-09	2	220432208	F	II	OBSL1	Body	shore	Body-shore	chr2:220432788-220433041
cg21653474	0.616169	0.0183806	0.597789	7.01901e-12	2.3548e-09	6	98261988	R	II		IGR	opensea	IGR-opensea
cg10677214	0.612808	0.0202382	0.59257	7.0196e-12	2.3548e-09	4	22746262	R	II	GBA3	Body	opensea	Body-opensea
cg00495775	0.0411234	0.683728	-0.642605	7.02969e-12	2.35628e-09	2	176972041	R	II	HOXD11	TSS200	island	TSS200-island	chr2:176971706-176972305
cg12408250	0.886099	0.316291	0.569808	7.05613e-12	2.36323e-09	1	3121727	R	II	PRDM16	Body	opensea	Body-opensea
cg22654055	0.897385	0.293131	0.604254	7.0706e-12	2.36617e-09	4	8046793	R	II	ABLIM2	Body	opensea	Body-opensea
cg07810282	0.887821	0.0401323	0.847689	7.0926e-12	2.36801e-09	10	133058601	R	I	TCERG1L	Body	island	Body-island	chr10:133058338-133058609
cg20948923	0.783322	0.204228	0.579094	7.09343e-12	2.36801e-09	14	28081449	F	II		IGR	opensea	IGR-opensea
cg10996224	0.0519793	0.944234	-0.892255	7.10367e-12	2.36801e-09	3	85017543	F	II	CADM2	Body	opensea	Body-opensea
cg12457683	0.903869	0.10081	0.80306	7.11602e-12	2.36801e-09	2	221393426	F	II		IGR	opensea	IGR-opensea
cg17696268	0.924497	0.0947713	0.829726	7.12327e-12	2.36801e-09	20	14319035	F	II	FLRT3	TSS1500	opensea	TSS1500-opensea
cg12646794	0.880816	0.0778559	0.80296	7.124e-12	2.36801e-09	4	62382932	F	II	LPHN3	Body	shore	Body-shore	chr4:62383013-62383248
cg14652646	0.934693	0.149206	0.785487	7.12547e-12	2.36801e-09	4	16847844	R	II	LDB2	Body	opensea	Body-opensea
cg04685798	0.95933	0.0536011	0.905729	7.13404e-12	2.36801e-09	12	99642048	R	II	ANKS1B	Body	opensea	Body-opensea
cg27443265	0.955983	0.322375	0.633607	7.13695e-12	2.36801e-09	7	39298343	F	II	POU6F2	Body	opensea	Body-opensea
cg11606575	0.903012	0.0884782	0.814534	7.14127e-12	2.36801e-09	11	45306397	F	II	SYT13	Body	shore	Body-shore	chr11:45307441-45307975
cg08887707	0.937335	0.163907	0.773427	7.14127e-12	2.36801e-09	1	3613723	F	I	TP73	Body	opensea	Body-opensea
cg16648094	0.955687	0.0880992	0.867587	7.14452e-12	2.36801e-09	8	62412760	R	II	CLVS1	3'UTR	opensea	3'UTR-opensea
cg17586885	0.188496	0.715594	-0.527098	7.15542e-12	2.36955e-09	6	166259959	R	I		IGR	opensea	IGR-opensea
cg04648402	0.899739	0.22816	0.671578	7.16057e-12	2.36955e-09	4	987561	F	II	IDUA	Body	shore	Body-shore	chr4:984926-985695
cg14463465	0.918567	0.0557293	0.862838	7.17091e-12	2.36983e-09	10	67387893	R	II		IGR	opensea	IGR-opensea
cg08961668	0.919322	0.0853526	0.83397	7.18745e-12	2.36983e-09	4	6957863	R	II	TBC1D14	Body	opensea	Body-opensea
cg26048334	0.676228	0.100133	0.576095	7.19133e-12	2.36983e-09	17	3337590	R	II	OR1E2	TSS1500	opensea	TSS1500-opensea
cg13749118	0.637602	0.0254416	0.61216	7.19502e-12	2.36983e-09	9	120181466	R	II		IGR	shelf	IGR-shelf	chr9:120175253-120177496
cg01767599	0.84163	0.0675608	0.774069	7.19673e-12	2.36983e-09	6	88871927	R	II	CNR1	5'UTR	shelf	5'UTR-shelf	chr6:88875397-88877449
cg11946336	0.719952	0.054197	0.665755	7.19981e-12	2.36983e-09	22	37816333	F	II	ELFN2	5'UTR	island	5'UTR-island	chr22:37815803-37816477
cg10377903	0.808175	0.129291	0.678884	7.2015e-12	2.36983e-09	10	101290699	F	I		IGR	island	IGR-island	chr10:101290625-101291178
cg13833484	0.937046	0.177062	0.759984	7.20989e-12	2.36983e-09	6	17102536	R	I		IGR	island	IGR-island	chr6:17102309-17102539
cg14169158	0.275326	0.88166	-0.606334	7.21276e-12	2.36983e-09	1	166135957	F	I	FAM78B	5'UTR	island	5'UTR-island	chr1:166134258-166136448
cg00444898	0.939402	0.351583	0.587819	7.22474e-12	2.37188e-09	3	169100001	F	II	MECOM	Body	opensea	Body-opensea
cg02318139	0.93869	0.0800329	0.858657	7.23806e-12	2.3741e-09	5	100240048	R	II	ST8SIA4	TSS1500	shore	TSS1500-shore	chr5:100238722-100239138
cg10940066	0.882937	0.339089	0.543848	7.24529e-12	2.3741e-09	7	158363642	F	I	PTPRN2	Body	shore	Body-shore	chr7:158361909-158362970
cg02094500	0.284489	0.81769	-0.533201	7.24862e-12	2.3741e-09	6	62737607	F	II	KHDRBS2	Body	opensea	Body-opensea
cg07350448	0.783764	0.0231331	0.760631	7.26816e-12	2.37852e-09	3	131676669	F	II	CPNE4	5'UTR	opensea	5'UTR-opensea
cg18804963	0.81138	0.0732243	0.738155	7.27414e-12	2.37852e-09	11	132456073	R	II	OPCML	Body	opensea	Body-opensea
cg19398269	0.808242	0.1385	0.669742	7.28121e-12	2.37852e-09	6	28678460	F	II		IGR	opensea	IGR-opensea
cg05840750	0.684896	0.0315763	0.653319	7.29041e-12	2.37852e-09	3	151987978	F	II	MBNL1	5'UTR	shore	5'UTR-shore	chr3:151986327-151987325
cg24890545	0.135496	0.958197	-0.822701	7.29076e-12	2.37852e-09	6	136934526	R	II	MAP3K5	Body	opensea	Body-opensea
cg10851251	0.234972	0.894533	-0.659562	7.31542e-12	2.38459e-09	15	68131281	R	II		IGR	shore	IGR-shore	chr15:68132640-68133071
cg02585622	0.860286	0.134142	0.726143	7.32233e-12	2.38459e-09	6	49988602	R	II	DEFB110	Body	opensea	Body-opensea
cg21492527	0.110744	0.961831	-0.851087	7.3301e-12	2.38459e-09	12	10084943	F	II	CLEC2A	5'UTR	opensea	5'UTR-opensea
cg21167402	0.966584	0.17768	0.788904	7.33617e-12	2.38459e-09	5	1594676	R	I	SDHAP3	TSS200	island	TSS200-island	chr5:1594238-1595027
cg21747310	0.841008	0.0844092	0.756599	7.34237e-12	2.38459e-09	12	11709115	R	II		IGR	opensea	IGR-opensea
cg01950495	0.836017	0.0400448	0.795972	7.35264e-12	2.38459e-09	5	664559	F	II	TPPP	3'UTR	shore	3'UTR-shore	chr5:665187-665401
cg05203206	0.557748	0.0225044	0.535243	7.36744e-12	2.38459e-09	20	5281174	R	II		IGR	shore	IGR-shore	chr20:5282835-5283062
cg01256232	0.855793	0.0767103	0.779082	7.36994e-12	2.38459e-09	14	40337190	F	II		IGR	opensea	IGR-opensea
cg03281561	0.780535	0.186537	0.593998	7.38883e-12	2.38459e-09	3	159942181	F	II	LOC401097	TSS1500	shore	TSS1500-shore	chr3:159942916-159944431
cg14269191	0.681713	0.0701424	0.61157	7.39191e-12	2.38459e-09	11	5346249	R	II	OR51B2	TSS1500	opensea	TSS1500-opensea
cg18315676	0.831777	0.0755391	0.756238	7.39487e-12	2.38459e-09	20	47015194	R	II		IGR	shore	IGR-shore	chr20:47013682-47013970
cg08340838	0.882207	0.220907	0.6613	7.40399e-12	2.38459e-09	6	29054566	F	II	OR2B3	1stExon	opensea	1stExon-opensea
cg08719366	0.570457	0.0254694	0.544988	7.40451e-12	2.38459e-09	7	30544055	F	II	GGCT	Body	island	Body-island	chr7:30543984-30545005
cg20800844	0.521023	0.0299704	0.491052	7.40505e-12	2.38459e-09	22	37816247	F	I	ELFN2	5'UTR	island	5'UTR-island	chr22:37815803-37816477
cg20944157	0.862193	0.0680464	0.794146	7.406e-12	2.38459e-09	2	10567750	F	I		IGR	shore	IGR-shore	chr2:10566889-10567148
cg13382840	0.777813	0.182808	0.595005	7.41666e-12	2.38459e-09	15	88119539	F	II	NCRNA00052	TSS1500	opensea	TSS1500-opensea
cg00046991	0.597964	0.0419985	0.555966	7.42896e-12	2.38459e-09	17	30906423	R	II	MYO1D	Body	opensea	Body-opensea
cg12936423	0.918473	0.047145	0.871328	7.43011e-12	2.38459e-09	6	33160849	R	I	COL11A2	TSS1500	shore	TSS1500-shore	chr6:33160945-33161337
cg20637081	0.81311	0.16568	0.64743	7.43227e-12	2.38459e-09	11	131920673	R	II	NTM	Body	opensea	Body-opensea
cg00814733	0.0973067	0.745309	-0.648002	7.43258e-12	2.38459e-09	12	4382051	R	I	CCND2	TSS1500	island	TSS1500-island	chr12:4378366-4382222
cg24191287	0.683269	0.160326	0.522943	7.43277e-12	2.38459e-09	2	72083130	F	II		IGR	shelf	IGR-shelf	chr2:72079362-72079610
cg23424273	0.96141	0.169016	0.792394	7.44086e-12	2.38459e-09	6	78173227	R	I	HTR1B	TSS200	island	TSS200-island	chr6:78172231-78174088
cg04186657	0.111938	0.707985	-0.596048	7.44144e-12	2.38459e-09	6	29690893	R	I	HLA-F	TSS1500	shore	TSS1500-shore	chr6:29691106-29692093
cg03165260	0.955506	0.0602655	0.89524	7.45528e-12	2.38662e-09	X	150348083	R	II	GPR50	Body	shore	Body-shore	chrX:150345615-150346577
cg27279301	0.0454356	0.775198	-0.729763	7.45925e-12	2.38662e-09	14	105945287	F	I	CRIP2	Body	island	Body-island	chr14:105944421-105945700
cg08199529	0.779696	0.0360653	0.743631	7.47543e-12	2.38995e-09	11	104894514	R	II	CASP5	TSS1500	opensea	TSS1500-opensea
cg17586988	0.735889	0.0633502	0.672539	7.48626e-12	2.39031e-09	18	5892245	F	II	TMEM200C	TSS200	shore	TSS200-shore	chr18:5890292-5891682
cg03625260	0.95805	0.214835	0.743215	7.48805e-12	2.39031e-09	6	17102391	R	I		IGR	island	IGR-island	chr6:17102309-17102539
cg00741789	0.904241	0.0227148	0.881526	7.50042e-12	2.39101e-09	5	43043360	R	II	LOC153684	Body	island	Body-island	chr5:43042107-43043477
cg04088969	0.0427255	0.90953	-0.866804	7.50636e-12	2.39101e-09	10	11060048	F	II	CUGBP2	5'UTR	island	5'UTR-island	chr10:11059442-11060524
cg18324824	0.962909	0.0958219	0.867087	7.50753e-12	2.39101e-09	10	117884227	F	II	GFRA1	Body	shore	Body-shore	chr10:117884813-117885029
cg16369835	0.605616	0.0635264	0.542089	7.51379e-12	2.39117e-09	22	31743488	F	II	PATZ1	TSS1500	island	TSS1500-island	chr22:31741045-31743707
cg02363766	0.850108	0.316298	0.533809	7.52957e-12	2.39177e-09	5	2008270	R	II		IGR	island	IGR-island	chr5:2008187-2008428
cg09424271	0.818946	0.0623953	0.756551	7.5437e-12	2.39177e-09	X	147586050	F	II	AFF2	Body	shelf	Body-shelf	chrX:147581861-147582072
cg10812526	0.879344	0.0162403	0.863104	7.54418e-12	2.39177e-09	12	101192122	F	II	ANO4	5'UTR	opensea	5'UTR-opensea
cg11056224	0.475837	0.968212	-0.492375	7.55821e-12	2.39177e-09	13	24554495	R	I		IGR	shore	IGR-shore	chr13:24553676-24554007
cg13765004	0.951989	0.139707	0.812282	7.55856e-12	2.39177e-09	19	46459462	R	II	NOVA2	Body	shelf	Body-shelf	chr19:46456209-46456503
cg00730694	0.888713	0.0280154	0.860697	7.56161e-12	2.39177e-09	8	139144720	F	II	FAM135B	3'UTR	opensea	3'UTR-opensea
cg13899320	0.769978	0.0809469	0.689031	7.56247e-12	2.39177e-09	11	67183080	F	II	ATPGD1	TSS200	island	TSS200-island	chr11:67182965-67183393
cg00935894	0.642911	0.0257496	0.617161	7.56262e-12	2.39177e-09	8	110705093	R	II	GOLSYN	TSS1500	shore	TSS1500-shore	chr8:110703409-110703897
cg22855860	0.880957	0.256108	0.624849	7.56751e-12	2.39177e-09	13	36050930	F	II	MIR548F5	Body	shore	Body-shore	chr13:36052553-36053119
cg14655360	0.620551	0.0410223	0.579529	7.58418e-12	2.39431e-09	10	2374371	R	I		IGR	opensea	IGR-opensea
cg04696808	0.0860435	0.934668	-0.848625	7.5898e-12	2.39431e-09	16	34257170	F	I		IGR	island	IGR-island	chr16:34256748-34257750
cg26226511	0.751455	0.0656854	0.68577	7.59282e-12	2.39431e-09	18	43652454	F	II	PSTPIP2	TSS1500	island	TSS1500-island	chr18:43651796-43652455
cg01312658	0.256052	0.923204	-0.667152	7.60587e-12	2.3966e-09	2	1516061	R	II	TPO	Body	shore	Body-shore	chr2:1516172-1516373
cg23051664	0.0434036	0.526318	-0.482914	7.61634e-12	2.39808e-09	8	23020966	F	II	TNFRSF10D	Body	shore	Body-shore	chr8:23021056-23021588
cg06898549	0.762041	0.0313077	0.730733	7.62472e-12	2.3989e-09	12	41083590	R	II		IGR	shelf	IGR-shelf	chr12:41086522-41087102
cg04432319	0.296561	0.963446	-0.666885	7.66735e-12	2.41049e-09	20	13200931	F	I	ISM1	TSS1500	island	TSS1500-island	chr20:13200670-13202616
cg06204735	0.0853154	0.839694	-0.754378	7.68012e-12	2.41267e-09	14	74892986	F	I	TMEM90A	TSS200	island	TSS200-island	chr14:74892466-74893184
cg21191843	0.923344	0.046944	0.8764	7.68655e-12	2.41287e-09	5	158153361	F	II	EBF1	Body	opensea	Body-opensea
cg26322248	0.0345112	0.822119	-0.787608	7.7019e-12	2.41527e-09	20	13200982	F	I	ISM1	TSS1500	island	TSS1500-island	chr20:13200670-13202616
cg00023673	0.752552	0.053518	0.699034	7.70584e-12	2.41527e-09	16	86755632	F	II		IGR	opensea	IGR-opensea
cg27332978	0.934627	0.263724	0.670903	7.71634e-12	2.416e-09	7	589968	F	I	PRKAR1B	3'UTR	shore	3'UTR-shore	chr7:588913-589544
cg22417566	0.798742	0.0708536	0.727889	7.71979e-12	2.416e-09	18	76323014	R	I		IGR	island	IGR-island	chr18:76322675-76323015
cg05740582	0.770363	0.0450079	0.725355	7.73623e-12	2.41603e-09	8	133573933	F	II	HPYR1	TSS1500	opensea	TSS1500-opensea
cg21810373	0.740013	0.141705	0.598308	7.73908e-12	2.41603e-09	11	70917159	F	II	SHANK2	5'UTR	opensea	5'UTR-opensea
cg07376547	0.960539	0.465802	0.494737	7.74258e-12	2.41603e-09	1	48058877	R	I		IGR	island	IGR-island	chr1:48058793-48059230
cg09763373	0.954222	0.132922	0.8213	7.74316e-12	2.41603e-09	16	596899	F	II	SOLH	Body	shore	Body-shore	chr16:595847-596197
cg17844121	0.927068	0.0459247	0.881143	7.75125e-12	2.41674e-09	7	113517552	R	II	PPP1R3A	3'UTR	opensea	3'UTR-opensea
cg02941008	0.0551781	0.776693	-0.721514	7.75985e-12	2.4176e-09	1	20810527	F	II	CAMK2N1	Body	island	Body-island	chr1:20810462-20813511
cg04567738	0.96855	0.38706	0.58149	7.76738e-12	2.41814e-09	1	91171013	F	II		IGR	shore	IGR-shore	chr1:91172102-91172771
cg05278204	0.939728	0.082517	0.857211	7.78736e-12	2.42254e-09	4	93476916	F	II	GRID2	Body	opensea	Body-opensea
cg19923622	0.883097	0.103263	0.779834	7.80937e-12	2.42624e-09	8	2793577	R	II	CSMD1	3'UTR	opensea	3'UTR-opensea
cg21171335	0.543606	0.012526	0.53108	7.81093e-12	2.42624e-09	12	122356390	F	I	WDR66	TSS200	island	TSS200-island	chr12:122356315-122356853
cg10580473	0.794124	0.0422745	0.751849	7.82183e-12	2.42629e-09	10	100995821	F	I	HPSE2	TSS200	shore	TSS200-shore	chr10:100993820-100994188
cg02129737	0.741975	0.256723	0.485252	7.8257e-12	2.42629e-09	3	17131888	F	I	PLCL2	3'UTR	opensea	3'UTR-opensea
cg06034255	0.898613	0.29954	0.599073	7.82945e-12	2.42629e-09	10	125806958	R	II	CHST15	TSS1500	shelf	TSS1500-shelf	chr10:125804001-125804379
cg14192081	0.709115	0.026204	0.682911	7.83446e-12	2.42629e-09	14	62519784	F	II	SYT16	Body	shelf	Body-shelf	chr14:62523575-62523786
cg08263106	0.961242	0.0485938	0.912648	7.85653e-12	2.43131e-09	4	93930622	R	II	GRID2	Body	opensea	Body-opensea
cg03095188	0.0264515	0.639536	-0.613084	7.8715e-12	2.43364e-09	19	49004523	F	II	LMTK3	Body	island	Body-island	chr19:49004513-49004880
cg19265886	0.875811	0.0382336	0.837578	7.87579e-12	2.43364e-09	12	55845465	F	II	OR6C2	TSS1500	opensea	TSS1500-opensea
cg26105227	0.856684	0.1693	0.687384	7.88803e-12	2.43465e-09	11	17495097	R	II	ABCC8	Body	shelf	Body-shelf	chr11:17497463-17498626
cg10009464	0.868945	0.0425761	0.826369	7.89079e-12	2.43465e-09	11	100168001	F	II	CNTN5	Body	opensea	Body-opensea
cg01985482	0.875919	0.168187	0.707732	7.90146e-12	2.43485e-09	19	8376374	R	II	NDUFA7	3'UTR	shelf	3'UTR-shelf	chr19:8372597-8373302
cg12573849	0.161431	0.925261	-0.76383	7.90314e-12	2.43485e-09	2	105470711	F	I	POU3F3	TSS1500	island	TSS1500-island	chr2:105468851-105473488
cg14288281	0.316039	0.889957	-0.573919	7.92477e-12	2.43793e-09	1	1093457	R	I		IGR	island	IGR-island	chr1:1093211-1093476
cg25335435	0.939591	0.0950808	0.84451	7.9249e-12	2.43793e-09	11	22399705	F	II	SLC17A6	3'UTR	opensea	3'UTR-opensea
cg17823807	0.606746	0.054631	0.552115	7.94938e-12	2.44064e-09	4	8121992	F	I	ABLIM2	Body	opensea	Body-opensea
cg21616051	0.652355	0.0298585	0.622497	7.95526e-12	2.44064e-09	4	987303	R	II	IDUA	Body	shore	Body-shore	chr4:984926-985695
cg20563447	0.0621695	0.642635	-0.580466	7.9565e-12	2.44064e-09	15	67359289	R	I	SMAD3	Body	shore	Body-shore	chr15:67357339-67359061
cg07653640	0.0956893	0.796186	-0.700496	7.96353e-12	2.44064e-09	X	110038954	F	I	CHRDL1	5'UTR	island	5'UTR-island	chrX:110038946-110039370
cg22795586	0.959157	0.157985	0.801172	7.96607e-12	2.44064e-09	1	170629555	R	I		IGR	shore	IGR-shore	chr1:170630456-170630851
cg08772684	0.827828	0.183766	0.644062	7.97076e-12	2.44064e-09	X	76198371	R	II		IGR	opensea	IGR-opensea
cg04535008	0.963473	0.258793	0.70468	7.97484e-12	2.44064e-09	4	104641033	R	II	TACR3	TSS200	shore	TSS200-shore	chr4:104640559-104640797
cg03045425	0.159675	0.903283	-0.743607	8.0069e-12	2.44865e-09	18	31803633	R	I	NOL4	TSS200	island	TSS200-island	chr18:31802358-31803792
cg03192231	0.743858	0.213234	0.530624	8.02662e-12	2.45287e-09	3	35786480	F	II	ARPP-21	Body	opensea	Body-opensea
cg13655242	0.801983	0.03735	0.764633	8.0527e-12	2.45727e-09	4	20988275	R	II	KCNIP4	Body	opensea	Body-opensea
cg07489132	0.788124	0.0187715	0.769353	8.05284e-12	2.45727e-09	11	20678833	F	II		IGR	opensea	IGR-opensea
cg09189497	0.693628	0.01938	0.674248	8.072e-12	2.46038e-09	10	2147517	R	II		IGR	opensea	IGR-opensea
cg06358250	0.843685	0.0446791	0.799006	8.07489e-12	2.46038e-09	6	1311510	F	II	FOXQ1	TSS1500	island	TSS1500-island	chr6:1311068-1314220
cg01246835	0.938246	0.164699	0.773547	8.08813e-12	2.46261e-09	7	6703708	R	I		IGR	island	IGR-island	chr7:6703503-6704075
cg11013298	0.890816	0.151375	0.739441	8.11038e-12	2.46472e-09	12	14927928	R	I	H2AFJ	1stExon	island	1stExon-island	chr12:14927291-14928023
cg00206414	0.343488	0.984914	-0.641427	8.11309e-12	2.46472e-09	X	39949510	R	I	BCOR	5'UTR	island	5'UTR-island	chrX:39949372-39949976
cg17779790	0.0139179	0.892066	-0.878148	8.11583e-12	2.46472e-09	17	7197994	F	I	YBX2	TSS200	island	TSS200-island	chr17:7197431-7198417
cg06392241	0.368141	0.938164	-0.570023	8.1188e-12	2.46472e-09	12	93771346	F	II	NUDT4	TSS1500	shore	TSS1500-shore	chr12:93771465-93772289
cg03498091	0.94738	0.0193689	0.928011	8.12808e-12	2.46574e-09	14	28399440	F	II		IGR	opensea	IGR-opensea
cg20824761	0.500778	0.0172034	0.483574	8.15151e-12	2.46889e-09	15	69591567	R	I	PAQR5	5'UTR	island	5'UTR-island	chr15:69591246-69591754
cg00906130	0.0302004	0.508639	-0.478438	8.15235e-12	2.46889e-09	4	175443797	F	I	HPGD	TSS200	island	TSS200-island	chr4:175443406-175443837
cg25137110	0.888912	0.127486	0.761426	8.15632e-12	2.46889e-09	7	39355842	R	II	POU6F2	Body	opensea	Body-opensea
cg03995061	0.599736	0.0355469	0.564189	8.17125e-12	2.47161e-09	8	35097798	R	II	UNC5D	Body	shelf	Body-shelf	chr8:35093900-35094111
cg05347927	0.653452	0.0826181	0.570834	8.187e-12	2.47341e-09	20	24449668	F	I	TMEM90B	TSS200	shore	TSS200-shore	chr20:24449844-24452037
cg23212751	0.87768	0.146132	0.731548	8.19144e-12	2.47341e-09	1	44401433	R	II	ARTN	TSS1500	shore	TSS1500-shore	chr1:44401757-44402423
cg17988780	0.568583	0.0347334	0.53385	8.19506e-12	2.47341e-09	6	30698780	F	II	FLOT1	Body	opensea	Body-opensea
cg06388730	0.962141	0.354544	0.607597	8.20583e-12	2.47409e-09	7	35297699	R	II		IGR	island	IGR-island	chr7:35296921-35298218
cg00778930	0.876665	0.177299	0.699366	8.20924e-12	2.47409e-09	4	155410477	F	II	DCHS2	1stExon	shore	1stExon-shore	chr4:155410623-155413393
cg26968476	0.738714	0.0253378	0.713376	8.23026e-12	2.47863e-09	15	27020340	F	II	GABRB3	TSS1500	shore	TSS1500-shore	chr15:27016892-27018943
cg18850127	0.83368	0.0664313	0.767249	8.23985e-12	2.47972e-09	7	39170497	F	I	POU6F2	Body	opensea	Body-opensea
cg20953052	0.881415	0.272582	0.608833	8.27144e-12	2.48587e-09	2	213292541	F	II	MIR548F2	TSS1500	opensea	TSS1500-opensea
cg24977670	0.737335	0.0659884	0.671346	8.27966e-12	2.48587e-09	5	10973629	R	I	CTNND2	Body	opensea	Body-opensea
cg26956157	0.845571	0.0799688	0.765602	8.28275e-12	2.48587e-09	16	89036698	R	I	CBFA2T3	Body	shelf	Body-shelf	chr16:89033529-89033786
cg00379420	0.0973452	0.822517	-0.725172	8.28425e-12	2.48587e-09	4	90031681	F	II		IGR	shore	IGR-shore	chr4:90031904-90033005
cg24875484	0.599502	0.144877	0.454624	8.30074e-12	2.48823e-09	6	30910583	F	II	DPCR1	Body	opensea	Body-opensea
cg21808407	0.942446	0.30356	0.638886	8.30467e-12	2.48823e-09	X	109557508	R	II	AMMECR1	Body	shelf	Body-shelf	chrX:109560703-109561534
cg26858300	0.605903	0.0439184	0.561984	8.31395e-12	2.48823e-09	1	207643142	R	II	CR2	Body	opensea	Body-opensea
cg24626079	0.25427	0.945668	-0.691398	8.32469e-12	2.48823e-09	12	4382171	F	I	CCND2	TSS1500	island	TSS1500-island	chr12:4378366-4382222
cg08597799	0.141167	0.842558	-0.701392	8.32539e-12	2.48823e-09	8	1982915	F	I		IGR	opensea	IGR-opensea
cg24458756	0.923063	0.208905	0.714158	8.3308e-12	2.48823e-09	2	108691558	R	II		IGR	opensea	IGR-opensea
cg08276062	0.880901	0.232683	0.648218	8.33405e-12	2.48823e-09	11	1891932	R	II	LSP1	5'UTR	shore	5'UTR-shore	chr11:1892037-1892556
cg27597956	0.492004	0.97595	-0.483947	8.34645e-12	2.49015e-09	11	31839463	F	II	PAX6	5'UTR	island	5'UTR-island	chr11:31839363-31839813
cg15642035	0.688645	0.0275444	0.661101	8.35457e-12	2.49078e-09	8	139165052	F	II	FAM135B	Body	opensea	Body-opensea
cg06217494	0.949007	0.246428	0.702579	8.37823e-12	2.4945e-09	4	156680769	F	II	GUCY1B3	Body	island	Body-island	chr4:156680095-156681386
cg11788523	0.633435	0.0610366	0.572398	8.37908e-12	2.4945e-09	19	58446770	R	II	ZNF418	TSS200	island	TSS200-island	chr19:58446336-58446800
cg26713755	0.908679	0.0105214	0.898158	8.43448e-12	2.50871e-09	10	118138962	F	II	C10orf96	3'UTR	opensea	3'UTR-opensea
cg06565620	0.96172	0.370297	0.591423	8.44078e-12	2.50871e-09	18	47792949	R	I	CCDC11	TSS200	island	TSS200-island	chr18:47792742-47793036
cg16823397	0.938617	0.282414	0.656203	8.44781e-12	2.50871e-09	4	159329322	R	I		IGR	opensea	IGR-opensea
cg14022022	0.942482	0.0588101	0.883672	8.4559e-12	2.50871e-09	9	140055728	F	I	GRIN1	Body	island	Body-island	chr9:140055368-140055924
cg20504588	0.674677	0.0456916	0.628986	8.45939e-12	2.50871e-09	8	130254033	F	II		IGR	opensea	IGR-opensea
cg03813164	0.119804	0.618107	-0.498303	8.46304e-12	2.50871e-09	10	11059725	R	I	CUGBP2	Body	island	Body-island	chr10:11059442-11060524
cg17236870	0.679507	0.0226031	0.656904	8.47039e-12	2.5091e-09	4	94122883	F	II	GRID2	Body	opensea	Body-opensea
cg07440648	0.958862	0.146541	0.812321	8.47722e-12	2.50933e-09	4	23236618	F	II		IGR	opensea	IGR-opensea
cg13877715	0.699212	0.0574106	0.641802	8.49874e-12	2.51391e-09	1	35914081	F	II	KIAA0319L	Body	opensea	Body-opensea
cg04352168	0.962717	0.208778	0.753939	8.52331e-12	2.51918e-09	16	86334058	F	II		IGR	shelf	IGR-shelf	chr16:86337641-86337894
cg05465342	0.543707	0.021153	0.522554	8.52868e-12	2.51918e-09	6	32121841	R	II	PPT2	5'UTR	island	5'UTR-island	chr6:32121829-32122529
cg13971154	0.543339	0.0292443	0.514094	8.53605e-12	2.51956e-09	7	128828460	F	I	SMO	TSS1500	island	TSS1500-island	chr7:128828333-128829366
cg16489427	0.54278	0.0298433	0.512937	8.57288e-12	2.52863e-09	6	29721015	R	I		IGR	island	IGR-island	chr6:29720381-29721101
cg13604246	0.552135	0.052868	0.499267	8.59449e-12	2.53321e-09	2	241497412	F	I	ANKMY1	TSS200	island	TSS200-island	chr2:241496576-241497600
cg10623219	0.770888	0.248181	0.522707	8.69516e-12	2.55324e-09	12	52242807	F	II		IGR	shore	IGR-shore	chr12:52240772-52242547
cg02527669	0.0751096	0.551229	-0.476119	8.70043e-12	2.55324e-09	2	220417030	R	I	OBSL1	Body	island	Body-island	chr2:220416863-220417869
cg06586505	0.833143	0.0864035	0.746739	8.70047e-12	2.55324e-09	13	112611028	F	I		IGR	island	IGR-island	chr13:112610658-112611433
cg25377206	0.988257	0.116714	0.871543	8.70182e-12	2.55324e-09	7	35294658	R	II	TBX20	TSS1500	island	TSS1500-island	chr7:35292985-35294674
cg17755923	0.162945	0.662574	-0.499629	8.70575e-12	2.55324e-09	1	16481715	R	I	EPHA2	Body	island	Body-island	chr1:16481484-16482782
cg18760837	0.739058	0.0286891	0.710369	8.70733e-12	2.55324e-09	6	30698777	F	I	FLOT1	Body	opensea	Body-opensea
cg19785918	0.834565	0.276746	0.557819	8.71894e-12	2.55324e-09	19	36001995	F	II	DMKN	TSS1500	opensea	TSS1500-opensea
cg01019985	0.724128	0.13252	0.591608	8.73483e-12	2.55324e-09	1	247752006	R	II	OR2G2	1stExon	opensea	1stExon-opensea
cg06518327	0.937657	0.352358	0.585299	8.73508e-12	2.55324e-09	7	157261163	F	I		IGR	island	IGR-island	chr7:157260938-157261221
cg25871420	0.884767	0.0564383	0.828329	8.73969e-12	2.55324e-09	X	23348969	F	II		IGR	shore	IGR-shore	chrX:23350284-23350596
cg25430713	0.756833	0.0819946	0.674839	8.74053e-12	2.55324e-09	2	20750964	F	II		IGR	opensea	IGR-opensea
cg10416963	0.917088	0.324101	0.592987	8.74275e-12	2.55324e-09	4	121844401	R	II	PRDM5	TSS1500	shore	TSS1500-shore	chr4:121843148-121844193
cg12119111	0.799673	0.198146	0.601527	8.74995e-12	2.55324e-09	6	18122938	R	I	NHLRC1	TSS200	island	TSS200-island	chr6:18122250-18122994
cg25358212	0.892018	0.306564	0.585454	8.75168e-12	2.55324e-09	5	11001834	R	II	CTNND2	Body	opensea	Body-opensea
cg25928493	0.894033	0.0899819	0.804051	8.75468e-12	2.55324e-09	5	146259944	F	II	PPP2R2B	5'UTR	shore	5'UTR-shore	chr5:146257346-146258575
cg22467594	0.673267	0.122983	0.550284	8.78213e-12	2.55793e-09	19	36357700	F	II	KIRREL2	3'UTR	shore	3'UTR-shore	chr19:36359232-36359775
cg20982112	0.950502	0.373937	0.576565	8.78515e-12	2.55793e-09	3	110911278	F	II		IGR	opensea	IGR-opensea
cg18894054	0.682511	0.141354	0.541156	8.79399e-12	2.55793e-09	4	187646301	R	II	FAT1	TSS1500	island	TSS1500-island	chr4:187644319-187648253
cg03904209	0.666874	0.0150075	0.651866	8.79936e-12	2.55793e-09	10	2147188	R	I		IGR	opensea	IGR-opensea
cg01928902	0.619321	0.0158912	0.60343	8.80155e-12	2.55793e-09	14	69259640	R	II	ZFP36L1	1stExon	island	1stExon-island	chr14:69259612-69262900
cg13357714	0.473388	0.0208736	0.452515	8.82029e-12	2.56148e-09	5	155807613	F	II	SGCD	Body	opensea	Body-opensea
cg26306909	0.523512	0.025551	0.497961	8.82611e-12	2.56148e-09	4	37455485	R	I	C4orf19	TSS200	island	TSS200-island	chr4:37455279-37455757
cg14992768	0.85599	0.0452987	0.810691	8.83487e-12	2.56173e-09	2	209981979	F	II		IGR	opensea	IGR-opensea
cg20670302	0.84032	0.0179396	0.82238	8.83998e-12	2.56173e-09	18	43652172	R	I	PSTPIP2	1stExon	island	1stExon-island	chr18:43651796-43652455
cg05893353	0.618186	0.030928	0.587258	8.84764e-12	2.56173e-09	3	115335126	F	II		IGR	opensea	IGR-opensea
cg05778494	0.0797013	0.792189	-0.712487	8.85162e-12	2.56173e-09	1	155165346	F	II		IGR	shore	IGR-shore	chr1:155163434-155163818
cg04307853	0.56566	0.0120592	0.5536	8.88035e-12	2.56752e-09	17	6021418	F	II	WSCD1	Body	shelf	Body-shelf	chr17:6023653-6024084
cg22823821	0.735989	0.0833098	0.652679	8.88399e-12	2.56752e-09	14	101528332	R	II	MIR377	TSS200	shelf	TSS200-shelf	chr14:101531643-101532384
cg19825437	0.884062	0.170197	0.713865	8.8929e-12	2.5683e-09	3	169383292	R	II		IGR	shelf	IGR-shelf	chr3:169386268-169387187
cg08214060	0.637843	0.055685	0.582158	8.91259e-12	2.5722e-09	11	132107534	R	II	NTM	Body	opensea	Body-opensea
cg03326335	0.879375	0.20256	0.676815	8.95062e-12	2.57766e-09	4	7668844	F	I	SORCS2	Body	shelf	Body-shelf	chr4:7666019-7666347
cg12456778	0.654963	0.0135644	0.641398	8.95448e-12	2.57766e-09	5	143588059	F	II	KCTD16	Body	shelf	Body-shelf	chr5:143584743-143585064
cg02993944	0.919016	0.0686432	0.850373	8.96311e-12	2.57766e-09	11	132831381	F	II	OPCML	Body	opensea	Body-opensea
cg03818920	0.571584	0.0490332	0.522551	8.97197e-12	2.57766e-09	6	84562778	R	II	RIPPLY2	TSS1500	shore	TSS1500-shore	chr6:84562820-84563758
cg07095347	0.830837	0.161421	0.669416	8.97751e-12	2.57766e-09	6	133253256	R	II		IGR	opensea	IGR-opensea
cg10232198	0.753991	0.0449773	0.709014	8.97841e-12	2.57766e-09	1	98468025	F	II		IGR	opensea	IGR-opensea
cg07016493	0.480237	0.0201177	0.460119	8.98241e-12	2.57766e-09	6	27265786	R	II		IGR	opensea	IGR-opensea
cg27510182	0.0377576	0.51657	-0.478812	8.99108e-12	2.57766e-09	1	58715553	F	I	DAB1	5'UTR	island	5'UTR-island	chr1:58715272-58716095
cg25127250	0.848355	0.141491	0.706863	8.99248e-12	2.57766e-09	6	33868386	R	II		IGR	opensea	IGR-opensea
cg26960833	0.666025	0.0715929	0.594432	8.99357e-12	2.57766e-09	14	23538075	R	II	ACIN1	Body	opensea	Body-opensea
cg13631444	0.668588	0.0456113	0.622976	9.02905e-12	2.58455e-09	8	110098866	F	II	TRHR	TSS1500	opensea	TSS1500-opensea
cg26624672	0.925967	0.0573584	0.868609	9.03006e-12	2.58455e-09	X	99550869	R	II	PCDH19	3'UTR	opensea	3'UTR-opensea
cg18610889	0.0237695	0.546517	-0.522747	9.04072e-12	2.58582e-09	5	110560172	F	I	CAMK4	1stExon	island	1stExon-island	chr5:110559569-110560446
cg14847845	0.60921	0.0716203	0.537589	9.07659e-12	2.59318e-09	18	76123396	R	II		IGR	shore	IGR-shore	chr18:76123612-76123926
cg26783404	0.763857	0.0359264	0.727931	9.08497e-12	2.59318e-09	3	115346099	R	II	GAP43	Body	opensea	Body-opensea
cg21741708	0.899372	0.265057	0.634315	9.09166e-12	2.59318e-09	8	143206559	R	II		IGR	shelf	IGR-shelf	chr8:143202654-143202868
cg08333778	0.972164	0.195339	0.776825	9.09531e-12	2.59318e-09	6	88756376	R	II	SPACA1	TSS1500	shore	TSS1500-shore	chr6:88757292-88757879
cg08189280	0.879887	0.017463	0.862424	9.09767e-12	2.59318e-09	2	50578420	F	II	NRXN1	Body	shelf	Body-shelf	chr2:50574045-50574817
cg09231482	0.0392172	0.631633	-0.592416	9.10946e-12	2.59348e-09	X	154493497	F	II	RAB39B	1stExon	island	1stExon-island	chrX:154493303-154493907
cg16665866	0.814482	0.252876	0.561606	9.1178e-12	2.59348e-09	16	1222626	F	I	CACNA1H	Body	shore	Body-shore	chr16:1221808-1222208
cg07837520	0.762419	0.0843157	0.678103	9.11848e-12	2.59348e-09	16	19871730	R	II	GPRC5B	3'UTR	opensea	3'UTR-opensea
cg25700848	0.0204137	0.531973	-0.511559	9.12369e-12	2.59348e-09	6	7911417	F	II	TXNDC5	TSS1500	island	TSS1500-island	chr6:7910087-7911418
cg05710299	0.952044	0.0901381	0.861906	9.13685e-12	2.59544e-09	14	101352549	R	II	RTL1	TSS1500	shelf	TSS1500-shelf	chr14:101348385-101348698
cg19537932	0.927027	0.03104	0.895987	9.16592e-12	2.60183e-09	12	55886519	R	II	OR6C68	1stExon	opensea	1stExon-opensea
cg06970451	0.867968	0.151926	0.716043	9.17188e-12	2.60183e-09	1	3143808	F	II	PRDM16	Body	opensea	Body-opensea
cg05416753	0.501632	0.024541	0.477091	9.1873e-12	2.60443e-09	3	98681235	R	II		IGR	opensea	IGR-opensea
cg11992783	0.969932	0.381013	0.588919	9.19877e-12	2.6059e-09	19	50734287	R	I	MYH14	Body	island	Body-island	chr19:50733984-50734288
cg17420360	0.64123	0.0769239	0.564306	9.21971e-12	2.60902e-09	12	49740840	F	II	DNAJC22	TSS200	island	TSS200-island	chr12:49738680-49740841
cg07304315	0.805201	0.224187	0.581014	9.22951e-12	2.60902e-09	10	134936859	R	I	GPR123	Body	shore	Body-shore	chr10:134937966-134938481
cg26384903	0.678977	0.101225	0.577753	9.23208e-12	2.60902e-09	19	8620744	R	I	MYO1F	Body	island	Body-island	chr19:8620541-8620745
cg16998223	0.919221	0.091533	0.827688	9.2354e-12	2.60902e-09	8	63614490	R	II	NKAIN3	Body	opensea	Body-opensea
cg08109850	0.0310851	0.6639	-0.632815	9.24185e-12	2.60902e-09	2	219773886	R	I		IGR	island	IGR-island	chr2:219773546-219774103
cg03011658	0.909152	0.304525	0.604628	9.24843e-12	2.60902e-09	8	75893710	R	II		IGR	shelf	IGR-shelf	chr8:75896528-75897116
cg20576393	0.531191	0.071585	0.459606	9.25376e-12	2.60902e-09	12	16758692	R	II	LMO3	5'UTR	opensea	5'UTR-opensea
cg23521589	0.583236	0.0420114	0.541225	9.26658e-12	2.61086e-09	2	157292764	R	I	GPD2	5'UTR	shore	5'UTR-shore	chr2:157292102-157292646
cg19911566	0.885623	0.159727	0.725896	9.28596e-12	2.61455e-09	17	28164614	F	II	SSH2	Body	opensea	Body-opensea
cg21032292	0.941621	0.406177	0.535444	9.30795e-12	2.61896e-09	21	34395093	R	II		IGR	shore	IGR-shore	chr21:34395128-34400245
cg16895026	0.90977	0.321808	0.587961	9.32638e-12	2.62237e-09	4	30745743	R	II	PCDH7	Body	opensea	Body-opensea
cg20659941	0.970905	0.43849	0.532416	9.33546e-12	2.62288e-09	18	55888395	R	II	NEDD4L	5'UTR	opensea	5'UTR-opensea
cg00547103	0.0488567	0.905865	-0.857008	9.3408e-12	2.62288e-09	4	159092089	F	II	FAM198B	Body	opensea	Body-opensea
cg05274680	0.716805	0.102058	0.614746	9.35586e-12	2.62533e-09	20	60502248	F	II	CDH4	Body	shore	Body-shore	chr20:60503256-60503502
cg27051089	0.92247	0.148329	0.774141	9.37817e-12	2.62808e-09	6	87653726	F	II	HTR1E	5'UTR	opensea	5'UTR-opensea
cg14704941	0.774282	0.210493	0.56379	9.3783e-12	2.62808e-09	11	19224659	F	II	CSRP3	TSS1500	opensea	TSS1500-opensea
cg02326224	0.942032	0.392528	0.549505	9.39245e-12	2.63027e-09	15	81474451	R	II		IGR	opensea	IGR-opensea
cg03823149	0.902563	0.385707	0.516855	9.4165e-12	2.63523e-09	X	53468600	F	II		IGR	island	IGR-island	chrX:53468578-53469023
cg15489799	0.499888	0.0555994	0.444289	9.43494e-12	2.63861e-09	1	1098380	R	II		IGR	island	IGR-island	chr1:1098043-1100584
cg04813876	0.928089	0.259371	0.668718	9.45175e-12	2.64153e-09	11	103964219	R	II	PDGFD	Body	opensea	Body-opensea
cg07960624	0.845855	0.100168	0.745687	9.47423e-12	2.64466e-09	8	119208486	R	II	SAMD12	3'UTR	opensea	3'UTR-opensea
cg23359089	0.526487	0.0238063	0.502681	9.48053e-12	2.64466e-09	11	20999850	R	II	NELL1	Body	opensea	Body-opensea
cg10173814	0.884457	0.163651	0.720806	9.48205e-12	2.64466e-09	9	128170166	R	II		IGR	island	IGR-island	chr9:128170165-128171152
cg09918657	0.144854	0.895251	-0.750397	9.49103e-12	2.64538e-09	16	14397207	R	I	MIR193B	TSS1500	shore	TSS1500-shore	chr16:14395604-14397075
cg07318999	0.943361	0.228477	0.714884	9.50639e-12	2.64678e-09	X	100742903	F	II	ARMCX4	Body	shelf	Body-shelf	chrX:100740221-100740601
cg14460768	0.933556	0.169928	0.763628	9.51129e-12	2.64678e-09	2	161283478	F	II	RBMS1	Body	opensea	Body-opensea
cg27127608	0.887734	0.0211408	0.866593	9.51515e-12	2.64678e-09	5	158488659	F	II	EBF1	Body	opensea	Body-opensea
cg04633676	0.8689	0.312453	0.556446	9.53068e-12	2.64933e-09	17	32581220	R	II	CCL2	TSS1500	opensea	TSS1500-opensea
cg15165694	0.949627	0.191367	0.75826	9.53971e-12	2.64969e-09	X	118533179	F	I	SLC25A43	TSS200	island	TSS200-island	chrX:118533163-118533787
cg16458436	0.897131	0.321418	0.575713	9.55373e-12	2.64969e-09	12	114846412	F	I	TBX5	TSS200	island	TSS200-island	chr12:114845861-114847650
cg00636982	0.946048	0.362658	0.58339	9.55491e-12	2.64969e-09	13	37986386	F	II		IGR	opensea	IGR-opensea
cg18856731	0.951616	0.458534	0.493082	9.55753e-12	2.64969e-09	12	58011764	R	II		IGR	shore	IGR-shore	chr12:58013171-58013652
cg25209132	0.7611	0.132663	0.628437	9.57097e-12	2.65025e-09	20	59969413	F	II	CDH4	Body	shelf	Body-shelf	chr20:59965576-59965790
cg02882530	0.564456	0.0811893	0.483267	9.57328e-12	2.65025e-09	4	776504	F	II		IGR	shore	IGR-shore	chr4:775071-775963
cg01200585	0.0285928	0.555747	-0.527154	9.58277e-12	2.65025e-09	1	228362443	R	II	C1orf69	Body	island	Body-island	chr1:228362442-228362691
cg04714787	0.948391	0.239303	0.709088	9.58507e-12	2.65025e-09	4	3881512	R	II		IGR	shelf	IGR-shelf	chr4:3878078-3878281
cg16070018	0.806866	0.0305246	0.776341	9.59648e-12	2.65149e-09	6	26224392	F	II	HIST1H3E	TSS1500	shore	TSS1500-shore	chr6:26225386-26225790
cg11311140	0.597919	0.0146064	0.583313	9.60232e-12	2.65149e-09	7	37157735	R	II	ELMO1	Body	opensea	Body-opensea
cg11192767	0.548937	0.0462781	0.502659	9.63182e-12	2.65376e-09	6	32121830	R	II	PPT2	5'UTR	island	5'UTR-island	chr6:32121829-32122529
cg26010218	0.730454	0.0472572	0.683196	9.63408e-12	2.65376e-09	4	78977223	R	I	FRAS1	TSS1500	shore	TSS1500-shore	chr4:78978365-78979256
cg18261223	0.578099	0.0364369	0.541662	9.63479e-12	2.65376e-09	5	32711517	R	II	NPR3	TSS200	island	TSS200-island	chr5:32709910-32714450
cg13850355	0.0655907	0.576954	-0.511363	9.63608e-12	2.65376e-09	4	47034939	F	II	GABRB1	Body	island	Body-island	chr4:47034427-47034940
cg06312072	0.919926	0.0385102	0.881415	9.67163e-12	2.66178e-09	12	99287129	F	II	ANKS1B	Body	shore	Body-shore	chr12:99288222-99289374
cg02256198	0.669597	0.0668113	0.602786	9.67811e-12	2.6618e-09	4	81306753	F	II	C4orf22	Body	shore	Body-shore	chr4:81307471-81307952
cg18864804	0.833985	0.0677377	0.766247	9.6871e-12	2.66251e-09	10	117642441	F	II	ATRNL1	Body	opensea	Body-opensea
cg17290701	0.0597096	0.593442	-0.533732	9.71848e-12	2.66937e-09	10	11059714	R	I	CUGBP2	Body	island	Body-island	chr10:11059442-11060524
cg22516696	0.793245	0.0807758	0.712469	9.73637e-12	2.67251e-09	8	122251921	R	II		IGR	opensea	IGR-opensea
cg25503149	0.729447	0.0383812	0.691065	9.75549e-12	2.67314e-09	17	6160770	R	II		IGR	opensea	IGR-opensea
cg03914397	0.61236	0.0173352	0.595024	9.75822e-12	2.67314e-09	5	151784441	F	II	NMUR2	1stExon	opensea	1stExon-opensea
cg22871668	0.122059	0.923137	-0.801078	9.76265e-12	2.67314e-09	6	133562492	F	I	EYA4	TSS200	island	TSS200-island	chr6:133562086-133563586
cg13985405	0.927653	0.0173328	0.91032	9.76441e-12	2.67314e-09	X	101397483	F	I	TCEAL6	TSS200	island	TSS200-island	chrX:101397305-101397514
cg17611512	0.780083	0.0768611	0.703222	9.77299e-12	2.67373e-09	21	46840066	F	I	NCRNA00175	Body	opensea	Body-opensea
cg23588952	0.0211871	0.556799	-0.535612	9.78106e-12	2.67418e-09	8	2024300	F	II	MYOM2	Body	opensea	Body-opensea
cg02914422	0.692382	0.0301909	0.662191	9.79296e-12	2.67451e-09	7	32110145	F	I	PDE1C	5'UTR	island	5'UTR-island	chr7:32110063-32110910
cg00760950	0.90462	0.315563	0.589057	9.8012e-12	2.67451e-09	13	38066983	F	II		IGR	opensea	IGR-opensea
cg27156542	0.968918	0.146627	0.822291	9.8173e-12	2.67451e-09	14	105932812	F	I	MTA1	Body	island	Body-island	chr14:105932793-105933036
cg03850711	0.687804	0.0734651	0.614339	9.8263e-12	2.67451e-09	1	34330389	F	II	HMGB4	3'UTR	opensea	3'UTR-opensea
cg20565833	0.966505	0.0405886	0.925916	9.82804e-12	2.67451e-09	4	91137297	R	II	FAM190A	5'UTR	opensea	5'UTR-opensea
cg19402939	0.85509	0.123729	0.731362	9.82977e-12	2.67451e-09	3	184104481	F	I	CHRD	Body	island	Body-island	chr3:184104308-184104519
cg22584335	0.928772	0.118435	0.810337	9.83312e-12	2.67451e-09	2	27806067	R	I	ZNF512	Body	island	Body-island	chr2:27805754-27806078
cg02564291	0.942793	0.454051	0.488742	9.83776e-12	2.67451e-09	5	122430235	F	II	PRDM6	Body	shore	Body-shore	chr5:122430676-122431443
cg13180315	0.900362	0.148176	0.752186	9.84023e-12	2.67451e-09	2	177024294	R	I		IGR	shore	IGR-shore	chr2:177024501-177025692
cg25451249	0.874563	0.350244	0.524319	9.85215e-12	2.676e-09	11	19736241	R	II	LOC100126784	TSS200	shore	TSS200-shore	chr11:19733936-19735320
cg10091866	0.781366	0.309521	0.471845	9.89913e-12	2.687e-09	1	185704549	F	II	HMCN1	Body	shore	Body-shore	chr1:185703458-185703662
cg05758139	0.947074	0.0940403	0.853033	9.92296e-12	2.69171e-09	1	215169182	F	II		IGR	opensea	IGR-opensea
cg13888662	0.932356	0.265652	0.666704	9.93569e-12	2.6934e-09	2	150704633	R	II		IGR	opensea	IGR-opensea
cg08920121	0.18091	0.929874	-0.748964	9.97082e-12	2.70116e-09	1	159824086	F	I	C1orf204	Body	island	Body-island	chr1:159824006-159825011
cg10536898	0.970997	0.344373	0.626624	9.99551e-12	2.70609e-09	5	50673227	F	I		IGR	opensea	IGR-opensea
cg06818532	0.929826	0.033649	0.896177	1.0038e-11	2.71581e-09	3	107318032	F	II	BBX	5'UTR	opensea	5'UTR-opensea
cg10798173	0.820687	0.340096	0.480591	1.00589e-11	2.71744e-09	14	55227154	R	I	SAMD4A	Body	island	Body-island	chr14:55226963-55227200
cg05114739	0.753368	0.0226113	0.730757	1.00589e-11	2.71744e-09	2	240238904	F	II	HDAC4	Body	opensea	Body-opensea
cg00533649	0.820903	0.349491	0.471412	1.00636e-11	2.71744e-09	19	42431930	R	II		IGR	island	IGR-island	chr19:42431916-42432376
cg10541534	0.964909	0.312992	0.651917	1.00804e-11	2.72021e-09	4	140429995	R	II	SETD7	3'UTR	opensea	3'UTR-opensea
cg11242791	0.837031	0.0803011	0.756729	1.0103e-11	2.72353e-09	19	10406958	R	I	ICAM5	Body	island	Body-island	chr19:10406934-10407342
cg22932649	0.880977	0.23066	0.650317	1.01141e-11	2.72353e-09	8	20140018	R	II		IGR	opensea	IGR-opensea
cg09082903	0.354875	0.964689	-0.609815	1.01173e-11	2.72353e-09	4	164253207	F	I	NPY1R	5'UTR	island	5'UTR-island	chr4:164252954-164253471
cg04203742	0.569729	0.0442266	0.525503	1.0119e-11	2.72353e-09	10	2371007	F	II		IGR	opensea	IGR-opensea
cg27198013	0.972386	0.330531	0.641855	1.01482e-11	2.72964e-09	17	17714293	R	I	RAI1	3'UTR	island	3'UTR-island	chr17:17712911-17714456
cg05624954	0.557475	0.0332517	0.524224	1.0162e-11	2.73017e-09	5	179340170	R	I		IGR	opensea	IGR-opensea
cg23408253	0.833775	0.0857351	0.74804	1.01717e-11	2.73017e-09	19	17438755	R	II	ANO8	Body	island	Body-island	chr19:17438054-17440318
cg07243138	0.723629	0.0586086	0.665021	1.01724e-11	2.73017e-09	11	105169034	F	II		IGR	opensea	IGR-opensea
cg19940537	0.969871	0.379562	0.590309	1.01765e-11	2.73017e-09	10	60272938	F	I	BICC1	1stExon	island	1stExon-island	chr10:60272467-60273456
cg08291907	0.800554	0.113709	0.686845	1.01944e-11	2.7332e-09	10	53011793	F	II	PRKG1	Body	opensea	Body-opensea
cg18582073	0.814849	0.194115	0.620734	1.0227e-11	2.73733e-09	15	85202042	F	II	NMB	TSS1500	shore	TSS1500-shore	chr15:85201196-85201684
cg10463207	0.654744	0.0469709	0.607773	1.02281e-11	2.73733e-09	5	3182108	F	II		IGR	opensea	IGR-opensea
cg05369347	0.916274	0.214909	0.701365	1.02295e-11	2.73733e-09	13	112057814	F	I		IGR	shelf	IGR-shelf	chr13:112054425-112054644
cg06044105	0.795096	0.0283617	0.766734	1.02454e-11	2.73922e-09	8	21961788	R	II	FAM160B2	3'UTR	opensea	3'UTR-opensea
cg01293207	0.667109	0.109992	0.557117	1.02503e-11	2.73922e-09	7	23218577	F	II		IGR	shelf	IGR-shelf	chr7:23221406-23221980
cg05906024	0.985071	0.307138	0.677933	1.02588e-11	2.73922e-09	5	168271859	F	II	SLIT3	Body	opensea	Body-opensea
cg05212892	0.58245	0.0490493	0.5334	1.02651e-11	2.73922e-09	7	158533877	F	II	ESYT2	Body	opensea	Body-opensea
cg06168021	0.823369	0.0479439	0.775425	1.02696e-11	2.73922e-09	18	75399320	R	II		IGR	shelf	IGR-shelf	chr18:75402320-75402579
cg05369926	0.892564	0.055122	0.837443	1.0292e-11	2.74218e-09	17	79057147	F	I	BAIAP2	Body	opensea	Body-opensea
cg06314872	0.971228	0.155491	0.815737	1.02982e-11	2.74218e-09	16	66638702	F	I	CMTM3	5'UTR	island	5'UTR-island	chr16:66638254-66639561
cg10990993	0.928318	0.230654	0.697663	1.0305e-11	2.74218e-09	3	37033632	R	II	EPM2AIP1	1stExon	shore	1stExon-shore	chr3:37034228-37035356
cg02664328	0.381439	0.901593	-0.520154	1.03071e-11	2.74218e-09	6	146864186	F	I	RAB32	TSS1500	shore	TSS1500-shore	chr6:146864481-146865426
cg08567142	0.846536	0.105154	0.741382	1.0317e-11	2.74306e-09	10	71087924	R	II	HK1	Body	opensea	Body-opensea
cg04194821	0.244109	0.761843	-0.517733	1.03289e-11	2.74314e-09	14	34407432	R	II	EGLN3	Body	opensea	Body-opensea
cg27207881	0.918908	0.422329	0.496579	1.03305e-11	2.74314e-09	4	1864134	F	II		IGR	shore	IGR-shore	chr4:1864182-1864417
cg15482931	0.932814	0.428568	0.504246	1.03644e-11	2.74805e-09	15	27019448	F	II	GABRB3	TSS1500	shore	TSS1500-shore	chr15:27016892-27018943
cg23737190	0.7956	0.0903543	0.705246	1.03686e-11	2.74805e-09	6	36930021	R	I	PI16	Body	island	Body-island	chr6:36929837-36930135
cg12259469	0.85543	0.0413472	0.814082	1.03689e-11	2.74805e-09	7	39017305	F	II	POU6F2	TSS1500	shore	TSS1500-shore	chr7:39015543-39015929
cg09024791	0.946899	0.269067	0.677832	1.03888e-11	2.75157e-09	1	176998869	F	II	MIR488	TSS1500	opensea	TSS1500-opensea
cg03976231	0.016245	0.666625	-0.65038	1.04086e-11	2.75485e-09	1	19923490	R	II	C1orf151	1stExon	island	1stExon-island	chr1:19923341-19924002
cg20668644	0.953631	0.476035	0.477597	1.04278e-11	2.75485e-09	17	38347603	R	I	RAPGEFL1	Body	island	Body-island	chr17:38347533-38347765
cg20191338	0.75879	0.0322919	0.726498	1.04359e-11	2.75485e-09	18	77905663	F	II	LOC100130522	TSS200	shore	TSS200-shore	chr18:77905297-77905566
cg08201854	0.831475	0.237777	0.593698	1.04598e-11	2.75485e-09	19	50922128	R	I	SPIB	TSS200	opensea	TSS200-opensea
cg03639671	0.872319	0.057512	0.814807	1.04679e-11	2.75485e-09	4	145430689	F	II		IGR	opensea	IGR-opensea
cg18792803	0.95822	0.2581	0.70012	1.04684e-11	2.75485e-09	13	110919641	F	II	COL4A1	Body	shore	Body-shore	chr13:110918324-110918725
cg15745284	0.845832	0.144524	0.701307	1.04724e-11	2.75485e-09	6	32064923	F	I	TNXB	Body	island	Body-island	chr6:32063533-32065044
cg10639029	0.838851	0.0125116	0.82634	1.04734e-11	2.75485e-09	5	151946019	F	II		IGR	opensea	IGR-opensea
cg10075819	0.241867	0.90771	-0.665842	1.0475e-11	2.75485e-09	2	109229337	F	II	LIMS1	5'UTR	opensea	5'UTR-opensea
cg25846784	0.926419	0.275728	0.650691	1.04848e-11	2.75485e-09	13	20711015	R	II		IGR	island	IGR-island	chr13:20710925-20711258
cg08271366	0.870719	0.108847	0.761872	1.04852e-11	2.75485e-09	16	82816457	F	II	CDH13	Body	opensea	Body-opensea
cg15147435	0.721776	0.0530964	0.668679	1.04874e-11	2.75485e-09	12	49319453	F	II	FKBP11	TSS200	island	TSS200-island	chr12:49318486-49319476
cg23428738	0.781798	0.0645491	0.717249	1.04874e-11	2.75485e-09	12	4312337	F	II		IGR	opensea	IGR-opensea
cg26557744	0.839645	0.0469566	0.792688	1.05136e-11	2.76e-09	3	116515339	F	II		IGR	opensea	IGR-opensea
cg14378231	0.791175	0.0643157	0.726859	1.05268e-11	2.76011e-09	1	98404032	F	II		IGR	opensea	IGR-opensea
cg22308726	0.904608	0.210004	0.694603	1.05288e-11	2.76011e-09	19	4566575	F	I		IGR	island	IGR-island	chr19:4566457-4566678
cg02340053	0.783742	0.0435694	0.740172	1.0536e-11	2.76011e-09	13	36044886	R	I	NBEA	Body	island	Body-island	chr13:36044844-36045481
cg10482920	0.847419	0.0659687	0.78145	1.0546e-11	2.76011e-09	5	110774962	R	II	CAMK4	Body	opensea	Body-opensea
cg04592728	0.574208	0.0574399	0.516768	1.05473e-11	2.76011e-09	11	20620181	F	II	SLC6A5	TSS1500	shore	TSS1500-shore	chr11:20618197-20619920
cg20112984	0.836958	0.108742	0.728215	1.05541e-11	2.76016e-09	10	1447183	R	II	ADARB2	Body	opensea	Body-opensea
cg10198749	0.933959	0.271	0.662959	1.057e-11	2.76256e-09	1	39920707	F	II	MACF1	Body	opensea	Body-opensea
cg05256276	0.335927	0.945863	-0.609936	1.05991e-11	2.76554e-09	2	189260073	F	II	GULP1	5'UTR	opensea	5'UTR-opensea
cg12042952	0.78367	0.0183954	0.765275	1.06022e-11	2.76554e-09	2	100723240	F	II	AFF3	TSS1500	shelf	TSS1500-shelf	chr2:100720385-100720741
cg21837443	0.0690283	0.973824	-0.904796	1.06065e-11	2.76554e-09	4	110481957	R	II	CCDC109B	Body	island	Body-island	chr4:110480827-110482060
cg02273724	0.663224	0.063521	0.599703	1.06107e-11	2.76554e-09	5	11906843	R	II		IGR	shelf	IGR-shelf	chr5:11903550-11904703
cg00009167	0.953154	0.289586	0.663568	1.06198e-11	2.76554e-09	1	109656433	R	II	KIAA1324	TSS200	island	TSS200-island	chr1:109656095-109656611
cg25389863	0.777053	0.299167	0.477886	1.06227e-11	2.76554e-09	8	130492175	R	II		IGR	opensea	IGR-opensea
cg22428858	0.84177	0.0900031	0.751767	1.0628e-11	2.76554e-09	1	215044060	F	II		IGR	shore	IGR-shore	chr1:215043777-215044003
cg25744653	0.940876	0.471101	0.469775	1.06458e-11	2.76843e-09	10	111287855	F	II		IGR	opensea	IGR-opensea
cg10453420	0.577416	0.0205472	0.556869	1.06775e-11	2.77495e-09	4	3874006	R	I		IGR	island	IGR-island	chr4:3873092-3874011
cg13746315	0.479954	0.0193066	0.460648	1.0745e-11	2.78806e-09	15	94774850	R	I		IGR	island	IGR-island	chr15:94774615-94774979
cg05276408	0.961842	0.174241	0.787601	1.07478e-11	2.78806e-09	10	1994537	R	I		IGR	opensea	IGR-opensea
cg23075139	0.505342	0.0161782	0.489164	1.07481e-11	2.78806e-09	3	115524031	R	II	LSAMP	3'UTR	opensea	3'UTR-opensea
cg01056808	0.939442	0.122566	0.816875	1.07685e-11	2.78875e-09	11	92085533	R	II	FAT3	1stExon	opensea	1stExon-opensea
cg16358696	0.735801	0.0507633	0.685038	1.07715e-11	2.78875e-09	15	93973921	F	II		IGR	shore	IGR-shore	chr15:93975753-93975979
cg27138812	0.711378	0.162449	0.548929	1.07766e-11	2.78875e-09	17	46827113	F	II		IGR	shore	IGR-shore	chr17:46827435-46827641
cg18575730	0.240657	0.768871	-0.528214	1.07778e-11	2.78875e-09	13	96744289	F	II	HS6ST3	Body	shore	Body-shore	chr13:96742138-96744162
cg00768158	0.0843787	0.86332	-0.778942	1.07843e-11	2.78875e-09	X	49054690	R	II	SYP	Body	shore	Body-shore	chrX:49056348-49056887
cg10815253	0.787939	0.0856572	0.702281	1.08044e-11	2.79221e-09	2	116925524	F	II		IGR	opensea	IGR-opensea
cg09210286	0.52613	0.0889386	0.437191	1.08131e-11	2.79271e-09	12	21927938	F	I	KCNJ8	TSS200	opensea	TSS200-opensea
cg08543966	0.0813142	0.941697	-0.860382	1.08277e-11	2.79338e-09	19	35646150	R	I	FXYD5	5'UTR	shore	5'UTR-shore	chr19:35645597-35646047
cg12313341	0.645723	0.112225	0.533498	1.08446e-11	2.79338e-09	5	65771446	R	II		IGR	opensea	IGR-opensea
cg19270309	0.918814	0.311008	0.607807	1.08456e-11	2.79338e-09	17	77712853	F	II	ENPP7	3'UTR	shelf	3'UTR-shelf	chr17:77715570-77716061
cg13052068	0.780713	0.136169	0.644543	1.08531e-11	2.79338e-09	11	132205477	R	II	NTM	3'UTR	opensea	3'UTR-opensea
cg08023458	0.919429	0.358389	0.56104	1.08621e-11	2.79338e-09	14	101438461	F	I	SNORD114-14	Body	opensea	Body-opensea
cg12479674	0.753393	0.0287801	0.724613	1.08624e-11	2.79338e-09	3	160167789	R	I	TRIM59	TSS200	island	TSS200-island	chr3:160167184-160168200
cg09419176	0.885132	0.189932	0.6952	1.08628e-11	2.79338e-09	7	157670705	R	I	PTPRN2	Body	shore	Body-shore	chr7:157669879-157670095
cg13178198	0.908179	0.270514	0.637665	1.08847e-11	2.79619e-09	10	1511228	R	II	ADARB2	Body	opensea	Body-opensea
cg21217093	0.941786	0.201828	0.739959	1.08911e-11	2.79619e-09	9	81871809	F	II		IGR	opensea	IGR-opensea
cg09610084	0.789229	0.0507378	0.738491	1.08939e-11	2.79619e-09	8	1324787	F	II		IGR	shelf	IGR-shelf	chr8:1327331-1327547
cg10582795	0.7573	0.0653641	0.691936	1.09102e-11	2.79786e-09	2	161172036	R	II	RBMS1	Body	opensea	Body-opensea
cg05851730	0.910869	0.211404	0.699465	1.09139e-11	2.79786e-09	5	45204945	F	II		IGR	opensea	IGR-opensea
cg14492599	0.669097	0.1202	0.548896	1.09259e-11	2.79922e-09	17	77174290	F	I	HRNBP3	5'UTR	opensea	5'UTR-opensea
cg05740575	0.937912	0.239867	0.698045	1.09406e-11	2.80125e-09	8	104387844	F	II	CTHRC1	Body	shelf	Body-shelf	chr8:104383409-104384109
cg14428252	0.440343	0.900699	-0.460356	1.09541e-11	2.80298e-09	14	60043289	F	I	C14orf38	Body	island	Body-island	chr14:60043242-60043594
cg17561241	0.0819322	0.63467	-0.552738	1.09778e-11	2.80731e-09	12	54070294	F	I	ATP5G2	1stExon	shore	1stExon-shore	chr12:54071053-54071265
cg11171549	0.76197	0.240504	0.521466	1.09908e-11	2.80891e-09	11	117748512	R	II	FXYD6	TSS1500	shore	TSS1500-shore	chr11:117747102-117747717
cg22207602	0.963756	0.355447	0.608309	1.10095e-11	2.81195e-09	11	77185127	F	I	PAK1	TSS200	island	TSS200-island	chr11:77184193-77185504
cg03487276	0.16006	0.872701	-0.71264	1.10485e-11	2.82009e-09	16	68563106	R	II		IGR	shore	IGR-shore	chr16:68563759-68564281
cg06695115	0.757601	0.022847	0.734754	1.10549e-11	2.82009e-09	20	43852844	R	II	SEMG2	3'UTR	opensea	3'UTR-opensea
cg05583608	0.943625	0.294663	0.648961	1.10757e-11	2.82237e-09	16	51147536	R	I		IGR	island	IGR-island	chr16:51147490-51147944
cg01528492	0.92598	0.381441	0.544539	1.10774e-11	2.82237e-09	8	91659356	R	II	TMEM64	TSS1500	shore	TSS1500-shore	chr8:91657389-91658779
cg10116636	0.829256	0.196011	0.633245	1.11152e-11	2.83024e-09	10	24301907	R	II	KIAA1217	5'UTR	opensea	5'UTR-opensea
cg06211550	0.89761	0.116329	0.781281	1.11255e-11	2.83104e-09	16	3230726	F	I		IGR	shelf	IGR-shelf	chr16:3232835-3234048
cg06023345	0.949403	0.300916	0.648487	1.11577e-11	2.83104e-09	8	127568650	F	I	FAM84B	3'UTR	shore	3'UTR-shore	chr8:127568676-127570873
cg16627198	0.873588	0.0416745	0.831914	1.11598e-11	2.83104e-09	17	51835167	F	II		IGR	shore	IGR-shore	chr17:51834650-51834900
cg03563298	0.739669	0.150028	0.589641	1.11623e-11	2.83104e-09	2	242990263	F	II		IGR	shore	IGR-shore	chr2:242988705-242989857
cg17796323	0.882146	0.218658	0.663488	1.11668e-11	2.83104e-09	5	177547973	R	II	N4BP3	Body	opensea	Body-opensea
cg18866212	0.804931	0.0570352	0.747896	1.11692e-11	2.83104e-09	2	167698517	R	II		IGR	opensea	IGR-opensea
cg25815219	0.895557	0.0220427	0.873515	1.11823e-11	2.83104e-09	7	31827390	F	II		IGR	opensea	IGR-opensea
cg10778379	0.920542	0.266989	0.653553	1.11895e-11	2.83104e-09	4	1902465	R	II	WHSC1	1stExon	opensea	1stExon-opensea
cg13201461	0.0690884	0.553941	-0.484853	1.11897e-11	2.83104e-09	1	109288968	F	II	STXBP3	TSS1500	shore	TSS1500-shore	chr1:109289018-109289822
cg04525002	0.929052	0.0498814	0.879171	1.11964e-11	2.83104e-09	17	6066300	F	I		IGR	opensea	IGR-opensea
cg21735376	0.185204	0.696289	-0.511085	1.12016e-11	2.83104e-09	1	29063067	R	II	YTHDF2	TSS200	island	TSS200-island	chr1:29063066-29064315
cg07010373	0.497113	0.0404224	0.456691	1.1202e-11	2.83104e-09	14	101390989	F	II	SNORD113-1	TSS200	opensea	TSS200-opensea
cg18232816	0.930581	0.109559	0.821022	1.12069e-11	2.83104e-09	12	33591505	R	II	SYT10	Body	shore	Body-shore	chr12:33591763-33593050
cg06204062	0.446562	0.0136951	0.432867	1.12222e-11	2.83317e-09	3	116164512	F	II	LSAMP	TSS200	opensea	TSS200-opensea
cg01638225	0.977977	0.115297	0.862679	1.12643e-11	2.8413e-09	4	1202930	F	I	LOC100130872	TSS200	shore	TSS200-shore	chr4:1202956-1203200
cg14633398	0.69416	0.0376226	0.656538	1.12813e-11	2.8413e-09	9	19789383	R	II		IGR	shore	IGR-shore	chr9:19788215-19789288
cg05658922	0.676091	0.105902	0.570189	1.12831e-11	2.8413e-09	16	86743763	R	I		IGR	opensea	IGR-opensea
cg14352477	0.0739071	0.915085	-0.841178	1.12858e-11	2.8413e-09	17	42908137	R	II	GJC1	1stExon	shore	1stExon-shore	chr17:42906810-42908061
cg13796381	0.0680893	0.890541	-0.822451	1.12886e-11	2.8413e-09	9	139872395	F	I	PTGDS	Body	island	Body-island	chr9:139872237-139873143
cg06890761	0.718562	0.064377	0.654185	1.1317e-11	2.84141e-09	7	157925944	R	II	PTPRN2	Body	opensea	Body-opensea
cg05673968	0.940395	0.296517	0.643879	1.13256e-11	2.84141e-09	12	125725490	R	I		IGR	opensea	IGR-opensea
cg04482825	0.614072	0.0223944	0.591678	1.13275e-11	2.84141e-09	15	37190548	R	II	MEIS2	Body	opensea	Body-opensea
cg26764761	0.958745	0.211341	0.747404	1.13291e-11	2.84141e-09	16	87682142	R	I	JPH3	Body	shelf	Body-shelf	chr16:87677885-87678660
cg27211088	0.612162	0.0812453	0.530917	1.13317e-11	2.84141e-09	17	72345476	R	I	KIF19	Body	shelf	Body-shelf	chr17:72347924-72348322
cg21406144	0.744823	0.0640458	0.680777	1.13325e-11	2.84141e-09	2	59919051	F	II		IGR	opensea	IGR-opensea
cg02594532	0.857334	0.0829153	0.774419	1.13369e-11	2.84141e-09	10	1975000	F	II		IGR	opensea	IGR-opensea
cg22170457	0.83138	0.0726327	0.758747	1.13443e-11	2.84155e-09	2	151000885	R	II		IGR	opensea	IGR-opensea
cg14284907	0.841558	0.0806901	0.760868	1.13523e-11	2.84183e-09	8	57084138	F	II	PLAG1	5'UTR	opensea	5'UTR-opensea
cg22853325	0.852836	0.152916	0.69992	1.13683e-11	2.84413e-09	4	3494883	F	II	DOK7	Body	opensea	Body-opensea
cg03822622	0.857571	0.363073	0.494498	1.13782e-11	2.84416e-09	15	31776450	R	II	OTUD7A	Body	island	Body-island	chr15:31775540-31776988
cg19496554	0.695033	0.0202591	0.674774	1.13878e-11	2.84416e-09	6	50081576	R	II		IGR	opensea	IGR-opensea
cg19440858	0.808618	0.26083	0.547789	1.1394e-11	2.84416e-09	11	7270380	R	II		IGR	shelf	IGR-shelf	chr11:7272757-7274235
cg11245989	0.532222	0.0158886	0.516333	1.13958e-11	2.84416e-09	2	221239287	R	II		IGR	opensea	IGR-opensea
cg06433985	0.826048	0.0548242	0.771224	1.14173e-11	2.8478e-09	10	134998121	F	II	KNDC1	Body	shore	Body-shore	chr10:134999520-134999831
cg02841651	0.809716	0.223305	0.586411	1.14406e-11	2.84998e-09	11	133449527	F	I		IGR	opensea	IGR-opensea
cg24073146	0.696381	0.139706	0.556676	1.14557e-11	2.84998e-09	11	2543204	F	I	KCNQ1	Body	opensea	Body-opensea
cg17682535	0.738064	0.0895746	0.648489	1.14691e-11	2.84998e-09	11	56237629	R	II	OR8U8	Body	opensea	Body-opensea
cg18044113	0.87735	0.108146	0.769204	1.14691e-11	2.84998e-09	7	2236405	R	II	MAD1L1	Body	opensea	Body-opensea
cg20784899	0.819451	0.0291839	0.790267	1.14717e-11	2.84998e-09	7	32341352	R	II		IGR	shelf	IGR-shelf	chr7:32337983-32338725
cg20942097	0.959394	0.419313	0.540081	1.14895e-11	2.84998e-09	3	16957609	R	II	PLCL2	Body	opensea	Body-opensea
cg26918935	0.965347	0.252348	0.712999	1.14916e-11	2.84998e-09	13	108920801	R	II	TNFSF13B	TSS1500	opensea	TSS1500-opensea
cg05103483	0.644082	0.0454087	0.598673	1.14995e-11	2.84998e-09	2	177510485	F	II		IGR	opensea	IGR-opensea
cg01302853	0.674559	0.0381121	0.636447	1.14999e-11	2.84998e-09	7	2236170	R	II	MAD1L1	Body	opensea	Body-opensea
cg08856842	0.84441	0.10105	0.74336	1.15009e-11	2.84998e-09	13	112624688	R	I		IGR	shelf	IGR-shelf	chr13:112627428-112627642
cg18500436	0.627707	0.059185	0.568522	1.15092e-11	2.84998e-09	4	62065809	F	II		IGR	shore	IGR-shore	chr4:62065883-62068801
cg04571652	0.648065	0.0418759	0.606189	1.15147e-11	2.84998e-09	3	192959762	F	II	MGC2889	Body	shore	Body-shore	chr3:192958709-192959373
cg06675417	0.806966	0.0967129	0.710254	1.15152e-11	2.84998e-09	18	77292443	F	II		IGR	island	IGR-island	chr18:77292133-77292556
cg08129420	0.715507	0.0294764	0.68603	1.15398e-11	2.85323e-09	8	51449266	R	II	SNTG1	Body	opensea	Body-opensea
cg22045225	0.841962	0.231352	0.61061	1.15434e-11	2.85323e-09	12	114841792	F	II	TBX5	5'UTR	shore	5'UTR-shore	chr12:114843022-114843610
cg04537567	0.94816	0.109012	0.839147	1.15543e-11	2.85323e-09	6	99296068	R	I		IGR	island	IGR-island	chr6:99295741-99296454
cg05101809	0.884846	0.1788	0.706046	1.15572e-11	2.85323e-09	7	5338832	F	I	SLC29A4	Body	island	Body-island	chr7:5338674-5339002
cg05279172	0.763514	0.253629	0.509885	1.15627e-11	2.85323e-09	17	7113697	F	II	DLG4	Body	shelf	Body-shelf	chr17:7117596-7118085
cg19513834	0.205178	0.95529	-0.750112	1.15928e-11	2.85896e-09	2	105470561	R	I	POU3F3	TSS1500	island	TSS1500-island	chr2:105468851-105473488
cg17278447	0.636287	0.0452194	0.591067	1.1603e-11	2.85965e-09	7	98255970	R	II	NPTX2	Body	opensea	Body-opensea
cg10158151	0.870167	0.0250056	0.845162	1.16094e-11	2.85965e-09	17	51900032	R	II	KIF2B	TSS1500	opensea	TSS1500-opensea
cg07112154	0.0291014	0.783194	-0.754092	1.16243e-11	2.86163e-09	17	41985074	R	II	MPP2	5'UTR	shore	5'UTR-shore	chr17:41984148-41985012
cg10500909	0.689484	0.0387322	0.650752	1.16355e-11	2.8627e-09	8	144000015	R	II	CYP11B2	TSS1500	opensea	TSS1500-opensea
cg20516074	0.459439	0.905268	-0.445828	1.16519e-11	2.86504e-09	4	74486179	R	I	RASSF6	1stExon	island	1stExon-island	chr4:74486044-74486258
cg04899874	0.797995	0.0880053	0.709989	1.16685e-11	2.86611e-09	4	130847569	F	II		IGR	opensea	IGR-opensea
cg16462462	0.597236	0.0455204	0.551715	1.16767e-11	2.86611e-09	8	117950825	R	I	C8orf85	Body	shore	Body-shore	chr8:117950472-117950717
cg24103040	0.655712	0.0181341	0.637578	1.1677e-11	2.86611e-09	12	67072988	R	II	GRIP1	TSS200	opensea	TSS200-opensea
cg00877212	0.767359	0.112936	0.654424	1.1691e-11	2.86784e-09	16	78065377	F	II	CLEC3A	3'UTR	opensea	3'UTR-opensea
cg02524946	0.805868	0.0293063	0.776562	1.1702e-11	2.8688e-09	7	35294640	R	II	TBX20	TSS1500	island	TSS1500-island	chr7:35292985-35294674
cg04877287	0.815992	0.0332099	0.782782	1.171e-11	2.8688e-09	11	132278166	F	II		IGR	opensea	IGR-opensea
cg26482305	0.966459	0.389158	0.577301	1.17198e-11	2.8688e-09	4	169552610	F	II	PALLD	Body	shore	Body-shore	chr4:169552716-169552947
cg17840047	0.769081	0.0267976	0.742284	1.17225e-11	2.8688e-09	4	18580125	F	II		IGR	opensea	IGR-opensea
cg05457684	0.91473	0.439142	0.475587	1.17378e-11	2.86958e-09	11	2919808	F	II	SLC22A18AS	Body	shelf	Body-shelf	chr11:2923301-2923817
cg06841902	0.636637	0.0422153	0.594422	1.17395e-11	2.86958e-09	17	3183524	F	II	OR3A2	TSS1500	opensea	TSS1500-opensea
cg02822745	0.874703	0.257649	0.617054	1.17565e-11	2.87083e-09	4	108270850	R	II		IGR	opensea	IGR-opensea
cg22768358	0.946314	0.200454	0.74586	1.17733e-11	2.87083e-09	11	113947148	F	II	ZBTB16	Body	opensea	Body-opensea
cg07514107	0.185283	0.843697	-0.658414	1.17861e-11	2.87083e-09	13	92863315	F	II	GPC5	Body	opensea	Body-opensea
cg14709292	0.5336	0.0551161	0.478484	1.17874e-11	2.87083e-09	3	131081177	F	II	NUDT16P	Body	island	Body-island	chr3:131080578-131081191
cg03253737	0.186236	0.720776	-0.53454	1.17922e-11	2.87083e-09	17	35291480	R	II		IGR	shore	IGR-shore	chr17:35291899-35300875
cg00355389	0.321319	0.896477	-0.575158	1.18031e-11	2.87083e-09	3	139653431	R	II	CLSTN2	TSS1500	island	TSS1500-island	chr3:139653430-139655115
cg18975130	0.850303	0.0737474	0.776556	1.18035e-11	2.87083e-09	8	94238749	R	II		IGR	opensea	IGR-opensea
cg07034103	0.890121	0.102663	0.787458	1.18158e-11	2.87083e-09	13	39885248	R	II		IGR	opensea	IGR-opensea
cg02664592	0.93623	0.0302738	0.905956	1.18338e-11	2.87083e-09	5	158481256	F	II	EBF1	Body	shelf	Body-shelf	chr5:158478378-158478630
cg01987353	0.862302	0.10321	0.759092	1.18394e-11	2.87083e-09	17	32569640	F	II		IGR	opensea	IGR-opensea
cg12009803	0.947081	0.372079	0.575001	1.18465e-11	2.87083e-09	22	50448911	R	II	IL17REL	5'UTR	island	5'UTR-island	chr22:50448567-50449521
cg14205663	0.0931955	0.621687	-0.528492	1.18473e-11	2.87083e-09	15	96872827	F	II	NR2F2	TSS1500	shore	TSS1500-shore	chr15:96873408-96877721
cg07646362	0.0532703	0.557162	-0.503892	1.18498e-11	2.87083e-09	16	34208469	R	I		IGR	island	IGR-island	chr16:34208200-34209248
cg16362592	0.938743	0.101383	0.83736	1.18531e-11	2.87083e-09	7	35289568	F	II	TBX20	Body	shelf	Body-shelf	chr7:35292985-35294674
cg12630461	0.60897	0.0198108	0.589159	1.18569e-11	2.87083e-09	15	91500009	R	I	RCCD1	Body	island	Body-island	chr15:91499952-91500818
cg00814985	0.948652	0.177365	0.771287	1.186e-11	2.87083e-09	13	114801132	F	II	RASA3	Body	shelf	Body-shelf	chr13:114803616-114803852
cg05099186	0.759063	0.0309044	0.728158	1.18621e-11	2.87083e-09	13	39923838	F	II	LHFP	Body	opensea	Body-opensea
cg02394512	0.742652	0.158219	0.584433	1.1905e-11	2.87952e-09	11	94245735	R	I		IGR	island	IGR-island	chr11:94245546-94245891
cg09551776	0.80662	0.11943	0.687191	1.19279e-11	2.88336e-09	2	75788246	F	I	FAM176A	TSS200	island	TSS200-island	chr2:75787717-75788312
cg19020339	0.895364	0.129998	0.765365	1.19412e-11	2.88336e-09	7	77823401	F	II	MAGI2	Body	opensea	Body-opensea
cg00665492	0.61519	0.0317687	0.583422	1.19461e-11	2.88336e-09	3	164914575	F	I	SLITRK3	TSS200	opensea	TSS200-opensea
cg11109966	0.668708	0.0194119	0.649296	1.19486e-11	2.88336e-09	4	190239020	F	II		IGR	shelf	IGR-shelf	chr4:190235572-190236030
cg27480913	0.656013	0.0254823	0.630531	1.19601e-11	2.88434e-09	11	6008246	F	II	OR52L1	TSS200	opensea	TSS200-opensea
cg22509845	0.783657	0.15445	0.629207	1.19666e-11	2.88434e-09	5	82696965	F	II		IGR	opensea	IGR-opensea
cg14480449	0.873262	0.0668115	0.80645	1.19793e-11	2.88574e-09	14	105933035	F	II	MTA1	Body	island	Body-island	chr14:105932793-105933036
cg08884611	0.046847	0.551847	-0.505	1.19912e-11	2.88693e-09	16	34256776	R	II		IGR	island	IGR-island	chr16:34256748-34257750
cg12071328	0.220429	0.753353	-0.532924	1.19999e-11	2.88735e-09	11	20690930	F	I	NELL1	TSS200	island	TSS200-island	chr11:20690579-20691845
cg18411103	0.626876	0.0623657	0.56451	1.20121e-11	2.8886e-09	17	33700255	R	II	SLFN11	5'UTR	shore	5'UTR-shore	chr17:33700487-33700760
cg21188227	0.842047	0.236563	0.605483	1.20269e-11	2.89049e-09	11	36536830	F	II		IGR	opensea	IGR-opensea
cg21535606	0.558302	0.111487	0.446815	1.20567e-11	2.89518e-09	1	47911940	R	II		IGR	shore	IGR-shore	chr1:47909712-47911020
cg10703884	0.526963	0.0161698	0.510793	1.20603e-11	2.89518e-09	3	169384648	F	II		IGR	shore	IGR-shore	chr3:169386268-169387187
cg27032142	0.912112	0.0347945	0.877318	1.20878e-11	2.89845e-09	15	85201545	F	II	NMB	1stExon	island	1stExon-island	chr15:85201196-85201684
cg17117459	0.763391	0.0948212	0.66857	1.20879e-11	2.89845e-09	13	25085405	R	II	PARP4	5'UTR	shore	5'UTR-shore	chr13:25086522-25087067
cg08551248	0.49527	0.928974	-0.433704	1.21142e-11	2.89983e-09	1	40255129	R	II	BMP8B	TSS1500	island	TSS1500-island	chr1:40253683-40255172
cg09062595	0.039568	0.717594	-0.678026	1.21209e-11	2.89983e-09	2	151343818	R	II	RND3	Body	shore	Body-shore	chr2:151341742-151343191
cg03188519	0.850989	0.173016	0.677973	1.21226e-11	2.89983e-09	X	10851838	R	II	MID1	TSS200	opensea	TSS200-opensea
cg26120958	0.353112	0.879734	-0.526622	1.21372e-11	2.89983e-09	11	6439806	F	II	APBB1	5'UTR	shore	5'UTR-shore	chr11:6439863-6440732
cg24305555	0.920801	0.185044	0.735756	1.21401e-11	2.89983e-09	3	37179823	R	II	LRRFIP2	Body	opensea	Body-opensea
cg02380983	0.600688	0.0926129	0.508075	1.2141e-11	2.89983e-09	19	48568071	F	II	PLA2G4C	Body	shelf	Body-shelf	chr19:48565069-48565324
cg04851314	0.892559	0.123134	0.769425	1.21426e-11	2.89983e-09	17	51900106	R	I	KIF2B	TSS200	opensea	TSS200-opensea
cg26763155	0.660449	0.0448892	0.61556	1.21746e-11	2.90581e-09	13	109276654	R	II	MYO16	5'UTR	opensea	5'UTR-opensea
cg26026416	0.555022	0.014697	0.540325	1.21921e-11	2.90831e-09	19	3434930	R	II	NFIC	Body	island	Body-island	chr19:3434929-3435417
cg10515731	0.634595	0.0393121	0.595283	1.22203e-11	2.91336e-09	2	220378996	F	I	ACCN4	5'UTR	shore	5'UTR-shore	chr2:220377743-220377946
cg25968367	0.609286	0.030086	0.5792	1.2237e-11	2.91449e-09	2	56151179	F	II	EFEMP1	TSS1500	island	TSS1500-island	chr2:56150340-56151180
cg18163364	0.657669	0.0561352	0.601533	1.22446e-11	2.91449e-09	14	101528320	R	II	MIR377	TSS200	shelf	TSS200-shelf	chr14:101531643-101532384
cg25843833	0.676906	0.0290975	0.647808	1.22461e-11	2.91449e-09	11	20177078	R	II		IGR	shore	IGR-shore	chr11:20177608-20178824
cg24082037	0.715332	0.0433801	0.671952	1.22585e-11	2.91578e-09	10	2005835	R	II		IGR	opensea	IGR-opensea
cg21250721	0.965731	0.077009	0.888722	1.22834e-11	2.91872e-09	9	140056227	R	I	GRIN1	Body	shore	Body-shore	chr9:140056283-140057837
cg20846212	0.023979	0.630532	-0.606553	1.22892e-11	2.91872e-09	1	236444798	F	I	ERO1LB	Body	island	Body-island	chr1:236444603-236445700
cg05405389	0.618804	0.0349073	0.583897	1.22944e-11	2.91872e-09	11	84386472	R	II	DLG2	Body	opensea	Body-opensea
cg01827426	0.839446	0.333376	0.506071	1.22989e-11	2.91872e-09	5	1752668	R	II		IGR	opensea	IGR-opensea
cg14777507	0.938237	0.385503	0.552734	1.2323e-11	2.92275e-09	4	93103772	F	I		IGR	island	IGR-island	chr4:93103617-93103953
cg22062537	0.0443617	0.526882	-0.48252	1.23456e-11	2.92506e-09	2	241076198	R	I	MYEOV2	TSS1500	shore	TSS1500-shore	chr2:241075403-241075916
cg17046322	0.381047	0.877861	-0.496814	1.23468e-11	2.92506e-09	11	44972791	R	II	TP53I11	TSS200	shore	TSS200-shore	chr11:44971048-44972685
cg15581061	0.901848	0.334661	0.567187	1.23543e-11	2.92517e-09	12	130911541	R	II	RIMBP2	Body	shelf	Body-shelf	chr12:130908777-130909191
cg04216289	0.961259	0.383276	0.577984	1.23624e-11	2.92542e-09	17	8027897	R	I	HES7	TSS1500	shore	TSS1500-shore	chr17:8028781-8029012
cg19300655	0.660338	0.0786506	0.581687	1.23709e-11	2.92576e-09	1	183770420	F	I	RGL1	Body	shelf	Body-shelf	chr1:183774193-183774416
cg15120333	0.614484	0.0344565	0.580027	1.23808e-11	2.92643e-09	5	50674729	R	II		IGR	shelf	IGR-shelf	chr5:50678632-50679375
cg12280150	0.664903	0.0984842	0.566419	1.23929e-11	2.92763e-09	11	93819150	F	II	HEPHL1	Body	shelf	Body-shelf	chr11:93822101-93822337
cg23205003	0.602463	0.0329645	0.569498	1.2407e-11	2.92839e-09	1	934662	R	I	HES4	Body	island	Body-island	chr1:933387-937410
cg08635822	0.733273	0.0235242	0.709748	1.24287e-11	2.92839e-09	4	82958259	R	II		IGR	opensea	IGR-opensea
cg25920406	0.711516	0.113485	0.598031	1.24288e-11	2.92839e-09	10	35929369	F	I	FZD8	1stExon	island	1stExon-island	chr10:35928501-35931893
cg26322231	0.61154	0.0477926	0.563748	1.24395e-11	2.92839e-09	7	138720803	F	I	ZC3HAV1L	TSS200	island	TSS200-island	chr7:138720044-138721019
cg25785397	0.864678	0.246161	0.618517	1.24441e-11	2.92839e-09	2	662770	F	I		IGR	shore	IGR-shore	chr2:660666-660909
cg07363131	0.85383	0.148038	0.705792	1.24587e-11	2.92839e-09	16	86965114	F	II		IGR	shore	IGR-shore	chr16:86965271-86965496
cg06785293	0.59852	0.10516	0.49336	1.24703e-11	2.92839e-09	6	157187520	F	II	ARID1B	Body	opensea	Body-opensea
cg08188271	0.794733	0.171338	0.623394	1.24758e-11	2.92839e-09	6	26383004	F	II	BTN2A2	TSS1500	opensea	TSS1500-opensea
cg01454538	0.603729	0.0256165	0.578112	1.24826e-11	2.92839e-09	2	1691165	R	II	PXDN	Body	opensea	Body-opensea
cg16271720	0.106504	0.652265	-0.545761	1.2494e-11	2.92839e-09	8	11760136	R	II		IGR	island	IGR-island	chr8:11759862-11760212
cg06431415	0.782646	0.166496	0.61615	1.24948e-11	2.92839e-09	X	133115985	R	II	GPC3	Body	shelf	Body-shelf	chrX:133118081-133118494
cg16968020	0.847235	0.172832	0.674403	1.24952e-11	2.92839e-09	X	151374946	R	II	GABRA3	Body	opensea	Body-opensea
cg26886424	0.865131	0.0517815	0.81335	1.24955e-11	2.92839e-09	1	56090378	R	II		IGR	opensea	IGR-opensea
cg22691634	0.985894	0.360929	0.624965	1.25002e-11	2.92839e-09	X	23356185	F	II	PTCHD1	Body	shelf	Body-shelf	chrX:23351142-23353639
cg25749341	0.821185	0.294009	0.527177	1.25396e-11	2.92839e-09	11	44951389	F	II	TSPAN18	Body	opensea	Body-opensea
cg21931717	0.951685	0.425301	0.526384	1.25581e-11	2.92839e-09	5	1594715	R	I	SDHAP3	TSS200	island	TSS200-island	chr5:1594238-1595027
cg26267483	0.942874	0.0831635	0.85971	1.25598e-11	2.92839e-09	5	156143683	R	II	SGCD	Body	opensea	Body-opensea
cg05035315	0.638834	0.0484248	0.59041	1.2571e-11	2.92839e-09	11	132691484	F	II	OPCML	Body	opensea	Body-opensea
cg23448584	0.859609	0.161765	0.697844	1.25722e-11	2.92839e-09	20	2781316	F	I	CPXM1	TSS200	island	TSS200-island	chr20:2780978-2781497
cg09817162	0.84427	0.147594	0.696676	1.25742e-11	2.92839e-09	6	27185676	F	I		IGR	opensea	IGR-opensea
cg13802583	0.701531	0.033971	0.66756	1.25805e-11	2.92839e-09	12	130961453	F	II	RIMBP2	Body	opensea	Body-opensea
cg25225517	0.882301	0.107949	0.774352	1.25834e-11	2.92839e-09	22	49812267	R	I		IGR	island	IGR-island	chr22:49811997-49812468
cg23728085	0.75713	0.247861	0.509269	1.26022e-11	2.92839e-09	7	54359662	F	II		IGR	opensea	IGR-opensea
cg12381164	0.504723	0.0323542	0.472369	1.26053e-11	2.92839e-09	4	103265947	R	I	SLC39A8	1stExon	island	1stExon-island	chr4:103265627-103266785
cg08706732	0.926877	0.267106	0.659772	1.26187e-11	2.92839e-09	1	29448625	F	I	TMEM200B	5'UTR	island	5'UTR-island	chr1:29447699-29451847
cg27467275	0.763263	0.138632	0.624631	1.26192e-11	2.92839e-09	10	1245261	F	II	ADARB2	Body	opensea	Body-opensea
cg05707218	0.862012	0.0825411	0.779471	1.26199e-11	2.92839e-09	X	153234476	F	II	HCFC1	Body	shore	Body-shore	chrX:153236071-153238480
cg14948030	0.895757	0.136288	0.759469	1.26368e-11	2.92839e-09	6	124122575	F	II		IGR	shore	IGR-shore	chr6:124124177-124125309
cg00513169	0.958819	0.340913	0.617906	1.26429e-11	2.92839e-09	10	1713065	R	II	ADARB2	Body	opensea	Body-opensea
cg06829686	0.368779	0.953434	-0.584655	1.2663e-11	2.92839e-09	1	47910843	F	I		IGR	island	IGR-island	chr1:47909712-47911020
cg26951091	0.590809	0.0377917	0.553017	1.26635e-11	2.92839e-09	14	76844913	F	II	ESRRB	5'UTR	shore	5'UTR-shore	chr14:76842506-76843846
cg09303881	0.71974	0.235001	0.484739	1.26676e-11	2.92839e-09	1	165910641	R	II		IGR	island	IGR-island	chr1:165910640-165910978
cg09377301	0.945174	0.292671	0.652503	1.26734e-11	2.92839e-09	7	157691177	R	II	PTPRN2	Body	shore	Body-shore	chr7:157690559-157690770
cg15462970	0.905098	0.241587	0.663511	1.26769e-11	2.92839e-09	10	1444586	R	I	ADARB2	Body	opensea	Body-opensea
cg08629884	0.969874	0.149951	0.819923	1.26955e-11	2.92839e-09	4	1719983	R	I	TMEM129	Body	shelf	Body-shelf	chr4:1722179-1723850
cg26342535	0.752012	0.0361799	0.715832	1.2698e-11	2.92839e-09	4	69052173	F	II	LOC100130017	Body	shelf	Body-shelf	chr4:69048062-69048437
cg08297082	0.945055	0.0535118	0.891544	1.27082e-11	2.92839e-09	21	38073463	R	II	SIM2	Body	island	Body-island	chr21:38068193-38073891
cg11538176	0.944396	0.0791351	0.865261	1.27128e-11	2.92839e-09	7	157053075	R	II	UBE3C	Body	opensea	Body-opensea
cg07175506	0.605038	0.0538826	0.551155	1.27151e-11	2.92839e-09	4	3877525	F	II		IGR	shore	IGR-shore	chr4:3878078-3878281
cg15050390	0.966579	0.459008	0.507571	1.27157e-11	2.92839e-09	11	111847984	R	I	DIXDC1	TSS200	island	TSS200-island	chr11:111847927-111848401
cg07513789	0.833479	0.0535924	0.779887	1.27163e-11	2.92839e-09	5	127981594	R	II		IGR	opensea	IGR-opensea
cg08329754	0.845428	0.369272	0.476156	1.27217e-11	2.92839e-09	17	78797015	F	II	RPTOR	Body	shore	Body-shore	chr17:78798780-78799160
cg14178533	0.750194	0.0344476	0.715746	1.27326e-11	2.92839e-09	9	136728554	R	I	VAV2	Body	island	Body-island	chr9:136728386-136728600
cg06283342	0.735793	0.103907	0.631886	1.27342e-11	2.92839e-09	2	233740669	R	II	C2orf82	Body	island	Body-island	chr2:233740668-233741879
cg18577511	0.678087	0.0706784	0.607409	1.27369e-11	2.92839e-09	10	100993965	F	II	HPSE2	Body	island	Body-island	chr10:100993820-100994188
cg06945634	0.808819	0.0540106	0.754809	1.27369e-11	2.92839e-09	8	30413794	F	I	RBPMS	Body	opensea	Body-opensea
cg14531319	0.886747	0.151838	0.734909	1.27475e-11	2.92839e-09	5	129083450	F	II		IGR	opensea	IGR-opensea
cg25499121	0.749389	0.0182175	0.731171	1.27541e-11	2.92839e-09	17	50007030	R	II	CA10	Body	opensea	Body-opensea
cg22338467	0.713328	0.0537752	0.659553	1.27585e-11	2.92839e-09	8	133141636	R	I	KCNQ3	Body	island	Body-island	chr8:133141565-133141816
cg04992875	0.147433	0.963173	-0.81574	1.27668e-11	2.92839e-09	17	55335036	R	I	MSI2	Body	shore	Body-shore	chr17:55333068-55334245
cg07673376	0.919703	0.0963347	0.823369	1.27705e-11	2.92839e-09	2	220429911	F	II	OBSL1	Body	shore	Body-shore	chr2:220428115-220428342
cg09146232	0.923897	0.0912462	0.832651	1.27725e-11	2.92839e-09	17	64672129	F	II	PRKCA	Body	opensea	Body-opensea
cg24778538	0.660375	0.049963	0.610412	1.27739e-11	2.92839e-09	12	14131975	R	II	GRIN2B	5'UTR	shelf	5'UTR-shelf	chr12:14134626-14135242
cg11249835	0.964722	0.227218	0.737504	1.27769e-11	2.92839e-09	12	70824419	R	II	KCNMB4	Body	opensea	Body-opensea
cg13967646	0.92432	0.468203	0.456118	1.2806e-11	2.93278e-09	2	219263467	F	II	CTDSP1	TSS1500	island	TSS1500-island	chr2:219263098-219265556
cg08828733	0.891419	0.209606	0.681813	1.28102e-11	2.93278e-09	12	45268613	R	II	NELL2	Body	shore	Body-shore	chr12:45269830-45270835
cg13360395	0.798214	0.136863	0.661351	1.28211e-11	2.93292e-09	2	124665281	F	II		IGR	opensea	IGR-opensea
cg16489586	0.797846	0.0389402	0.758906	1.28308e-11	2.93292e-09	14	51027964	R	II	ATL1	Body	shore	Body-shore	chr14:51026872-51027570
cg02049373	0.720918	0.0127307	0.708187	1.2832e-11	2.93292e-09	12	71315892	R	II	PTPRR	TSS1500	opensea	TSS1500-opensea
cg23913077	0.589734	0.0218809	0.567853	1.28707e-11	2.93922e-09	10	111018447	R	II		IGR	opensea	IGR-opensea
cg02952451	0.878809	0.215038	0.66377	1.2878e-11	2.93922e-09	15	101938761	R	II	PCSK6	Body	island	Body-island	chr15:101938645-101938873
cg05878558	0.541717	0.0294283	0.512289	1.28807e-11	2.93922e-09	19	45147316	R	I	PVR	1stExon	island	1stExon-island	chr19:45147074-45147721
cg23251359	0.130401	0.840196	-0.709794	1.29131e-11	2.94498e-09	X	50214465	F	I	DGKK	TSS1500	island	TSS1500-island	chrX:50214459-50214677
cg09759719	0.961016	0.204256	0.75676	1.29369e-11	2.94878e-09	2	48956876	R	II	GTF2A1L	Body	opensea	Body-opensea
cg25841491	0.946222	0.0472091	0.899013	1.29471e-11	2.9495e-09	2	58948019	F	II		IGR	opensea	IGR-opensea
cg15982952	0.709586	0.201685	0.507901	1.29596e-11	2.95072e-09	8	1054048	R	II		IGR	shore	IGR-shore	chr8:1053354-1053804
cg22587479	0.951657	0.224186	0.72747	1.29824e-11	2.95372e-09	2	219738226	F	I	WNT6	Body	island	Body-island	chr2:219738081-219738788
cg06563471	0.830093	0.103231	0.726862	1.2987e-11	2.95372e-09	10	1406508	F	II	ADARB2	Body	shore	Body-shore	chr10:1404659-1406219
cg08069383	0.553019	0.0354072	0.517611	1.29969e-11	2.95415e-09	7	126897376	R	II		IGR	shelf	IGR-shelf	chr7:126891300-126894205
cg26154819	0.956442	0.0356371	0.920805	1.30031e-11	2.95415e-09	5	158489618	F	II	EBF1	Body	opensea	Body-opensea
cg19510038	0.525686	0.0430331	0.482653	1.30152e-11	2.95527e-09	1	113044860	F	I	WNT2B	Body	island	Body-island	chr1:113044410-113044992
cg15862394	0.165934	0.950578	-0.784644	1.30372e-11	2.95867e-09	14	95403133	R	II		IGR	opensea	IGR-opensea
cg00504569	0.672347	0.0629161	0.609431	1.3067e-11	2.96278e-09	10	63697267	F	II	ARID5B	Body	opensea	Body-opensea
cg13440244	0.792408	0.285802	0.506607	1.30696e-11	2.96278e-09	X	52896774	R	I	XAGE3	5'UTR	opensea	5'UTR-opensea
cg23609982	0.415322	0.887371	-0.472049	1.30858e-11	2.96279e-09	1	154377403	F	II	IL6R	TSS1500	shore	TSS1500-shore	chr1:154377670-154378445
cg05705114	0.166922	0.805503	-0.638581	1.30861e-11	2.96279e-09	16	34296306	F	II		IGR	shore	IGR-shore	chr16:34295486-34296109
cg03833216	0.94902	0.0451467	0.903873	1.30911e-11	2.96279e-09	17	51603096	F	II		IGR	opensea	IGR-opensea
cg11856078	0.942693	0.34754	0.595153	1.31198e-11	2.96624e-09	2	157178165	R	I		IGR	shore	IGR-shore	chr2:157176251-157177346
cg05768044	0.9527	0.210003	0.742697	1.31231e-11	2.96624e-09	16	53243559	F	II	CHD9	Body	opensea	Body-opensea
cg16761096	0.880481	0.166562	0.713919	1.31448e-11	2.96624e-09	7	51383119	R	II	COBL	Body	shore	Body-shore	chr7:51383311-51384938
cg22117850	0.94254	0.508933	0.433607	1.31587e-11	2.96624e-09	15	40575431	R	II		IGR	island	IGR-island	chr15:40573628-40576118
cg01618923	0.930312	0.324472	0.605839	1.31605e-11	2.96624e-09	13	49883335	R	II	CAB39L	3'UTR	opensea	3'UTR-opensea
cg02208793	0.955531	0.399227	0.556304	1.31681e-11	2.96624e-09	11	84634615	R	II	DLG2	TSS200	opensea	TSS200-opensea
cg23452220	0.514171	0.016899	0.497272	1.31722e-11	2.96624e-09	4	16846297	R	II	LDB2	Body	opensea	Body-opensea
cg12068366	0.94718	0.427287	0.519893	1.31733e-11	2.96624e-09	19	4548354	F	II	SEMA6B	Body	shelf	Body-shelf	chr19:4543407-4544578
cg06812793	0.887485	0.0305161	0.856969	1.3181e-11	2.96624e-09	4	92516304	R	II	FAM190A	Body	opensea	Body-opensea
cg08146483	0.0458961	0.647282	-0.601386	1.31838e-11	2.96624e-09	1	75602412	R	I	LHX8	Body	island	Body-island	chr1:75601998-75602878
cg01093934	0.907304	0.389039	0.518265	1.31915e-11	2.96624e-09	2	177465789	R	II	MIR1246	TSS200	opensea	TSS200-opensea
cg04745673	0.748215	0.0320043	0.716211	1.3192e-11	2.96624e-09	12	103359368	F	II		IGR	island	IGR-island	chr12:103359248-103359629
cg03061682	0.984248	0.53499	0.449257	1.32469e-11	2.97555e-09	15	28352098	R	I		IGR	island	IGR-island	chr15:28351606-28353102
cg16837441	0.535483	0.030704	0.504779	1.32478e-11	2.97555e-09	20	43935222	R	I	MATN4	5'UTR	island	5'UTR-island	chr20:43935199-43935633
cg21468315	0.695308	0.0671792	0.628129	1.32606e-11	2.97681e-09	2	211179959	R	II	MYL1	TSS200	opensea	TSS200-opensea
cg04171392	0.699861	0.135283	0.564578	1.32715e-11	2.97766e-09	6	105404893	F	II	LIN28B	TSS200	shelf	TSS200-shelf	chr6:105400877-105401149
cg08460732	0.739365	0.163589	0.575776	1.32843e-11	2.97807e-09	2	10256302	R	II		IGR	shelf	IGR-shelf	chr2:10260279-10260931
cg11230471	0.590397	0.027333	0.563064	1.32877e-11	2.97807e-09	17	33738370	R	II	SLFN12	Body	shelf	Body-shelf	chr17:33734645-33734859
cg16422884	0.714948	0.0177166	0.697232	1.32968e-11	2.97852e-09	5	152352468	F	II		IGR	opensea	IGR-opensea
cg16176379	0.0336942	0.587719	-0.554025	1.33135e-11	2.98065e-09	16	55543049	R	II	LPCAT2	1stExon	island	1stExon-island	chr16:55542920-55543274
cg20131194	0.345231	0.896527	-0.551296	1.33365e-11	2.9842e-09	11	31832931	R	I	PAX6	TSS200	island	TSS200-island	chr11:31831620-31839038
cg24770408	0.833592	0.0625745	0.771018	1.33589e-11	2.98759e-09	4	19777808	R	II		IGR	opensea	IGR-opensea
cg25677261	0.958784	0.179513	0.77927	1.34085e-11	2.9969e-09	15	102009856	R	I	PCSK6	Body	opensea	Body-opensea
cg19630478	0.804578	0.257315	0.547263	1.3415e-11	2.9969e-09	13	31833608	R	II	B3GALTL	Body	opensea	Body-opensea
cg15078681	0.931208	0.475033	0.456175	1.34345e-11	2.99915e-09	3	49756571	R	I	AMIGO3	1stExon	island	1stExon-island	chr3:49755763-49757317
cg12922492	0.864852	0.41054	0.454312	1.34443e-11	2.99915e-09	7	41731552	F	II	INHBA	Body	opensea	Body-opensea
cg05234958	0.827677	0.345862	0.481815	1.34521e-11	2.99915e-09	8	41557710	F	II	ANK1	Body	shore	Body-shore	chr8:41559255-41559609
cg27097575	0.929011	0.423888	0.505124	1.34706e-11	2.99915e-09	10	1445317	F	II	ADARB2	Body	opensea	Body-opensea
cg05229989	0.882001	0.0435076	0.838494	1.34769e-11	2.99915e-09	17	49724713	F	II	CA10	Body	opensea	Body-opensea
cg12011436	0.605233	0.0330288	0.572205	1.34844e-11	2.99915e-09	21	27944779	R	II	CYYR1	Body	shore	Body-shore	chr21:27945010-27945646
cg25065716	0.949754	0.194698	0.755056	1.34925e-11	2.99915e-09	10	1422865	R	II	ADARB2	Body	opensea	Body-opensea
cg01921583	0.92721	0.258157	0.669053	1.34964e-11	2.99915e-09	11	6940851	F	II	OR2D3	TSS1500	opensea	TSS1500-opensea
cg24377495	0.944145	0.384488	0.559658	1.3507e-11	2.99915e-09	19	6660075	R	I		IGR	island	IGR-island	chr19:6659886-6660094
cg21604972	0.957872	0.203507	0.754365	1.35079e-11	2.99915e-09	3	115118067	F	II		IGR	opensea	IGR-opensea
cg07622451	0.717414	0.147072	0.570342	1.35085e-11	2.99915e-09	1	3079886	F	II	PRDM16	Body	shore	Body-shore	chr1:3080934-3081292
cg01678292	0.662597	0.0790247	0.583573	1.35117e-11	2.99915e-09	8	41522873	F	II	ANK1	TSS200	opensea	TSS200-opensea
cg17267805	0.763988	0.0525096	0.711478	1.35318e-11	3.00077e-09	10	44880545	R	I	CXCL12	TSS200	island	TSS200-island	chr10:44879714-44882391
cg24829483	0.899244	0.176837	0.722408	1.35334e-11	3.00077e-09	4	15341641	R	II	C1QTNF7	5'UTR	opensea	5'UTR-opensea
cg03446244	0.8404	0.168793	0.671607	1.3554e-11	3.00363e-09	16	86229872	R	I		IGR	opensea	IGR-opensea
cg00979527	0.789633	0.302216	0.487416	1.35665e-11	3.00363e-09	1	4749733	R	II	AJAP1	Body	opensea	Body-opensea
cg01112236	0.732396	0.0173843	0.715011	1.3568e-11	3.00363e-09	4	120493308	R	II	PDE5A	Body	opensea	Body-opensea
cg15687000	0.608793	0.0297472	0.579045	1.36071e-11	3.01067e-09	1	185812292	F	II	HMCN1	Body	opensea	Body-opensea
cg26538349	0.514737	0.029859	0.484878	1.36236e-11	3.01272e-09	4	169239850	F	II	DDX60	5'UTR	shore	5'UTR-shore	chr4:169239549-169239824
cg12869334	0.982478	0.245061	0.737417	1.36424e-11	3.01305e-09	8	37699360	F	I	GPR124	Body	island	Body-island	chr8:37698846-37699931
cg19418458	0.704418	0.063826	0.640592	1.3652e-11	3.01305e-09	7	158789849	F	I		IGR	island	IGR-island	chr7:158789486-158790019
cg08195943	0.870231	0.0553067	0.814924	1.36543e-11	3.01305e-09	3	129694487	R	I	TRH	5'UTR	island	5'UTR-island	chr3:129693127-129694841
cg07434457	0.881586	0.258074	0.623512	1.36594e-11	3.01305e-09	2	220222765	F	II		IGR	shore	IGR-shore	chr2:220222902-220223854
cg07668501	0.817262	0.0633859	0.753876	1.36627e-11	3.01305e-09	16	86766712	R	I		IGR	opensea	IGR-opensea
cg06962373	0.497925	0.0687963	0.429129	1.36824e-11	3.01305e-09	13	37772687	R	II		IGR	opensea	IGR-opensea
cg08702689	0.917373	0.217132	0.700241	1.36999e-11	3.01305e-09	1	170662395	F	II	PRRX1	Body	opensea	Body-opensea
cg23695504	0.941961	0.277262	0.664699	1.37066e-11	3.01305e-09	1	247275344	F	I	C1orf229	1stExon	island	1stExon-island	chr1:247274585-247275757
cg00173799	0.961026	0.401639	0.559387	1.37075e-11	3.01305e-09	11	101001711	F	II	PGR	TSS1500	shore	TSS1500-shore	chr11:100998030-100999774
cg07037251	0.295057	0.863263	-0.568206	1.37122e-11	3.01305e-09	17	11145218	R	II	SHISA6	1stExon	island	1stExon-island	chr17:11143487-11145416
cg23004038	0.6043	0.042312	0.561988	1.37151e-11	3.01305e-09	11	5537331	R	II	UBQLNL	1stExon	opensea	1stExon-opensea
cg24850296	0.78001	0.335308	0.444703	1.37167e-11	3.01305e-09	12	25707569	F	II	IFLTD1	TSS1500	opensea	TSS1500-opensea
cg18023263	0.854432	0.0491254	0.805307	1.37194e-11	3.01305e-09	11	84403466	R	II	DLG2	Body	opensea	Body-opensea
cg16987982	0.924668	0.479161	0.445507	1.37526e-11	3.01569e-09	5	58082727	F	I	RAB3C	Body	opensea	Body-opensea
cg17905084	0.130091	0.812953	-0.682862	1.37562e-11	3.01569e-09	1	161697281	F	II	FCRLB	Body	island	Body-island	chr1:161695637-161697298
cg17323171	0.934624	0.265186	0.669438	1.37597e-11	3.01569e-09	11	103908255	F	II	PDGFD	Body	shore	Body-shore	chr11:103907405-103907990
cg02835467	0.723545	0.0448786	0.678667	1.37605e-11	3.01569e-09	18	63417385	F	II	CDH7	TSS1500	shore	TSS1500-shore	chr18:63417775-63418640
cg24702091	0.217344	0.839534	-0.62219	1.377e-11	3.01619e-09	16	34808939	R	II		IGR	island	IGR-island	chr16:34808455-34809874
cg02581587	0.92809	0.430313	0.497777	1.37914e-11	3.01859e-09	1	233765350	F	II	KCNK1	Body	opensea	Body-opensea
cg07320695	0.768741	0.05446	0.714281	1.37955e-11	3.01859e-09	4	107423690	F	II		IGR	opensea	IGR-opensea
cg25319791	0.241144	0.869422	-0.628278	1.3836e-11	3.02524e-09	1	165345657	F	II		IGR	opensea	IGR-opensea
cg24149295	0.845595	0.097072	0.748523	1.38432e-11	3.02524e-09	17	34058557	F	I	RASL10B	TSS200	island	TSS200-island	chr17:34058549-34058778
cg25245082	0.813986	0.0512387	0.762748	1.38478e-11	3.02524e-09	11	126871364	R	II	KIRREL3	TSS1500	shore	TSS1500-shore	chr11:126873091-126873809
cg26105956	0.853206	0.115214	0.737992	1.38631e-11	3.02699e-09	1	154471433	R	II	SHE	Body	shelf	Body-shelf	chr1:154474107-154475699
cg10094078	0.93436	0.46329	0.47107	1.39387e-11	3.03849e-09	19	1467925	F	II	APC2	Body	island	Body-island	chr19:1465206-1471241
cg25025968	0.695514	0.0302024	0.665312	1.394e-11	3.03849e-09	11	4116056	F	II	RRM1	5'UTR	island	5'UTR-island	chr11:4115689-4116489
cg02071175	0.566922	0.027337	0.539585	1.39481e-11	3.03849e-09	2	27805817	R	I	ZNF512	TSS200	island	TSS200-island	chr2:27805754-27806078
cg18450930	0.538968	0.0462302	0.492737	1.3958e-11	3.03849e-09	11	5444223	R	II	OR51Q1	1stExon	opensea	1stExon-opensea
cg23523535	0.8165	0.0481164	0.768383	1.39657e-11	3.03849e-09	2	161572308	F	II		IGR	opensea	IGR-opensea
cg04070122	0.0775479	0.781242	-0.703694	1.39668e-11	3.03849e-09	X	154493215	F	II	RAB39B	Body	shore	Body-shore	chrX:154493303-154493907
cg06623668	0.0559502	0.954068	-0.898118	1.3967e-11	3.03849e-09	19	13138816	R	II	NFIX	Body	shelf	Body-shelf	chr19:13135317-13136169
cg27299660	0.617626	0.0711958	0.54643	1.39792e-11	3.03956e-09	3	171527797	F	II	PLD1	5'UTR	island	5'UTR-island	chr3:171527617-171528458
cg11277355	0.720186	0.0905937	0.629593	1.39884e-11	3.03996e-09	7	141673714	F	II	TAS2R38	TSS200	opensea	TSS200-opensea
cg00274965	0.835275	0.0736683	0.761606	1.39963e-11	3.04009e-09	21	34405681	F	I		IGR	island	IGR-island	chr21:34405577-34406538
cg06276653	0.600307	0.0156428	0.584665	1.40097e-11	3.04107e-09	8	139164635	F	II	FAM135B	Body	opensea	Body-opensea
cg04724807	0.734345	0.0770241	0.657321	1.40154e-11	3.04107e-09	14	62396305	F	II		IGR	opensea	IGR-opensea
cg15329510	0.893217	0.268349	0.624868	1.40338e-11	3.04338e-09	11	92084012	F	II	FAT3	TSS1500	opensea	TSS1500-opensea
cg15884014	0.66699	0.0913934	0.575596	1.40407e-11	3.04338e-09	17	3196014	R	I	OR3A1	TSS200	opensea	TSS200-opensea
cg17208530	0.69591	0.0192501	0.67666	1.40575e-11	3.04542e-09	17	49810062	R	II	CA10	Body	opensea	Body-opensea
cg21690793	0.838372	0.153827	0.684545	1.40776e-11	3.04819e-09	6	792658	R	II		IGR	opensea	IGR-opensea
cg20154003	0.62317	0.0420065	0.581164	1.40953e-11	3.05042e-09	19	51140463	R	II	SYT3	Body	shore	Body-shore	chr19:51142284-51142986
cg03191998	0.531602	0.0368691	0.494733	1.41054e-11	3.05068e-09	4	103265583	R	II	SLC39A8	Body	shore	Body-shore	chr4:103265627-103266785
cg19816642	0.373526	0.841118	-0.467593	1.41111e-11	3.05068e-09	17	21220360	F	I		IGR	island	IGR-island	chr17:21219991-21220412
cg05164933	0.145303	0.676416	-0.531113	1.41441e-11	3.05113e-09	4	154710418	F	I	SFRP2	TSS200	island	TSS200-island	chr4:154709512-154710827
cg18846362	0.503088	0.0194703	0.483617	1.41467e-11	3.05113e-09	15	63674159	F	II	CA12	TSS200	island	TSS200-island	chr15:63673888-63674160
cg06865309	0.527652	0.0499997	0.477652	1.41471e-11	3.05113e-09	5	161479730	F	II		IGR	opensea	IGR-opensea
cg11250773	0.841182	0.107574	0.733608	1.41474e-11	3.05113e-09	22	44288021	R	I	PNPLA5	TSS200	island	TSS200-island	chr22:44287497-44288061
cg17565360	0.628511	0.0741908	0.55432	1.41516e-11	3.05113e-09	11	4115872	F	I	RRM1	TSS200	island	TSS200-island	chr11:4115689-4116489
cg02921350	0.819818	0.0603357	0.759482	1.41573e-11	3.05113e-09	14	69260300	F	I	ZFP36L1	TSS1500	island	TSS1500-island	chr14:69259612-69262900
cg06956125	0.84883	0.0988534	0.749977	1.41714e-11	3.05217e-09	13	39917203	R	II	LHFP	3'UTR	opensea	3'UTR-opensea
cg04767484	0.69768	0.062388	0.635292	1.41768e-11	3.05217e-09	15	76629104	F	II	ISL2	TSS200	island	TSS200-island	chr15:76628998-76629207
cg24265076	0.912148	0.0924381	0.819709	1.42433e-11	3.06489e-09	10	1939618	R	II		IGR	opensea	IGR-opensea
cg04312119	0.777683	0.135502	0.642181	1.42531e-11	3.06527e-09	6	116839146	R	II	FAM26E	3'UTR	opensea	3'UTR-opensea
cg08389468	0.719327	0.247988	0.471338	1.42598e-11	3.06527e-09	5	136199128	F	II		IGR	opensea	IGR-opensea
cg13189008	0.899697	0.312783	0.586914	1.42746e-11	3.06645e-09	10	2370970	R	II		IGR	opensea	IGR-opensea
cg19205041	0.973503	0.423982	0.549521	1.42801e-11	3.06645e-09	6	143929511	R	II	PHACTR2	Body	opensea	Body-opensea
cg20477160	0.873824	0.0607202	0.813103	1.42956e-11	3.06819e-09	2	235936596	R	II	SH3BP4	5'UTR	opensea	5'UTR-opensea
cg04228849	0.817479	0.0431157	0.774364	1.43127e-11	3.07029e-09	4	21855582	F	II	NCRNA00099	TSS1500	opensea	TSS1500-opensea
cg01414215	0.0253306	0.55705	-0.531719	1.43905e-11	3.0831e-09	5	102091665	F	II		IGR	island	IGR-island	chr5:102091449-102091666
cg14709826	0.949867	0.45158	0.498287	1.43941e-11	3.0831e-09	2	151267707	R	II		IGR	opensea	IGR-opensea
cg03774540	0.956147	0.402979	0.553168	1.4402e-11	3.0831e-09	18	21269080	F	II	LAMA3	TSS1500	shore	TSS1500-shore	chr18:21269269-21270349
cg18183247	0.794762	0.0126153	0.782146	1.44021e-11	3.0831e-09	5	140368417	R	II	PCDHA7	Body	opensea	Body-opensea
cg08138685	0.814453	0.0780908	0.736362	1.44159e-11	3.08445e-09	2	119610526	F	II		IGR	shore	IGR-shore	chr2:119611296-119611881
cg08964024	0.87865	0.188035	0.690614	1.44413e-11	3.08614e-09	12	14923326	R	II		IGR	island	IGR-island	chr12:14922877-14923974
cg11298412	0.745099	0.0466822	0.698417	1.44491e-11	3.08614e-09	4	75858589	R	II	PARM1	Body	island	Body-island	chr4:75858300-75859931
cg05770030	0.375671	0.944556	-0.568885	1.44549e-11	3.08614e-09	10	43800227	R	I		IGR	island	IGR-island	chr10:43800153-43800445
cg22605924	0.94805	0.201627	0.746423	1.44716e-11	3.08614e-09	3	168526498	R	II	C3orf50	Body	opensea	Body-opensea
cg01119169	0.517116	0.0767807	0.440336	1.4476e-11	3.08614e-09	14	101521603	F	I	MIR485	TSS200	opensea	TSS200-opensea
cg17116178	0.762539	0.228336	0.534203	1.44785e-11	3.08614e-09	12	131164075	F	II		IGR	opensea	IGR-opensea
cg09024340	0.0272753	0.702395	-0.67512	1.44833e-11	3.08614e-09	3	55520476	R	I	WNT5A	Body	island	Body-island	chr3:55520226-55522344
cg17686487	0.925535	0.0884063	0.837129	1.44837e-11	3.08614e-09	5	50686281	F	II	ISL1	Body	shore	Body-shore	chr5:50685453-50686148
cg10862951	0.822378	0.218397	0.603981	1.44906e-11	3.08614e-09	11	67381192	F	II		IGR	shelf	IGR-shelf	chr11:67383537-67383809
cg10264687	0.967165	0.447067	0.520098	1.45126e-11	3.08923e-09	16	51147461	R	II		IGR	shore	IGR-shore	chr16:51147490-51147944
cg02215603	0.798907	0.0417537	0.757153	1.45301e-11	3.09137e-09	4	145595888	R	II	HHIP	Body	opensea	Body-opensea
cg11926456	0.680345	0.125307	0.555038	1.45481e-11	3.09154e-09	2	211432972	F	II	CPS1	Body	opensea	Body-opensea
cg14790638	0.808717	0.271387	0.53733	1.45578e-11	3.09154e-09	19	34010091	F	II	PEPD	Body	shelf	Body-shelf	chr19:34012271-34012936
cg09868598	0.948354	0.178193	0.770161	1.45594e-11	3.09154e-09	5	50674015	R	II		IGR	opensea	IGR-opensea
cg26338453	0.416693	0.968677	-0.551984	1.45607e-11	3.09154e-09	15	82340023	F	I		IGR	shore	IGR-shore	chr15:82335472-82339937
cg00338801	0.076839	0.679354	-0.602515	1.45715e-11	3.09155e-09	1	70035208	F	II		IGR	shore	IGR-shore	chr1:70032967-70034495
cg17675852	0.905108	0.0908991	0.814209	1.45756e-11	3.09155e-09	8	143054785	R	II		IGR	island	IGR-island	chr8:143054784-143055048
cg25668236	0.630484	0.0664593	0.564025	1.45923e-11	3.0935e-09	5	100236841	R	I	ST8SIA4	Body	island	Body-island	chr5:100236567-100236955
cg13062301	0.955312	0.359399	0.595913	1.46023e-11	3.09406e-09	12	63327172	F	II	PPM1H	Body	shore	Body-shore	chr12:63328143-63329135
cg05876463	0.716883	0.130035	0.586848	1.46182e-11	3.09583e-09	10	102810157	F	I		IGR	island	IGR-island	chr10:102809887-102810282
cg27131891	0.924776	0.131941	0.792835	1.46481e-11	3.1006e-09	6	27513414	F	II		IGR	opensea	IGR-opensea
cg08198517	0.470035	0.0269003	0.443135	1.46558e-11	3.10064e-09	8	101170222	R	I	SPAG1	TSS1500	island	TSS1500-island	chr8:101170161-101170827
cg27355724	0.579222	0.0918585	0.487363	1.46732e-11	3.10158e-09	5	2757457	F	II		IGR	shore	IGR-shore	chr5:2748368-2757024
cg06351537	0.836311	0.0409527	0.795358	1.46752e-11	3.10158e-09	22	49798750	R	I		IGR	island	IGR-island	chr22:49798570-49798784
cg08557956	0.758679	0.0176735	0.741005	1.47327e-11	3.1116e-09	11	4115526	R	II	RRM1	TSS1500	shore	TSS1500-shore	chr11:4115689-4116489
cg22294740	0.710855	0.188994	0.521861	1.47376e-11	3.1116e-09	19	2294961	F	I	LINGO3	5'UTR	island	5'UTR-island	chr19:2294886-2295101
cg00418828	0.918499	0.0722081	0.846291	1.4748e-11	3.11221e-09	3	63263308	R	II	SYNPR	TSS1500	shore	TSS1500-shore	chr3:63263989-63264205
cg21092324	0.950238	0.362147	0.588091	1.47611e-11	3.1134e-09	4	90816310	F	II	MMRN1	1stExon	opensea	1stExon-opensea
cg23111488	0.869314	0.0247869	0.844527	1.47768e-11	3.11401e-09	5	144538350	R	II		IGR	opensea	IGR-opensea
cg19723367	0.786962	0.0791912	0.707771	1.4779e-11	3.11401e-09	X	95592766	F	II	LOC643486	Body	opensea	Body-opensea
cg04728310	0.120155	0.761289	-0.641134	1.481e-11	3.11897e-09	19	45947905	R	I		IGR	island	IGR-island	chr19:45947710-45948047
cg19249107	0.84998	0.220598	0.629382	1.48179e-11	3.11904e-09	1	55505954	R	I	PCSK9	Body	island	Body-island	chr1:55505060-55506015
cg15733932	0.763695	0.291313	0.472382	1.48502e-11	3.12291e-09	19	57629092	R	II		IGR	shore	IGR-shore	chr19:57630339-57630633
cg00860322	0.560779	0.0859817	0.474798	1.48521e-11	3.12291e-09	5	54528989	R	II	CCNO	1stExon	island	1stExon-island	chr5:54528814-54530163
cg19753867	0.580986	0.0934436	0.487542	1.48713e-11	3.12291e-09	20	35383166	R	II	DSN1	Body	opensea	Body-opensea
cg04688351	0.0828183	0.762511	-0.679692	1.48791e-11	3.12291e-09	2	223154140	R	I	PAX3	Body	shore	Body-shore	chr2:223155726-223156154
cg11416276	0.742868	0.0106722	0.732195	1.48802e-11	3.12291e-09	4	93281566	R	II	GRID2	Body	opensea	Body-opensea
cg22852355	0.913367	0.035278	0.878089	1.48828e-11	3.12291e-09	1	221053128	F	I	HLX	1stExon	island	1stExon-island	chr1:221051966-221053673
cg23827572	0.84732	0.185553	0.661767	1.48889e-11	3.12291e-09	12	114846313	R	II	TBX5	TSS200	island	TSS200-island	chr12:114845861-114847650
cg03532904	0.534366	0.0510589	0.483307	1.4917e-11	3.12604e-09	12	114877894	F	II		IGR	shore	IGR-shore	chr12:114878143-114879155
cg12756312	0.91917	0.152608	0.766561	1.49309e-11	3.12604e-09	11	120038992	R	II		IGR	shore	IGR-shore	chr11:120039601-120040210
cg23622047	0.674113	0.0525229	0.62159	1.49412e-11	3.12604e-09	2	173701464	F	II	RAPGEF4	Body	opensea	Body-opensea
cg01736243	0.574299	0.0719138	0.502385	1.49422e-11	3.12604e-09	17	3289510	F	I		IGR	island	IGR-island	chr17:3289362-3290072
cg11679014	0.72114	0.130337	0.590803	1.49424e-11	3.12604e-09	22	38092719	R	II	TRIOBP	TSS1500	opensea	TSS1500-opensea
cg13927803	0.756265	0.284145	0.47212	1.49507e-11	3.12604e-09	6	29524042	R	II	UBD	Body	shelf	Body-shelf	chr6:29521110-29521833
cg19621460	0.668423	0.190603	0.47782	1.49565e-11	3.12604e-09	19	14225945	F	II	PRKACA	TSS1500	shelf	TSS1500-shelf	chr19:14228461-14229264
cg05105138	0.819039	0.0403174	0.778722	1.49745e-11	3.12822e-09	11	5153834	R	II	OR52A5	1stExon	opensea	1stExon-opensea
cg01815912	0.786086	0.138933	0.647153	1.49853e-11	3.12891e-09	16	2089851	R	II	NTHL1	3'UTR	shore	3'UTR-shore	chr16:2088753-2088998
cg23180636	0.948827	0.217737	0.731089	1.50088e-11	3.13224e-09	3	44140250	F	II		IGR	opensea	IGR-opensea
cg24977055	0.0229231	0.875773	-0.85285	1.50399e-11	3.13305e-09	7	50850870	F	II	GRB10	5'UTR	island	5'UTR-island	chr7:50849752-50850871
cg10931901	0.94747	0.180556	0.766913	1.50404e-11	3.13305e-09	14	101433314	F	II	SNORD114-11	TSS1500	opensea	TSS1500-opensea
cg10852177	0.20238	0.67867	-0.47629	1.50479e-11	3.13305e-09	7	84816454	F	I		IGR	shore	IGR-shore	chr7:84814839-84816242
cg07910724	0.755039	0.28086	0.474179	1.50524e-11	3.13305e-09	3	117604411	R	II		IGR	opensea	IGR-opensea
cg20656154	0.911547	0.221553	0.689995	1.506e-11	3.13305e-09	6	28041663	F	II		IGR	opensea	IGR-opensea
cg03940688	0.572732	0.0818208	0.490911	1.50834e-11	3.13305e-09	20	46988236	R	II	LOC284749	TSS1500	opensea	TSS1500-opensea
cg01355957	0.475508	0.961691	-0.486183	1.50851e-11	3.13305e-09	10	91175165	F	II	IFIT5	Body	island	Body-island	chr10:91174405-91175166
cg06318274	0.512533	0.0552206	0.457313	1.50876e-11	3.13305e-09	15	86150813	R	II	AKAP13	Body	opensea	Body-opensea
cg07426533	0.937335	0.312178	0.625156	1.51143e-11	3.13305e-09	8	59803705	F	II	TOX	Body	opensea	Body-opensea
[truncated: 74,629 more rows]
