# Supplementary material for: Distinct DNA methylation patterns associated with treatment resistance in metastatic castration resistant prostate cancer
Source: Sci Rep. 2021 Mar 23;11:6630. doi: 10.1038/s41598-021-85812-3 (PMC7988053; doi:10.1038/s41598-021-85812-3)
Supplement: Supplementary file 5 — Supplementary Information 5. [file 41598_2021_85812_MOESM5_ESM.xlsx]

## Sheet: S4_42F_vs_LN
PROBEID	X42F_AVG	LN_AVG	logFC	P.Value	adj.P.Val	CHR	MAPINFO	Strand	Type	gene	feature	cgi	feat.cgi	UCSC_CpG_Islands_Name
cg14895945	0.0425036	0.969618	-0.927114	1.79943e-13	5.62499e-09	19	12889086	F	I		IGR	island	IGR-island	chr19:12889083-12889343
cg00335712	0.963601	0.0304351	0.933166	1.9839e-13	5.62499e-09	4	94749865	F	I	ATOH1	TSS1500	island	TSS1500-island	chr4:94749495-94750998
cg21091247	0.956572	0.0436211	0.912951	2.08623e-13	5.62499e-09	14	69258861	R	II	ZFP36L1	Body	shore	Body-shore	chr14:69259612-69262900
cg11612786	0.025729	0.973689	-0.94796	2.12697e-13	5.62499e-09	2	237078362	R	II		IGR	island	IGR-island	chr2:237071794-237078762
cg17486764	0.965815	0.0316946	0.93412	2.18702e-13	5.62499e-09	10	1747589	R	II	ADARB2	Body	shelf	Body-shelf	chr10:1741424-1744125
cg00852595	0.945798	0.0187296	0.927068	2.35267e-13	5.62499e-09	12	99548437	F	II	ANKS1B	1stExon	opensea	1stExon-opensea
cg00525145	0.0299622	0.9687	-0.938738	2.56424e-13	5.62499e-09	4	1803443	R	I	FGFR3	Body	island	Body-island	chr4:1803076-1805672
cg23400512	0.0272638	0.945591	-0.918327	2.68747e-13	5.62499e-09	14	85996315	F	I	FLRT2	TSS200	shore	TSS200-shore	chr14:85996494-85996958
cg21571339	0.0261738	0.970305	-0.944132	2.80673e-13	5.62499e-09	14	86001111	F	II	FLRT2	5'UTR	shore	5'UTR-shore	chr14:85999532-86000478
cg27116888	0.0388095	0.941485	-0.902675	2.8172e-13	5.62499e-09	18	76746337	R	I	SALL3	Body	opensea	Body-opensea
cg10047101	0.971198	0.0307046	0.940493	2.89833e-13	5.62499e-09	14	69262391	F	I	C14orf181	3'UTR	island	3'UTR-island	chr14:69259612-69262900
cg16529268	0.961425	0.0374138	0.924011	2.92046e-13	5.62499e-09	19	45281284	R	I	CBLC	1stExon	island	1stExon-island	chr19:45281133-45281355
cg15006396	0.944518	0.0226571	0.92186	2.93768e-13	5.62499e-09	3	101546859	F	II	FAM55C	3'UTR	opensea	3'UTR-opensea
cg26872028	0.967241	0.0403778	0.926864	3.28439e-13	5.62499e-09	5	100240223	R	II	ST8SIA4	TSS1500	shore	TSS1500-shore	chr5:100238722-100239138
cg06557985	0.963821	0.017573	0.946248	3.38479e-13	5.62499e-09	17	50233082	R	II	CA10	Body	shelf	Body-shelf	chr17:50235175-50236466
cg14983586	0.029312	0.914144	-0.884832	3.39325e-13	5.62499e-09	6	27206503	F	I		IGR	opensea	IGR-opensea
cg03570920	0.0702375	0.919172	-0.848935	3.41289e-13	5.62499e-09	12	72332964	R	II	TPH2	Body	opensea	Body-opensea
cg19625524	0.0267827	0.974555	-0.947772	3.43456e-13	5.62499e-09	4	1803148	F	I	FGFR3	Body	island	Body-island	chr4:1803076-1805672
cg09580567	0.941359	0.071548	0.869812	3.88145e-13	5.62499e-09	1	221052705	F	II	HLX	TSS200	island	TSS200-island	chr1:221051966-221053673
cg15997393	0.957542	0.0621991	0.895343	3.92328e-13	5.62499e-09	7	1961869	F	I	MAD1L1	Body	opensea	Body-opensea
cg00551647	0.94494	0.0202844	0.924656	4.21593e-13	5.62499e-09	21	27943730	R	II	CYYR1	Body	shore	Body-shore	chr21:27945010-27945646
cg18856581	0.0216127	0.954607	-0.932994	4.23502e-13	5.62499e-09	14	48145000	R	II	MDGA2	TSS1500	island	TSS1500-island	chr14:48143433-48145589
cg25356719	0.941596	0.0538531	0.887743	4.28368e-13	5.62499e-09	10	1638893	F	I	ADARB2	Body	opensea	Body-opensea
cg04347874	0.953589	0.0688469	0.884742	4.39768e-13	5.62499e-09	14	36987408	F	I	NKX2-1	Body	island	Body-island	chr14:36986362-36990576
cg10230427	0.957692	0.0405659	0.917126	4.47812e-13	5.62499e-09	6	57038227	F	I	BAG2	Body	shore	Body-shore	chr6:57036954-57037731
cg12161228	0.0302283	0.97146	-0.941232	5.05619e-13	5.62499e-09	11	89224506	R	I	NOX4	1stExon	island	1stExon-island	chr11:89224416-89224718
cg13177195	0.943039	0.0413212	0.901718	5.05797e-13	5.62499e-09	12	41289297	R	II	CNTN1	5'UTR	opensea	5'UTR-opensea
cg06061621	0.0316577	0.972825	-0.941168	5.17652e-13	5.62499e-09	2	164521785	F	II	FIGN	Body	opensea	Body-opensea
cg09233392	0.0237597	0.947039	-0.92328	5.2629e-13	5.62499e-09	10	50887488	F	I	C10orf53	TSS200	shore	TSS200-shore	chr10:50887565-50887862
cg24035229	0.0436111	0.903841	-0.86023	5.50705e-13	5.62499e-09	X	129115416	R	I	BCORL1	TSS1500	island	TSS1500-island	chrX:129113845-129118029
cg05237485	0.135886	0.946647	-0.810761	5.51094e-13	5.62499e-09	8	11555440	R	II		IGR	island	IGR-island	chr8:11555099-11555603
cg09402276	0.015236	0.915421	-0.900185	5.7924e-13	5.62499e-09	10	50887472	F	I	C10orf53	TSS1500	shore	TSS1500-shore	chr10:50887565-50887862
cg02477126	0.93582	0.0361016	0.899718	5.87594e-13	5.62499e-09	22	24988729	F	I	C22orf36	Body	island	Body-island	chr22:24988593-24989279
cg05134945	0.0328127	0.955045	-0.922233	5.98758e-13	5.62499e-09	3	188665466	R	I		IGR	island	IGR-island	chr3:188665275-188665552
cg14439476	0.0632264	0.932615	-0.869389	6.00236e-13	5.62499e-09	9	101017421	F	II	TBC1D2	Body	island	Body-island	chr9:101017382-101018581
cg10996224	0.0145518	0.944234	-0.929683	6.05635e-13	5.62499e-09	3	85017543	F	II	CADM2	Body	opensea	Body-opensea
cg11274314	0.0650328	0.981253	-0.91622	6.06142e-13	5.62499e-09	2	242480504	F	I		IGR	island	IGR-island	chr2:242480444-242481818
cg06412320	0.880559	0.0348251	0.845734	6.19045e-13	5.62499e-09	10	1789454	F	I		IGR	opensea	IGR-opensea
cg03832371	0.0431352	0.928708	-0.885573	6.26616e-13	5.62499e-09	10	7290545	F	II	SFMBT2	Body	opensea	Body-opensea
cg15015757	0.93528	0.0295347	0.905746	6.55753e-13	5.62499e-09	5	43043140	F	II	LOC153684	Body	island	Body-island	chr5:43042107-43043477
cg17232217	0.905994	0.0241872	0.881807	6.56998e-13	5.62499e-09	4	1203104	R	II	LOC100130872	TSS1500	island	TSS1500-island	chr4:1202956-1203200
cg10460820	0.933137	0.053607	0.87953	6.64938e-13	5.62499e-09	4	94749921	R	II	ATOH1	TSS200	island	TSS200-island	chr4:94749495-94750998
cg07277061	0.940221	0.0538424	0.886378	6.66988e-13	5.62499e-09	7	31373496	F	II		IGR	shelf	IGR-shelf	chr7:31375845-31376542
cg25038283	0.120709	0.934154	-0.813445	6.7222e-13	5.62499e-09	15	52820560	F	I	MYO5A	Body	island	Body-island	chr15:52820333-52821639
cg17119387	0.0496568	0.963657	-0.914	6.72232e-13	5.62499e-09	17	2615431	R	II	KIAA0664	TSS1500	island	TSS1500-island	chr17:2614320-2615630
cg27173148	0.957866	0.0419441	0.915922	6.93755e-13	5.62499e-09	4	1203001	F	I	LOC100130872	TSS1500	island	TSS1500-island	chr4:1202956-1203200
cg12072770	0.946284	0.0228103	0.923474	7.18176e-13	5.62499e-09	10	1995014	R	I		IGR	opensea	IGR-opensea
cg05663064	0.954604	0.0271398	0.927464	7.19466e-13	5.62499e-09	21	47404216	R	II	COL6A1	Body	island	Body-island	chr21:47404108-47404312
cg12183978	0.966514	0.098539	0.867975	7.37362e-13	5.62499e-09	5	102203071	R	II	PAM	Body	shore	Body-shore	chr5:102201583-102201912
cg16135716	0.0611117	0.859016	-0.797905	7.46104e-13	5.62499e-09	12	14133887	F	I	GRIN2B	TSS1500	shore	TSS1500-shore	chr12:14134626-14135242
cg25721451	0.0270663	0.970092	-0.943026	7.72766e-13	5.62499e-09	2	66662764	F	I	MEIS1	5'UTR	shore	5'UTR-shore	chr2:66660452-66660794
cg25369980	0.0630292	0.976532	-0.913503	7.89622e-13	5.62499e-09	5	73937328	F	I	ENC1	TSS200	island	TSS200-island	chr5:73935725-73937551
cg21954263	0.046259	0.956914	-0.910655	7.93091e-13	5.62499e-09	14	69620432	R	II	DCAF5	TSS1500	island	TSS1500-island	chr14:69619828-69620458
cg02190253	0.0906446	0.831163	-0.740519	8.44878e-13	5.62499e-09	10	121633065	F	I	C10orf119	TSS1500	island	TSS1500-island	chr10:121631654-121633104
cg24507144	0.0259021	0.969121	-0.943219	8.78511e-13	5.62499e-09	13	103047225	F	II	FGF14	Body	island	Body-island	chr13:103046680-103047226
cg19347790	0.0910245	0.965114	-0.874089	8.78646e-13	5.62499e-09	12	81332050	F	II	LIN7A	TSS1500	shore	TSS1500-shore	chr12:81330608-81331514
cg00017363	0.0257559	0.965825	-0.940069	9.0044e-13	5.62499e-09	10	8277523	R	I		IGR	opensea	IGR-opensea
cg12498580	0.858375	0.0685543	0.789821	9.20979e-13	5.62499e-09	12	7070732	F	II		IGR	opensea	IGR-opensea
cg09457469	0.0362899	0.973602	-0.937312	9.24182e-13	5.62499e-09	17	7197507	F	I	YBX2	Body	island	Body-island	chr17:7197431-7198417
cg19295451	0.972706	0.102097	0.870608	9.2893e-13	5.62499e-09	15	102010161	R	II	PCSK6	Body	opensea	Body-opensea
cg27452939	0.872687	0.0257769	0.84691	9.37592e-13	5.62499e-09	2	156698957	F	II		IGR	opensea	IGR-opensea
cg01855735	0.974928	0.0364705	0.938458	9.77917e-13	5.62499e-09	3	101546709	F	II	FAM55C	3'UTR	opensea	3'UTR-opensea
cg21837443	0.029876	0.973824	-0.943948	9.77947e-13	5.62499e-09	4	110481957	R	II	CCDC109B	Body	island	Body-island	chr4:110480827-110482060
cg01283300	0.86707	0.0558018	0.811268	1.01427e-12	5.62499e-09	22	31644282	R	I	LIMK2	TSS200	opensea	TSS200-opensea
cg27032142	0.893089	0.0347945	0.858295	1.02069e-12	5.62499e-09	15	85201545	F	II	NMB	1stExon	island	1stExon-island	chr15:85201196-85201684
cg16786868	0.144104	0.962232	-0.818128	1.05625e-12	5.62499e-09	17	65242413	F	I	HELZ	TSS1500	island	TSS1500-island	chr17:65240725-65242498
cg04132407	0.960764	0.0416027	0.919161	1.05761e-12	5.62499e-09	7	130626376	F	II		IGR	opensea	IGR-opensea
cg17206968	0.9257	0.0636248	0.862076	1.06225e-12	5.62499e-09	5	44762293	F	II		IGR	opensea	IGR-opensea
cg08944236	0.851392	0.0436764	0.807715	1.10231e-12	5.62499e-09	16	53242355	F	II	CHD9	Body	opensea	Body-opensea
cg04796189	0.908772	0.0435353	0.865237	1.11124e-12	5.62499e-09	4	94750047	F	II	ATOH1	TSS200	island	TSS200-island	chr4:94749495-94750998
cg04261952	0.0308075	0.90576	-0.874952	1.11245e-12	5.62499e-09	5	133801741	F	II		IGR	island	IGR-island	chr5:133801506-133801742
cg18699226	0.776214	0.00883551	0.767378	1.11708e-12	5.62499e-09	7	31980400	F	II	PDE1C	Body	opensea	Body-opensea
cg01706789	0.0379748	0.943409	-0.905434	1.12076e-12	5.62499e-09	3	107646883	F	I	LOC285205	Body	island	Body-island	chr3:107646470-107646941
cg13612175	0.944335	0.0565011	0.887834	1.1488e-12	5.62499e-09	14	69259241	F	II	ZFP36L1	Body	shore	Body-shore	chr14:69259612-69262900
cg12042952	0.754185	0.0183954	0.735789	1.14892e-12	5.62499e-09	2	100723240	F	II	AFF3	TSS1500	shelf	TSS1500-shelf	chr2:100720385-100720741
cg16398329	0.0126099	0.927242	-0.914632	1.15539e-12	5.62499e-09	13	103047053	R	I	FGF14	Body	island	Body-island	chr13:103046680-103047226
cg00899160	0.0596928	0.922193	-0.8625	1.16128e-12	5.62499e-09	10	106034472	R	II	GSTO2	5'UTR	shore	5'UTR-shore	chr10:106034574-106034803
cg12872329	0.935188	0.0299001	0.905288	1.16397e-12	5.62499e-09	4	93536632	R	II	GRID2	Body	opensea	Body-opensea
cg21282539	0.062581	0.952012	-0.889431	1.16874e-12	5.62499e-09	7	129464704	F	I		IGR	shore	IGR-shore	chr7:129465404-129466144
cg08268254	0.0180229	0.902833	-0.884811	1.19654e-12	5.62499e-09	14	69620440	R	I	DCAF5	TSS1500	island	TSS1500-island	chr14:69619828-69620458
cg10034890	0.0577423	0.842401	-0.784659	1.20483e-12	5.62499e-09	2	230578216	F	I	DNER	Body	island	Body-island	chr2:230578062-230579981
cg11401293	0.939787	0.0195468	0.92024	1.21516e-12	5.62499e-09	21	47404268	R	I	COL6A1	Body	island	Body-island	chr21:47404108-47404312
cg04444399	0.0345987	0.947017	-0.912418	1.22188e-12	5.62499e-09	10	8302797	R	II		IGR	opensea	IGR-opensea
cg02812036	0.0282442	0.946588	-0.918343	1.24304e-12	5.62499e-09	17	7198515	R	II	YBX2	TSS1500	shore	TSS1500-shore	chr17:7199710-7200009
cg25391681	0.921933	0.0655885	0.856344	1.24757e-12	5.62499e-09	5	128930873	R	II	ADAMTS19	Body	opensea	Body-opensea
cg13110283	0.0157947	0.934622	-0.918827	1.2757e-12	5.62499e-09	1	233751191	F	II	KCNK1	Body	shore	Body-shore	chr1:233749373-233750314
cg07791987	0.0382055	0.956156	-0.91795	1.27975e-12	5.62499e-09	2	189193728	R	II	GULP1	5'UTR	opensea	5'UTR-opensea
cg22588275	0.789393	0.0442251	0.745167	1.28276e-12	5.62499e-09	3	167990777	F	II	C3orf50	Body	opensea	Body-opensea
cg11085294	0.932525	0.115013	0.817511	1.31626e-12	5.62499e-09	1	177057631	R	II	ASTN1	Body	opensea	Body-opensea
cg10542123	0.979664	0.0278748	0.951789	1.31999e-12	5.62499e-09	10	1686470	F	II	ADARB2	Body	opensea	Body-opensea
cg11214243	0.919609	0.1296	0.790009	1.32636e-12	5.62499e-09	11	65405388	F	II	SIPA1	TSS200	shelf	TSS200-shelf	chr11:65408344-65408631
cg16120501	0.173209	0.985116	-0.811907	1.36828e-12	5.62499e-09	6	129513939	F	I	LAMA2	Body	opensea	Body-opensea
cg12444390	0.90928	0.0476265	0.861653	1.37891e-12	5.62499e-09	22	24989260	R	I	C22orf36	TSS1500	island	TSS1500-island	chr22:24988593-24989279
cg25623934	0.0225306	0.955692	-0.933161	1.38057e-12	5.62499e-09	2	12858483	R	II	TRIB2	1stExon	island	1stExon-island	chr2:12856625-12859019
cg23375593	0.970434	0.0785064	0.891927	1.39017e-12	5.62499e-09	10	1690988	F	II	ADARB2	Body	opensea	Body-opensea
cg17900356	0.101586	0.974239	-0.872653	1.39215e-12	5.62499e-09	3	53190593	R	I		IGR	island	IGR-island	chr3:53190509-53190764
cg26893600	0.777479	0.0338664	0.743612	1.39747e-12	5.62499e-09	11	104758766	R	II	CASP12	Body	opensea	Body-opensea
cg02875953	0.938352	0.0770857	0.861266	1.40714e-12	5.62499e-09	22	24989212	R	II	GGT1	5'UTR	island	5'UTR-island	chr22:24988593-24989279
cg06313119	0.025475	0.942447	-0.916972	1.40781e-12	5.62499e-09	13	103046736	F	I	FGF14	Body	island	Body-island	chr13:103046680-103047226
cg05559881	0.130675	0.965461	-0.834787	1.40858e-12	5.62499e-09	X	136651644	R	II	ZIC3	Body	island	Body-island	chrX:136651178-136651656
cg14992768	0.827441	0.0452987	0.782143	1.42403e-12	5.62499e-09	2	209981979	F	II		IGR	opensea	IGR-opensea
cg27534424	0.113749	0.908246	-0.794497	1.4662e-12	5.62499e-09	8	10966224	R	II	XKR6	Body	opensea	Body-opensea
cg14948030	0.846817	0.136288	0.710529	1.49277e-12	5.62499e-09	6	124122575	F	II		IGR	shore	IGR-shore	chr6:124124177-124125309
cg00764796	0.900896	0.0488436	0.852053	1.49466e-12	5.62499e-09	16	433504	R	I	LOC100134368	Body	shore	Body-shore	chr16:431189-432810
cg25287482	0.812591	0.050352	0.762239	1.53192e-12	5.62499e-09	1	23884847	R	II	ID3	3'UTR	island	3'UTR-island	chr1:23884842-23885087
cg26281476	0.955917	0.0901293	0.865788	1.54562e-12	5.62499e-09	4	62719007	F	II	LPHN3	Body	opensea	Body-opensea
cg04858616	0.0474485	0.878164	-0.830715	1.56498e-12	5.62499e-09	1	40255010	F	I	BMP8B	TSS1500	island	TSS1500-island	chr1:40253683-40255172
cg16796150	0.0227681	0.952354	-0.929586	1.5692e-12	5.62499e-09	X	20285575	R	I	RPS6KA3	TSS1500	island	TSS1500-island	chrX:20284127-20286811
cg12848345	0.0431918	0.886839	-0.843647	1.58197e-12	5.62499e-09	11	115373119	R	II	CADM1	Body	shore	Body-shore	chr11:115373574-115375881
cg05298677	0.988096	0.0657789	0.922317	1.58941e-12	5.62499e-09	6	36355542	F	I	ETV7	TSS200	island	TSS200-island	chr6:36355277-36356016
cg10811681	0.968517	0.0268435	0.941673	1.61429e-12	5.62499e-09	14	69259722	R	I	ZFP36L1	5'UTR	island	5'UTR-island	chr14:69259612-69262900
cg15802555	0.0891857	0.941269	-0.852083	1.63432e-12	5.62499e-09	17	41984994	F	I	MPP2	5'UTR	island	5'UTR-island	chr17:41984148-41985012
cg05441518	0.9531	0.187185	0.765915	1.65026e-12	5.62499e-09	10	1739453	F	II	ADARB2	Body	shore	Body-shore	chr10:1741424-1744125
cg26893197	0.932303	0.0531716	0.879131	1.67038e-12	5.62499e-09	1	36772696	R	I	C1orf113	TSS200	island	TSS200-island	chr1:36771830-36773009
cg16983110	0.138916	0.786779	-0.647862	1.71714e-12	5.62499e-09	6	128813319	R	II	PTPRK	Body	opensea	Body-opensea
cg00378510	0.979619	0.201418	0.778202	1.73474e-12	5.62499e-09	19	2291020	F	I	LINGO3	Body	island	Body-island	chr19:2289895-2291904
cg09679059	0.040203	0.93272	-0.892517	1.75014e-12	5.62499e-09	X	41135426	R	I		IGR	island	IGR-island	chrX:41135116-41135669
cg22193912	0.0668813	0.980387	-0.913506	1.76132e-12	5.62499e-09	17	79881523	F	I	MAFG	5'UTR	shore	5'UTR-shore	chr17:79880449-79880872
cg12797594	0.979669	0.0665607	0.913108	1.77203e-12	5.62499e-09	22	36236395	R	II	RBM9	5'UTR	opensea	5'UTR-opensea
cg06609843	0.905667	0.0822459	0.823421	1.77398e-12	5.62499e-09	3	168236948	R	II	C3orf50	Body	opensea	Body-opensea
cg09906488	0.193816	0.954843	-0.761028	1.77464e-12	5.62499e-09	10	12391008	R	I	CAMK1D	TSS1500	island	TSS1500-island	chr10:12390802-12392589
cg18953078	0.726286	0.0217393	0.704546	1.78461e-12	5.62499e-09	4	21974932	F	II		IGR	opensea	IGR-opensea
cg01704957	0.0397835	0.884047	-0.844263	1.7861e-12	5.62499e-09	17	7198347	R	I	YBX2	TSS1500	island	TSS1500-island	chr17:7197431-7198417
cg03552992	0.0436458	0.774761	-0.731115	1.79823e-12	5.62499e-09	17	3599635	F	II	P2RX5	TSS200	shore	TSS200-shore	chr17:3599052-3599551
cg03072195	0.887246	0.0632437	0.824003	1.80833e-12	5.62499e-09	17	51900115	R	I	KIF2B	TSS200	opensea	TSS200-opensea
cg24393084	0.0313472	0.945422	-0.914075	1.84294e-12	5.62499e-09	13	89815421	R	I		IGR	opensea	IGR-opensea
cg04256316	0.927486	0.031401	0.896085	1.84849e-12	5.62499e-09	11	65405502	F	I	SIPA1	TSS200	shelf	TSS200-shelf	chr11:65408344-65408631
cg25765130	0.898991	0.0843716	0.814619	1.85583e-12	5.62499e-09	2	14774819	F	II	FAM84A	Body	island	Body-island	chr2:14772377-14775809
cg14463292	0.040315	0.895919	-0.855604	1.90657e-12	5.62499e-09	3	192289252	R	I	FGF12	Body	opensea	Body-opensea
cg03793270	0.0599622	0.906755	-0.846793	1.92021e-12	5.62499e-09	11	89224684	F	I	NOX4	5'UTR	island	5'UTR-island	chr11:89224416-89224718
cg05998930	0.144801	0.961274	-0.816472	1.92405e-12	5.62499e-09	7	50849285	F	II	GRB10	5'UTR	shore	5'UTR-shore	chr7:50849752-50850871
cg19720780	0.90921	0.0181502	0.89106	1.9371e-12	5.62499e-09	17	51900887	F	I	KIF2B	1stExon	opensea	1stExon-opensea
cg09906066	0.975477	0.147398	0.828079	1.94032e-12	5.62499e-09	12	40959011	F	II		IGR	opensea	IGR-opensea
cg04270799	0.0622313	0.942822	-0.880591	1.97501e-12	5.62499e-09	12	57944059	F	II	KIF5A	1stExon	shore	1stExon-shore	chr12:57943662-57943926
cg09027155	0.948528	0.0382327	0.910295	2.00209e-12	5.62499e-09	4	62930108	R	II	LPHN3	Body	opensea	Body-opensea
cg26154819	0.945925	0.0356371	0.910288	2.02479e-12	5.62499e-09	5	158489618	F	II	EBF1	Body	opensea	Body-opensea
cg15007391	0.0221248	0.716504	-0.69438	2.0281e-12	5.62499e-09	19	40909817	R	I	PRX	Body	island	Body-island	chr19:40909500-40909837
cg06707286	0.939975	0.044319	0.895656	2.0341e-12	5.62499e-09	15	102010195	F	II	PCSK6	Body	opensea	Body-opensea
cg04331368	0.943115	0.0513314	0.891784	2.03917e-12	5.62499e-09	4	62859346	R	II	LPHN3	Body	opensea	Body-opensea
cg22169990	0.952563	0.209818	0.742745	2.04266e-12	5.62499e-09	7	150786051	F	I	AGAP3	Body	shore	Body-shore	chr7:150783480-150785040
cg14378231	0.874902	0.0643157	0.810586	2.04287e-12	5.62499e-09	1	98404032	F	II		IGR	opensea	IGR-opensea
cg26124980	0.932819	0.0320457	0.900773	2.04405e-12	5.62499e-09	4	94749890	F	I	ATOH1	TSS200	island	TSS200-island	chr4:94749495-94750998
cg23947251	0.035073	0.833959	-0.798886	2.07876e-12	5.62499e-09	14	86359172	R	II		IGR	opensea	IGR-opensea
cg10812526	0.745869	0.0162403	0.729628	2.08767e-12	5.62499e-09	12	101192122	F	II	ANO4	5'UTR	opensea	5'UTR-opensea
cg11726857	0.952936	0.032054	0.920882	2.09173e-12	5.62499e-09	10	1745263	F	II	ADARB2	Body	shore	Body-shore	chr10:1741424-1744125
cg03018162	0.824872	0.0504908	0.774381	2.10881e-12	5.62499e-09	8	137807457	F	II		IGR	opensea	IGR-opensea
cg26989103	0.814075	0.0366067	0.777468	2.13209e-12	5.62499e-09	8	110099582	F	II	TRHR	TSS200	opensea	TSS200-opensea
cg26845300	0.0560157	0.859232	-0.803216	2.13837e-12	5.62499e-09	6	158243833	R	I	SNX9	TSS1500	island	TSS1500-island	chr6:158243601-158245035
cg08135406	0.0296962	0.921879	-0.892183	2.13898e-12	5.62499e-09	3	23785035	F	I		IGR	opensea	IGR-opensea
cg27597956	0.120265	0.97595	-0.855686	2.14294e-12	5.62499e-09	11	31839463	F	II	PAX6	5'UTR	island	5'UTR-island	chr11:31839363-31839813
cg17832917	0.089063	0.946052	-0.856989	2.17757e-12	5.62499e-09	13	91826885	R	II		IGR	shore	IGR-shore	chr13:91827249-91827719
cg13702222	0.906684	0.12671	0.779974	2.18307e-12	5.62499e-09	3	152017240	R	II	MBNL1	1stExon	opensea	1stExon-opensea
cg01763749	0.0467858	0.935829	-0.889043	2.18437e-12	5.62499e-09	22	21368291	F	II	P2RX6	TSS1500	island	TSS1500-island	chr22:21368197-21368771
cg00817501	0.925014	0.253574	0.67144	2.19327e-12	5.62499e-09	4	138440719	R	II	PCDH18	3'UTR	opensea	3'UTR-opensea
cg09742170	0.92793	0.238905	0.689025	2.21648e-12	5.62499e-09	7	25021208	R	II	OSBPL3	TSS1500	island	TSS1500-island	chr7:25021013-25021520
cg18481137	0.936155	0.019759	0.916396	2.22315e-12	5.62499e-09	3	71631744	F	II	FOXP1	5'UTR	island	5'UTR-island	chr3:71630573-71633217
cg24440941	0.947342	0.0507978	0.896544	2.22362e-12	5.62499e-09	6	26224668	R	II	HIST1H3E	TSS1500	shore	TSS1500-shore	chr6:26225386-26225790
cg20944157	0.714997	0.0680464	0.64695	2.22839e-12	5.62499e-09	2	10567750	F	I		IGR	shore	IGR-shore	chr2:10566889-10567148
cg10203922	0.960807	0.095111	0.865697	2.23126e-12	5.62499e-09	4	145566200	R	II	HHIP	TSS1500	shore	TSS1500-shore	chr4:145566242-145567413
cg13109216	0.0399602	0.705585	-0.665625	2.23963e-12	5.62499e-09	2	219773975	F	II		IGR	island	IGR-island	chr2:219773546-219774103
cg23016257	0.802338	0.0299399	0.772398	2.2533e-12	5.62499e-09	7	31377934	F	II	NEUROD6	Body	shore	Body-shore	chr7:31375845-31376542
cg15368905	0.961153	0.100374	0.86078	2.27368e-12	5.62499e-09	6	78172337	R	I	HTR1B	1stExon	island	1stExon-island	chr6:78172231-78174088
cg23210268	0.0853126	0.95264	-0.867327	2.27908e-12	5.62499e-09	1	240776187	R	II	GREM2	TSS1500	opensea	TSS1500-opensea
cg22170457	0.811333	0.0726327	0.7387	2.28002e-12	5.62499e-09	2	151000885	R	II		IGR	opensea	IGR-opensea
cg09082985	0.849384	0.0645875	0.784796	2.28077e-12	5.62499e-09	12	103591917	F	II		IGR	opensea	IGR-opensea
cg02035698	0.0848144	0.972923	-0.888109	2.28321e-12	5.62499e-09	X	152126884	F	II	ZNF185	Body	shore	Body-shore	chrX:152127380-152127623
cg13548220	0.0602688	0.931066	-0.870797	2.28421e-12	5.62499e-09	3	188665413	R	II		IGR	island	IGR-island	chr3:188665275-188665552
cg21082272	0.962963	0.0766202	0.886343	2.28749e-12	5.62499e-09	4	1202966	F	I	LOC100130872	TSS1500	island	TSS1500-island	chr4:1202956-1203200
cg04673837	0.0794783	0.872286	-0.792808	2.30965e-12	5.62499e-09	13	75150139	F	II		IGR	opensea	IGR-opensea
cg04105230	0.835085	0.0562843	0.778801	2.31111e-12	5.62499e-09	15	101938681	F	II	PCSK6	Body	island	Body-island	chr15:101938645-101938873
cg05647859	0.0656309	0.944588	-0.878957	2.32788e-12	5.62499e-09	12	81331718	R	I	LIN7A	TSS200	shore	TSS200-shore	chr12:81330608-81331514
cg26040101	0.929907	0.111165	0.818742	2.33415e-12	5.62499e-09	2	60229772	R	II		IGR	opensea	IGR-opensea
cg23937586	0.93983	0.0416964	0.898134	2.34318e-12	5.62499e-09	15	40574925	F	I		IGR	island	IGR-island	chr15:40573628-40576118
cg22051964	0.852563	0.0148593	0.837704	2.43583e-12	5.77866e-09	7	35297138	F	II		IGR	island	IGR-island	chr7:35296921-35298218
cg11260904	0.0400831	0.853648	-0.813565	2.43773e-12	5.77866e-09	5	134872029	R	I	NEUROG1	TSS1500	island	TSS1500-island	chr5:134870740-134872051
cg21574349	0.85271	0.0640786	0.788631	2.47141e-12	5.77866e-09	3	185080951	F	I	MAP3K13	TSS200	opensea	TSS200-opensea
cg01620164	0.0857056	0.966492	-0.880787	2.48386e-12	5.77866e-09	2	164590272	R	I	FIGN	Body	shelf	Body-shelf	chr2:164592917-164593511
cg04513549	0.959556	0.0551427	0.904413	2.49e-12	5.77866e-09	10	1651238	F	II	ADARB2	Body	opensea	Body-opensea
cg23087876	0.0189416	0.927188	-0.908246	2.49068e-12	5.77866e-09	1	237947246	F	I	RYR2	Body	island	Body-island	chr1:237947187-237947448
cg21270860	0.0924483	0.943532	-0.851084	2.52747e-12	5.80784e-09	1	38513318	R	I	POU3F1	TSS1500	island	TSS1500-island	chr1:38510102-38513642
cg04640920	0.201555	0.937656	-0.736102	2.53123e-12	5.80784e-09	15	37180889	F	I		IGR	shore	IGR-shore	chr15:37179516-37179782
cg04846243	0.0199648	0.820285	-0.800321	2.60907e-12	5.91634e-09	17	47074883	F	I	IGF2BP1	1stExon	island	1stExon-island	chr17:47072820-47076042
cg19262637	0.210413	0.925547	-0.715134	2.61499e-12	5.91634e-09	1	240783328	F	II		IGR	opensea	IGR-opensea
cg24871437	0.0779891	0.912374	-0.834385	2.62126e-12	5.91634e-09	10	7290492	F	II	SFMBT2	Body	opensea	Body-opensea
cg16126900	0.832791	0.0425013	0.790289	2.66908e-12	5.92571e-09	10	66155644	F	II		IGR	opensea	IGR-opensea
cg22718140	0.916	0.124778	0.791222	2.71267e-12	5.92571e-09	17	15217411	R	I	TEKT3	Body	opensea	Body-opensea
cg02937491	0.959829	0.108344	0.851484	2.71936e-12	5.92571e-09	18	55888790	R	II	NEDD4L	5'UTR	opensea	5'UTR-opensea
cg04689080	0.972584	0.101168	0.871416	2.73494e-12	5.92571e-09	22	46263207	F	I		IGR	island	IGR-island	chr22:46262065-46263747
cg24960960	0.944531	0.114995	0.829536	2.7352e-12	5.92571e-09	5	1594678	R	I	SDHAP3	TSS200	island	TSS200-island	chr5:1594238-1595027
cg03972751	0.221286	0.929531	-0.708245	2.75001e-12	5.92571e-09	2	164870975	F	II		IGR	opensea	IGR-opensea
cg24035962	0.958156	0.0355887	0.922568	2.75397e-12	5.92571e-09	10	51572313	R	II	NCOA4	TSS200	island	TSS200-island	chr10:51572198-51572620
cg14382835	0.971176	0.100448	0.870728	2.75445e-12	5.92571e-09	4	62731949	R	II	LPHN3	Body	opensea	Body-opensea
cg03970643	0.904851	0.0485088	0.856342	2.80143e-12	5.92571e-09	4	23505221	R	II		IGR	opensea	IGR-opensea
cg16634544	0.875973	0.071909	0.804064	2.81928e-12	5.92571e-09	3	117520653	R	II		IGR	opensea	IGR-opensea
cg19555641	0.803947	0.0864569	0.71749	2.82771e-12	5.92571e-09	7	96483662	R	II		IGR	opensea	IGR-opensea
cg00426659	0.904095	0.0213206	0.882774	2.84608e-12	5.92571e-09	12	99548329	F	II	ANKS1B	1stExon	opensea	1stExon-opensea
cg14352477	0.0359561	0.915085	-0.879129	2.85047e-12	5.92571e-09	17	42908137	R	II	GJC1	1stExon	shore	1stExon-shore	chr17:42906810-42908061
cg06897264	0.115061	0.946543	-0.831482	2.87131e-12	5.92571e-09	6	28979271	F	I		IGR	island	IGR-island	chr6:28979246-28979499
cg06546806	0.0379626	0.963073	-0.925111	2.90424e-12	5.92571e-09	2	237078704	F	I		IGR	island	IGR-island	chr2:237071794-237078762
cg02297616	0.283145	0.933552	-0.650407	2.92021e-12	5.92571e-09	1	40255140	F	I	BMP8B	TSS1500	island	TSS1500-island	chr1:40253683-40255172
cg14974711	0.159308	0.838847	-0.679539	2.97924e-12	5.92571e-09	16	3096477	R	II	MMP25	TSS1500	island	TSS1500-island	chr16:3095600-3097033
cg15203271	0.918328	0.0666486	0.851679	2.99158e-12	5.92571e-09	4	1203168	R	I	LOC100130872	TSS1500	island	TSS1500-island	chr4:1202956-1203200
cg25363564	0.80399	0.0351136	0.768877	2.99246e-12	5.92571e-09	10	111540348	R	II		IGR	opensea	IGR-opensea
cg16298760	0.870172	0.0586138	0.811558	2.99329e-12	5.92571e-09	2	66805513	F	II		IGR	shore	IGR-shore	chr2:66802890-66804831
cg14703589	0.897006	0.118277	0.778729	3.01079e-12	5.92571e-09	22	31644558	R	I	LIMK2	1stExon	opensea	1stExon-opensea
cg06357685	0.918083	0.0414551	0.876628	3.01159e-12	5.92571e-09	16	70812814	R	II	VAC14	Body	opensea	Body-opensea
cg00355389	0.0539919	0.896477	-0.842485	3.01269e-12	5.92571e-09	3	139653431	R	II	CLSTN2	TSS1500	island	TSS1500-island	chr3:139653430-139655115
cg10409248	0.0405101	0.92258	-0.882069	3.03161e-12	5.92571e-09	17	77775073	R	I		IGR	island	IGR-island	chr17:77770672-77778468
cg00667026	0.960254	0.0188682	0.941386	3.04892e-12	5.92571e-09	14	69262265	F	II	C14orf181	3'UTR	island	3'UTR-island	chr14:69259612-69262900
cg04040095	0.954475	0.114256	0.840219	3.05423e-12	5.92571e-09	4	156680007	R	II	GUCY1B3	TSS200	shore	TSS200-shore	chr4:156680095-156681386
cg07513789	0.853193	0.0535924	0.7996	3.09866e-12	5.92571e-09	5	127981594	R	II		IGR	opensea	IGR-opensea
cg03024957	0.0345675	0.896603	-0.862036	3.10684e-12	5.92571e-09	X	106693522	R	I		IGR	island	IGR-island	chrX:106692681-106693761
cg04842553	0.197762	0.918534	-0.720773	3.10947e-12	5.92571e-09	2	55746074	R	II	CCDC104	TSS1500	shore	TSS1500-shore	chr2:55746675-55746999
cg17825572	0.0344272	0.89745	-0.863023	3.12486e-12	5.92571e-09	X	64626582	R	I		IGR	shore	IGR-shore	chrX:64626743-64628045
cg25082959	0.0291868	0.792062	-0.762876	3.13778e-12	5.92571e-09	13	103046930	R	I	FGF14	Body	island	Body-island	chr13:103046680-103047226
cg05967710	0.740481	0.0236701	0.716811	3.13995e-12	5.92571e-09	12	99284678	R	II	ANKS1B	Body	shelf	Body-shelf	chr12:99288222-99289374
cg14039306	0.0671772	0.910402	-0.843225	3.14039e-12	5.92571e-09	4	4862240	R	II	MSX1	Body	island	Body-island	chr4:4861227-4862241
cg09232440	0.101965	0.886023	-0.784058	3.14274e-12	5.92571e-09	1	39956722	R	I	BMP8A	TSS1500	island	TSS1500-island	chr1:39956424-39958137
cg05651778	0.0549745	0.798944	-0.743969	3.15071e-12	5.92571e-09	17	60729731	R	I	MRC2	Body	island	Body-island	chr17:60729645-60730269
cg04342202	0.933331	0.0910005	0.842331	3.17493e-12	5.92571e-09	7	1961968	F	II	MAD1L1	Body	opensea	Body-opensea
cg17436298	0.0587048	0.975916	-0.917211	3.17813e-12	5.92571e-09	1	237947345	F	II	RYR2	Body	island	Body-island	chr1:237947187-237947448
cg21521683	0.184596	0.954423	-0.769827	3.18413e-12	5.92571e-09	12	22487682	F	I	ST8SIA1	TSS200	island	TSS200-island	chr12:22486835-22488666
cg27164797	0.949847	0.0423893	0.907457	3.21829e-12	5.92571e-09	6	57038231	F	I	BAG2	Body	shore	Body-shore	chr6:57036954-57037731
cg10189607	0.103355	0.925447	-0.822092	3.21861e-12	5.92571e-09	4	184719753	F	II		IGR	island	IGR-island	chr4:184718263-184719754
cg18612786	0.82628	0.0644228	0.761857	3.22208e-12	5.92571e-09	19	45281236	R	I	CBLC	1stExon	island	1stExon-island	chr19:45281133-45281355
cg07905018	0.969466	0.0384787	0.930987	3.25754e-12	5.92571e-09	5	102990237	R	II		IGR	opensea	IGR-opensea
cg20203352	0.969395	0.0674734	0.901922	3.25849e-12	5.92571e-09	2	66803837	F	I		IGR	island	IGR-island	chr2:66802890-66804831
cg06218079	0.907263	0.102915	0.804347	3.27728e-12	5.92571e-09	17	80834228	R	I	TBCD	Body	opensea	Body-opensea
cg03455765	0.0569749	0.934977	-0.878002	3.27792e-12	5.92571e-09	3	85011052	R	II	CADM2	Body	shelf	Body-shelf	chr3:85008284-85008837
cg07152755	0.0873967	0.950462	-0.863065	3.28847e-12	5.92571e-09	2	105474472	F	II		IGR	shore	IGR-shore	chr2:105468851-105473488
cg04228849	0.849301	0.0431157	0.806186	3.29602e-12	5.92571e-09	4	21855582	F	II	NCRNA00099	TSS1500	opensea	TSS1500-opensea
cg05966983	0.963195	0.100548	0.862647	3.32553e-12	5.95298e-09	1	36772666	R	I	C1orf113	TSS200	island	TSS200-island	chr1:36771830-36773009
cg02232367	0.831508	0.0665137	0.764995	3.35847e-12	5.96481e-09	3	110892814	R	II		IGR	opensea	IGR-opensea
cg04992875	0.0682958	0.963173	-0.894877	3.36086e-12	5.96481e-09	17	55335036	R	I	MSI2	Body	shore	Body-shore	chr17:55333068-55334245
cg08514736	0.676896	0.0437838	0.633112	3.38241e-12	5.97752e-09	5	54529368	R	II	CCNO	5'UTR	island	5'UTR-island	chr5:54528814-54530163
cg26685375	0.927319	0.100669	0.826651	3.44378e-12	6.01148e-09	11	120039029	R	I		IGR	shore	IGR-shore	chr11:120039601-120040210
cg05085230	0.148265	0.950735	-0.80247	3.45227e-12	6.01148e-09	6	133562461	F	I	EYA4	TSS200	island	TSS200-island	chr6:133562086-133563586
cg18183671	0.79414	0.0217363	0.772404	3.45532e-12	6.01148e-09	3	35720994	F	II	ARPP-21	5'UTR	opensea	5'UTR-opensea
cg05856321	0.212174	0.874484	-0.66231	3.47279e-12	6.01148e-09	17	1133546	R	I		IGR	island	IGR-island	chr17:1133496-1133753
cg08649919	0.953118	0.147461	0.805657	3.47401e-12	6.01148e-09	22	24551820	F	I	CABIN1	Body	island	Body-island	chr22:24551813-24552696
cg02831260	0.0651379	0.947763	-0.882625	3.50034e-12	6.02544e-09	2	4720598	R	I		IGR	opensea	IGR-opensea
cg10002178	0.166309	0.972731	-0.806422	3.51109e-12	6.02544e-09	14	94254726	F	I	PRIMA1	5'UTR	island	5'UTR-island	chr14:94253952-94255733
cg16225703	0.955191	0.113381	0.84181	3.53099e-12	6.03465e-09	4	62383028	R	I	LPHN3	Body	island	Body-island	chr4:62383013-62383248
cg08572278	0.91956	0.211498	0.708063	3.57291e-12	6.06988e-09	4	62467955	R	II	LPHN3	Body	opensea	Body-opensea
cg08551248	0.282823	0.928974	-0.646152	3.60875e-12	6.06988e-09	1	40255129	R	II	BMP8B	TSS1500	island	TSS1500-island	chr1:40253683-40255172
cg12806882	0.130108	0.974184	-0.844076	3.62906e-12	6.06988e-09	1	240572391	R	II	FMN2	Body	shelf	Body-shelf	chr1:240569320-240569679
cg09688928	0.922283	0.124891	0.797392	3.646e-12	6.06988e-09	11	103907989	F	II	PDGFD	Body	island	Body-island	chr11:103907405-103907990
cg11777917	0.0905461	0.939572	-0.849026	3.66413e-12	6.06988e-09	4	1804816	F	I	FGFR3	Body	island	Body-island	chr4:1803076-1805672
cg01057656	0.964692	0.0359594	0.928733	3.69262e-12	6.06988e-09	19	45281140	F	I	CBLC	5'UTR	island	5'UTR-island	chr19:45281133-45281355
cg08014430	0.754959	0.0239575	0.731001	3.70028e-12	6.06988e-09	3	117453585	F	II		IGR	opensea	IGR-opensea
cg27537203	0.0311708	0.861907	-0.830736	3.70378e-12	6.06988e-09	1	38513245	F	I	POU3F1	TSS1500	island	TSS1500-island	chr1:38510102-38513642
cg22697136	0.256936	0.953715	-0.696779	3.71036e-12	6.06988e-09	1	11714248	R	II	FBXO44	TSS1500	island	TSS1500-island	chr1:11714217-11715304
cg01729717	0.119913	0.917577	-0.797665	3.71726e-12	6.06988e-09	13	84456486	R	I	SLITRK1	1stExon	shelf	1stExon-shelf	chr13:84453664-84453897
cg15504662	0.950065	0.0234337	0.926631	3.71974e-12	6.06988e-09	22	31644160	F	II	LIMK2	TSS200	opensea	TSS200-opensea
cg09163478	0.976439	0.105109	0.87133	3.75406e-12	6.06988e-09	4	62936530	F	II	LPHN3	Body	opensea	Body-opensea
cg09414535	0.950816	0.0222104	0.928605	3.8026e-12	6.06988e-09	12	67073022	F	II	GRIP1	TSS200	opensea	TSS200-opensea
cg11047796	0.960426	0.269197	0.691229	3.80999e-12	6.06988e-09	4	27465988	R	II		IGR	opensea	IGR-opensea
cg00520441	0.718608	0.0381116	0.680497	3.81879e-12	6.06988e-09	12	103486047	F	II		IGR	opensea	IGR-opensea
cg00901493	0.0310839	0.686753	-0.655669	3.81989e-12	6.06988e-09	17	7197375	F	II	YBX2	Body	shore	Body-shore	chr17:7197431-7198417
cg07640233	0.0182752	0.892986	-0.874711	3.8306e-12	6.06988e-09	13	75149974	F	I		IGR	opensea	IGR-opensea
cg19289599	0.794408	0.0659306	0.728478	3.85277e-12	6.06988e-09	19	18548845	R	I	ISYNA1	5'UTR	island	5'UTR-island	chr19:18543828-18549161
cg24389195	0.294315	0.973475	-0.67916	3.86001e-12	6.06988e-09	13	30385117	R	II	UBL3	Body	opensea	Body-opensea
cg07016276	0.0957866	0.978737	-0.88295	3.86495e-12	6.06988e-09	6	29692009	F	I	HLA-F	Body	island	Body-island	chr6:29691106-29692093
cg02643589	0.251015	0.939661	-0.688646	3.87293e-12	6.06988e-09	10	8277496	F	I		IGR	opensea	IGR-opensea
cg27312652	0.948211	0.143102	0.805109	3.87315e-12	6.06988e-09	21	38073517	R	I	SIM2	Body	island	Body-island	chr21:38068193-38073891
cg15819921	0.198322	0.888771	-0.690449	3.89164e-12	6.07341e-09	19	927150	R	I	ARID3A	5'UTR	shore	5'UTR-shore	chr19:925120-926816
cg21026275	0.930777	0.0612525	0.869525	3.90465e-12	6.07341e-09	12	99938220	R	II	ANKS1B	Body	opensea	Body-opensea
cg07514107	0.0407489	0.843697	-0.802948	3.97434e-12	6.13921e-09	13	92863315	F	II	GPC5	Body	opensea	Body-opensea
cg19502920	0.0893948	0.933219	-0.843824	3.98875e-12	6.13921e-09	17	35290635	R	II		IGR	island	IGR-island	chr17:35290403-35290663
cg02619087	0.873729	0.0284015	0.845327	3.9913e-12	6.13921e-09	12	103838906	R	II	C12orf42	Body	opensea	Body-opensea
cg25768632	0.0778689	0.970305	-0.892436	4.04294e-12	6.1957e-09	8	13080844	R	II	DLC1	Body	opensea	Body-opensea
cg05827468	0.0619881	0.967895	-0.905907	4.08222e-12	6.19738e-09	13	90015633	R	I		IGR	island	IGR-island	chr13:90015412-90015775
cg07797397	0.325786	0.971401	-0.645615	4.09579e-12	6.19738e-09	2	177052527	F	II	HOXD1	TSS1500	shore	TSS1500-shore	chr2:177052957-177054350
cg00499159	0.84839	0.0229678	0.825423	4.10188e-12	6.19738e-09	4	21854961	F	II	KCNIP4	5'UTR	opensea	5'UTR-opensea
cg25600766	0.0833018	0.95841	-0.875108	4.10373e-12	6.19738e-09	12	22486484	F	II	ST8SIA1	Body	shore	Body-shore	chr12:22486835-22488666
cg24144083	0.0296266	0.950849	-0.921222	4.1441e-12	6.20177e-09	3	36805814	R	I		IGR	shore	IGR-shore	chr3:36805949-36806214
cg07082201	0.0211244	0.864857	-0.843733	4.16424e-12	6.20177e-09	2	58654846	R	II		IGR	opensea	IGR-opensea
cg06651878	0.697465	0.0444935	0.652971	4.18327e-12	6.20177e-09	2	66660793	F	II		IGR	island	IGR-island	chr2:66660452-66660794
cg16135695	0.848105	0.0534097	0.794695	4.18489e-12	6.20177e-09	10	1889970	R	I		IGR	opensea	IGR-opensea
cg06593050	0.943985	0.0404695	0.903516	4.1953e-12	6.20177e-09	4	144480206	R	II	LOC441046	TSS1500	shore	TSS1500-shore	chr4:144480541-144480947
cg03192897	0.624193	0.0234313	0.600761	4.19624e-12	6.20177e-09	1	170115351	R	II	METTL11B	1stExon	opensea	1stExon-opensea
cg10952297	0.916045	0.0455293	0.870516	4.21866e-12	6.2128e-09	2	158175831	F	II	ERMN	3'UTR	opensea	3'UTR-opensea
cg00668150	0.0729207	0.943226	-0.870305	4.25261e-12	6.24067e-09	17	2615720	F	I	KIAA0664	TSS1500	shore	TSS1500-shore	chr17:2614320-2615630
cg16473308	0.089179	0.758873	-0.669694	4.33339e-12	6.33681e-09	12	7000801	R	II		IGR	shore	IGR-shore	chr12:7000341-7000723
cg20742981	0.927271	0.0542681	0.873003	4.34984e-12	6.33856e-09	22	31644190	R	II	LIMK2	TSS200	opensea	TSS200-opensea
cg02679809	0.0497624	0.964355	-0.914593	4.39114e-12	6.36766e-09	11	31834791	R	I	PAX6	5'UTR	island	5'UTR-island	chr11:31831620-31839038
cg11895835	0.77157	0.0308212	0.740749	4.41331e-12	6.36766e-09	5	111078476	R	II	C5orf13	Body	opensea	Body-opensea
cg24899558	0.670496	0.0323127	0.638183	4.41581e-12	6.36766e-09	5	103329070	R	II		IGR	opensea	IGR-opensea
cg16646662	0.0515621	0.767458	-0.715896	4.46833e-12	6.38525e-09	10	1778529	F	II	ADARB2	Body	shore	Body-shore	chr10:1778784-1780018
cg18129755	0.910617	0.0765492	0.834068	4.49541e-12	6.38525e-09	4	156680029	R	I	GUCY1B3	TSS200	shore	TSS200-shore	chr4:156680095-156681386
cg25479682	0.958415	0.036917	0.921498	4.49843e-12	6.38525e-09	3	185081403	R	II	MAP3K13	5'UTR	opensea	5'UTR-opensea
cg05624954	0.718199	0.0332517	0.684947	4.49854e-12	6.38525e-09	5	179340170	R	I		IGR	opensea	IGR-opensea
cg17357797	0.156571	0.891767	-0.735196	4.50488e-12	6.38525e-09	11	46265260	R	I		IGR	island	IGR-island	chr11:46264973-46265335
cg13836270	0.203332	0.944616	-0.741285	4.54055e-12	6.38802e-09	9	115913781	F	I	SLC31A2	Body	island	Body-island	chr9:115913081-115913807
cg13913933	0.958429	0.255188	0.703241	4.56454e-12	6.38802e-09	2	59202222	F	II		IGR	opensea	IGR-opensea
cg27543823	0.11921	0.971232	-0.852022	4.57886e-12	6.38802e-09	16	63650892	R	I		IGR	opensea	IGR-opensea
cg25461827	0.0188691	0.930528	-0.911659	4.58974e-12	6.38802e-09	5	133801682	F	I		IGR	island	IGR-island	chr5:133801506-133801742
cg03459791	0.937275	0.0846268	0.852648	4.59098e-12	6.38802e-09	17	15244441	R	II	TEKT3	5'UTR	shore	5'UTR-shore	chr17:15244705-15245126
cg12798492	0.158115	0.881388	-0.723273	4.62654e-12	6.38802e-09	10	3627893	F	I		IGR	opensea	IGR-opensea
cg24221639	0.964791	0.0667028	0.898088	4.63981e-12	6.38802e-09	4	62778452	F	II	LPHN3	Body	opensea	Body-opensea
cg20327444	0.109376	0.89745	-0.788074	4.64233e-12	6.38802e-09	13	110959647	R	I	COL4A1	TSS200	island	TSS200-island	chr13:110958891-110960590
cg17117459	0.920333	0.0948212	0.825512	4.65576e-12	6.38802e-09	13	25085405	R	II	PARP4	5'UTR	shore	5'UTR-shore	chr13:25086522-25087067
cg11545887	0.165585	0.884981	-0.719396	4.67503e-12	6.38802e-09	11	7110194	R	II	RBMXL2	5'UTR	island	5'UTR-island	chr11:7110132-7111376
cg19908812	0.137261	0.9428	-0.80554	4.67604e-12	6.38802e-09	4	164253006	R	I	NPY1R	5'UTR	island	5'UTR-island	chr4:164252954-164253471
cg13727849	0.109141	0.911936	-0.802795	4.6984e-12	6.39752e-09	17	72210343	R	I	MGC16275	TSS1500	shore	TSS1500-shore	chr17:72208474-72208902
cg10418162	0.95473	0.129036	0.825695	4.76248e-12	6.44516e-09	16	54316270	R	II		IGR	shore	IGR-shore	chr16:54316903-54317149
cg16804899	0.90632	0.0204338	0.885886	4.76442e-12	6.44516e-09	2	27805965	R	I	ZNF512	1stExon	island	1stExon-island	chr2:27805754-27806078
cg25499121	0.66516	0.0182175	0.646942	4.79374e-12	6.46377e-09	17	50007030	R	II	CA10	Body	opensea	Body-opensea
cg19706515	0.870878	0.036696	0.834182	4.81823e-12	6.47576e-09	7	31376488	F	II		IGR	island	IGR-island	chr7:31375845-31376542
cg07318204	0.891619	0.0302997	0.861319	4.87873e-12	6.53592e-09	4	145566441	R	I	HHIP	TSS1500	island	TSS1500-island	chr4:145566242-145567413
cg23684218	0.0536265	0.687134	-0.633507	4.91202e-12	6.53702e-09	7	157776887	R	II	PTPRN2	Body	opensea	Body-opensea
cg05288711	0.190603	0.938428	-0.747825	4.91279e-12	6.53702e-09	3	501673	R	II		IGR	opensea	IGR-opensea
cg06367647	0.0371812	0.818265	-0.781084	4.92743e-12	6.53702e-09	1	190446829	F	II	FAM5C	TSS200	opensea	TSS200-opensea
cg11888738	0.913464	0.183643	0.729821	4.96827e-12	6.53702e-09	4	1202911	F	II	LOC100130872	TSS200	shore	TSS200-shore	chr4:1202956-1203200
cg03162045	0.318426	0.93929	-0.620864	4.9755e-12	6.53702e-09	3	142443933	F	I	TRPC1	Body	island	Body-island	chr3:142442702-142443978
cg08373003	0.0915511	0.954981	-0.86343	4.99563e-12	6.53702e-09	5	134367099	R	I	PITX1	Body	island	Body-island	chr5:134366913-134367438
cg24701320	0.254176	0.911314	-0.657138	5.01087e-12	6.53702e-09	8	2033423	F	I	MYOM2	Body	opensea	Body-opensea
cg15094117	0.675517	0.117077	0.558439	5.04157e-12	6.53702e-09	5	147184031	R	II		IGR	opensea	IGR-opensea
cg10187674	0.258447	0.937307	-0.678861	5.05272e-12	6.53702e-09	17	67323922	F	II	ABCA5	TSS1500	shore	TSS1500-shore	chr17:67322709-67323837
cg03480068	0.852876	0.0242814	0.828595	5.055e-12	6.53702e-09	10	1749547	F	II	ADARB2	Body	opensea	Body-opensea
cg08129505	0.186632	0.843153	-0.656521	5.08751e-12	6.53702e-09	19	15582687	F	II	PGLYRP2	Body	island	Body-island	chr19:15582605-15582905
cg10786744	0.857035	0.124194	0.732841	5.09175e-12	6.53702e-09	19	38209770	R	II	ZNF607	5'UTR	shore	5'UTR-shore	chr19:38210107-38210692
cg12270119	0.106268	0.919996	-0.813729	5.10122e-12	6.53702e-09	2	172950856	F	II	DLX1	Body	shore	Body-shore	chr2:172951289-172952159
cg09643136	0.277505	0.96812	-0.690615	5.11173e-12	6.53702e-09	2	223176683	R	II		IGR	island	IGR-island	chr2:223176493-223177515
cg19393323	0.104128	0.967598	-0.86347	5.12052e-12	6.53702e-09	2	164586564	R	II	FIGN	Body	opensea	Body-opensea
cg17345450	0.130063	0.843961	-0.713898	5.13627e-12	6.53702e-09	6	166259938	R	II		IGR	opensea	IGR-opensea
cg16629158	0.941211	0.300814	0.640398	5.16459e-12	6.53702e-09	2	122042988	F	I	TFCP2L1	TSS1500	island	TSS1500-island	chr2:122042066-122043093
cg26421169	0.755702	0.0352698	0.720433	5.17446e-12	6.53702e-09	11	104781259	R	II		IGR	opensea	IGR-opensea
cg16874579	0.366719	0.953238	-0.586519	5.18944e-12	6.53702e-09	2	60776713	R	I	BCL11A	Body	island	Body-island	chr2:60776596-60778157
cg24340081	0.80135	0.0486545	0.752695	5.19436e-12	6.53702e-09	8	63614431	R	II	NKAIN3	Body	opensea	Body-opensea
cg00058296	0.200427	0.927628	-0.7272	5.21504e-12	6.54322e-09	1	237947435	F	II	RYR2	Body	island	Body-island	chr1:237947187-237947448
cg04444506	0.815365	0.0870357	0.72833	5.28843e-12	6.57833e-09	17	51900238	R	II	KIF2B	5'UTR	opensea	5'UTR-opensea
cg13890428	0.955704	0.182347	0.773358	5.29261e-12	6.57833e-09	8	142316216	F	II		IGR	shelf	IGR-shelf	chr8:142318353-142319155
cg18703238	0.81175	0.15307	0.65868	5.30073e-12	6.57833e-09	13	108922361	F	II	TNFSF13B	1stExon	opensea	1stExon-opensea
cg05209917	0.0575524	0.865747	-0.808194	5.30639e-12	6.57833e-09	3	1134730	F	II	CNTN6	5'UTR	opensea	5'UTR-opensea
cg03402698	0.941369	0.0750957	0.866273	5.35876e-12	6.62349e-09	10	1851598	R	II		IGR	opensea	IGR-opensea
cg26772104	0.950268	0.0311295	0.919138	5.40387e-12	6.63741e-09	17	51501596	F	II		IGR	opensea	IGR-opensea
cg20090497	0.952194	0.180413	0.771781	5.41436e-12	6.63741e-09	12	10962437	R	II	TAS2R9	1stExon	opensea	1stExon-opensea
cg01486146	0.198241	0.973559	-0.775318	5.42501e-12	6.63741e-09	10	102415311	R	II		IGR	island	IGR-island	chr10:102414425-102416315
cg06196755	0.0469085	0.885721	-0.838812	5.43395e-12	6.63741e-09	19	31839734	F	II	TSHZ3	Body	island	Body-island	chr19:31839635-31843049
cg12723994	0.19621	0.77917	-0.58296	5.47058e-12	6.64725e-09	1	55181263	F	II	TTC4	TSS1500	shore	TSS1500-shore	chr1:55181345-55181853
cg25563233	0.020949	0.829171	-0.808222	5.50692e-12	6.64725e-09	19	11529396	F	I	RGL3	Body	island	Body-island	chr19:11529213-11529588
cg06139893	0.935269	0.0455587	0.88971	5.52071e-12	6.64725e-09	21	47404109	R	II	COL6A1	Body	island	Body-island	chr21:47404108-47404312
cg03120289	0.0183052	0.635476	-0.617171	5.55658e-12	6.64725e-09	1	99470550	F	I	LPPR5	TSS200	island	TSS200-island	chr1:99469932-99470968
cg20563447	0.0458132	0.642635	-0.596822	5.5712e-12	6.64725e-09	15	67359289	R	I	SMAD3	Body	shore	Body-shore	chr15:67357339-67359061
cg21604042	0.266682	0.950474	-0.683793	5.58907e-12	6.64725e-09	6	35181401	R	II	SCUBE3	TSS1500	island	TSS1500-island	chr6:35181095-35182547
cg02487061	0.772515	0.100285	0.67223	5.61414e-12	6.64725e-09	1	85721250	F	II	C1orf52	Body	shelf	Body-shelf	chr1:85724701-85725524
cg19591417	0.074925	0.941668	-0.866743	5.63547e-12	6.64725e-09	10	4395585	F	II		IGR	opensea	IGR-opensea
cg05770314	0.837546	0.0251876	0.812358	5.65066e-12	6.64725e-09	17	51900068	R	II	KIF2B	TSS200	opensea	TSS200-opensea
cg19825483	0.0208795	0.945772	-0.924892	5.65706e-12	6.64725e-09	1	237831370	F	II	RYR2	Body	opensea	Body-opensea
cg08877188	0.23862	0.875959	-0.637339	5.6615e-12	6.64725e-09	3	195943579	F	I	OSTalpha	1stExon	opensea	1stExon-opensea
cg03498091	0.94017	0.0193689	0.920801	5.66472e-12	6.64725e-09	14	28399440	F	II		IGR	opensea	IGR-opensea
cg08199529	0.726416	0.0360653	0.690351	5.66485e-12	6.64725e-09	11	104894514	R	II	CASP5	TSS1500	opensea	TSS1500-opensea
cg09349530	0.964969	0.070145	0.894824	5.70016e-12	6.64725e-09	7	35295198	F	II	TBX20	TSS1500	shore	TSS1500-shore	chr7:35296921-35298218
cg08476892	0.18858	0.983653	-0.795073	5.7077e-12	6.64725e-09	X	18692821	F	II		IGR	shore	IGR-shore	chrX:18693152-18693599
cg21803113	0.917189	0.138996	0.778193	5.70981e-12	6.64725e-09	4	144480338	F	I	LOC441046	TSS1500	shore	TSS1500-shore	chr4:144480541-144480947
cg04273811	0.086709	0.682453	-0.595744	5.74169e-12	6.64725e-09	3	36422059	R	II	STAC	TSS200	island	TSS200-island	chr3:36421702-36422210
cg22664296	0.974195	0.0423729	0.931822	5.74433e-12	6.64725e-09	4	156680518	R	I	GUCY1B3	Body	island	Body-island	chr4:156680095-156681386
cg17696268	0.889778	0.0947713	0.795007	5.75547e-12	6.64725e-09	20	14319035	F	II	FLRT3	TSS1500	opensea	TSS1500-opensea
cg21205364	0.918674	0.0493223	0.869351	5.76213e-12	6.64725e-09	4	94074754	R	II	GRID2	Body	opensea	Body-opensea
cg17445840	0.798145	0.0346761	0.763469	5.77946e-12	6.64878e-09	3	101546486	R	II	FAM55C	3'UTR	opensea	3'UTR-opensea
cg09135441	0.939123	0.142713	0.796411	5.83167e-12	6.65146e-09	12	67073760	R	II	GRIP1	TSS1500	opensea	TSS1500-opensea
cg05156137	0.958902	0.256587	0.702314	5.83345e-12	6.65146e-09	21	35898975	R	II	RCAN1	5'UTR	opensea	5'UTR-opensea
cg25430878	0.899617	0.353391	0.546226	5.85747e-12	6.65146e-09	10	1257999	R	I	ADARB2	Body	opensea	Body-opensea
cg26823107	0.792446	0.108423	0.684024	5.86436e-12	6.65146e-09	2	151337799	F	II	RND3	Body	shelf	Body-shelf	chr2:151341742-151343191
cg08039301	0.158697	0.757776	-0.599078	5.87784e-12	6.65146e-09	17	47072907	F	I		IGR	island	IGR-island	chr17:47072820-47076042
cg20120218	0.0655754	0.976895	-0.91132	5.88576e-12	6.65146e-09	3	85071786	R	II	CADM2	Body	opensea	Body-opensea
cg27188860	0.803842	0.0512005	0.752641	5.8939e-12	6.65146e-09	8	33801282	R	II		IGR	opensea	IGR-opensea
cg08164556	0.21595	0.967715	-0.751765	5.91065e-12	6.65229e-09	17	64961914	R	II	CACNG4	Body	island	Body-island	chr17:64961007-64962321
cg00872532	0.084751	0.94717	-0.862419	5.93417e-12	6.66071e-09	2	189168448	F	II	GULP1	5'UTR	opensea	5'UTR-opensea
cg18019017	0.784814	0.139089	0.645725	5.96108e-12	6.67287e-09	6	78173408	R	I	HTR1B	TSS1500	island	TSS1500-island	chr6:78172231-78174088
cg25142010	0.948566	0.181709	0.766857	5.98148e-12	6.6743e-09	5	158150180	R	II	EBF1	Body	opensea	Body-opensea
cg26116937	0.868325	0.0507007	0.817625	6.00439e-12	6.6743e-09	10	531152	F	II	DIP2C	Body	shore	Body-shore	chr10:530713-531099
cg08743017	0.812729	0.0223237	0.790405	6.01057e-12	6.6743e-09	12	99643523	F	II	ANKS1B	Body	opensea	Body-opensea
cg25488206	0.830511	0.0375698	0.792941	6.03101e-12	6.67915e-09	22	36236303	R	II	RBM9	5'UTR	opensea	5'UTR-opensea
cg05275752	0.0581039	0.77197	-0.713866	6.09929e-12	6.7368e-09	2	38892887	R	II	GALM	TSS200	opensea	TSS200-opensea
cg09321400	0.0315835	0.745765	-0.714181	6.11736e-12	6.73884e-09	16	55690443	R	I	SLC6A2	TSS200	island	TSS200-island	chr16:55689598-55690895
cg10418263	0.661523	0.0243374	0.637186	6.13837e-12	6.74409e-09	6	35265544	F	II	DEF6	TSS200	opensea	TSS200-opensea
cg21071391	0.826429	0.177548	0.648881	6.22249e-12	6.81152e-09	3	115580805	F	II	LSAMP	Body	opensea	Body-opensea
cg03813164	0.020853	0.618107	-0.597254	6.24574e-12	6.81152e-09	10	11059725	R	I	CUGBP2	Body	island	Body-island	chr10:11059442-11060524
cg10851251	0.17111	0.894533	-0.723423	6.24895e-12	6.81152e-09	15	68131281	R	II		IGR	shore	IGR-shore	chr15:68132640-68133071
cg13918811	0.335599	0.954268	-0.61867	6.31244e-12	6.83281e-09	4	25378308	R	II	ANAPC4	TSS1500	shore	TSS1500-shore	chr4:25378793-25379275
cg05534676	0.929116	0.0422065	0.88691	6.31608e-12	6.83281e-09	7	31378807	R	II	NEUROD6	Body	shelf	Body-shelf	chr7:31375845-31376542
cg00251270	0.0363731	0.87844	-0.842067	6.32787e-12	6.83281e-09	10	3536362	R	II		IGR	opensea	IGR-opensea
cg06818532	0.891322	0.033649	0.857673	6.33429e-12	6.83281e-09	3	107318032	F	II	BBX	5'UTR	opensea	5'UTR-opensea
cg19770472	0.813988	0.0570353	0.756952	6.39873e-12	6.85984e-09	22	49975775	R	II		IGR	opensea	IGR-opensea
cg07005242	0.0379015	0.717348	-0.679447	6.40284e-12	6.85984e-09	6	30431577	R	II		IGR	island	IGR-island	chr6:30431562-30432325
cg06653699	0.0493493	0.792887	-0.743537	6.4089e-12	6.85984e-09	16	51185082	R	I	SALL1	TSS1500	island	TSS1500-island	chr16:51183699-51188763
cg10454529	0.032328	0.957642	-0.925314	6.44841e-12	6.87777e-09	1	16544210	R	II		IGR	island	IGR-island	chr1:16543683-16544307
cg09079593	0.105275	0.744381	-0.639105	6.4655e-12	6.87777e-09	5	180632555	F	II	TRIM7	TSS1500	island	TSS1500-island	chr5:180630981-180632569
cg22082267	0.811776	0.141723	0.670053	6.48185e-12	6.87777e-09	11	56112153	F	II	OR8K1	TSS1500	opensea	TSS1500-opensea
cg17163839	0.723731	0.0219621	0.701768	6.4919e-12	6.87777e-09	11	4115579	F	II	RRM1	TSS1500	shore	TSS1500-shore	chr11:4115689-4116489
cg06621682	0.964374	0.0524901	0.911884	6.57575e-12	6.93452e-09	4	94125057	F	II	GRID2	Body	opensea	Body-opensea
cg14847009	0.249488	0.906121	-0.656634	6.59768e-12	6.93452e-09	1	175162515	F	II	KIAA0040	TSS1500	shore	TSS1500-shore	chr1:175161900-175162364
cg12327866	0.960212	0.140504	0.819707	6.60432e-12	6.93452e-09	10	1939663	F	I		IGR	opensea	IGR-opensea
cg06731443	0.282809	0.948603	-0.665794	6.61261e-12	6.93452e-09	11	27494710	F	II	LGR4	TSS1500	shore	TSS1500-shore	chr11:27493640-27494357
cg26097011	0.0095211	0.632031	-0.62251	6.62896e-12	6.93452e-09	13	103046943	R	I	FGF14	Body	island	Body-island	chr13:103046680-103047226
cg08499832	0.116405	0.949836	-0.833431	6.68692e-12	6.95661e-09	3	2553187	F	II	CNTN4	5'UTR	opensea	5'UTR-opensea
cg11743827	0.760737	0.0445406	0.716196	6.69172e-12	6.95661e-09	3	185080905	R	II	MAP3K13	TSS200	opensea	TSS200-opensea
cg17829936	0.822423	0.207557	0.614866	6.70102e-12	6.95661e-09	6	132910681	F	II	TAAR5	1stExon	opensea	1stExon-opensea
cg08461752	0.188577	0.892455	-0.703878	6.73003e-12	6.95661e-09	10	43522343	F	I		IGR	opensea	IGR-opensea
cg01993169	0.925271	0.0798039	0.845467	6.74118e-12	6.95661e-09	5	102159266	F	II		IGR	opensea	IGR-opensea
cg26297688	0.188986	0.96172	-0.772734	6.86285e-12	6.95661e-09	12	107349093	F	II	C12orf23	TSS1500	shore	TSS1500-shore	chr12:107349152-107350089
cg13755795	0.0319247	0.832442	-0.800517	6.88002e-12	6.95661e-09	16	51185772	R	I	SALL1	TSS1500	island	TSS1500-island	chr16:51183699-51188763
cg25756241	0.0235847	0.743517	-0.719932	6.88075e-12	6.95661e-09	12	50221559	R	II	NCKAP5L	5'UTR	island	5'UTR-island	chr12:50221558-50222609
cg15847685	0.913813	0.253672	0.660141	6.88353e-12	6.95661e-09	4	62129666	F	II		IGR	opensea	IGR-opensea
cg13950829	0.131554	0.836742	-0.705188	6.89814e-12	6.95661e-09	10	11060652	R	I	CUGBP2	Body	shore	Body-shore	chr10:11059442-11060524
cg25887789	0.927734	0.111745	0.815989	6.90957e-12	6.95661e-09	12	41581414	F	II	PDZRN4	TSS1500	shore	TSS1500-shore	chr12:41582155-41582975
cg17480646	0.974425	0.317676	0.656749	6.93507e-12	6.95661e-09	11	65405466	F	I	SIPA1	TSS200	shelf	TSS200-shelf	chr11:65408344-65408631
cg17207590	0.232637	0.975373	-0.742737	6.94041e-12	6.95661e-09	15	63570580	R	II	APH1B	Body	shore	Body-shore	chr15:63569296-63570100
cg27434149	0.775999	0.060022	0.715977	6.95665e-12	6.95661e-09	10	62332846	R	II		IGR	opensea	IGR-opensea
cg04933990	0.0496168	0.812758	-0.763141	6.97915e-12	6.95661e-09	16	10133501	R	I	GRIN2A	Body	opensea	Body-opensea
cg14517250	0.937251	0.0589815	0.87827	6.98051e-12	6.95661e-09	1	35450601	F	II		IGR	shore	IGR-shore	chr1:35450649-35451037
cg19769182	0.108983	0.91265	-0.803667	7.00551e-12	6.95661e-09	16	29823868	F	I	PRRT2	5'UTR	island	5'UTR-island	chr16:29823163-29823906
cg26463399	0.295275	0.956523	-0.661248	7.0132e-12	6.95661e-09	19	44949017	R	II	ZNF229	5'UTR	shelf	5'UTR-shelf	chr19:44952416-44952809
cg04741133	0.647169	0.0154454	0.631724	7.01355e-12	6.95661e-09	5	43042726	F	II	LOC153684	Body	island	Body-island	chr5:43042107-43043477
cg23673360	0.194477	0.946288	-0.751811	7.02557e-12	6.95661e-09	8	10966251	F	II	XKR6	Body	opensea	Body-opensea
cg07028661	0.0691802	0.963679	-0.894498	7.02921e-12	6.95661e-09	21	31312905	R	II	GRIK1	TSS1500	shore	TSS1500-shore	chr21:31311386-31312106
cg07440648	0.943854	0.146541	0.797313	7.0403e-12	6.95661e-09	4	23236618	F	II		IGR	opensea	IGR-opensea
cg21233189	0.16228	0.934713	-0.772433	7.05481e-12	6.95661e-09	9	36486732	F	II		IGR	shore	IGR-shore	chr9:36487107-36488083
cg07456480	0.689554	0.0443766	0.645177	7.07685e-12	6.95661e-09	17	32132717	R	II	ACCN1	Body	opensea	Body-opensea
cg08624648	0.255132	0.952796	-0.697665	7.09448e-12	6.95661e-09	6	31651029	R	I		IGR	island	IGR-island	chr6:31650648-31651292
cg08145256	0.095242	0.738051	-0.642809	7.10128e-12	6.95661e-09	8	12880747	F	II	C8orf79	3'UTR	opensea	3'UTR-opensea
cg04769705	0.867742	0.0804658	0.787276	7.10235e-12	6.95661e-09	14	69262517	R	I	C14orf181	1stExon	island	1stExon-island	chr14:69259612-69262900
cg06908458	0.0808828	0.751338	-0.670455	7.14284e-12	6.96546e-09	12	51818350	R	II	SLC4A8	TSS1500	shore	TSS1500-shore	chr12:51818460-51819166
cg25373100	0.963812	0.337099	0.626713	7.14492e-12	6.96546e-09	5	76506484	R	I	PDE8B	TSS1500	island	TSS1500-island	chr5:76506029-76507189
cg01411786	0.0350616	0.622649	-0.587587	7.21208e-12	6.9923e-09	1	201709390	R	I	NAV1	Body	island	Body-island	chr1:201708787-201709429
cg03045425	0.0752487	0.903283	-0.828034	7.22608e-12	6.9923e-09	18	31803633	R	I	NOL4	TSS200	island	TSS200-island	chr18:31802358-31803792
cg19662219	0.893144	0.333034	0.56011	7.27107e-12	6.9923e-09	15	34260719	R	II	AVEN	Body	opensea	Body-opensea
cg09354264	0.202411	0.967435	-0.765024	7.28946e-12	6.9923e-09	2	236586347	R	II	AGAP1	Body	opensea	Body-opensea
cg03804732	0.618182	0.00883491	0.609347	7.29421e-12	6.9923e-09	12	14136365	R	II		IGR	shore	IGR-shore	chr12:14134626-14135242
cg22129180	0.601998	0.0230273	0.57897	7.2944e-12	6.9923e-09	8	49892980	R	II		IGR	shelf	IGR-shelf	chr8:49890386-49890874
cg06873024	0.816566	0.0175888	0.798977	7.32274e-12	6.9923e-09	1	215130954	F	II		IGR	opensea	IGR-opensea
cg14468605	0.928586	0.110068	0.818517	7.32443e-12	6.9923e-09	9	137255666	F	I	RXRA	Body	shelf	Body-shelf	chr9:137252115-137252451
cg13888662	0.925812	0.265652	0.66016	7.34235e-12	6.9923e-09	2	150704633	R	II		IGR	opensea	IGR-opensea
cg10947764	0.228504	0.954117	-0.725613	7.34447e-12	6.9923e-09	1	31449882	F	II	PUM1	Body	opensea	Body-opensea
cg17905084	0.0497941	0.812953	-0.763159	7.36345e-12	6.9923e-09	1	161697281	F	II	FCRLB	Body	island	Body-island	chr1:161695637-161697298
cg16628484	0.937828	0.11312	0.824708	7.37449e-12	6.9923e-09	5	43042177	R	I	LOC153684	TSS200	island	TSS200-island	chr5:43042107-43043477
cg02887530	0.650394	0.0423432	0.608051	7.39324e-12	6.9941e-09	10	1609383	F	II	ADARB2	Body	opensea	Body-opensea
cg07200060	0.758611	0.0438315	0.714779	7.42288e-12	6.99812e-09	10	78483672	F	II		IGR	opensea	IGR-opensea
cg25572043	0.933856	0.133605	0.800251	7.44563e-12	6.99812e-09	3	15839627	R	II	ANKRD28	Body	opensea	Body-opensea
cg07649491	0.21785	0.833412	-0.615562	7.44803e-12	6.99812e-09	4	91048416	R	I	FAM190A	TSS1500	island	TSS1500-island	chr4:91048411-91049682
cg15843929	0.906436	0.0779855	0.82845	7.49604e-12	7.01594e-09	2	59182305	R	II		IGR	opensea	IGR-opensea
cg16977735	0.800122	0.0491438	0.750979	7.50758e-12	7.01594e-09	10	530714	R	II	DIP2C	Body	island	Body-island	chr10:530713-531099
cg24679453	0.886331	0.141077	0.745253	7.52758e-12	7.01594e-09	1	3079069	F	I	PRDM16	Body	shore	Body-shore	chr1:3080934-3081292
cg04907523	0.974623	0.066265	0.908358	7.57143e-12	7.01594e-09	1	213124896	F	I	VASH2	Body	island	Body-island	chr1:213123647-213125092
cg19451845	0.0609933	0.828604	-0.76761	7.59409e-12	7.01594e-09	2	219824051	F	I	CDK5R2	TSS1500	shore	TSS1500-shore	chr2:219824151-219825864
cg07908870	0.0425455	0.637339	-0.594794	7.59816e-12	7.01594e-09	3	192634364	R	I	C3orf59	Body	island	Body-island	chr3:192634309-192635967
cg03853587	0.0781737	0.831798	-0.753625	7.60755e-12	7.01594e-09	1	65885364	F	II	LEPROT	TSS1500	shore	TSS1500-shore	chr1:65885856-65886704
cg08454053	0.0766857	0.940086	-0.8634	7.62652e-12	7.01594e-09	17	1901964	F	I	RTN4RL1	Body	island	Body-island	chr17:1901126-1902197
cg23286903	0.102694	0.905703	-0.803008	7.66181e-12	7.01594e-09	4	1806522	F	II	FGFR3	Body	island	Body-island	chr4:1806488-1806696
cg25512439	0.0144562	0.647328	-0.632872	7.68364e-12	7.01594e-09	3	2553112	F	II	CNTN4	5'UTR	opensea	5'UTR-opensea
cg12736146	0.132656	0.93496	-0.802304	7.68621e-12	7.01594e-09	10	116391608	F	II	ABLIM1	Body	island	Body-island	chr10:116391466-116391827
cg21885317	0.96245	0.307607	0.654842	7.68717e-12	7.01594e-09	8	124248094	F	I	C8orf76	Body	opensea	Body-opensea
cg14471191	0.686399	0.0245578	0.661841	7.70929e-12	7.01594e-09	10	117818509	F	II	GFRA1	3'UTR	opensea	3'UTR-opensea
cg00741789	0.913595	0.0227148	0.89088	7.70987e-12	7.01594e-09	5	43043360	R	II	LOC153684	Body	island	Body-island	chr5:43042107-43043477
cg01353448	0.81221	0.0405679	0.771642	7.72543e-12	7.01594e-09	7	31726912	F	II	C7orf16	5'UTR	opensea	5'UTR-opensea
cg22010791	0.0765578	0.839147	-0.762589	7.7373e-12	7.01594e-09	X	31090296	F	I	FTHL17	TSS200	island	TSS200-island	chrX:31089886-31090330
cg06710672	0.03667	0.887733	-0.851063	7.8151e-12	7.04124e-09	16	1133378	R	I		IGR	shelf	IGR-shelf	chr16:1128223-1130394
cg19723367	0.687582	0.0791912	0.608391	7.82719e-12	7.04124e-09	X	95592766	F	II	LOC643486	Body	opensea	Body-opensea
cg18125814	0.884459	0.0534172	0.831042	7.83408e-12	7.04124e-09	11	49455214	F	II		IGR	shore	IGR-shore	chr11:49455935-49456211
cg23450314	0.718504	0.0566688	0.661835	7.83954e-12	7.04124e-09	2	150718704	F	II		IGR	opensea	IGR-opensea
cg10836855	0.0297537	0.772461	-0.742708	7.84998e-12	7.04124e-09	8	16051610	R	II	MSR1	TSS1500	opensea	TSS1500-opensea
cg07620573	0.0854301	0.87297	-0.78754	7.92656e-12	7.08562e-09	3	192289293	F	II	FGF12	Body	opensea	Body-opensea
cg13464924	0.0355377	0.880027	-0.844489	7.93357e-12	7.08562e-09	1	190447603	R	II	FAM5C	TSS1500	opensea	TSS1500-opensea
cg05893353	0.634083	0.030928	0.603155	8.00305e-12	7.13233e-09	3	115335126	F	II		IGR	opensea	IGR-opensea
cg17847723	0.0960115	0.926889	-0.830878	8.03562e-12	7.14602e-09	12	114075981	F	I		IGR	opensea	IGR-opensea
cg03699307	0.0478356	0.831328	-0.783493	8.1158e-12	7.15931e-09	16	75600014	R	I	GABARAPL2	TSS1500	island	TSS1500-island	chr16:75600006-75600860
cg00379420	0.138175	0.822517	-0.684342	8.13995e-12	7.15931e-09	4	90031681	F	II		IGR	shore	IGR-shore	chr4:90031904-90033005
cg22717227	0.0194084	0.60018	-0.580771	8.21155e-12	7.15931e-09	10	50887568	R	II	C10orf53	TSS200	island	TSS200-island	chr10:50887565-50887862
cg24663315	0.160499	0.867658	-0.707159	8.21164e-12	7.15931e-09	X	73640043	F	II	SLC16A2	TSS1500	island	TSS1500-island	chrX:73639898-73640778
cg05768044	0.951945	0.210003	0.741942	8.21357e-12	7.15931e-09	16	53243559	F	II	CHD9	Body	opensea	Body-opensea
cg12348970	0.753562	0.0274063	0.726155	8.2264e-12	7.15931e-09	9	19786543	R	II	SLC24A2	1stExon	shore	1stExon-shore	chr9:19788215-19789288
cg05136476	0.0199151	0.926989	-0.907073	8.2274e-12	7.15931e-09	3	53190709	R	I		IGR	island	IGR-island	chr3:53190509-53190764
cg19622874	0.218027	0.966814	-0.748787	8.2451e-12	7.15931e-09	14	85998492	F	II	FLRT2	5'UTR	island	5'UTR-island	chr14:85997468-85998637
cg08286012	0.0159971	0.572493	-0.556496	8.24572e-12	7.15931e-09	4	81257041	R	II	C4orf22	Body	island	Body-island	chr4:81257040-81257270
cg03027750	0.869817	0.128476	0.74134	8.25761e-12	7.15931e-09	13	77899183	R	II	MYCBP2	Body	shore	Body-shore	chr13:77900504-77901140
cg20300175	0.349383	0.9832	-0.633817	8.30599e-12	7.15931e-09	17	27918316	R	I		IGR	island	IGR-island	chr17:27918161-27918398
cg14960043	0.655834	0.0285601	0.627274	8.31147e-12	7.15931e-09	6	35265624	F	II	DEF6	1stExon	opensea	1stExon-opensea
cg13763181	0.820338	0.0475785	0.772759	8.3351e-12	7.15931e-09	10	71087979	F	I	HK1	Body	opensea	Body-opensea
cg05461386	0.801539	0.0347072	0.766832	8.34958e-12	7.15931e-09	5	178371587	F	II	ZNF454	Body	shelf	Body-shelf	chr5:178367620-178368725
cg19225068	0.0327196	0.606786	-0.574066	8.35426e-12	7.15931e-09	10	22614933	F	II	BMI1	5'UTR	island	5'UTR-island	chr10:22614275-22614934
cg03001143	0.747861	0.029086	0.718774	8.37087e-12	7.15931e-09	1	170114946	F	II	METTL11B	TSS1500	opensea	TSS1500-opensea
cg10865238	0.868033	0.0398739	0.828159	8.37862e-12	7.15931e-09	12	67073062	R	II	GRIP1	TSS200	opensea	TSS200-opensea
cg06638433	0.140663	0.960722	-0.820059	8.3829e-12	7.15931e-09	17	47075175	F	II	IGF2BP1	1stExon	island	1stExon-island	chr17:47072820-47076042
cg14023023	0.931852	0.0484177	0.883434	8.40608e-12	7.15931e-09	1	36789401	F	II	FAM176B	5'UTR	island	5'UTR-island	chr1:36786500-36789402
cg24889021	0.859985	0.223675	0.63631	8.40945e-12	7.15931e-09	6	36355343	F	I	ETV7	5'UTR	island	5'UTR-island	chr6:36355277-36356016
cg16675872	0.868406	0.0538799	0.814526	8.42817e-12	7.15931e-09	8	130253618	F	II		IGR	opensea	IGR-opensea
cg22623223	0.291426	0.85586	-0.564434	8.47134e-12	7.15931e-09	7	157484045	F	I	PTPRN2	Body	island	Body-island	chr7:157476886-157486719
cg18848287	0.0960141	0.764877	-0.668863	8.47405e-12	7.15931e-09	7	5111641	R	II	LOC389458	TSS200	island	TSS200-island	chr7:5111620-5112088
cg16727923	0.0628996	0.861444	-0.798545	8.48682e-12	7.15931e-09	13	84453665	R	II	SLITRK1	1stExon	island	1stExon-island	chr13:84453664-84453897
cg00893522	0.70447	0.0819703	0.6225	8.51116e-12	7.15931e-09	6	125677906	F	II		IGR	opensea	IGR-opensea
cg03557733	0.0722757	0.892168	-0.819892	8.51605e-12	7.15931e-09	17	41985183	F	II	MPP2	TSS200	shore	TSS200-shore	chr17:41984148-41985012
cg02318139	0.940192	0.0800329	0.860159	8.5312e-12	7.15931e-09	5	100240048	R	II	ST8SIA4	TSS1500	shore	TSS1500-shore	chr5:100238722-100239138
cg20541779	0.808507	0.035613	0.772894	8.53325e-12	7.15931e-09	11	104762787	R	II	CASP12	Body	opensea	Body-opensea
cg07543138	0.88329	0.0193966	0.863893	8.5967e-12	7.194e-09	21	16434067	R	II	NRIP1	5'UTR	shelf	5'UTR-shelf	chr21:16436496-16437864
cg01557147	0.953569	0.0464615	0.907107	8.61747e-12	7.194e-09	5	100233130	R	II	ST8SIA4	Body	shelf	Body-shelf	chr5:100236567-100236955
cg00515954	0.88859	0.0431564	0.845433	8.63552e-12	7.194e-09	12	99548504	F	II	ANKS1B	TSS200	opensea	TSS200-opensea
cg20376009	0.0471296	0.593504	-0.546374	8.64388e-12	7.194e-09	16	34296108	F	II		IGR	island	IGR-island	chr16:34295486-34296109
cg24639690	0.854355	0.0155334	0.838821	8.72931e-12	7.24598e-09	6	50166008	F	II		IGR	opensea	IGR-opensea
cg02326224	0.919084	0.392528	0.526556	8.76017e-12	7.24598e-09	15	81474451	R	II		IGR	opensea	IGR-opensea
cg14400886	0.15973	0.94544	-0.785709	8.76419e-12	7.24598e-09	4	134070441	F	II	PCDH10	TSS200	island	TSS200-island	chr4:134069162-134070442
cg09082287	0.965365	0.405622	0.559743	8.77613e-12	7.24598e-09	1	65730494	R	II	DNAJC6	5'UTR	shore	5'UTR-shore	chr1:65731411-65731849
cg00768158	0.0538055	0.86332	-0.809515	8.82508e-12	7.26123e-09	X	49054690	R	II	SYP	Body	shore	Body-shore	chrX:49056348-49056887
cg24083274	0.837907	0.0569866	0.78092	8.85999e-12	7.26123e-09	7	121977191	F	II	CADPS2	Body	opensea	Body-opensea
cg16440561	0.939796	0.0616255	0.87817	8.87492e-12	7.26123e-09	2	220312854	F	I	SPEG	Body	island	Body-island	chr2:220312698-220314094
cg03564793	0.0714352	0.954769	-0.883334	8.87512e-12	7.26123e-09	6	75794881	R	II	COL12A1	3'UTR	island	3'UTR-island	chr6:75794880-75795088
cg01446950	0.0244158	0.884975	-0.860559	8.88216e-12	7.26123e-09	2	222435351	R	II	EPHA4	Body	shore	Body-shore	chr2:222436034-222438941
cg14223671	0.0308766	0.559829	-0.528953	8.8995e-12	7.26123e-09	16	857981	R	II	PRR25	Body	island	Body-island	chr16:857341-858025
cg07684796	0.0389883	0.566317	-0.527328	8.95096e-12	7.28889e-09	10	54074209	R	II	DKK1	1stExon	island	1stExon-island	chr10:54073989-54074827
cg09913544	0.084586	0.973663	-0.889077	8.98716e-12	7.29982e-09	22	39269086	R	I	CBX6	TSS1500	island	TSS1500-island	chr22:39267539-39269160
cg20107996	0.892405	0.101569	0.790837	8.99954e-12	7.29982e-09	4	12886669	R	I		IGR	opensea	IGR-opensea
cg16588061	0.0292577	0.625604	-0.596347	9.04912e-12	7.32573e-09	11	88070780	R	II	CTSC	1stExon	island	1stExon-island	chr11:88070501-88071042
cg00937286	0.682913	0.0288982	0.654015	9.06678e-12	7.32575e-09	8	136245114	F	II	LOC286094	TSS1500	opensea	TSS1500-opensea
cg07156138	0.965157	0.0888183	0.876338	9.19757e-12	7.41699e-09	10	1744124	F	II	ADARB2	Body	island	Body-island	chr10:1741424-1744125
cg12359895	0.0183879	0.850879	-0.832491	9.25008e-12	7.43091e-09	10	4697267	F	II	LOC100216001	Body	opensea	Body-opensea
cg17611045	0.0199294	0.864488	-0.844559	9.25062e-12	7.43091e-09	3	192289245	R	I	FGF12	Body	opensea	Body-opensea
cg08000684	0.035822	0.768882	-0.73306	9.28385e-12	7.43393e-09	19	11530025	R	I	RGL3	TSS200	shore	TSS200-shore	chr19:11531278-11531590
cg13031623	0.048889	0.757154	-0.708265	9.29018e-12	7.43393e-09	4	184719773	R	I		IGR	shore	IGR-shore	chr4:184718263-184719754
cg23858040	0.0198875	0.742829	-0.722942	9.32569e-12	7.44606e-09	10	11059577	R	I	CUGBP2	Body	island	Body-island	chr10:11059442-11060524
cg21593676	0.201101	0.907777	-0.706675	9.3412e-12	7.44606e-09	4	88142277	R	II	KLHL8	TSS1500	shore	TSS1500-shore	chr4:88140842-88141945
cg14602220	0.759236	0.126623	0.632613	9.37547e-12	7.45906e-09	17	77174120	F	I	HRNBP3	5'UTR	opensea	5'UTR-opensea
cg07813249	0.0432317	0.80547	-0.762238	9.40275e-12	7.4617e-09	4	46392253	F	I	GABRA2	TSS200	island	TSS200-island	chr4:46391903-46392572
cg11428546	0.92336	0.033826	0.889534	9.44813e-12	7.4617e-09	2	100723110	R	II	AFF3	TSS1500	shelf	TSS1500-shelf	chr2:100720385-100720741
cg03183176	0.975237	0.226183	0.749054	9.45983e-12	7.4617e-09	4	145772621	F	II		IGR	opensea	IGR-opensea
cg20847586	0.92859	0.268495	0.660094	9.46411e-12	7.4617e-09	4	92556548	F	II		IGR	opensea	IGR-opensea
cg05093999	0.947395	0.206548	0.740847	9.46861e-12	7.4617e-09	X	10851789	R	II	MID1	1stExon	opensea	1stExon-opensea
cg06023345	0.930686	0.300916	0.629771	9.53638e-12	7.48875e-09	8	127568650	F	I	FAM84B	3'UTR	shore	3'UTR-shore	chr8:127568676-127570873
cg01141940	0.575735	0.0166153	0.559119	9.53901e-12	7.48875e-09	14	60097247	R	I	RTN1	Body	island	Body-island	chr14:60097208-60097553
cg05307533	0.147044	0.861247	-0.714203	9.57679e-12	7.49378e-09	7	27531652	R	II		IGR	opensea	IGR-opensea
cg16078836	0.835881	0.0105098	0.825372	9.58947e-12	7.49378e-09	3	185081374	R	II	MAP3K13	5'UTR	opensea	5'UTR-opensea
cg21881273	0.0709345	0.696696	-0.625761	9.59955e-12	7.49378e-09	17	1533116	R	I	SLC43A2	TSS1500	island	TSS1500-island	chr17:1531110-1533229
cg01210909	0.0713817	0.810149	-0.738768	9.62147e-12	7.49681e-09	4	106067566	F	I	TET2	TSS1500	island	TSS1500-island	chr4:106067473-106067968
cg09740875	0.866389	0.136567	0.729822	9.64646e-12	7.50165e-09	X	124332875	F	II		IGR	shelf	IGR-shelf	chrX:124336770-124336991
cg13977158	0.824019	0.0758853	0.748134	9.66988e-12	7.50165e-09	14	24685359	F	II	MDP1	TSS200	shelf	TSS200-shelf	chr14:24682402-24682837
cg20318156	0.965775	0.290147	0.675628	9.68188e-12	7.50165e-09	1	99469323	F	II	LPPR5	Body	shore	Body-shore	chr1:99469932-99470968
cg14169158	0.120271	0.88166	-0.761389	9.74759e-12	7.5385e-09	1	166135957	F	I	FAM78B	5'UTR	island	5'UTR-island	chr1:166134258-166136448
cg24768649	0.794525	0.0385657	0.755959	9.7877e-12	7.55545e-09	2	213402181	R	II	ERBB4	Body	island	Body-island	chr2:213402180-213403867
cg16529477	0.127101	0.870608	-0.743507	9.82366e-12	7.56914e-09	2	223164854	F	I	PAX3	TSS1500	shore	TSS1500-shore	chr2:223162946-223163912
cg02389938	0.812281	0.0129896	0.799291	9.85675e-12	7.58057e-09	12	99768228	F	II	ANKS1B	Body	opensea	Body-opensea
cg13321605	0.971371	0.190702	0.780669	9.87541e-12	7.58088e-09	5	91298666	F	II		IGR	opensea	IGR-opensea
cg18156793	0.0639694	0.934369	-0.8704	9.92526e-12	7.60509e-09	20	32031936	R	II	SNTA1	TSS1500	island	TSS1500-island	chr20:32031042-32031964
cg03065090	0.803978	0.0630454	0.740933	9.96389e-12	7.62064e-09	2	108159066	F	II		IGR	shore	IGR-shore	chr2:108160701-108160912
cg07318999	0.942638	0.228477	0.714161	9.99805e-12	7.62214e-09	X	100742903	F	II	ARMCX4	Body	shelf	Body-shelf	chrX:100740221-100740601
cg26593241	0.609034	0.0165214	0.592513	1.00026e-11	7.62214e-09	5	95807258	R	II		IGR	opensea	IGR-opensea
cg15638709	0.0372476	0.786863	-0.749615	1.00579e-11	7.63186e-09	10	110226387	F	I		IGR	island	IGR-island	chr10:110225927-110226465
cg10731507	0.0779613	0.621892	-0.543931	1.00699e-11	7.63186e-09	3	138067853	F	II	MRAS	5'UTR	island	5'UTR-island	chr3:138066795-138067854
cg22821324	0.0520988	0.677099	-0.625	1.00825e-11	7.63186e-09	4	176923439	R	II	GPM6A	5'UTR	island	5'UTR-island	chr4:176923075-176923630
cg16579431	0.774877	0.0346066	0.74027	1.00888e-11	7.63186e-09	16	433439	F	II	TMEM8A	TSS1500	shore	TSS1500-shore	chr16:431189-432810
cg05368608	0.0429245	0.771653	-0.728729	1.01085e-11	7.63283e-09	16	898182	R	I		IGR	shore	IGR-shore	chr16:898972-899173
cg13796381	0.013036	0.890541	-0.877505	1.0247e-11	7.71355e-09	9	139872395	F	I	PTGDS	Body	island	Body-island	chr9:139872237-139873143
cg01894091	0.898223	0.0379047	0.860318	1.02707e-11	7.71355e-09	7	118572128	R	II		IGR	opensea	IGR-opensea
cg14222879	0.150281	0.962191	-0.81191	1.02711e-11	7.71355e-09	8	71316696	F	I	NCOA2	TSS1500	island	TSS1500-island	chr8:71314145-71316770
cg24202123	0.0219571	0.62316	-0.601202	1.03778e-11	7.77323e-09	3	36422093	F	I	STAC	TSS200	island	TSS200-island	chr3:36421702-36422210
cg09777776	0.743789	0.0393157	0.704473	1.0388e-11	7.77323e-09	19	24269890	R	II	ZNF254	TSS200	opensea	TSS200-opensea
cg02267795	0.969378	0.0550268	0.914351	1.04264e-11	7.77444e-09	22	24989065	F	I	GGT1	5'UTR	island	5'UTR-island	chr22:24988593-24989279
cg04535008	0.9439	0.258793	0.685107	1.04271e-11	7.77444e-09	4	104641033	R	II	TACR3	TSS200	shore	TSS200-shore	chr4:104640559-104640797
cg15948785	0.109325	0.735553	-0.626227	1.04491e-11	7.77692e-09	7	158030626	F	II	PTPRN2	Body	opensea	Body-opensea
cg19776515	0.0701015	0.766765	-0.696663	1.04839e-11	7.78241e-09	8	57232395	R	I	SDR16C5	5'UTR	island	5'UTR-island	chr8:57232370-57232795
cg19745814	0.856795	0.0355662	0.821229	1.0494e-11	7.78241e-09	4	94124971	F	II	GRID2	Body	opensea	Body-opensea
cg09438955	0.166745	0.897986	-0.731241	1.05215e-11	7.78889e-09	13	74708110	R	II	KLF12	TSS200	island	TSS200-island	chr13:74708001-74709601
cg21039665	0.197698	0.87978	-0.682081	1.06098e-11	7.83966e-09	17	77194259	F	II	HRNBP3	5'UTR	island	5'UTR-island	chr17:77194067-77194269
cg22871908	0.770781	0.086665	0.684116	1.06278e-11	7.83966e-09	1	111323421	R	I		IGR	island	IGR-island	chr1:111323223-111323433
cg27256515	0.165741	0.932188	-0.766448	1.07167e-11	7.89123e-09	16	1143566	R	II	C1QTNF8	Body	island	Body-island	chr16:1142315-1144087
cg13133961	0.940878	0.0467626	0.894115	1.07744e-11	7.91966e-09	6	36355488	R	I	ETV7	TSS200	island	TSS200-island	chr6:36355277-36356016
cg10778295	0.873071	0.383532	0.489539	1.08177e-11	7.93742e-09	4	74301109	F	II	AFP	TSS1500	opensea	TSS1500-opensea
cg00219169	0.846815	0.0149001	0.831915	1.08846e-11	7.95925e-09	10	530951	F	II	DIP2C	Body	island	Body-island	chr10:530713-531099
cg18909698	0.0212033	0.904123	-0.88292	1.09035e-11	7.95925e-09	14	69620434	R	I	DCAF5	TSS1500	island	TSS1500-island	chr14:69619828-69620458
cg13178198	0.926601	0.270514	0.656087	1.09185e-11	7.95925e-09	10	1511228	R	II	ADARB2	Body	opensea	Body-opensea
cg07943492	0.815337	0.0790832	0.736254	1.09241e-11	7.95925e-09	4	12060625	F	II		IGR	opensea	IGR-opensea
cg23084951	0.684498	0.0542201	0.630278	1.09844e-11	7.98921e-09	6	28304088	F	II	ZNF323	1stExon	opensea	1stExon-opensea
cg08936411	0.825866	0.0533394	0.772526	1.10123e-11	7.99547e-09	4	94054310	R	I	GRID2	Body	opensea	Body-opensea
cg20740157	0.190085	0.783353	-0.593267	1.10849e-11	8.01349e-09	4	83720629	F	I	SCD5	TSS1500	shore	TSS1500-shore	chr4:83719009-83720241
cg07151160	0.850831	0.173274	0.677557	1.11128e-11	8.01349e-09	7	100800736	R	II	AP1S1	Body	shelf	Body-shelf	chr7:100797532-100798479
cg07620110	0.0719016	0.714831	-0.642929	1.11322e-11	8.01349e-09	16	63495529	F	II		IGR	opensea	IGR-opensea
cg26955835	0.028429	0.562779	-0.53435	1.11334e-11	8.01349e-09	4	107957072	R	II	DKK2	1stExon	island	1stExon-island	chr4:107956555-107957453
cg03741406	0.1359	0.92758	-0.79168	1.11801e-11	8.01349e-09	1	40255103	F	I	BMP8B	TSS1500	island	TSS1500-island	chr1:40253683-40255172
cg00338801	0.071668	0.679354	-0.607686	1.12055e-11	8.01349e-09	1	70035208	F	II		IGR	shore	IGR-shore	chr1:70032967-70034495
cg19392998	0.0524731	0.903664	-0.851191	1.122e-11	8.01349e-09	19	10712866	F	I	SLC44A2	TSS1500	shore	TSS1500-shore	chr19:10713015-10713555
cg19170991	0.883443	0.0930528	0.79039	1.12244e-11	8.01349e-09	10	71088038	F	II	HK1	Body	opensea	Body-opensea
cg06565620	0.953026	0.370297	0.582729	1.12379e-11	8.01349e-09	18	47792949	R	I	CCDC11	TSS200	island	TSS200-island	chr18:47792742-47793036
cg22674699	0.211623	0.976101	-0.764478	1.12655e-11	8.01349e-09	2	176987918	R	I	HOXD9	1stExon	island	1stExon-island	chr2:176986424-176988291
cg08594936	0.91563	0.0387476	0.876882	1.12734e-11	8.01349e-09	7	31726704	R	II	C7orf16	TSS200	opensea	TSS200-opensea
cg04440724	0.977403	0.438798	0.538605	1.13198e-11	8.01349e-09	16	4920505	R	II	UBN1	Body	opensea	Body-opensea
cg03152899	0.904875	0.296417	0.608458	1.13305e-11	8.01349e-09	10	1714368	R	II	ADARB2	Body	opensea	Body-opensea
cg21167402	0.961954	0.17768	0.784274	1.13544e-11	8.01349e-09	5	1594676	R	I	SDHAP3	TSS200	island	TSS200-island	chr5:1594238-1595027
cg17891194	0.906179	0.031954	0.874225	1.13638e-11	8.01349e-09	15	85201809	R	II	NMB	TSS200	shore	TSS200-shore	chr15:85201196-85201684
cg14884160	0.862793	0.0472526	0.815541	1.13653e-11	8.01349e-09	7	89840396	R	II	STEAP2	TSS1500	shore	TSS1500-shore	chr7:89840813-89841491
cg11176095	0.988203	0.458919	0.529285	1.1366e-11	8.01349e-09	6	142622515	F	II	GPR126	TSS1500	shore	TSS1500-shore	chr6:142622583-142623453
cg03416562	0.0189241	0.89505	-0.876126	1.13844e-11	8.01349e-09	3	85010677	F	II	CADM2	Body	shore	Body-shore	chr3:85008284-85008837
cg05500840	0.0142911	0.545428	-0.531137	1.14671e-11	8.05041e-09	2	176972068	R	I	HOXD11	TSS200	island	TSS200-island	chr2:176971706-176972305
cg08567142	0.795889	0.105154	0.690735	1.15002e-11	8.05041e-09	10	71087924	R	II	HK1	Body	opensea	Body-opensea
cg08263106	0.965829	0.0485938	0.917235	1.15261e-11	8.05041e-09	4	93930622	R	II	GRID2	Body	opensea	Body-opensea
cg06852942	0.753197	0.101226	0.65197	1.15398e-11	8.05041e-09	5	476497	R	I	SLC9A3	Body	island	Body-island	chr5:476317-476933
cg26946092	0.058604	0.806331	-0.747727	1.15403e-11	8.05041e-09	2	236139863	F	II		IGR	opensea	IGR-opensea
cg22518208	0.0539416	0.914724	-0.860783	1.15532e-11	8.05041e-09	14	85997469	R	II	FLRT2	5'UTR	island	5'UTR-island	chr14:85997468-85998637
cg07919775	0.0409601	0.660881	-0.619921	1.15866e-11	8.06003e-09	19	991161	R	I	WDR18	Body	island	Body-island	chr19:991003-991386
cg18679487	0.942142	0.0436222	0.89852	1.16156e-11	8.06003e-09	10	133783302	F	I	BNIP3	Body	opensea	Body-opensea
cg08920121	0.137625	0.929874	-0.79225	1.16252e-11	8.06003e-09	1	159824086	F	I	C1orf204	Body	island	Body-island	chr1:159824006-159825011
cg07320695	0.895116	0.05446	0.840656	1.16507e-11	8.06421e-09	4	107423690	F	II		IGR	opensea	IGR-opensea
cg05604112	0.0517055	0.701636	-0.64993	1.16785e-11	8.06794e-09	2	38893237	R	II	GALM	5'UTR	opensea	5'UTR-opensea
cg19670474	0.948902	0.0774791	0.871423	1.16949e-11	8.06794e-09	4	94315842	F	II	GRID2	Body	opensea	Body-opensea
cg27272220	0.917064	0.0723967	0.844668	1.17315e-11	8.07931e-09	4	156680400	F	I	GUCY1B3	Body	island	Body-island	chr4:156680095-156681386
cg07646362	0.0271143	0.557162	-0.530048	1.17503e-11	8.07931e-09	16	34208469	R	I		IGR	island	IGR-island	chr16:34208200-34209248
cg10784341	0.743724	0.0929725	0.650751	1.18332e-11	8.12288e-09	6	143929300	F	II	PHACTR2	TSS200	opensea	TSS200-opensea
cg05951860	0.0316498	0.79378	-0.76213	1.19224e-11	8.15534e-09	7	117513101	R	I	CTTNBP2	Body	island	Body-island	chr7:117512942-117513865
cg13250388	0.898401	0.239991	0.65841	1.19379e-11	8.15534e-09	22	39641078	R	I	PDGFB	TSS200	shore	TSS200-shore	chr22:39638219-39640966
cg25700848	0.0161583	0.531973	-0.515815	1.19447e-11	8.15534e-09	6	7911417	F	II	TXNDC5	TSS1500	island	TSS1500-island	chr6:7910087-7911418
cg26128192	0.143435	0.839081	-0.695646	1.19783e-11	8.15534e-09	6	27256032	F	II		IGR	shelf	IGR-shelf	chr6:27258958-27259163
cg17271428	0.10968	0.81357	-0.70389	1.19787e-11	8.15534e-09	12	28128669	F	II		IGR	shore	IGR-shore	chr12:28127890-28128575
cg11690724	0.822629	0.0572944	0.765335	1.20239e-11	8.16054e-09	5	158475854	R	II	EBF1	Body	shelf	Body-shelf	chr5:158478378-158478630
cg24621972	0.0868121	0.705155	-0.618343	1.2041e-11	8.16054e-09	2	223160175	R	II	PAX3	Body	island	Body-island	chr2:223159725-223160487
cg13437307	0.859552	0.0415346	0.818017	1.20695e-11	8.16054e-09	8	62211981	R	II	CLVS1	5'UTR	opensea	5'UTR-opensea
cg12730047	0.0362851	0.802183	-0.765898	1.20758e-11	8.16054e-09	3	147232332	F	II		IGR	opensea	IGR-opensea
cg05697873	0.0384254	0.567668	-0.529243	1.2113e-11	8.16054e-09	10	10337312	F	II		IGR	opensea	IGR-opensea
cg24159891	0.9659	0.0574149	0.908485	1.2123e-11	8.16054e-09	22	24989071	F	I	GGT1	5'UTR	island	5'UTR-island	chr22:24988593-24989279
cg17524136	0.818288	0.0661357	0.752152	1.21268e-11	8.16054e-09	11	84028382	F	II	DLG2	Body	opensea	Body-opensea
cg01543184	0.146293	0.971923	-0.82563	1.21481e-11	8.16054e-09	17	79881543	F	I	MAFG	5'UTR	shore	5'UTR-shore	chr17:79880449-79880872
cg20656154	0.863098	0.221553	0.641546	1.21678e-11	8.16054e-09	6	28041663	F	II		IGR	opensea	IGR-opensea
cg13246235	0.210954	0.948196	-0.737242	1.21903e-11	8.16054e-09	6	12749978	F	I	PHACTR1	Body	island	Body-island	chr6:12749877-12750499
cg17290701	0.0459795	0.593442	-0.547462	1.221e-11	8.16054e-09	10	11059714	R	I	CUGBP2	Body	island	Body-island	chr10:11059442-11060524
cg14839014	0.868334	0.0672852	0.801049	1.22221e-11	8.16054e-09	8	110100005	F	II	TRHR	1stExon	opensea	1stExon-opensea
cg02303324	0.189734	0.949314	-0.75958	1.23136e-11	8.17701e-09	6	136872323	F	II	MAP7	TSS1500	shore	TSS1500-shore	chr6:136870826-136872145
cg23113350	0.428442	0.9239	-0.495458	1.23183e-11	8.17701e-09	1	92352404	R	II	TGFBR3	TSS1500	shore	TSS1500-shore	chr1:92350913-92352085
cg22506801	0.729577	0.0154316	0.714146	1.23348e-11	8.17701e-09	4	94304388	F	II	GRID2	Body	opensea	Body-opensea
cg10722846	0.0807836	0.918904	-0.83812	1.23877e-11	8.17701e-09	8	141468634	F	I	TRAPPC9	1stExon	shore	1stExon-shore	chr8:141467218-141467927
cg09763373	0.935832	0.132922	0.802909	1.23972e-11	8.17701e-09	16	596899	F	II	SOLH	Body	shore	Body-shore	chr16:595847-596197
cg10553088	0.0335828	0.977603	-0.94402	1.23999e-11	8.17701e-09	11	115372912	F	II	CADM1	Body	shore	Body-shore	chr11:115373574-115375881
cg20366906	0.324481	0.897008	-0.572526	1.24054e-11	8.17701e-09	13	53422381	F	II	PCDH8	1stExon	island	1stExon-island	chr13:53419897-53422872
cg08351163	0.636282	0.0258292	0.610453	1.24222e-11	8.17701e-09	12	45441969	R	II	DBX2	Body	shelf	Body-shelf	chr12:45444202-45445386
cg22228737	0.946898	0.223657	0.72324	1.2424e-11	8.17701e-09	4	92048256	R	II	FAM190A	Body	opensea	Body-opensea
cg02737384	0.136311	0.848599	-0.712288	1.24512e-11	8.18193e-09	10	45470199	R	I	RASSF4	Body	island	Body-island	chr10:45470022-45470291
cg26280666	0.311968	0.824528	-0.51256	1.24891e-11	8.18812e-09	8	72755568	F	II	MSC	Body	shore	Body-shore	chr8:72755783-72756667
cg21514529	0.707685	0.0783885	0.629297	1.25149e-11	8.18812e-09	5	168885285	F	II		IGR	opensea	IGR-opensea
cg11778001	0.0785226	0.705748	-0.627226	1.25373e-11	8.18812e-09	2	191512851	R	II	NAB1	TSS1500	shore	TSS1500-shore	chr2:191512946-191514439
cg22869726	0.0176557	0.613425	-0.595769	1.25542e-11	8.18812e-09	21	34398265	R	I	OLIG2	1stExon	island	1stExon-island	chr21:34395128-34400245
cg00598758	0.860363	0.0568042	0.803559	1.25592e-11	8.18812e-09	7	35291644	F	II	TBX20	Body	shore	Body-shore	chr7:35292985-35294674
cg04851314	0.863321	0.123134	0.740187	1.25855e-11	8.19017e-09	17	51900106	R	I	KIF2B	TSS200	opensea	TSS200-opensea
cg04685798	0.959774	0.0536011	0.906173	1.26018e-11	8.19017e-09	12	99642048	R	II	ANKS1B	Body	opensea	Body-opensea
cg13244998	0.0873743	0.950301	-0.862926	1.2656e-11	8.19646e-09	X	129114666	R	I		IGR	island	IGR-island	chrX:129113845-129118029
cg22463117	0.950878	0.0546126	0.896265	1.26688e-11	8.19646e-09	5	100221865	R	II	ST8SIA4	Body	opensea	Body-opensea
cg24569746	0.0226615	0.587234	-0.564573	1.26813e-11	8.19646e-09	X	71352089	R	II	NHSL2	Body	island	Body-island	chrX:71350941-71352137
cg19267163	0.751577	0.100352	0.651224	1.26955e-11	8.19646e-09	6	125004984	F	II	NKAIN2	Body	opensea	Body-opensea
cg07606234	0.23032	0.95133	-0.72101	1.27101e-11	8.19646e-09	14	24551147	F	II	NRL	Body	island	Body-island	chr14:24550317-24551148
cg21436456	0.0403671	0.668517	-0.62815	1.27788e-11	8.2155e-09	3	21792965	R	II	ZNF385D	TSS200	opensea	TSS200-opensea
cg19742538	0.102473	0.891802	-0.789329	1.27792e-11	8.2155e-09	11	1568549	R	I	HCCA2	Body	island	Body-island	chr11:1567940-1568907
cg15885430	0.0524284	0.675209	-0.62278	1.28021e-11	8.2175e-09	5	57069	F	II		IGR	shelf	IGR-shelf	chr5:53111-54264
cg09062595	0.0261357	0.717594	-0.691459	1.28743e-11	8.23267e-09	2	151343818	R	II	RND3	Body	shore	Body-shore	chr2:151341742-151343191
cg24942272	0.142841	0.795237	-0.652396	1.28817e-11	8.23267e-09	7	45961772	F	I	IGFBP3	TSS1500	shore	TSS1500-shore	chr7:45960137-45961347
cg01308118	0.910458	0.0367356	0.873723	1.29019e-11	8.23267e-09	6	50631816	R	II		IGR	opensea	IGR-opensea
cg04913653	0.0601105	0.934737	-0.874627	1.29428e-11	8.23267e-09	3	21790232	R	II	ZNF385D	Body	opensea	Body-opensea
cg11736228	0.302302	0.875853	-0.573551	1.29752e-11	8.23267e-09	10	101418244	F	II	ENTPD7	TSS1500	shore	TSS1500-shore	chr10:101418868-101419589
cg22110655	0.933763	0.14252	0.791243	1.29792e-11	8.23267e-09	5	170886094	F	II		IGR	shelf	IGR-shelf	chr5:170883600-170883836
cg12942155	0.773518	0.0472333	0.726284	1.29939e-11	8.23267e-09	3	35721284	F	II	ARPP-21	5'UTR	opensea	5'UTR-opensea
cg01145442	0.772881	0.264638	0.508242	1.30079e-11	8.23267e-09	11	6790970	F	II	OR2AG2	TSS1500	opensea	TSS1500-opensea
cg00051068	0.0801324	0.671713	-0.59158	1.3017e-11	8.23267e-09	20	10655610	F	II	JAG1	TSS1500	island	TSS1500-island	chr20:10652573-10655611
cg12323850	0.672374	0.0754361	0.596938	1.30257e-11	8.23267e-09	11	94245795	R	I		IGR	island	IGR-island	chr11:94245546-94245891
cg10594709	0.255703	0.780912	-0.525209	1.30438e-11	8.23267e-09	8	144489858	F	I		IGR	island	IGR-island	chr8:144489534-144489962
cg23720395	0.820961	0.0213728	0.799588	1.31144e-11	8.26464e-09	3	59640236	R	II		IGR	opensea	IGR-opensea
cg21931717	0.937927	0.425301	0.512626	1.31739e-11	8.28336e-09	5	1594715	R	I	SDHAP3	TSS200	island	TSS200-island	chr5:1594238-1595027
cg09580214	0.0286704	0.644739	-0.616069	1.3184e-11	8.28336e-09	11	47448534	R	II	PSMC3	TSS1500	shore	TSS1500-shore	chr11:47447704-47448257
cg15879620	0.879579	0.215086	0.664493	1.3252e-11	8.31354e-09	12	45032094	R	II	NELL2	Body	opensea	Body-opensea
cg09444392	0.798109	0.181773	0.616336	1.32975e-11	8.32952e-09	5	179781245	F	I	GFPT2	TSS1500	island	TSS1500-island	chr5:179779114-179781279
cg03452737	0.832749	0.131945	0.700805	1.33206e-11	8.33141e-09	3	117385277	F	II		IGR	opensea	IGR-opensea
cg06388730	0.965515	0.354544	0.61097	1.33863e-11	8.34831e-09	7	35297699	R	II		IGR	island	IGR-island	chr7:35296921-35298218
cg10581449	0.136925	0.976037	-0.839112	1.34023e-11	8.34831e-09	X	51238781	R	II	NUDT11	Body	island	Body-island	chrX:51238706-51240104
cg00906130	0.0155614	0.508639	-0.493077	1.3416e-11	8.34831e-09	4	175443797	F	I	HPGD	TSS200	island	TSS200-island	chr4:175443406-175443837
cg22823821	0.675978	0.0833098	0.592668	1.34365e-11	8.34831e-09	14	101528332	R	II	MIR377	TSS200	shelf	TSS200-shelf	chr14:101531643-101532384
cg02504384	0.801447	0.0410734	0.760373	1.34653e-11	8.34831e-09	16	2132245	R	II	TSC2	Body	shelf	Body-shelf	chr16:2134259-2134632
cg26227465	0.844943	0.112441	0.732502	1.34786e-11	8.34831e-09	12	68553577	F	II	IFNG	TSS200	opensea	TSS200-opensea
cg02570115	0.758647	0.0285914	0.730055	1.34972e-11	8.34831e-09	7	31412358	R	II		IGR	opensea	IGR-opensea
cg03701930	0.963545	0.232832	0.730713	1.35169e-11	8.34831e-09	10	1981436	F	I		IGR	opensea	IGR-opensea
cg10370687	0.798212	0.0893684	0.708844	1.35286e-11	8.34831e-09	16	89317353	F	II		IGR	shelf	IGR-shelf	chr16:89313463-89314595
cg11098622	0.969034	0.0768788	0.892155	1.35555e-11	8.35254e-09	5	102205822	F	II	PAM	Body	shelf	Body-shelf	chr5:102201583-102201912
cg21421278	0.0293135	0.849212	-0.819898	1.36164e-11	8.37189e-09	1	16339599	F	I		IGR	opensea	IGR-opensea
cg00061264	0.699526	0.0306179	0.668908	1.3638e-11	8.37189e-09	3	23852775	R	II	UBE2E1	Body	shore	Body-shore	chr3:23851987-23852508
cg00405699	0.892259	0.0610377	0.831222	1.37026e-11	8.37189e-09	5	100239919	F	II	ST8SIA4	TSS1500	shore	TSS1500-shore	chr5:100238722-100239138
cg09918657	0.114524	0.895251	-0.780727	1.37225e-11	8.37189e-09	16	14397207	R	I	MIR193B	TSS1500	shore	TSS1500-shore	chr16:14395604-14397075
cg00949801	0.0401095	0.918588	-0.878478	1.3727e-11	8.37189e-09	1	240776211	R	II	GREM2	TSS1500	opensea	TSS1500-opensea
cg02471028	0.945427	0.175497	0.769931	1.37277e-11	8.37189e-09	4	1203653	F	II	LOC100130872	TSS1500	shore	TSS1500-shore	chr4:1202956-1203200
cg08091579	0.154595	0.942645	-0.788049	1.37524e-11	8.37189e-09	8	108768010	F	II		IGR	opensea	IGR-opensea
cg03411082	0.849846	0.0655206	0.784325	1.37691e-11	8.37189e-09	16	433715	F	II	LOC100134368	Body	shore	Body-shore	chr16:431189-432810
cg26312920	0.636421	0.0165906	0.61983	1.37842e-11	8.37189e-09	7	31380390	R	II	NEUROD6	5'UTR	shelf	5'UTR-shelf	chr7:31375845-31376542
cg18482690	0.145715	0.867883	-0.722168	1.3805e-11	8.37189e-09	5	4511582	R	I		IGR	opensea	IGR-opensea
cg26791197	0.583045	0.0538416	0.529204	1.38316e-11	8.37189e-09	1	248307068	F	II	OR2M5	TSS1500	opensea	TSS1500-opensea
cg06116009	0.0612309	0.865712	-0.804481	1.38441e-11	8.37189e-09	13	91827542	F	II		IGR	island	IGR-island	chr13:91827249-91827719
cg03351460	0.130436	0.881352	-0.750916	1.38638e-11	8.37189e-09	19	19007311	F	I	GDF1	TSS1500	island	TSS1500-island	chr19:19006031-19007546
cg19827875	0.275503	0.966679	-0.691175	1.38691e-11	8.37189e-09	1	201618284	F	I	NAV1	1stExon	island	1stExon-island	chr1:201617041-201619788
cg27633533	0.905556	0.225005	0.680551	1.3994e-11	8.42312e-09	20	60502091	F	II	CDH4	Body	island	Body-island	chr20:60501966-60502173
cg07725536	0.0278066	0.931502	-0.903695	1.40527e-11	8.42312e-09	13	93211487	F	II	GPC5	Body	opensea	Body-opensea
cg02099543	0.0457269	0.784066	-0.738339	1.40572e-11	8.42312e-09	22	45899186	F	I	FBLN1	Body	island	Body-island	chr22:45898294-45899357
cg11709544	0.228464	0.964478	-0.736014	1.40913e-11	8.42312e-09	1	26233404	F	II	STMN1	TSS1500	island	TSS1500-island	chr1:26231950-26233624
cg20321270	0.952508	0.196613	0.755895	1.41404e-11	8.42312e-09	4	23155692	R	II		IGR	opensea	IGR-opensea
cg03771004	0.856907	0.247965	0.608942	1.41515e-11	8.42312e-09	12	100867711	F	II	NR1H4	5'UTR	opensea	5'UTR-opensea
cg08146483	0.0316815	0.647282	-0.615601	1.41673e-11	8.42312e-09	1	75602412	R	I	LHX8	Body	island	Body-island	chr1:75601998-75602878
cg11362449	0.111718	0.940283	-0.828565	1.41691e-11	8.42312e-09	1	236445970	F	II	ERO1LB	TSS1500	shore	TSS1500-shore	chr1:236444603-236445700
cg27416898	0.711668	0.0662565	0.645411	1.4175e-11	8.42312e-09	8	33576374	F	II		IGR	shelf	IGR-shelf	chr8:33580364-33580600
cg08446824	0.924693	0.0814623	0.84323	1.41822e-11	8.42312e-09	4	1720184	R	I	TMEM129	Body	shore	Body-shore	chr4:1722179-1723850
cg27299660	0.590989	0.0711958	0.519793	1.41924e-11	8.42312e-09	3	171527797	F	II	PLD1	5'UTR	island	5'UTR-island	chr3:171527617-171528458
cg09088508	0.0486082	0.547393	-0.498785	1.41979e-11	8.42312e-09	12	122231455	R	II	RHOF	1stExon	island	1stExon-island	chr12:122230903-122232359
cg22089361	0.706063	0.0277451	0.678318	1.42215e-11	8.42312e-09	17	52600604	F	II		IGR	opensea	IGR-opensea
cg22338356	0.929651	0.0981294	0.831521	1.4238e-11	8.42312e-09	8	48739161	R	II	PRKDC	Body	opensea	Body-opensea
cg05631486	0.893051	0.264099	0.628952	1.4319e-11	8.45901e-09	5	664414	F	II	TPPP	3'UTR	shore	3'UTR-shore	chr5:665187-665401
cg21058488	0.917775	0.264463	0.653313	1.435e-11	8.46527e-09	11	92612422	F	II	FAT3	Body	shelf	Body-shelf	chr11:92615835-92616668
cg03247245	0.918106	0.276858	0.641248	1.43729e-11	8.46674e-09	12	67272574	F	II		IGR	opensea	IGR-opensea
cg10091994	0.0126192	0.8348	-0.822181	1.44079e-11	8.46846e-09	12	4381803	R	I	CCND2	TSS1500	island	TSS1500-island	chr12:4378366-4382222
cg12155356	0.0413908	0.840731	-0.799341	1.44306e-11	8.46846e-09	14	85995859	F	II	FLRT2	TSS1500	shore	TSS1500-shore	chr14:85996494-85996958
cg02684104	0.725679	0.113975	0.611704	1.4437e-11	8.46846e-09	6	30698706	F	I	FLOT1	Body	opensea	Body-opensea
cg23662501	0.196292	0.946531	-0.750239	1.44663e-11	8.47372e-09	6	28979445	R	I		IGR	island	IGR-island	chr6:28979246-28979499
cg01923999	0.976219	0.439883	0.536337	1.45669e-11	8.50239e-09	8	127568677	F	I	FAM84B	3'UTR	island	3'UTR-island	chr8:127568676-127570873
cg26988215	0.103776	0.931112	-0.827336	1.46078e-11	8.50239e-09	2	31361757	F	I	GALNT14	TSS200	island	TSS200-island	chr2:31360321-31361821
cg08198862	0.0379197	0.691727	-0.653808	1.46092e-11	8.50239e-09	19	11529947	R	I	RGL3	1stExon	island	1stExon-island	chr19:11529722-11529966
cg18269457	0.937092	0.171025	0.766067	1.46142e-11	8.50239e-09	1	98383686	R	II	DPYD	Body	shelf	Body-shelf	chr1:98386189-98386724
cg26456554	0.804257	0.11973	0.684527	1.46337e-11	8.50239e-09	2	240168283	F	I	HDAC4	Body	opensea	Body-opensea
cg24063962	0.0577094	0.711135	-0.653426	1.46904e-11	8.50239e-09	8	144790395	R	II	LOC100130274	TSS200	island	TSS200-island	chr8:144788491-144791059
cg26284390	0.956181	0.0718023	0.884379	1.47167e-11	8.50239e-09	3	101546697	F	II	FAM55C	3'UTR	opensea	3'UTR-opensea
cg03992938	0.969869	0.496531	0.473338	1.47307e-11	8.50239e-09	3	42814705	F	I	CCDC13	1stExon	island	1stExon-island	chr3:42814567-42814893
cg17323171	0.923107	0.265186	0.657921	1.47661e-11	8.50239e-09	11	103908255	F	II	PDGFD	Body	shore	Body-shore	chr11:103907405-103907990
cg27569706	0.221084	0.849599	-0.628515	1.47748e-11	8.50239e-09	2	33173163	F	II	LTBP1	Body	island	Body-island	chr2:33171448-33173164
cg02541613	0.122646	0.681213	-0.558567	1.47791e-11	8.50239e-09	12	54070297	F	I	ATP5G2	1stExon	shore	1stExon-shore	chr12:54071053-54071265
cg05575228	0.978162	0.067746	0.910416	1.47939e-11	8.50239e-09	5	100144067	R	II	ST8SIA4	3'UTR	opensea	3'UTR-opensea
cg11670211	0.240474	0.94506	-0.704587	1.48055e-11	8.50239e-09	11	89224288	F	II	NOX4	5'UTR	shore	5'UTR-shore	chr11:89224416-89224718
cg02394512	0.716833	0.158219	0.558614	1.48124e-11	8.50239e-09	11	94245735	R	I		IGR	island	IGR-island	chr11:94245546-94245891
cg02873997	0.31527	0.968606	-0.653336	1.48224e-11	8.50239e-09	6	129513952	F	I	LAMA2	Body	opensea	Body-opensea
cg13434842	0.0970944	0.746914	-0.64982	1.48665e-11	8.50326e-09	8	11567896	R	I	GATA4	Body	shore	Body-shore	chr8:11565217-11567212
cg26904169	0.64118	0.0805603	0.56062	1.48769e-11	8.50326e-09	7	89839865	R	II	STEAP2	TSS1500	shore	TSS1500-shore	chr7:89840813-89841491
cg03817671	0.671626	0.0220816	0.649544	1.48853e-11	8.50326e-09	2	56151139	F	I	EFEMP1	TSS1500	island	TSS1500-island	chr2:56150340-56151180
cg11212329	0.709371	0.04658	0.662791	1.50794e-11	8.58605e-09	5	136002882	F	II		IGR	opensea	IGR-opensea
cg02700478	0.0237054	0.936815	-0.91311	1.50854e-11	8.58605e-09	2	12856717	R	I	TRIB2	TSS1500	island	TSS1500-island	chr2:12856625-12859019
cg26577231	0.212974	0.863393	-0.650419	1.51081e-11	8.58605e-09	19	18368873	F	I	KIAA1683	Body	island	Body-island	chr19:18368482-18368911
cg07069087	0.968621	0.320037	0.648585	1.51638e-11	8.58605e-09	4	94078925	R	II	GRID2	Body	opensea	Body-opensea
cg08016257	0.928599	0.285448	0.643152	1.51667e-11	8.58605e-09	7	134833166	R	II	TMEM140	5'UTR	opensea	5'UTR-opensea
cg01940810	0.924482	0.0466717	0.87781	1.51675e-11	8.58605e-09	12	68551655	R	II	IFNG	Body	opensea	Body-opensea
cg03738384	0.943758	0.0969754	0.846783	1.5175e-11	8.58605e-09	16	84628969	R	I	COTL1	Body	opensea	Body-opensea
cg02166981	0.844347	0.0855128	0.758834	1.52028e-11	8.59008e-09	1	215178907	F	II	KCNK2	1stExon	opensea	1stExon-opensea
cg00958451	0.0472971	0.563915	-0.516618	1.53184e-11	8.64364e-09	15	65204391	F	II	ANKDD1A	Body	island	Body-island	chr15:65203730-65204392
cg25668236	0.607389	0.0664593	0.540929	1.53527e-11	8.65124e-09	5	100236841	R	I	ST8SIA4	Body	island	Body-island	chr5:100236567-100236955
cg09766671	0.965057	0.20387	0.761187	1.53829e-11	8.65655e-09	19	8595087	R	II	MYO1F	Body	island	Body-island	chr19:8595086-8595471
cg06207836	0.896757	0.11308	0.783677	1.54116e-11	8.66095e-09	4	93198846	F	II		IGR	opensea	IGR-opensea
cg09102610	0.562764	0.00545333	0.557311	1.55425e-11	8.71759e-09	4	94427508	R	II	GRID2	Body	opensea	Body-opensea
cg02893231	0.0683161	0.891859	-0.823543	1.55544e-11	8.71759e-09	1	190444761	R	II	FAM5C	5'UTR	opensea	5'UTR-opensea
cg00574017	0.0484989	0.802591	-0.754092	1.56275e-11	8.73735e-09	8	12869615	R	II	C8orf79	TSS200	opensea	TSS200-opensea
cg11321070	0.969064	0.512362	0.456702	1.56317e-11	8.73735e-09	11	56058004	F	II	OR8H1	1stExon	opensea	1stExon-opensea
cg06394333	0.665708	0.0265675	0.639141	1.56554e-11	8.73885e-09	7	121437819	F	II		IGR	opensea	IGR-opensea
cg20849835	0.943334	0.0976244	0.84571	1.57409e-11	8.75006e-09	3	115124600	F	II		IGR	opensea	IGR-opensea
cg05846166	0.150007	0.826223	-0.676217	1.57463e-11	8.75006e-09	16	2770814	F	I	PRSS27	TSS1500	shore	TSS1500-shore	chr16:2771081-2771365
cg07783480	0.0604182	0.924651	-0.864233	1.57727e-11	8.75006e-09	13	93472825	R	II	GPC5	Body	opensea	Body-opensea
cg16107992	0.572341	0.0361991	0.536142	1.57834e-11	8.75006e-09	X	83756854	R	II	HDX	5'UTR	opensea	5'UTR-opensea
cg17961725	0.822983	0.0587376	0.764245	1.58008e-11	8.75006e-09	2	150454027	F	II		IGR	opensea	IGR-opensea
cg21858380	0.0428542	0.867179	-0.824325	1.58019e-11	8.75006e-09	2	119916486	R	I	C1QL2	TSS200	island	TSS200-island	chr2:119914126-119916663
cg20120939	0.563381	0.0269907	0.53639	1.58572e-11	8.76323e-09	11	105010531	R	II	CARD18	TSS200	opensea	TSS200-opensea
cg22846991	0.107114	0.924022	-0.816908	1.58838e-11	8.76323e-09	10	3536516	R	II		IGR	opensea	IGR-opensea
cg05214685	0.0686128	0.813985	-0.745372	1.58995e-11	8.76323e-09	2	223177493	R	I		IGR	island	IGR-island	chr2:223176493-223177515
cg17346647	0.783923	0.103394	0.680529	1.59101e-11	8.76323e-09	2	154842584	F	II	GALNT13	Body	opensea	Body-opensea
cg06619906	0.773828	0.156353	0.617475	1.60058e-11	8.77864e-09	1	47996107	R	II		IGR	shelf	IGR-shelf	chr1:47998899-47999517
cg12612420	0.0664385	0.639761	-0.573323	1.60124e-11	8.77864e-09	7	23513316	F	I		IGR	shore	IGR-shore	chr7:23513534-23514412
cg04529078	0.730032	0.150734	0.579297	1.60408e-11	8.77864e-09	6	130787470	R	II		IGR	opensea	IGR-opensea
cg16994506	0.0580231	0.588594	-0.530571	1.60523e-11	8.77864e-09	12	4383724	F	I	CCND2	Body	island	Body-island	chr12:4383193-4384405
cg06942727	0.803842	0.0206653	0.783177	1.60622e-11	8.77864e-09	2	60322100	R	II		IGR	opensea	IGR-opensea
cg23695504	0.948791	0.277262	0.671529	1.60649e-11	8.77864e-09	1	247275344	F	I	C1orf229	1stExon	island	1stExon-island	chr1:247274585-247275757
cg10316490	0.0430211	0.865152	-0.822131	1.6107e-11	8.7896e-09	1	190445197	R	I	FAM5C	5'UTR	opensea	5'UTR-opensea
cg03848127	0.852272	0.0478501	0.804422	1.61273e-11	8.7896e-09	5	100126093	F	II		IGR	opensea	IGR-opensea
cg22624022	0.0829171	0.621261	-0.538344	1.62704e-11	8.81425e-09	7	55001134	F	II		IGR	island	IGR-island	chr7:55000876-55001135
cg19831698	0.650476	0.0377576	0.612719	1.62732e-11	8.81425e-09	15	35381318	R	II		IGR	shelf	IGR-shelf	chr15:35385071-35385301
cg09313258	0.424124	0.960635	-0.536511	1.62799e-11	8.81425e-09	1	117318232	F	II		IGR	opensea	IGR-opensea
cg14002960	0.105796	0.855435	-0.749639	1.62831e-11	8.81425e-09	18	31739423	R	I	NOL4	Body	island	Body-island	chr18:31739047-31739522
cg22871668	0.39016	0.923137	-0.532977	1.62883e-11	8.81425e-09	6	133562492	F	I	EYA4	TSS200	island	TSS200-island	chr6:133562086-133563586
cg10184740	0.574461	0.0761622	0.498299	1.6329e-11	8.81425e-09	7	19813149	R	II	TMEM196	TSS1500	shore	TSS1500-shore	chr7:19812569-19813005
cg03577139	0.941225	0.276865	0.66436	1.63357e-11	8.81425e-09	4	24796988	R	II	SOD3	TSS200	opensea	TSS200-opensea
cg00495775	0.0384837	0.683728	-0.645245	1.63662e-11	8.81425e-09	2	176972041	R	II	HOXD11	TSS200	island	TSS200-island	chr2:176971706-176972305
cg24091438	0.0399088	0.662827	-0.622918	1.63976e-11	8.81425e-09	7	150019955	R	II	LRRC61	TSS1500	island	TSS1500-island	chr7:150019950-150020752
cg07613182	0.842477	0.0609656	0.781512	1.64018e-11	8.81425e-09	2	58656105	R	I		IGR	opensea	IGR-opensea
cg15050390	0.963567	0.459008	0.504559	1.6406e-11	8.81425e-09	11	111847984	R	I	DIXDC1	TSS200	island	TSS200-island	chr11:111847927-111848401
cg06025938	0.944543	0.467691	0.476852	1.65484e-11	8.87529e-09	6	106959592	F	I	AIM1	TSS200	shore	TSS200-shore	chr6:106959764-106960985
cg05677402	0.173532	0.961088	-0.787556	1.65624e-11	8.87529e-09	11	57335051	F	I	UBE2L6	Body	island	Body-island	chr11:57334971-57335486
cg19736128	0.801431	0.0272408	0.77419	1.66415e-11	8.90573e-09	14	23834710	R	I	EFS	1stExon	island	1stExon-island	chr14:23834435-23835947
cg23716101	0.145073	0.846972	-0.701898	1.66621e-11	8.90573e-09	14	50155118	F	II	POLE2	TSS200	island	TSS200-island	chr14:50154754-50155239
cg26764761	0.961551	0.211341	0.750209	1.67546e-11	8.9437e-09	16	87682142	R	I	JPH3	Body	shelf	Body-shelf	chr16:87677885-87678660
cg07342618	0.379521	0.933045	-0.553524	1.68802e-11	8.963e-09	10	3300407	F	I		IGR	opensea	IGR-opensea
cg26194775	0.947025	0.323644	0.623381	1.68872e-11	8.963e-09	6	24126114	F	II	NRSN1	TSS1500	shore	TSS1500-shore	chr6:24126309-24126512
cg13287312	0.933753	0.339546	0.594206	1.68947e-11	8.963e-09	20	981850	F	II	RSPO4	Body	shore	Body-shore	chr20:982652-983252
cg13715631	0.0875739	0.93527	-0.847696	1.69012e-11	8.963e-09	5	134366914	R	II	PITX1	Body	island	Body-island	chr5:134366913-134367438
cg24025538	0.830459	0.103776	0.726683	1.69589e-11	8.963e-09	19	50364499	F	I	PNKP	3'UTR	shore	3'UTR-shore	chr19:50364835-50366286
cg02378063	0.784674	0.0218083	0.762866	1.69619e-11	8.963e-09	4	22913868	F	II		IGR	opensea	IGR-opensea
cg04997045	0.964697	0.342174	0.622524	1.69729e-11	8.963e-09	4	1240068	F	I	CTBP1	Body	shore	Body-shore	chr4:1241412-1244111
cg16024729	0.419223	0.888752	-0.46953	1.69913e-11	8.963e-09	17	40224395	F	I		IGR	island	IGR-island	chr17:40224379-40224896
cg07376547	0.961957	0.465802	0.496155	1.6995e-11	8.963e-09	1	48058877	R	I		IGR	island	IGR-island	chr1:48058793-48059230
cg08117431	0.868258	0.172379	0.695879	1.70336e-11	8.963e-09	19	5455497	F	I	ZNRF4	5'UTR	island	5'UTR-island	chr19:5455481-5456262
cg02928664	0.0236882	0.677857	-0.654169	1.70363e-11	8.963e-09	19	54976506	R	I	CDC42EP5	Body	island	Body-island	chr19:54974175-54976819
cg25024670	0.0358096	0.954798	-0.918988	1.70498e-11	8.963e-09	12	81331796	R	II	LIN7A	TSS200	shore	TSS200-shore	chr12:81330608-81331514
cg25465344	0.738658	0.0363658	0.702293	1.71678e-11	9.00804e-09	8	79713763	R	II	IL7	Body	shelf	Body-shelf	chr8:79716681-79717403
cg26198197	0.786184	0.0257321	0.760452	1.71788e-11	9.00804e-09	4	108204800	R	II		IGR	opensea	IGR-opensea
cg21910634	0.671123	0.0204487	0.650674	1.72106e-11	9.01331e-09	6	98366864	F	II		IGR	opensea	IGR-opensea
cg08739896	0.0632766	0.748314	-0.685038	1.72424e-11	9.0186e-09	8	86840961	F	II	REXO1L2P	TSS1500	shore	TSS1500-shore	chr8:86838850-86840677
cg06452184	0.963958	0.0579543	0.906004	1.72947e-11	9.01984e-09	4	62924397	F	II	LPHN3	Body	opensea	Body-opensea
cg26074603	0.0308568	0.561968	-0.531111	1.73149e-11	9.01984e-09	12	75603068	R	II	KCNC2	1stExon	island	1stExon-island	chr12:75602991-75603344
cg13201461	0.0426959	0.553941	-0.511245	1.73512e-11	9.01984e-09	1	109288968	F	II	STXBP3	TSS1500	shore	TSS1500-shore	chr1:109289018-109289822
cg17178777	0.142211	0.882038	-0.739828	1.73591e-11	9.01984e-09	15	85949116	F	II	AKAP13	5'UTR	opensea	5'UTR-opensea
cg02524475	0.820094	0.0251075	0.794986	1.7373e-11	9.01984e-09	4	145566595	F	II	HHIP	TSS1500	island	TSS1500-island	chr4:145566242-145567413
cg10151799	0.942829	0.0678666	0.874963	1.73751e-11	9.01984e-09	6	82271548	F	II		IGR	opensea	IGR-opensea
cg16170181	0.0498142	0.886608	-0.836794	1.74181e-11	9.0309e-09	4	144258448	R	I	GAB1	Body	island	Body-island	chr4:144256931-144258527
cg10083898	0.0563098	0.938242	-0.881932	1.75576e-11	9.07906e-09	12	66123380	F	II		IGR	shore	IGR-shore	chr12:66122788-66123328
cg10143823	0.935606	0.0500209	0.885585	1.75628e-11	9.07906e-09	14	28192481	R	II		IGR	opensea	IGR-opensea
cg06340276	0.542464	0.0509314	0.491532	1.75766e-11	9.07906e-09	4	89204787	F	II	PPM1K	5'UTR	shore	5'UTR-shore	chr4:89204952-89206069
cg16654302	0.912102	0.0772701	0.834832	1.76554e-11	9.10845e-09	4	107960060	R	II		IGR	shelf	IGR-shelf	chr4:107956555-107957453
cg00659931	0.884765	0.0460721	0.838692	1.77129e-11	9.10866e-09	15	102010125	R	II	PCSK6	Body	opensea	Body-opensea
cg07664856	0.0142853	0.599172	-0.584887	1.77346e-11	9.10866e-09	3	1134528	F	II	CNTN6	TSS200	opensea	TSS200-opensea
cg23914031	0.939095	0.35667	0.582425	1.77552e-11	9.10866e-09	X	110036810	R	II	CHRDL1	5'UTR	shelf	5'UTR-shelf	chrX:110038946-110039370
cg00260889	0.94035	0.419193	0.521157	1.77895e-11	9.10866e-09	4	80869858	R	II	ANTXR2	Body	opensea	Body-opensea
cg19158549	0.812254	0.229016	0.583238	1.77973e-11	9.10866e-09	1	3140906	R	II	PRDM16	Body	opensea	Body-opensea
cg16458436	0.841361	0.321418	0.519943	1.77984e-11	9.10866e-09	12	114846412	F	I	TBX5	TSS200	island	TSS200-island	chr12:114845861-114847650
cg09316713	0.669965	0.0359958	0.633969	1.78128e-11	9.10866e-09	14	24684977	R	I	MDP1	Body	shelf	Body-shelf	chr14:24682402-24682837
cg09298818	0.141315	0.927561	-0.786246	1.78313e-11	9.10866e-09	12	111181546	F	II	PPP1CC	TSS1500	shore	TSS1500-shore	chr12:111180006-111181028
cg02664592	0.916477	0.0302738	0.886203	1.79024e-11	9.11566e-09	5	158481256	F	II	EBF1	Body	shelf	Body-shelf	chr5:158478378-158478630
cg26076724	0.818917	0.0641522	0.754765	1.79078e-11	9.11566e-09	6	15090163	F	I		IGR	opensea	IGR-opensea
cg12267497	0.171912	0.915507	-0.743595	1.79619e-11	9.11566e-09	8	11053804	R	II	XKR6	Body	shelf	Body-shelf	chr8:11057684-11058479
cg20942097	0.951002	0.419313	0.531689	1.79753e-11	9.11566e-09	3	16957609	R	II	PLCL2	Body	opensea	Body-opensea
cg04212922	0.256286	0.950588	-0.694303	1.79864e-11	9.11566e-09	4	141173867	R	I		IGR	island	IGR-island	chr4:141173834-141174567
cg05490029	0.805492	0.166331	0.639161	1.79884e-11	9.11566e-09	8	79719015	F	II	IL7	TSS1500	shore	TSS1500-shore	chr8:79716681-79717403
cg27208925	0.911368	0.344314	0.567055	1.80172e-11	9.11566e-09	16	85937106	F	II	IRF8	Body	opensea	Body-opensea
cg04696808	0.0630122	0.934668	-0.871656	1.80475e-11	9.11566e-09	16	34257170	F	I		IGR	island	IGR-island	chr16:34256748-34257750
cg08151750	0.0376884	0.694261	-0.656572	1.80668e-11	9.11566e-09	2	27718289	R	I	FNDC4	TSS200	island	TSS200-island	chr2:27717681-27718337
cg14580567	0.0806337	0.61399	-0.533356	1.80825e-11	9.11566e-09	4	145567271	F	II	HHIP	1stExon	island	1stExon-island	chr4:145566242-145567413
cg03148457	0.809655	0.0878765	0.721778	1.80865e-11	9.11566e-09	3	73670763	R	II	PDZRN3	Body	shelf	Body-shelf	chr3:73673230-73674375
cg27011350	0.134764	0.900548	-0.765784	1.81956e-11	9.13062e-09	3	84909261	F	II		IGR	opensea	IGR-opensea
cg03188519	0.920184	0.173016	0.747168	1.82089e-11	9.13062e-09	X	10851838	R	II	MID1	TSS200	opensea	TSS200-opensea
cg26345613	0.931753	0.230337	0.701415	1.82157e-11	9.13062e-09	10	1713384	F	I	ADARB2	Body	opensea	Body-opensea
cg05060880	0.694347	0.0282706	0.666076	1.82394e-11	9.13062e-09	2	66802180	R	II		IGR	shore	IGR-shore	chr2:66802890-66804831
cg17786845	0.86579	0.224071	0.641719	1.82618e-11	9.13062e-09	3	134529302	R	II	EPHB1	Body	opensea	Body-opensea
cg18610889	0.0189079	0.546517	-0.527609	1.82647e-11	9.13062e-09	5	110560172	F	I	CAMK4	1stExon	island	1stExon-island	chr5:110559569-110560446
cg08109850	0.0182425	0.6639	-0.645657	1.82717e-11	9.13062e-09	2	219773886	R	I		IGR	island	IGR-island	chr2:219773546-219774103
cg19265886	0.751722	0.0382336	0.713488	1.8299e-11	9.13062e-09	12	55845465	F	II	OR6C2	TSS1500	opensea	TSS1500-opensea
cg16661473	0.940627	0.459834	0.480793	1.8314e-11	9.13062e-09	10	1286479	R	II	ADARB2	Body	shelf	Body-shelf	chr10:1284151-1284422
cg07353338	0.640815	0.0302131	0.610602	1.83556e-11	9.1404e-09	7	121526163	F	II	PTPRZ1	Body	opensea	Body-opensea
cg01255486	0.813727	0.053658	0.760069	1.8442e-11	9.16144e-09	5	112199323	R	II	SRP19	Body	shelf	Body-shelf	chr5:112196849-112197247
cg19252617	0.0351418	0.899028	-0.863886	1.85486e-11	9.16144e-09	3	85079961	R	II	CADM2	Body	opensea	Body-opensea
cg20090162	0.155365	0.686168	-0.530803	1.85543e-11	9.16144e-09	2	47261900	F	I	TTC7A	Body	opensea	Body-opensea
cg15291980	0.900405	0.174401	0.726004	1.85892e-11	9.16144e-09	2	36441749	F	I		IGR	opensea	IGR-opensea
cg12664951	0.695889	0.0834445	0.612445	1.86136e-11	9.16144e-09	10	117817567	F	I	GFRA1	3'UTR	opensea	3'UTR-opensea
cg16315928	0.0577866	0.719003	-0.661217	1.86185e-11	9.16144e-09	6	109776240	F	I	MICAL1	5'UTR	island	5'UTR-island	chr6:109776194-109777645
cg19107112	0.966281	0.0474044	0.918877	1.86396e-11	9.16144e-09	3	180550814	F	II		IGR	shelf	IGR-shelf	chr3:180546166-180546916
cg18578080	0.872641	0.0382794	0.834362	1.86499e-11	9.16144e-09	6	82405786	R	II		IGR	opensea	IGR-opensea
cg18173235	0.854507	0.10162	0.752886	1.86611e-11	9.16144e-09	2	119612382	R	I		IGR	shore	IGR-shore	chr2:119613031-119615565
cg04628434	0.960477	0.229683	0.730795	1.8662e-11	9.16144e-09	6	142622920	R	I	GPR126	TSS200	island	TSS200-island	chr6:142622583-142623453
cg09018824	0.919156	0.302021	0.617134	1.86692e-11	9.16144e-09	4	41361919	R	II	LIMCH1	TSS1500	shore	TSS1500-shore	chr4:41362252-41363639
cg18297538	0.0499285	0.838199	-0.788271	1.8711e-11	9.16144e-09	6	30071373	F	I	TRIM31	Body	island	Body-island	chr6:30071225-30071428
cg17704189	0.0282043	0.581215	-0.55301	1.87277e-11	9.16144e-09	7	121945445	F	II	FEZF1	TSS1500	island	TSS1500-island	chr7:121945345-121946235
cg06811801	0.728731	0.253459	0.475273	1.87435e-11	9.16144e-09	6	88028698	F	II	GJB7	5'UTR	shelf	5'UTR-shelf	chr6:88032157-88032429
cg27052781	0.0635081	0.81764	-0.754132	1.87454e-11	9.16144e-09	19	991359	R	I	WDR18	Body	island	Body-island	chr19:991003-991386
cg14414501	0.784205	0.198464	0.585742	1.87613e-11	9.16144e-09	4	7512016	R	II	SORCS2	Body	island	Body-island	chr4:7511868-7512428
cg21814870	0.910822	0.0734654	0.837357	1.87836e-11	9.16144e-09	4	62383240	R	I	LPHN3	Body	island	Body-island	chr4:62383013-62383248
cg13083004	0.0519943	0.941762	-0.889768	1.88262e-11	9.16144e-09	1	23809994	F	I	ASAP3	Body	island	Body-island	chr1:23809977-23810693
cg22856512	0.0235226	0.70203	-0.678508	1.88369e-11	9.16144e-09	2	217497890	F	I	IGFBP2	TSS1500	island	TSS1500-island	chr2:217497811-217498847
cg05698228	0.118461	0.960522	-0.842061	1.88391e-11	9.16144e-09	5	73937299	F	I	ENC1	TSS200	island	TSS200-island	chr5:73935725-73937551
cg05164933	0.0462579	0.676416	-0.630158	1.89004e-11	9.18053e-09	4	154710418	F	I	SFRP2	TSS200	island	TSS200-island	chr4:154709512-154710827
cg02433671	0.035719	0.699062	-0.663343	1.89246e-11	9.18151e-09	19	11529856	R	I	RGL3	Body	island	Body-island	chr19:11529722-11529966
cg23533254	0.142741	0.957509	-0.814769	1.89509e-11	9.18353e-09	3	171176940	R	I	TNIK	Body	shore	Body-shore	chr3:171177829-171178964
cg13475578	0.912365	0.0461871	0.866178	1.90906e-11	9.23756e-09	12	99548550	R	II	ANKS1B	TSS200	opensea	TSS200-opensea
cg15728909	0.677321	0.0314908	0.64583	1.9107e-11	9.23756e-09	18	64271469	R	II	CDH19	TSS1500	opensea	TSS1500-opensea
cg12831034	0.643121	0.17153	0.471591	1.91309e-11	9.23756e-09	20	57582971	R	II	CTSZ	TSS1500	shore	TSS1500-shore	chr20:57581902-57582595
cg25989556	0.960777	0.219903	0.740874	1.91513e-11	9.23756e-09	13	47643232	F	II		IGR	opensea	IGR-opensea
cg00859352	0.17467	0.948084	-0.773415	1.91895e-11	9.24526e-09	3	171176909	R	II	TNIK	Body	shore	Body-shore	chr3:171177829-171178964
cg25801976	0.852674	0.0659038	0.78677	1.92689e-11	9.27276e-09	8	48648112	F	II	KIAA0146	3'UTR	shore	3'UTR-shore	chr8:48649766-48651653
cg08683831	0.150906	0.923101	-0.772194	1.93235e-11	9.27756e-09	4	1404607	R	II		IGR	shore	IGR-shore	chr4:1404039-1404518
cg08144931	0.75268	0.256756	0.495924	1.93236e-11	9.27756e-09	12	39115589	R	II	CPNE8	Body	opensea	Body-opensea
cg21024264	0.465402	0.92147	-0.456068	1.9423e-11	9.30703e-09	10	135341025	F	II	CYP2E1	1stExon	shore	1stExon-shore	chr10:135341255-135342561
cg09168501	0.694276	0.0495378	0.644738	1.94298e-11	9.30703e-09	1	170114243	F	II	METTL11B	TSS1500	opensea	TSS1500-opensea
cg09231482	0.0433575	0.631633	-0.588276	1.94679e-11	9.31128e-09	X	154493497	F	II	RAB39B	1stExon	island	1stExon-island	chrX:154493303-154493907
cg23588952	0.0100277	0.556799	-0.546771	1.94835e-11	9.31128e-09	8	2024300	F	II	MYOM2	Body	opensea	Body-opensea
cg09424271	0.699827	0.0623953	0.637432	1.95192e-11	9.31585e-09	X	147586050	F	II	AFF2	Body	shelf	Body-shelf	chrX:147581861-147582072
cg01824305	0.543113	0.0445864	0.498526	1.95379e-11	9.31585e-09	4	169240081	F	II	DDX60	TSS200	shore	TSS200-shore	chr4:169239549-169239824
cg05513908	0.922038	0.0475662	0.874472	1.9562e-11	9.31664e-09	22	24989248	R	I	C22orf36	TSS1500	island	TSS1500-island	chr22:24988593-24989279
cg14531319	0.886242	0.151838	0.734404	1.95968e-11	9.32249e-09	5	129083450	F	II		IGR	opensea	IGR-opensea
cg07873980	0.164918	0.896031	-0.731113	1.96472e-11	9.33577e-09	3	112931348	R	I	BOC	TSS200	island	TSS200-island	chr3:112930437-112931506
cg22462657	0.838119	0.304364	0.533754	1.96839e-11	9.34254e-09	5	68326727	R	II		IGR	opensea	IGR-opensea
cg16362592	0.942077	0.101383	0.840694	1.97415e-11	9.35097e-09	7	35289568	F	II	TBX20	Body	shelf	Body-shelf	chr7:35292985-35294674
cg05710299	0.91206	0.0901381	0.821922	1.97467e-11	9.35097e-09	14	101352549	R	II	RTL1	TSS1500	shelf	TSS1500-shelf	chr14:101348385-101348698
cg23326728	0.0460914	0.664659	-0.618567	1.97948e-11	9.3597e-09	17	46687575	F	II	HOXB7	Body	island	Body-island	chr17:46687527-46688730
cg17970598	0.93159	0.321337	0.610253	1.98102e-11	9.3597e-09	11	49453027	R	II		IGR	shelf	IGR-shelf	chr11:49455935-49456211
cg04996873	0.0605923	0.525918	-0.465325	1.98519e-11	9.36382e-09	1	14925992	F	II	KIAA1026	Body	island	Body-island	chr1:14924610-14925993
cg22045888	0.0249663	0.622147	-0.597181	1.9864e-11	9.36382e-09	4	175750802	F	II	GLRA3	TSS1500	shore	TSS1500-shore	chr4:175750330-175750584
cg11056224	0.343885	0.968212	-0.624326	1.99087e-11	9.36825e-09	13	24554495	R	I		IGR	shore	IGR-shore	chr13:24553676-24554007
cg18638330	0.959704	0.467516	0.492187	1.99185e-11	9.36825e-09	5	128206460	R	II		IGR	opensea	IGR-opensea
cg13571700	0.93567	0.236419	0.699251	1.99436e-11	9.36944e-09	15	36332776	R	II		IGR	opensea	IGR-opensea
cg25471071	0.0427556	0.769075	-0.726319	2.01029e-11	9.43359e-09	3	1423210	F	II	CNTN6	Body	opensea	Body-opensea
cg01008557	0.609024	0.0217724	0.587251	2.01668e-11	9.44947e-09	7	31292573	F	II		IGR	opensea	IGR-opensea
cg17315500	0.796879	0.0467085	0.75017	2.01822e-11	9.44947e-09	12	103359572	F	I		IGR	island	IGR-island	chr12:103359248-103359629
cg17074807	0.0796709	0.608764	-0.529093	2.02096e-11	9.45163e-09	10	4483348	R	II		IGR	opensea	IGR-opensea
cg27325152	0.853314	0.037212	0.816102	2.02592e-11	9.45599e-09	21	38073307	R	II	SIM2	Body	island	Body-island	chr21:38068193-38073891
cg04742135	0.281723	0.957835	-0.676112	2.02689e-11	9.45599e-09	4	1800154	F	I	FGFR3	Body	island	Body-island	chr4:1800144-1800351
cg26470926	0.889512	0.245118	0.644395	2.0323e-11	9.45599e-09	11	106197651	F	II		IGR	opensea	IGR-opensea
cg02516703	0.90899	0.399536	0.509454	2.03658e-11	9.45599e-09	5	136227907	R	II		IGR	opensea	IGR-opensea
cg23453238	0.818832	0.335575	0.483257	2.03763e-11	9.45599e-09	10	117884825	R	II	GFRA1	Body	island	Body-island	chr10:117884813-117885029
cg15405515	0.916932	0.349862	0.56707	2.0395e-11	9.45599e-09	10	87180675	F	II		IGR	opensea	IGR-opensea
cg18085660	0.957921	0.134258	0.823663	2.03956e-11	9.45599e-09	4	1202898	F	II	LOC100130872	TSS200	shore	TSS200-shore	chr4:1202956-1203200
cg03936663	0.80782	0.15861	0.649209	2.04011e-11	9.45599e-09	1	218098422	F	I		IGR	opensea	IGR-opensea
cg17342302	0.596242	0.0594919	0.53675	2.04957e-11	9.46061e-09	12	48398320	F	I	COL2A1	TSS200	island	TSS200-island	chr12:48397889-48398731
cg04532033	0.20679	0.787871	-0.581081	2.0509e-11	9.46061e-09	3	157823158	F	I	SHOX2	Body	island	Body-island	chr3:157822973-157823836
cg00980804	0.976838	0.140743	0.836095	2.05159e-11	9.46061e-09	2	150977441	F	II		IGR	opensea	IGR-opensea
cg20446334	0.92644	0.0427227	0.883718	2.05417e-11	9.46061e-09	17	79010458	R	I	BAIAP2	Body	shore	Body-shore	chr17:79008929-79009762
cg01246835	0.896054	0.164699	0.731355	2.05428e-11	9.46061e-09	7	6703708	R	I		IGR	island	IGR-island	chr7:6703503-6704075
cg17921080	0.0754049	0.917547	-0.842142	2.0558e-11	9.46061e-09	14	86478932	R	II		IGR	opensea	IGR-opensea
cg02208793	0.96237	0.399227	0.563143	2.05734e-11	9.46061e-09	11	84634615	R	II	DLG2	TSS200	opensea	TSS200-opensea
cg14434398	0.736769	0.051809	0.68496	2.05933e-11	9.46061e-09	12	13952878	R	II	GRIN2B	Body	opensea	Body-opensea
cg03871717	0.0696172	0.930251	-0.860634	2.06741e-11	9.47894e-09	13	89815451	R	I		IGR	opensea	IGR-opensea
cg13065577	0.0371521	0.843306	-0.806154	2.06788e-11	9.47894e-09	13	90014513	F	II		IGR	shore	IGR-shore	chr13:90015412-90015775
cg20647888	0.0565712	0.588525	-0.531954	2.07199e-11	9.48728e-09	10	13043954	F	II	CCDC3	TSS1500	shore	TSS1500-shore	chr10:13043094-13043781
cg20846212	0.0249548	0.630532	-0.605578	2.07691e-11	9.49933e-09	1	236444798	F	I	ERO1LB	Body	island	Body-island	chr1:236444603-236445700
cg14192081	0.647399	0.026204	0.621195	2.08022e-11	9.5007e-09	14	62519784	F	II	SYT16	Body	shelf	Body-shelf	chr14:62523575-62523786
cg16587066	0.803117	0.224454	0.578663	2.08178e-11	9.5007e-09	2	48845068	F	II	GTF2A1L	Body	shore	Body-shore	chr2:48844751-48844985
cg19099796	0.605675	0.0357544	0.56992	2.08645e-11	9.50701e-09	1	221052718	F	II	HLX	TSS200	island	TSS200-island	chr1:221051966-221053673
cg10158886	0.136155	0.9179	-0.781745	2.08818e-11	9.50701e-09	6	7728986	F	II	BMP6	Body	island	Body-island	chr6:7728885-7729108
cg10264687	0.957312	0.447067	0.510245	2.09003e-11	9.50701e-09	16	51147461	R	II		IGR	shore	IGR-shore	chr16:51147490-51147944
cg13636373	0.559455	0.00931047	0.550144	2.09463e-11	9.5175e-09	6	57037092	R	I	BAG2	TSS200	island	TSS200-island	chr6:57036954-57037731
cg03228893	0.496934	0.971523	-0.474589	2.0982e-11	9.52332e-09	19	17400502	R	II		IGR	shelf	IGR-shelf	chr19:17403039-17403570
cg06704518	0.314923	0.927205	-0.612283	2.10908e-11	9.56224e-09	8	11565530	F	II	GATA4	5'UTR	island	5'UTR-island	chr8:11565217-11567212
cg08009265	0.856303	0.138204	0.718099	2.11478e-11	9.57035e-09	1	153044457	F	II	SPRR2B	TSS1500	opensea	TSS1500-opensea
cg21984020	0.951192	0.137813	0.813379	2.11654e-11	9.57035e-09	7	31230577	R	II		IGR	shelf	IGR-shelf	chr7:31232677-31232900
cg23424273	0.95195	0.169016	0.782934	2.11778e-11	9.57035e-09	6	78173227	R	I	HTR1B	TSS200	island	TSS200-island	chr6:78172231-78174088
cg13100089	0.882225	0.392283	0.489941	2.12351e-11	9.58342e-09	2	31357523	R	II	GALNT14	Body	shelf	Body-shelf	chr2:31360321-31361821
cg01284709	0.788379	0.0530967	0.735282	2.12529e-11	9.58342e-09	11	104972078	R	II	CARD17	Body	opensea	Body-opensea
cg24059119	0.128245	0.939887	-0.811642	2.12954e-11	9.58771e-09	19	30715575	R	I		IGR	island	IGR-island	chr19:30715549-30715753
cg09879107	0.9067	0.0701799	0.83652	2.13219e-11	9.58771e-09	6	88862190	R	II	CNR1	5'UTR	opensea	5'UTR-opensea
cg11210703	0.552946	0.0417606	0.511186	2.13317e-11	9.58771e-09	4	22693739	F	II	GBA3	TSS1500	opensea	TSS1500-opensea
cg01088572	0.919061	0.310134	0.608927	2.13946e-11	9.6056e-09	6	142622918	R	II	GPR126	TSS200	island	TSS200-island	chr6:142622583-142623453
cg03138863	0.948962	0.335138	0.613824	2.14866e-11	9.63647e-09	12	10978947	R	II	TAS2R10	TSS200	opensea	TSS200-opensea
cg15626715	0.948462	0.368961	0.579501	2.16116e-11	9.67671e-09	5	104728220	R	II		IGR	opensea	IGR-opensea
cg10659805	0.928199	0.344365	0.583833	2.16229e-11	9.67671e-09	7	96631680	F	I	DLX6AS	Body	island	Body-island	chr7:96631383-96631800
cg22457769	0.815504	0.0353554	0.780148	2.16629e-11	9.68327e-09	8	144822917	F	I		IGR	shore	IGR-shore	chr8:144822011-144822805
cg24561641	0.949624	0.336819	0.612805	2.16968e-11	9.68327e-09	11	16533876	R	II		IGR	opensea	IGR-opensea
cg06330323	0.828973	0.0215313	0.807442	2.17284e-11	9.68327e-09	16	2132315	R	I	TSC2	Body	shore	Body-shore	chr16:2134259-2134632
cg10693616	0.381796	0.954985	-0.573189	2.17308e-11	9.68327e-09	17	7982670	F	I	ALOX12B	Body	island	Body-island	chr17:7982631-7983560
cg08919597	0.949348	0.0422635	0.907084	2.18287e-11	9.71645e-09	6	138194824	F	II	TNFAIP3	Body	opensea	Body-opensea
cg26557744	0.700422	0.0469566	0.653466	2.18898e-11	9.73324e-09	3	116515339	F	II		IGR	opensea	IGR-opensea
cg16664455	0.85768	0.0233762	0.834303	2.19166e-11	9.7347e-09	4	94125068	F	II	GRID2	Body	opensea	Body-opensea
cg14454907	0.146708	0.968683	-0.821975	2.19566e-11	9.73726e-09	2	177022285	R	II		IGR	shelf	IGR-shelf	chr2:177024501-177025692
cg20866193	0.122553	0.953507	-0.830954	2.19692e-11	9.73726e-09	13	93118732	F	II	GPC5	Body	opensea	Body-opensea
cg14961690	0.90504	0.0275757	0.877464	2.19988e-11	9.73999e-09	11	103572029	F	II		IGR	opensea	IGR-opensea
cg09810961	0.794929	0.0414126	0.753516	2.20328e-11	9.74465e-09	10	1850372	F	II		IGR	opensea	IGR-opensea
cg16573328	0.877546	0.267873	0.609674	2.2094e-11	9.74848e-09	2	185463588	R	I	ZNF804A	1stExon	island	1stExon-island	chr2:185463208-185463589
cg09368936	0.790473	0.18987	0.600604	2.21117e-11	9.74848e-09	2	43019819	F	I	HAAO	TSS200	island	TSS200-island	chr2:43019665-43020509
cg18417953	0.792832	0.217767	0.575065	2.21156e-11	9.74848e-09	18	55097461	R	I		IGR	shore	IGR-shore	chr18:55094825-55096310
cg08596486	0.124392	0.697185	-0.572793	2.21538e-11	9.74848e-09	8	12938311	F	II		IGR	opensea	IGR-opensea
cg02436788	0.921428	0.00822443	0.913204	2.22159e-11	9.74848e-09	17	15245089	F	I	TEKT3	TSS200	island	TSS200-island	chr17:15244705-15245126
cg27279301	0.0272001	0.775198	-0.747998	2.22318e-11	9.74848e-09	14	105945287	F	I	CRIP2	Body	island	Body-island	chr14:105944421-105945700
cg17508941	0.0691319	0.683865	-0.614733	2.22799e-11	9.74848e-09	7	19183280	F	II		IGR	shore	IGR-shore	chr7:19184221-19184686
cg07628769	0.0628255	0.552954	-0.490128	2.23085e-11	9.74848e-09	2	241076208	R	I	MYEOV2	TSS1500	shore	TSS1500-shore	chr2:241075403-241075916
cg14480449	0.799466	0.0668115	0.732654	2.23299e-11	9.74848e-09	14	105933035	F	II	MTA1	Body	island	Body-island	chr14:105932793-105933036
cg06314872	0.957784	0.155491	0.802293	2.23535e-11	9.74848e-09	16	66638702	F	I	CMTM3	5'UTR	island	5'UTR-island	chr16:66638254-66639561
cg24642064	0.76042	0.138767	0.621653	2.2391e-11	9.74848e-09	1	3056951	R	II	PRDM16	Body	shore	Body-shore	chr1:3056541-3056772
cg02137691	0.099789	0.911597	-0.811808	2.23957e-11	9.74848e-09	4	1805671	F	II	FGFR3	Body	island	Body-island	chr4:1803076-1805672
cg24358781	0.254182	0.793799	-0.539616	2.24146e-11	9.74848e-09	1	178067721	F	II	RASAL2	Body	shelf	Body-shelf	chr1:178062712-178063846
cg24082037	0.520054	0.0433801	0.476674	2.24437e-11	9.74848e-09	10	2005835	R	II		IGR	opensea	IGR-opensea
cg02011430	0.853645	0.0407097	0.812935	2.24588e-11	9.74848e-09	16	85010597	R	II	ZDHHC7	Body	opensea	Body-opensea
cg01231009	0.641754	0.122704	0.51905	2.24678e-11	9.74848e-09	8	130641185	R	II		IGR	opensea	IGR-opensea
cg12356890	0.0330524	0.782751	-0.749698	2.24706e-11	9.74848e-09	10	11059727	R	I	CUGBP2	Body	island	Body-island	chr10:11059442-11060524
cg26268145	0.778695	0.122956	0.65574	2.24868e-11	9.74848e-09	11	72301724	F	I	PDE2A	Body	island	Body-island	chr11:72301302-72301746
cg19863210	0.0156824	0.485792	-0.470109	2.25076e-11	9.74848e-09	8	142139002	R	I	DENND3	5'UTR	island	5'UTR-island	chr8:142138208-142139342
cg01518723	0.962585	0.338787	0.623797	2.25109e-11	9.74848e-09	17	46131583	R	II	NFE2L1	Body	opensea	Body-opensea
cg25057157	0.389868	0.919725	-0.529857	2.26191e-11	9.78164e-09	8	1385462	F	II		IGR	shore	IGR-shore	chr8:1385205-1385432
cg10566012	0.53843	0.0135629	0.524867	2.26346e-11	9.78164e-09	13	40121146	R	II	LHFP	Body	opensea	Body-opensea
cg18585722	0.0489517	0.710475	-0.661523	2.26768e-11	9.78852e-09	15	99091410	F	I		IGR	island	IGR-island	chr15:99091355-99091812
cg05520050	0.635164	0.0243166	0.610847	2.27311e-11	9.78852e-09	2	150624507	F	II		IGR	opensea	IGR-opensea
cg21783442	0.895651	0.18327	0.712382	2.27359e-11	9.78852e-09	1	201923663	F	II	TIMM17A	TSS1500	shore	TSS1500-shore	chr1:201924336-201925053
cg04077199	0.848579	0.112435	0.736144	2.27448e-11	9.78852e-09	22	24989175	F	I	GGT1	5'UTR	island	5'UTR-island	chr22:24988593-24989279
cg02215603	0.736751	0.0417537	0.694997	2.27786e-11	9.79112e-09	4	145595888	R	II	HHIP	Body	opensea	Body-opensea
cg05906024	0.970856	0.307138	0.663718	2.2798e-11	9.79112e-09	5	168271859	F	II	SLIT3	Body	opensea	Body-opensea
cg11007759	0.984116	0.251293	0.732823	2.28476e-11	9.80229e-09	2	14774786	R	I	FAM84A	Body	island	Body-island	chr2:14772377-14775809
cg16961528	0.795951	0.0220474	0.773903	2.29482e-11	9.82838e-09	4	93224058	R	II	GRID2	TSS1500	shelf	TSS1500-shelf	chr4:93226348-93227007
cg16648094	0.936705	0.0880992	0.848606	2.29727e-11	9.82838e-09	8	62412760	R	II	CLVS1	3'UTR	opensea	3'UTR-opensea
cg22625415	0.0162294	0.685627	-0.669397	2.29794e-11	9.82838e-09	5	52084413	R	II	ITGA1	Body	shore	Body-shore	chr5:52083946-52084287
cg00846554	0.911919	0.425391	0.486527	2.30963e-11	9.84473e-09	6	12748001	F	II	PHACTR1	Body	shore	Body-shore	chr6:12749877-12750499
cg22268231	0.88215	0.335222	0.546929	2.31466e-11	9.84473e-09	19	50922484	R	II	SPIB	Body	opensea	Body-opensea
cg11740103	0.0347086	0.506849	-0.47214	2.31614e-11	9.84473e-09	7	150020945	F	II	ACTR3C	TSS200	shore	TSS200-shore	chr7:150019950-150020752
cg09793988	0.0250297	0.583615	-0.558585	2.31796e-11	9.84473e-09	16	55543053	R	II	LPCAT2	1stExon	island	1stExon-island	chr16:55542920-55543274
cg12875720	0.0519503	0.849276	-0.797326	2.3219e-11	9.84473e-09	14	85983929	R	II		IGR	opensea	IGR-opensea
cg19404190	0.644193	0.062056	0.582137	2.32573e-11	9.84473e-09	5	147692173	F	II	SPINK7	Body	opensea	Body-opensea
cg02955631	0.659753	0.0371068	0.622646	2.32619e-11	9.84473e-09	11	119293601	F	I	THY1	5'UTR	island	5'UTR-island	chr11:119293320-119293943
cg02452460	0.808261	0.0334038	0.774857	2.3265e-11	9.84473e-09	10	2056700	F	II		IGR	opensea	IGR-opensea
cg26151000	0.906233	0.0812212	0.825012	2.33093e-11	9.84473e-09	1	35450650	R	II		IGR	island	IGR-island	chr1:35450649-35451037
cg25083484	0.953378	0.0696693	0.883708	2.33221e-11	9.84473e-09	5	23384883	R	II		IGR	opensea	IGR-opensea
cg24060527	0.952144	0.403093	0.549051	2.33469e-11	9.84473e-09	17	9066156	F	I	NTN1	Body	island	Body-island	chr17:9066152-9066388
cg04070122	0.0534803	0.781242	-0.727761	2.335e-11	9.84473e-09	X	154493215	F	II	RAB39B	Body	shore	Body-shore	chrX:154493303-154493907
cg23934139	0.967517	0.262713	0.704804	2.33756e-11	9.84473e-09	10	1726109	R	II	ADARB2	Body	opensea	Body-opensea
cg06168021	0.765312	0.0479439	0.717368	2.33756e-11	9.84473e-09	18	75399320	R	II		IGR	shelf	IGR-shelf	chr18:75402320-75402579
cg17391194	0.855713	0.327227	0.528486	2.3385e-11	9.84473e-09	11	82401662	R	II		IGR	shore	IGR-shore	chr11:82400585-82400858
cg13655566	0.965472	0.407622	0.557851	2.33969e-11	9.84473e-09	9	78536245	R	II	PCSK5	Body	opensea	Body-opensea
cg18582260	0.947298	0.235309	0.71199	2.34963e-11	9.87655e-09	13	25085301	R	I	PARP4	5'UTR	shore	5'UTR-shore	chr13:25086522-25087067
cg21757872	0.642518	0.0762738	0.566244	2.36428e-11	9.91425e-09	12	107974453	R	I	BTBD11	TSS200	shore	TSS200-shore	chr12:107974842-107975305
cg26606327	0.110145	0.926852	-0.816707	2.36511e-11	9.91425e-09	7	98972104	F	II	ARPC1B	TSS1500	island	TSS1500-island	chr7:98971649-98973170
cg17561241	0.0490011	0.63467	-0.585669	2.36576e-11	9.91425e-09	12	54070294	F	I	ATP5G2	1stExon	shore	1stExon-shore	chr12:54071053-54071265
cg18166376	0.935242	0.345673	0.589569	2.37228e-11	9.93155e-09	3	71180064	F	II	FOXP1	Body	opensea	Body-opensea
cg19239230	0.0698866	0.780788	-0.710902	2.37643e-11	9.93263e-09	1	240938945	F	II	RGS7	3'UTR	opensea	3'UTR-opensea
cg06086611	0.107269	0.730268	-0.622999	2.37733e-11	9.93263e-09	1	240657139	R	II	GREM2	5'UTR	shore	5'UTR-shore	chr1:240656253-240656720
cg26918935	0.949773	0.252348	0.697425	2.38729e-11	9.93527e-09	13	108920801	R	II	TNFSF13B	TSS1500	opensea	TSS1500-opensea
cg14816482	0.316975	0.932861	-0.615887	2.38918e-11	9.93527e-09	10	12390916	R	I	CAMK1D	TSS1500	island	TSS1500-island	chr10:12390802-12392589
cg01246716	0.962878	0.20141	0.761468	2.39103e-11	9.93527e-09	6	114176300	F	I		IGR	shelf	IGR-shelf	chr6:114179734-114181226
cg09024791	0.962474	0.269067	0.693407	2.39337e-11	9.93527e-09	1	176998869	F	II	MIR488	TSS1500	opensea	TSS1500-opensea
cg27039898	0.897298	0.11896	0.778337	2.39383e-11	9.93527e-09	17	79799411	R	I		IGR	island	IGR-island	chr17:79799286-79799624
cg21718276	0.93288	0.402732	0.530149	2.39646e-11	9.93527e-09	19	17949299	R	II	JAK3	Body	shelf	Body-shelf	chr19:17952196-17953474
cg00508975	0.739028	0.075636	0.663392	2.40014e-11	9.93527e-09	3	26666151	R	II	LRRC3B	5'UTR	island	5'UTR-island	chr3:26665950-26666164
cg10541534	0.961824	0.312992	0.648832	2.4007e-11	9.93527e-09	4	140429995	R	II	SETD7	3'UTR	opensea	3'UTR-opensea
cg21548813	0.0205182	0.58735	-0.566832	2.40361e-11	9.93527e-09	6	291882	R	II	DUSP22	TSS1500	shore	TSS1500-shore	chr6:291948-292839
cg11249835	0.952279	0.227218	0.725061	2.40411e-11	9.93527e-09	12	70824419	R	II	KCNMB4	Body	opensea	Body-opensea
cg25353990	0.664861	0.0175581	0.647303	2.40699e-11	9.93527e-09	5	158164199	R	II	EBF1	Body	opensea	Body-opensea
cg05583608	0.951232	0.294663	0.656569	2.40922e-11	9.93527e-09	16	51147536	R	I		IGR	island	IGR-island	chr16:51147490-51147944
cg17789713	0.0437489	0.900728	-0.856979	2.41323e-11	9.93527e-09	2	164571035	R	II	FIGN	Body	opensea	Body-opensea
cg17775989	0.924235	0.191396	0.732839	2.41359e-11	9.93527e-09	12	5566384	R	II	NTF3	Body	opensea	Body-opensea
cg08629884	0.968507	0.149951	0.818556	2.41384e-11	9.93527e-09	4	1719983	R	I	TMEM129	Body	shelf	Body-shelf	chr4:1722179-1723850
cg12664209	0.395002	0.946626	-0.551624	2.41869e-11	9.94535e-09	20	13200954	F	I	ISM1	TSS1500	island	TSS1500-island	chr20:13200670-13202616
cg25920406	0.607067	0.113485	0.493583	2.42887e-11	9.97736e-09	10	35929369	F	I	FZD8	1stExon	island	1stExon-island	chr10:35928501-35931893
cg23605278	0.37752	0.960841	-0.58332	2.43535e-11	9.98372e-09	13	52702460	F	I	NEK5	5'UTR	shore	5'UTR-shore	chr13:52702773-52703387
cg17423071	0.943964	0.12263	0.821334	2.4393e-11	9.98372e-09	10	67679803	F	II	CTNNA3	3'UTR	opensea	3'UTR-opensea
cg03487276	0.0969271	0.872701	-0.775774	2.44173e-11	9.98372e-09	16	68563106	R	II		IGR	shore	IGR-shore	chr16:68563759-68564281
cg06760518	0.281707	0.847114	-0.565408	2.44569e-11	9.98372e-09	2	237087777	F	II		IGR	island	IGR-island	chr2:237086727-237088463
cg19371349	0.104511	0.739202	-0.634691	2.44612e-11	9.98372e-09	4	174254281	R	II	HMGB2	Body	shore	Body-shore	chr4:174254683-174256538
cg25122699	0.0188564	0.555072	-0.536215	2.4463e-11	9.98372e-09	5	173314531	F	II	CPEB4	TSS1500	shore	TSS1500-shore	chr5:173314931-173315979
cg25635144	0.964636	0.465974	0.498662	2.44725e-11	9.98372e-09	3	42814793	R	I	CCDC13	TSS200	island	TSS200-island	chr3:42814567-42814893
cg02916932	0.0168467	0.561593	-0.544747	2.4584e-11	1.00043e-08	16	57318880	R	I	PLLP	TSS1500	island	TSS1500-island	chr16:57317967-57318964
cg19795996	0.135756	0.810156	-0.6744	2.46005e-11	1.00043e-08	2	145230271	F	II	ZEB2	Body	opensea	Body-opensea
cg02950608	0.861443	0.158261	0.703181	2.46134e-11	1.00043e-08	18	75400720	F	II		IGR	shore	IGR-shore	chr18:75402320-75402579
cg10081941	0.216427	0.94873	-0.732303	2.46231e-11	1.00043e-08	2	189269489	F	II	GULP1	5'UTR	opensea	5'UTR-opensea
cg07937999	0.977943	0.0426255	0.935318	2.46663e-11	1.00043e-08	14	28157326	R	II		IGR	opensea	IGR-opensea
cg24366168	0.963065	0.465513	0.497552	2.46676e-11	1.00043e-08	19	3097712	R	I	GNA11	Body	island	Body-island	chr19:3097564-3097793
cg24389102	0.161328	0.883672	-0.722344	2.46924e-11	1.00047e-08	6	128759061	F	II	PTPRK	Body	opensea	Body-opensea
cg04123507	0.458129	0.939302	-0.481173	2.4728e-11	1.00093e-08	12	52695270	F	II	KRT86	TSS1500	shore	TSS1500-shore	chr12:52695727-52696004
cg17376960	0.17535	0.927738	-0.752388	2.47747e-11	1.00184e-08	17	7197987	F	I	YBX2	TSS200	island	TSS200-island	chr17:7197431-7198417
cg09146232	0.786119	0.0912462	0.694872	2.48212e-11	1.0021e-08	17	64672129	F	II	PRKCA	Body	opensea	Body-opensea
cg12219311	0.377062	0.919756	-0.542695	2.48293e-11	1.0021e-08	19	1993100	R	I	BTBD2	Body	island	Body-island	chr19:1993000-1993273
cg25503149	0.581521	0.0383812	0.54314	2.48808e-11	1.00272e-08	17	6160770	R	II		IGR	opensea	IGR-opensea
cg16104384	0.922092	0.198056	0.724036	2.4893e-11	1.00272e-08	22	49935689	F	I		IGR	shore	IGR-shore	chr22:49934661-49935380
cg12869334	0.978301	0.245061	0.73324	2.49622e-11	1.00453e-08	8	37699360	F	I	GPR124	Body	island	Body-island	chr8:37698846-37699931
cg03663955	0.700956	0.0404966	0.660459	2.50298e-11	1.00498e-08	14	101527688	R	II	MIR377	TSS1500	shelf	TSS1500-shelf	chr14:101531643-101532384
cg14777507	0.918625	0.385503	0.533122	2.50574e-11	1.00498e-08	4	93103772	F	I		IGR	island	IGR-island	chr4:93103617-93103953
cg25086418	0.0846171	0.749002	-0.664385	2.50666e-11	1.00498e-08	8	13135151	R	II	DLC1	Body	shore	Body-shore	chr8:13133842-13134312
cg23624321	0.281791	0.800932	-0.519141	2.50701e-11	1.00498e-08	11	36532423	R	II	TRAF6	TSS1500	shore	TSS1500-shore	chr11:36531167-36531915
cg22802812	0.946356	0.236493	0.709863	2.51939e-11	1.00897e-08	11	83984291	R	II	DLG2	1stExon	opensea	1stExon-opensea
cg19477793	0.909233	0.0561511	0.853082	2.52369e-11	1.00922e-08	17	52027331	F	II		IGR	opensea	IGR-opensea
cg08697503	0.216128	0.913469	-0.697341	2.52487e-11	1.00922e-08	2	223166946	R	II	CCDC140	5'UTR	shore	5'UTR-shore	chr2:223167205-223167560
cg06800235	0.863435	0.0813989	0.782036	2.53095e-11	1.01019e-08	1	7692367	F	I	CAMTA1	Body	opensea	Body-opensea
cg22795586	0.902655	0.157985	0.74467	2.53217e-11	1.01019e-08	1	170629555	R	I		IGR	shore	IGR-shore	chr1:170630456-170630851
cg15319311	0.888257	0.0500879	0.838169	2.54775e-11	1.01543e-08	4	145568991	R	II	HHIP	Body	shore	Body-shore	chr4:145566242-145567413
cg17586988	0.587368	0.0633502	0.524018	2.55331e-11	1.01598e-08	18	5892245	F	II	TMEM200C	TSS200	shore	TSS200-shore	chr18:5890292-5891682
cg16392213	0.227539	0.856488	-0.628949	2.55432e-11	1.01598e-08	7	121943990	R	I	FEZF1	Body	island	Body-island	chr7:121943867-121944538
cg04144365	0.0429481	0.880653	-0.837705	2.55647e-11	1.01598e-08	2	188483530	R	II		IGR	opensea	IGR-opensea
cg01200585	0.0245768	0.555747	-0.53117	2.56267e-11	1.0169e-08	1	228362443	R	II	C1orf69	Body	island	Body-island	chr1:228362442-228362691
cg06623698	0.0864945	0.884033	-0.797539	2.56545e-11	1.0169e-08	6	34434325	R	I	PACSIN1	5'UTR	island	5'UTR-island	chr6:34433411-34434371
cg26338453	0.257162	0.968677	-0.711515	2.5671e-11	1.0169e-08	15	82340023	F	I		IGR	shore	IGR-shore	chr15:82335472-82339937
cg25319791	0.202568	0.869422	-0.666854	2.56857e-11	1.0169e-08	1	165345657	F	II		IGR	opensea	IGR-opensea
cg26120971	0.819858	0.0597107	0.760147	2.57849e-11	1.01725e-08	8	118676025	R	II		IGR	opensea	IGR-opensea
cg11117878	0.885077	0.0610447	0.824032	2.57972e-11	1.01725e-08	7	35294949	F	II	TBX20	TSS1500	shore	TSS1500-shore	chr7:35296921-35298218
cg01485627	0.48326	0.968058	-0.484797	2.58051e-11	1.01725e-08	14	86089263	F	II	FLRT2	Body	opensea	Body-opensea
cg06734250	0.0186802	0.630295	-0.611615	2.5807e-11	1.01725e-08	18	31802071	R	II	NOL4	Body	shore	Body-shore	chr18:31802358-31803792
cg19596204	0.912358	0.109642	0.802716	2.5817e-11	1.01725e-08	19	18548583	R	I	ISYNA1	Body	island	Body-island	chr19:18543828-18549161
cg27632911	0.335461	0.942668	-0.607207	2.59868e-11	1.02297e-08	20	34205182	R	I	SPAG4	Body	island	Body-island	chr20:34204987-34205269
cg25039498	0.507772	0.0151767	0.492595	2.6013e-11	1.02303e-08	10	118015561	F	II	GFRA1	Body	opensea	Body-opensea
cg11144436	0.595604	0.025134	0.57047	2.60399e-11	1.02307e-08	17	50008372	F	II	CA10	Body	opensea	Body-opensea
cg00071950	0.0328949	0.563172	-0.530277	2.60634e-11	1.02307e-08	4	10020882	R	II	SLC2A9	Body	island	Body-island	chr4:10020481-10021026
cg20585410	0.872385	0.0768686	0.795516	2.61563e-11	1.02414e-08	X	110654569	F	II	DCX	5'UTR	opensea	5'UTR-opensea
cg18907656	0.692922	0.106355	0.586566	2.61742e-11	1.02414e-08	8	30888925	F	II	PURG	Body	opensea	Body-opensea
cg18810026	0.2098	0.74379	-0.533989	2.61937e-11	1.02414e-08	17	40428970	R	II	STAT5B	TSS1500	island	TSS1500-island	chr17:40427951-40429036
cg13855666	0.0847623	0.700291	-0.615528	2.62017e-11	1.02414e-08	13	68343971	R	II		IGR	opensea	IGR-opensea
cg13667739	0.0891466	0.767511	-0.678364	2.62139e-11	1.02414e-08	14	105944604	F	II	CRIP2	Body	island	Body-island	chr14:105944421-105945700
cg02229095	0.055892	0.96144	-0.905548	2.62501e-11	1.02418e-08	8	146011663	F	II	ZNF34	5'UTR	shore	5'UTR-shore	chr8:146012190-146012913
cg03217795	0.38781	0.9016	-0.51379	2.63085e-11	1.02418e-08	16	23847556	F	I	PRKCB	1stExon	island	1stExon-island	chr16:23846941-23848102
cg07653640	0.0731123	0.796186	-0.723073	2.63543e-11	1.02418e-08	X	110038954	F	I	CHRDL1	5'UTR	island	5'UTR-island	chrX:110038946-110039370
cg16046586	0.123245	0.919119	-0.795874	2.63584e-11	1.02418e-08	3	427757	R	II	CHL1	Body	opensea	Body-opensea
cg25677261	0.956254	0.179513	0.776741	2.63636e-11	1.02418e-08	15	102009856	R	I	PCSK6	Body	opensea	Body-opensea
cg17202519	0.895497	0.198909	0.696588	2.64096e-11	1.02418e-08	11	84634581	F	I	DLG2	TSS200	opensea	TSS200-opensea
cg18416585	0.889925	0.0510317	0.838893	2.64275e-11	1.02418e-08	4	62756100	F	II	LPHN3	Body	opensea	Body-opensea
cg16448399	0.412645	0.917865	-0.50522	2.64345e-11	1.02418e-08	18	3880076	R	I	DLGAP1	1stExon	island	1stExon-island	chr18:3879202-3880087
cg00343312	0.0291624	0.564553	-0.535391	2.64369e-11	1.02418e-08	7	84816338	R	II		IGR	shore	IGR-shore	chr7:84814839-84816242
cg05874561	0.0236642	0.591158	-0.567494	2.6473e-11	1.02463e-08	4	154709828	R	II	SFRP2	1stExon	island	1stExon-island	chr4:154709512-154710827
cg16837441	0.525877	0.030704	0.495173	2.65564e-11	1.0269e-08	20	43935222	R	I	MATN4	5'UTR	island	5'UTR-island	chr20:43935199-43935633
cg20253561	0.0183879	0.533583	-0.515195	2.67236e-11	1.03208e-08	1	237916368	F	II	RYR2	Body	opensea	Body-opensea
cg03474687	0.810182	0.344733	0.465449	2.67461e-11	1.03208e-08	14	104179160	F	II	XRCC3	5'UTR	shelf	5'UTR-shelf	chr14:104181378-104182952
cg21890309	0.713658	0.0285682	0.685089	2.6765e-11	1.03208e-08	19	58607035	R	I	ZSCAN18	Body	shelf	Body-shelf	chr19:58609338-58609988
cg05010179	0.0842789	0.739726	-0.655448	2.68532e-11	1.03393e-08	15	75018495	R	I	CYP1A1	TSS1500	island	TSS1500-island	chr15:75018186-75019336
cg16489586	0.751365	0.0389402	0.712425	2.69135e-11	1.03393e-08	14	51027964	R	II	ATL1	Body	shore	Body-shore	chr14:51026872-51027570
cg26328510	0.0920213	0.721488	-0.629466	2.69337e-11	1.03393e-08	10	11059718	R	I	CUGBP2	Body	island	Body-island	chr10:11059442-11060524
cg05229989	0.79239	0.0435076	0.748883	2.69374e-11	1.03393e-08	17	49724713	F	II	CA10	Body	opensea	Body-opensea
cg16639185	0.178504	0.899481	-0.720977	2.69375e-11	1.03393e-08	1	206786178	R	II	LGTN	TSS1500	shore	TSS1500-shore	chr1:206785804-206786030
cg11911122	0.343154	0.9605	-0.617346	2.69923e-11	1.03508e-08	8	71316769	F	II	NCOA2	TSS1500	island	TSS1500-island	chr8:71314145-71316770
cg27109043	0.0622584	0.645988	-0.58373	2.70398e-11	1.03594e-08	8	142247864	F	II		IGR	opensea	IGR-opensea
cg16306078	0.865972	0.104108	0.761863	2.72382e-11	1.04258e-08	6	126000798	F	II		IGR	opensea	IGR-opensea
cg03520938	0.63682	0.0652039	0.571616	2.73193e-11	1.04473e-08	8	21961713	R	I	FAM160B2	3'UTR	opensea	3'UTR-opensea
cg18466965	0.236461	0.973807	-0.737346	2.73452e-11	1.04475e-08	12	117628589	R	II	FBXO21	TSS1500	shore	TSS1500-shore	chr12:117627650-117628488
cg01337207	0.915264	0.146342	0.768921	2.73981e-11	1.04581e-08	6	32063835	F	I	TNXB	Body	island	Body-island	chr6:32063533-32065044
cg05729015	0.0262748	0.785728	-0.759453	2.75662e-11	1.05126e-08	10	10135225	F	II		IGR	opensea	IGR-opensea
cg23881902	0.0886853	0.786138	-0.697453	2.76745e-11	1.05442e-08	2	242212470	F	I	HDLBP	5'UTR	shore	5'UTR-shore	chr2:242211289-242212308
cg08145381	0.872817	0.198571	0.674246	2.77019e-11	1.0545e-08	14	75172505	R	II	KIAA0317	5'UTR	opensea	5'UTR-opensea
cg19442769	0.315621	0.849794	-0.534174	2.78079e-11	1.05757e-08	5	174134737	R	II		IGR	opensea	IGR-opensea
cg27336261	0.837259	0.11802	0.719239	2.78912e-11	1.05902e-08	10	1975562	R	II		IGR	opensea	IGR-opensea
cg25580656	0.915956	0.167186	0.748769	2.7915e-11	1.05902e-08	14	104197160	R	I	ZFYVE21	Body	shelf	Body-shelf	chr14:104193901-104194627
cg09051192	0.212023	0.967267	-0.755244	2.79226e-11	1.05902e-08	8	10966192	F	II	XKR6	Body	opensea	Body-opensea
cg06903569	0.747707	0.0271066	0.720601	2.79666e-11	1.05918e-08	6	28304108	F	II	ZNF323	1stExon	opensea	1stExon-opensea
cg05276408	0.950186	0.174241	0.775945	2.79779e-11	1.05918e-08	10	1994537	R	I		IGR	opensea	IGR-opensea
cg16646298	0.585613	0.043903	0.54171	2.8037e-11	1.06045e-08	6	30698987	R	I	FLOT1	Body	opensea	Body-opensea
cg19864490	0.0648512	0.909104	-0.844253	2.80789e-11	1.0605e-08	1	166136447	F	II	FAM78B	TSS1500	island	TSS1500-island	chr1:166134258-166136448
cg18805486	0.0517299	0.767845	-0.716115	2.80894e-11	1.0605e-08	8	12551033	F	I		IGR	opensea	IGR-opensea
cg24041338	0.727111	0.0402011	0.68691	2.8155e-11	1.06201e-08	1	175525106	R	II	TNR	5'UTR	opensea	5'UTR-opensea
cg19737037	0.0668101	0.65636	-0.58955	2.82121e-11	1.0632e-08	22	42322739	R	I	TNFRSF13C	1stExon	island	1stExon-island	chr22:42322043-42322909
cg19088984	0.659685	0.0641758	0.595509	2.82547e-11	1.06384e-08	5	100239319	R	II	ST8SIA4	TSS1500	shore	TSS1500-shore	chr5:100238722-100239138
cg08806496	0.0488272	0.4945	-0.445672	2.83179e-11	1.06464e-08	5	92918943	R	I	NR2F1	TSS200	shore	TSS200-shore	chr5:92919558-92921430
cg03406422	0.470272	0.0259021	0.44437	2.83271e-11	1.06464e-08	11	77850844	F	II	ALG8	TSS200	island	TSS200-island	chr11:77850482-77850845
cg06671387	0.103606	0.651117	-0.547511	2.8411e-11	1.06682e-08	4	141444896	R	II	ELMOD2	TSS1500	shore	TSS1500-shore	chr4:141445099-141445698
cg23051664	0.0372823	0.526318	-0.489036	2.84753e-11	1.06769e-08	8	23020966	F	II	TNFRSF10D	Body	shore	Body-shore	chr8:23021056-23021588
cg01770755	0.461144	0.0218443	0.4393	2.85248e-11	1.06769e-08	15	41914122	F	II		IGR	island	IGR-island	chr15:41913333-41914360
cg22484737	0.0518294	0.595243	-0.543413	2.85311e-11	1.06769e-08	7	115117568	R	II		IGR	opensea	IGR-opensea
cg04152629	0.0882972	0.726201	-0.637903	2.85367e-11	1.06769e-08	12	49211867	R	I	CACNB3	TSS1500	shore	TSS1500-shore	chr12:49212162-49212642
cg18206459	0.979257	0.458148	0.521109	2.85878e-11	1.06771e-08	2	208030726	R	II	KLF7	TSS200	shore	TSS200-shore	chr2:208030852-208031477
cg26083045	0.699152	0.0556127	0.643539	2.86106e-11	1.06771e-08	3	8560168	F	II	LMCD1	Body	opensea	Body-opensea
cg21502551	0.930742	0.435769	0.494973	2.86387e-11	1.06771e-08	13	97153748	F	II	HS6ST3	Body	opensea	Body-opensea
cg11071231	0.166341	0.705717	-0.539375	2.86404e-11	1.06771e-08	8	57069907	R	I		IGR	island	IGR-island	chr8:57069687-57070047
cg22768358	0.943276	0.200454	0.742822	2.87132e-11	1.06788e-08	11	113947148	F	II	ZBTB16	Body	opensea	Body-opensea
cg07392722	0.950818	0.0131934	0.937624	2.87184e-11	1.06788e-08	X	102317796	R	II	BEX1	3'UTR	shore	3'UTR-shore	chrX:102318601-102319304
cg16576811	0.753491	0.035875	0.717616	2.8722e-11	1.06788e-08	18	55888640	F	II	NEDD4L	5'UTR	opensea	5'UTR-opensea
cg06916011	0.0555135	0.483718	-0.428205	2.88362e-11	1.07011e-08	19	55594963	F	II	EPS8L1	Body	island	Body-island	chr19:55594784-55595086
cg19831369	0.751565	0.0618099	0.689755	2.88394e-11	1.07011e-08	22	26881026	F	II	HPS4	TSS1500	shore	TSS1500-shore	chr22:26879458-26879930
cg02577745	0.715677	0.118215	0.597462	2.88593e-11	1.07011e-08	14	101334582	F	II	MIR493	TSS1500	opensea	TSS1500-opensea
cg00977707	0.835141	0.129737	0.705404	2.89006e-11	1.07069e-08	3	11517830	R	II	ATG7	Body	opensea	Body-opensea
cg12114735	0.175716	0.78959	-0.613875	2.89392e-11	1.07116e-08	19	55668232	R	II	TNNI3	Body	island	Body-island	chr19:55667532-55668465
cg00863007	0.674139	0.181274	0.492865	2.90138e-11	1.07297e-08	7	28319676	R	II	LOC402644	TSS1500	opensea	TSS1500-opensea
cg03754605	0.951718	0.427473	0.524245	2.91472e-11	1.07447e-08	10	1402253	R	II	ADARB2	Body	shelf	Body-shelf	chr10:1404659-1406219
cg05871694	0.0403707	0.695727	-0.655357	2.916e-11	1.07447e-08	2	177053503	F	II	HOXD1	1stExon	island	1stExon-island	chr2:177052957-177054350
cg17191006	0.828075	0.103121	0.724954	2.91632e-11	1.07447e-08	12	45042313	F	II	NELL2	Body	opensea	Body-opensea
cg08965143	0.269145	0.933014	-0.663868	2.91857e-11	1.07447e-08	2	24308246	F	II	TP53I3	TSS1500	shore	TSS1500-shore	chr2:24307026-24307678
cg23501962	0.083522	0.541889	-0.458367	2.91946e-11	1.07447e-08	11	35440252	R	II	SLC1A2	Body	shore	Body-shore	chr11:35440375-35441882
cg01906015	0.078316	0.537873	-0.459557	2.92098e-11	1.07447e-08	8	63161579	R	I	NKAIN3	1stExon	island	1stExon-island	chr8:63160598-63162064
cg23900203	0.0452337	0.624203	-0.578969	2.93084e-11	1.07715e-08	12	127765331	R	I		IGR	island	IGR-island	chr12:127765276-127765515
cg04714787	0.928161	0.239303	0.688857	2.93789e-11	1.07879e-08	4	3881512	R	II		IGR	shelf	IGR-shelf	chr4:3878078-3878281
cg14454549	0.0402748	0.528805	-0.48853	2.9419e-11	1.0793e-08	X	41135632	F	II		IGR	island	IGR-island	chrX:41135116-41135669
cg22019970	0.224198	0.9547	-0.730503	2.98445e-11	1.09272e-08	1	26325198	R	II	PAFAH2	TSS1500	shore	TSS1500-shore	chr1:26324549-26324934
cg24011936	0.926769	0.262385	0.664385	2.98596e-11	1.09272e-08	14	54572859	R	II		IGR	opensea	IGR-opensea
cg02430797	0.366943	0.944591	-0.577648	2.98706e-11	1.09272e-08	10	50969719	R	I	OGDHL	5'UTR	island	5'UTR-island	chr10:50969658-50970605
cg01056808	0.922227	0.122566	0.799661	2.98899e-11	1.09272e-08	11	92085533	R	II	FAT3	1stExon	opensea	1stExon-opensea
cg00300879	0.734111	0.147185	0.586926	2.99343e-11	1.09338e-08	1	26503847	R	I	CNKSR1	TSS200	opensea	TSS200-opensea
cg26913155	0.872177	0.428422	0.443755	3.00094e-11	1.09516e-08	1	3128175	R	II	PRDM16	Body	opensea	Body-opensea
cg08058544	0.0375163	0.622976	-0.58546	3.01285e-11	1.09771e-08	2	237080267	R	I		IGR	island	IGR-island	chr2:237080188-237080432
cg21761639	0.808592	0.0472922	0.761299	3.0132e-11	1.09771e-08	7	31533786	F	II		IGR	opensea	IGR-opensea
cg26482305	0.95646	0.389158	0.567303	3.02445e-11	1.10084e-08	4	169552610	F	II	PALLD	Body	shore	Body-shore	chr4:169552716-169552947
cg18791205	0.030131	0.578458	-0.548327	3.02735e-11	1.10093e-08	7	19146324	R	II		IGR	shore	IGR-shore	chr7:19146923-19147308
cg23371436	0.920994	0.443284	0.47771	3.03233e-11	1.10177e-08	11	20111534	R	II	NAV2	Body	opensea	Body-opensea
cg09430518	0.950631	0.0955662	0.855065	3.03772e-11	1.10226e-08	8	118662568	R	II		IGR	opensea	IGR-opensea
cg13052965	0.0799548	0.611849	-0.531895	3.04147e-11	1.10226e-08	2	45237232	F	II	SIX2	TSS1500	island	TSS1500-island	chr2:45235511-45237792
cg08239297	0.501369	0.944786	-0.443416	3.04559e-11	1.10226e-08	19	14516545	F	II	CD97	Body	shore	Body-shore	chr19:14516726-14517464
cg21121336	0.0627236	0.653168	-0.590444	3.05011e-11	1.10226e-08	12	12849068	R	II	GPR19	1stExon	island	1stExon-island	chr12:12849067-12849270
cg26245936	0.0461816	0.943494	-0.897312	3.05278e-11	1.10226e-08	13	91624536	F	II		IGR	opensea	IGR-opensea
cg24376295	0.291194	0.965693	-0.6745	3.05279e-11	1.10226e-08	3	188665276	R	II		IGR	island	IGR-island	chr3:188665275-188665552
cg02976309	0.492267	0.979865	-0.487599	3.05321e-11	1.10226e-08	6	52441305	R	I	TRAM2	Body	island	Body-island	chr6:52441269-52441793
cg22352772	0.675746	0.0476152	0.62813	3.05514e-11	1.10226e-08	7	12151481	F	II		IGR	island	IGR-island	chr7:12151220-12151559
cg26477488	0.630924	0.132803	0.498121	3.05821e-11	1.10226e-08	5	153858936	F	I	HAND1	TSS1500	island	TSS1500-island	chr5:153857038-153859113
cg19095267	0.730696	0.0515939	0.679102	3.0602e-11	1.10226e-08	13	40107622	R	II	LHFP	Body	opensea	Body-opensea
cg01144764	0.107183	0.845174	-0.737991	3.06365e-11	1.10254e-08	10	121633063	F	I	C10orf119	TSS1500	island	TSS1500-island	chr10:121631654-121633104
cg26624672	0.906293	0.0573584	0.848934	3.07123e-11	1.10386e-08	X	99550869	R	II	PCDH19	3'UTR	opensea	3'UTR-opensea
cg17986992	0.871709	0.404535	0.467174	3.07295e-11	1.10386e-08	1	159825761	F	I	VSIG8	Body	shore	Body-shore	chr1:159824006-159825011
cg23328404	0.0378722	0.628042	-0.59017	3.07817e-11	1.10386e-08	8	19539991	F	II	CSGALNACT1	Body	opensea	Body-opensea
cg24983539	0.744635	0.027975	0.71666	3.07824e-11	1.10386e-08	11	99975877	F	II	CNTN5	Body	opensea	Body-opensea
cg00021786	0.0360436	0.838076	-0.802032	3.08059e-11	1.10386e-08	X	31090306	F	I	FTHL17	TSS200	island	TSS200-island	chrX:31089886-31090330
cg06030619	0.0775691	0.681879	-0.60431	3.08994e-11	1.10548e-08	16	30194484	R	II	CORO1A	TSS1500	shore	TSS1500-shore	chr16:30194747-30195357
cg17876595	0.950467	0.224169	0.726298	3.09046e-11	1.10548e-08	17	60447682	F	II	EFCAB3	1stExon	opensea	1stExon-opensea
cg18813959	0.829852	0.178652	0.6512	3.09495e-11	1.10614e-08	12	101600361	F	II	SLC5A8	Body	shelf	Body-shelf	chr12:101603387-101603933
cg20555682	0.107322	0.849462	-0.74214	3.10786e-11	1.10959e-08	11	8290308	F	I		IGR	island	IGR-island	chr11:8289532-8290322
cg16477774	0.069055	0.651702	-0.582647	3.10995e-11	1.10959e-08	11	65325249	R	I	LTBP3	1stExon	island	1stExon-island	chr11:65325081-65326209
cg19548181	0.806128	0.124883	0.681244	3.11779e-11	1.10961e-08	10	1609753	F	II	ADARB2	Body	opensea	Body-opensea
cg21152690	0.0325977	0.828699	-0.796101	3.12141e-11	1.10961e-08	12	81331660	R	I	LIN7A	1stExon	shore	1stExon-shore	chr12:81330608-81331514
cg03588357	0.0511202	0.570353	-0.519233	3.12214e-11	1.10961e-08	14	91720173	R	II	GPR68	1stExon	island	1stExon-island	chr14:91719576-91720228
cg08725840	0.0249608	0.533743	-0.508783	3.12558e-11	1.10961e-08	11	89224774	R	II	NOX4	5'UTR	shore	5'UTR-shore	chr11:89224416-89224718
cg03476195	0.104439	0.616899	-0.512461	3.12669e-11	1.10961e-08	4	113970745	R	II	ANK2	TSS200	opensea	TSS200-opensea
cg27198013	0.94758	0.330531	0.617049	3.12835e-11	1.10961e-08	17	17714293	R	I	RAI1	3'UTR	island	3'UTR-island	chr17:17712911-17714456
cg04567738	0.934566	0.38706	0.547506	3.12871e-11	1.10961e-08	1	91171013	F	II		IGR	shore	IGR-shore	chr1:91172102-91172771
cg06685391	0.0348316	0.563697	-0.528866	3.13933e-11	1.11242e-08	14	81903146	F	II		IGR	island	IGR-island	chr14:81902091-81903147
cg14505741	0.911367	0.282927	0.62844	3.1499e-11	1.11432e-08	4	1202780	R	II	LOC100130872-SPON2	TSS200	shore	TSS200-shore	chr4:1202956-1203200
cg27603366	0.145984	0.907512	-0.761528	3.15004e-11	1.11432e-08	2	173037734	F	II		IGR	island	IGR-island	chr2:173037307-173037735
cg12302182	0.519624	0.0519725	0.467652	3.15275e-11	1.11433e-08	15	95196461	R	II		IGR	opensea	IGR-opensea
cg11442280	0.047172	0.909958	-0.862786	3.16715e-11	1.1164e-08	2	164461604	R	II		IGR	opensea	IGR-opensea
cg06800301	0.343708	0.8651	-0.521392	3.16743e-11	1.1164e-08	1	16766912	F	II	NECAP2	TSS1500	shore	TSS1500-shore	chr1:16766998-16767803
cg27541349	0.105764	0.850088	-0.744325	3.1733e-11	1.1164e-08	1	6296337	R	I	ICMT	TSS1500	shore	TSS1500-shore	chr1:6295528-6296261
cg07699149	0.166889	0.975952	-0.809063	3.17331e-11	1.1164e-08	8	10987869	F	II	XKR6	Body	opensea	Body-opensea
cg06083330	0.0689183	0.523565	-0.454647	3.17408e-11	1.1164e-08	4	147561203	F	I	POU4F2	Body	island	Body-island	chr4:147559205-147561901
cg09024340	0.0239914	0.702395	-0.678404	3.17818e-11	1.1164e-08	3	55520476	R	I	WNT5A	Body	island	Body-island	chr3:55520226-55522344
cg16176379	0.0389765	0.587719	-0.548743	3.17946e-11	1.1164e-08	16	55543049	R	II	LPCAT2	1stExon	island	1stExon-island	chr16:55542920-55543274
cg18905866	0.862045	0.0529179	0.809127	3.18012e-11	1.1164e-08	5	127744238	R	II	FBN2	Body	opensea	Body-opensea
cg02078690	0.0740411	0.585965	-0.511924	3.19113e-11	1.11824e-08	11	122852454	R	I	BSX	TSS200	island	TSS200-island	chr11:122852411-122852699
cg25936839	0.0677879	0.5928	-0.525012	3.19306e-11	1.11824e-08	17	6555202	R	II	C17orf100	5'UTR	island	5'UTR-island	chr17:6554832-6555585
cg10824063	0.0612842	0.700346	-0.639062	3.19547e-11	1.11824e-08	11	20690934	F	II	NELL1	TSS200	island	TSS200-island	chr11:20690579-20691845
cg26024682	0.545362	0.0232407	0.522122	3.20037e-11	1.11824e-08	11	43581108	F	II	MIR670	TSS200	opensea	TSS200-opensea
cg05005301	0.452057	0.954405	-0.502349	3.20275e-11	1.11824e-08	1	110453107	F	I	CSF1	TSS200	shore	TSS200-shore	chr1:110453143-110453889
cg06684296	0.330246	0.806003	-0.475756	3.20277e-11	1.11824e-08	16	73247500	R	II		IGR	opensea	IGR-opensea
cg21107549	0.0409443	0.913554	-0.87261	3.20483e-11	1.11824e-08	6	28979307	R	I		IGR	island	IGR-island	chr6:28979246-28979499
cg20121715	0.950796	0.157872	0.792924	3.20691e-11	1.11824e-08	22	39640505	R	II	PDGFB	1stExon	island	1stExon-island	chr22:39638219-39640966
cg26396492	0.292144	0.831323	-0.539178	3.21148e-11	1.1189e-08	20	19915762	R	II	RIN2	Body	opensea	Body-opensea
cg03534360	0.968912	0.416645	0.552267	3.21694e-11	1.11926e-08	14	62550927	R	II	SYT16	Body	opensea	Body-opensea
cg22062537	0.0365152	0.526882	-0.490367	3.22287e-11	1.11926e-08	2	241076198	R	I	MYEOV2	TSS1500	shore	TSS1500-shore	chr2:241075403-241075916
cg00194126	0.906104	0.0605377	0.845566	3.22408e-11	1.11926e-08	2	157186312	R	II	NR4A2	Body	island	Body-island	chr2:157185557-157186355
cg19418951	0.918119	0.0367769	0.881342	3.22434e-11	1.11926e-08	3	185080816	R	II	MAP3K13	TSS200	opensea	TSS200-opensea
cg13521991	0.898117	0.0416353	0.856481	3.22598e-11	1.11926e-08	17	51900096	R	II	KIF2B	TSS200	opensea	TSS200-opensea
cg16987754	0.0637884	0.512034	-0.448246	3.2349e-11	1.12141e-08	7	155242911	F	I		IGR	island	IGR-island	chr7:155241323-155243757
cg26162554	0.718674	0.0456333	0.673041	3.23901e-11	1.1219e-08	5	42425093	F	I	GHR	5'UTR	shore	5'UTR-shore	chr5:42423530-42423740
cg01994205	0.0228316	0.594556	-0.571724	3.24327e-11	1.1223e-08	13	79177467	R	II	POU4F1	5'UTR	island	5'UTR-island	chr13:79175610-79177985
cg11723397	0.343257	0.943527	-0.60027	3.24558e-11	1.1223e-08	2	60962862	R	I		IGR	opensea	IGR-opensea
cg00653179	0.0768409	0.855984	-0.779143	3.25082e-11	1.12318e-08	1	240157611	R	II		IGR	shelf	IGR-shelf	chr1:240160837-240161616
cg21205654	0.317449	0.880574	-0.563125	3.25395e-11	1.12333e-08	X	118110766	R	I	LONRF3	Body	shore	Body-shore	chrX:118108502-118110559
cg17817168	0.224606	0.959234	-0.734628	3.25891e-11	1.12411e-08	12	22486454	R	II	ST8SIA1	Body	shore	Body-shore	chr12:22486835-22488666
cg05201477	0.0808328	0.921948	-0.841115	3.26718e-11	1.12434e-08	15	80696283	R	I	ARNT2	TSS1500	island	TSS1500-island	chr15:80696076-80697393
cg04898810	0.663214	0.137423	0.525791	3.26882e-11	1.12434e-08	6	78176473	R	II		IGR	shelf	IGR-shelf	chr6:78172231-78174088
cg04078118	0.45544	0.941722	-0.486282	3.26976e-11	1.12434e-08	22	40439969	R	II	TNRC6B	TSS1500	shore	TSS1500-shore	chr22:40440852-40441810
cg12978308	0.423786	0.960763	-0.536977	3.27179e-11	1.12434e-08	15	75639433	R	II	NEIL1	1stExon	shore	1stExon-shore	chr15:75639595-75640743
cg25716102	0.762974	0.0344047	0.728569	3.27312e-11	1.12434e-08	2	59156510	F	II		IGR	opensea	IGR-opensea
cg03976231	0.00937849	0.666625	-0.657246	3.27811e-11	1.12485e-08	1	19923490	R	II	C1orf151	1stExon	island	1stExon-island	chr1:19923341-19924002
cg15681628	0.0667315	0.782397	-0.715665	3.28612e-11	1.12485e-08	19	55866305	R	I	COX6B2	TSS200	island	TSS200-island	chr19:55865824-55866324
cg09194202	0.705139	0.0561744	0.648965	3.28906e-11	1.12485e-08	11	103910096	R	II	PDGFD	Body	shelf	Body-shelf	chr11:103907405-103907990
cg06217494	0.920662	0.246428	0.674234	3.28996e-11	1.12485e-08	4	156680769	F	II	GUCY1B3	Body	island	Body-island	chr4:156680095-156681386
cg11842610	0.172513	0.83967	-0.667157	3.2915e-11	1.12485e-08	10	118033762	F	I	GFRA1	TSS1500	island	TSS1500-island	chr10:118030732-118034230
cg08716013	0.0659191	0.720962	-0.655043	3.29421e-11	1.12485e-08	10	7290519	F	II	SFMBT2	Body	opensea	Body-opensea
cg17091361	0.915929	0.0231053	0.892823	3.29429e-11	1.12485e-08	17	15245076	F	I	TEKT3	TSS200	island	TSS200-island	chr17:15244705-15245126
cg08062822	0.349934	0.93275	-0.582817	3.29862e-11	1.12485e-08	X	103356845	R	II	MCART6	5'UTR	shore	5'UTR-shore	chrX:103357143-103357565
cg16036584	0.77465	0.0365858	0.738065	3.29897e-11	1.12485e-08	5	102198453	F	II		IGR	shelf	IGR-shelf	chr5:102201583-102201912
cg13833484	0.917159	0.177062	0.740097	3.30547e-11	1.12544e-08	6	17102536	R	I		IGR	island	IGR-island	chr6:17102309-17102539
cg16150752	0.132305	0.697128	-0.564823	3.30613e-11	1.12544e-08	5	16180072	R	I	MARCH11	TSS200	island	TSS200-island	chr5:16179064-16180420
cg18092351	0.914002	0.41829	0.495712	3.31118e-11	1.12574e-08	7	960115	F	I	ADAP1	Body	island	Body-island	chr7:960048-960351
cg10583319	0.103611	0.876742	-0.773131	3.31329e-11	1.12574e-08	20	61203879	F	II		IGR	shelf	IGR-shelf	chr20:61200972-61201272
cg21834207	0.0186246	0.515903	-0.497278	3.31514e-11	1.12574e-08	1	50489827	R	I	AGBL4	TSS1500	island	TSS1500-island	chr1:50489417-50489846
cg23335736	0.903765	0.372377	0.531388	3.32768e-11	1.12907e-08	2	6717184	R	II		IGR	opensea	IGR-opensea
cg24467326	0.03097	0.841233	-0.810263	3.33325e-11	1.12975e-08	10	9646929	R	II		IGR	opensea	IGR-opensea
cg18475668	0.0458589	0.874262	-0.828403	3.33511e-11	1.12975e-08	8	1246607	F	I		IGR	shore	IGR-shore	chr8:1245671-1246464
cg01638225	0.972262	0.115297	0.856964	3.34012e-11	1.13052e-08	4	1202930	F	I	LOC100130872	TSS200	shore	TSS200-shore	chr4:1202956-1203200
cg04728310	0.10115	0.761289	-0.660138	3.34628e-11	1.13069e-08	19	45947905	R	I		IGR	island	IGR-island	chr19:45947710-45948047
cg13633497	0.143458	0.69289	-0.549432	3.3485e-11	1.13069e-08	19	498001	R	I	MADCAM1	Body	island	Body-island	chr19:497799-498135
cg11413133	0.971211	0.49477	0.476441	3.35106e-11	1.13069e-08	17	21281318	F	I	KCNJ12	5'UTR	island	5'UTR-island	chr17:21279506-21281574
cg13473157	0.0805495	0.852385	-0.771835	3.35151e-11	1.13069e-08	8	12805209	F	II	C8orf79	5'UTR	shelf	5'UTR-shelf	chr8:12808798-12809862
cg22812955	0.902354	0.300441	0.601913	3.35576e-11	1.13117e-08	6	50818181	R	II		IGR	island	IGR-island	chr6:50818180-50818431
cg03801902	0.00785737	0.908474	-0.900617	3.36011e-11	1.13117e-08	12	4381800	R	I	CCND2	TSS1500	island	TSS1500-island	chr12:4378366-4382222
cg22848982	0.475335	0.0246886	0.450647	3.3658e-11	1.13117e-08	1	3697631	R	I	LRRC47	3'UTR	opensea	3'UTR-opensea
cg18315763	0.784446	0.228489	0.555956	3.36597e-11	1.13117e-08	8	121209005	F	II	COL14A1	Body	opensea	Body-opensea
cg11857548	0.697401	0.120638	0.576763	3.37177e-11	1.13117e-08	6	130746050	R	II		IGR	opensea	IGR-opensea
cg15542608	0.867954	0.0901863	0.777767	3.37194e-11	1.13117e-08	6	12827379	R	II	PHACTR1	Body	opensea	Body-opensea
cg23743573	0.306224	0.974407	-0.668183	3.372e-11	1.13117e-08	11	89867420	F	II	NAALAD2	TSS1500	opensea	TSS1500-opensea
cg10406690	0.0570198	0.835165	-0.778145	3.37835e-11	1.13239e-08	14	85995726	R	II	FLRT2	TSS1500	shore	TSS1500-shore	chr14:85996494-85996958
cg04595505	0.605796	0.0307461	0.57505	3.39776e-11	1.13687e-08	2	50572944	R	II	NRXN1	Body	shore	Body-shore	chr2:50574045-50574817
cg02311414	0.931655	0.444962	0.486693	3.39955e-11	1.13687e-08	2	14775199	R	I	FAM84A	3'UTR	island	3'UTR-island	chr2:14772377-14775809
cg00504595	0.769209	0.302962	0.466246	3.40031e-11	1.13687e-08	13	24144985	F	II	TNFRSF19	1stExon	opensea	1stExon-opensea
cg10672482	0.806779	0.0176572	0.789122	3.40503e-11	1.13687e-08	12	55725839	R	II	OR6C3	1stExon	opensea	1stExon-opensea
cg08796640	0.39563	0.931803	-0.536174	3.40875e-11	1.13687e-08	8	119123054	F	I	EXT1	1stExon	shore	1stExon-shore	chr8:119123974-119124432
cg16850419	0.0352756	0.558179	-0.522903	3.41526e-11	1.13687e-08	17	74237210	F	II	RNF157	TSS1500	island	TSS1500-island	chr17:74235758-74237211
cg05099186	0.66903	0.0309044	0.638126	3.41541e-11	1.13687e-08	13	39923838	F	II	LHFP	Body	opensea	Body-opensea
cg24872163	0.204443	0.761226	-0.556783	3.41746e-11	1.13687e-08	1	33168037	R	II	SYNC	Body	island	Body-island	chr1:33168019-33168865
cg19300655	0.582061	0.0786506	0.50341	3.4216e-11	1.13687e-08	1	183770420	F	I	RGL1	Body	shelf	Body-shelf	chr1:183774193-183774416
cg21695727	0.847444	0.341605	0.505838	3.425e-11	1.13687e-08	15	85347344	R	II	ZNF592	3'UTR	opensea	3'UTR-opensea
cg27579805	0.64043	0.0801346	0.560295	3.43118e-11	1.13687e-08	17	76101307	F	II	TNRC6C	3'UTR	shore	3'UTR-shore	chr17:76100679-76101115
cg21907389	0.751348	0.0300667	0.721282	3.43145e-11	1.13687e-08	3	116509011	R	II		IGR	opensea	IGR-opensea
cg19940537	0.967202	0.379562	0.58764	3.43203e-11	1.13687e-08	10	60272938	F	I	BICC1	1stExon	island	1stExon-island	chr10:60272467-60273456
cg12209876	0.178232	0.593297	-0.415065	3.43286e-11	1.13687e-08	6	152381560	R	II	ESR1	Body	opensea	Body-opensea
cg14067788	0.858014	0.0626727	0.795341	3.43788e-11	1.13687e-08	2	34590591	F	II		IGR	opensea	IGR-opensea
cg04322162	0.0606972	0.845533	-0.784835	3.44207e-11	1.13687e-08	2	189315917	F	II	GULP1	5'UTR	opensea	5'UTR-opensea
cg00538458	0.331084	0.848178	-0.517093	3.44289e-11	1.13687e-08	16	22959868	F	II		IGR	island	IGR-island	chr16:22959426-22959876
cg21799346	0.481156	0.970052	-0.488896	3.44611e-11	1.13687e-08	11	2905372	R	I	CDKN1C	Body	island	Body-island	chr11:2905023-2907024
cg26876914	0.771979	0.0702514	0.701727	3.44822e-11	1.13687e-08	2	75401746	F	II	TACR1	Body	opensea	Body-opensea
cg05010113	0.804957	0.0549378	0.750019	3.45098e-11	1.13687e-08	10	2006950	R	II		IGR	opensea	IGR-opensea
cg11492063	0.897265	0.157028	0.740236	3.45145e-11	1.13687e-08	17	5990345	R	I	WSCD1	Body	opensea	Body-opensea
cg04478751	0.923848	0.177812	0.746036	3.45337e-11	1.13687e-08	9	114243408	R	II	KIAA0368	Body	shore	Body-shore	chr9:114245044-114246784
cg12210457	0.909936	0.422444	0.487491	3.45467e-11	1.13687e-08	7	150811345	F	II	AGAP3	Body	opensea	Body-opensea
cg24626079	0.165548	0.945668	-0.780119	3.46638e-11	1.1394e-08	12	4382171	F	I	CCND2	TSS1500	island	TSS1500-island	chr12:4378366-4382222
cg03778909	0.934139	0.334916	0.599224	3.46864e-11	1.1394e-08	17	80833393	R	II	TBCD	Body	shelf	Body-shelf	chr17:80829533-80829871
cg26607620	0.0220026	0.676802	-0.6548	3.47317e-11	1.1394e-08	8	1497078	F	I	DLGAP2	Body	island	Body-island	chr8:1496731-1497884
cg15406010	0.433828	0.936556	-0.502728	3.48253e-11	1.1394e-08	6	108478650	R	I		IGR	island	IGR-island	chr6:108478523-108479558
cg27325314	0.0296019	0.896699	-0.867097	3.48644e-11	1.1394e-08	2	12856626	R	II	TRIB2	TSS1500	island	TSS1500-island	chr2:12856625-12859019
cg03773882	0.630738	0.0544564	0.576282	3.48698e-11	1.1394e-08	1	247921487	F	II	OR1C1	1stExon	opensea	1stExon-opensea
cg03478533	0.969336	0.0798982	0.889438	3.48984e-11	1.1394e-08	22	24989059	F	I	GGT1	5'UTR	island	5'UTR-island	chr22:24988593-24989279
cg03061682	0.98505	0.53499	0.45006	3.49218e-11	1.1394e-08	15	28352098	R	I		IGR	island	IGR-island	chr15:28351606-28353102
cg10980436	0.0496261	0.589417	-0.539791	3.49282e-11	1.1394e-08	1	179545073	R	I	NPHS2	1stExon	island	1stExon-island	chr1:179544720-179545307
cg27467383	0.263419	0.905529	-0.64211	3.49475e-11	1.1394e-08	22	38073472	R	I	LGALS1	Body	shore	Body-shore	chr22:38073037-38073412
cg24692716	0.0135161	0.46126	-0.447744	3.49709e-11	1.1394e-08	6	133119484	R	II	C6orf192	Body	island	Body-island	chr6:133119483-133119802
cg16000504	0.149523	0.945345	-0.795822	3.49807e-11	1.1394e-08	3	21706663	F	II	ZNF385D	Body	opensea	Body-opensea
cg09987129	0.0990003	0.641678	-0.542678	3.50351e-11	1.1394e-08	6	167276419	R	I	RPS6KA2	TSS1500	island	TSS1500-island	chr6:167275720-167276626
cg26922690	0.0243002	0.451428	-0.427128	3.50582e-11	1.1394e-08	10	7409669	R	II	SFMBT2	Body	island	Body-island	chr10:7409558-7409784
cg02287573	0.026304	0.796015	-0.769711	3.50607e-11	1.1394e-08	1	16544088	F	II		IGR	island	IGR-island	chr1:16543683-16544307
cg26489057	0.0615632	0.878845	-0.817281	3.50626e-11	1.1394e-08	19	10712874	F	II	SLC44A2	TSS1500	shore	TSS1500-shore	chr19:10713015-10713555
cg02329935	0.973309	0.425941	0.547368	3.51061e-11	1.13992e-08	5	76506492	R	I	PDE8B	TSS1500	island	TSS1500-island	chr5:76506029-76507189
cg04846036	0.0787462	0.661744	-0.582998	3.51904e-11	1.1414e-08	10	8079205	R	II		IGR	shore	IGR-shore	chr10:8076002-8077261
cg19844326	0.702256	0.170895	0.531361	3.52274e-11	1.1414e-08	8	41755409	F	I	ANK1	TSS1500	shore	TSS1500-shore	chr8:41753340-41755250
cg26521402	0.858324	0.115906	0.742418	3.52343e-11	1.1414e-08	7	89842741	F	II	STEAP2	5'UTR	shore	5'UTR-shore	chr7:89840813-89841491
cg24305555	0.910997	0.185044	0.725952	3.53094e-11	1.14144e-08	3	37179823	R	II	LRRFIP2	Body	opensea	Body-opensea
cg26968476	0.611538	0.0253378	0.5862	3.53339e-11	1.14144e-08	15	27020340	F	II	GABRB3	TSS1500	shore	TSS1500-shore	chr15:27016892-27018943
cg06982272	0.346336	0.837738	-0.491402	3.53456e-11	1.14144e-08	20	2188575	F	II		IGR	island	IGR-island	chr20:2187532-2188576
cg13531886	0.181603	0.909249	-0.727646	3.53675e-11	1.14144e-08	10	3281434	R	II		IGR	opensea	IGR-opensea
cg05139788	0.7467	0.0730322	0.673667	3.53814e-11	1.14144e-08	6	50690647	R	II	TFAP2D	Body	shore	Body-shore	chr6:50692149-50692375
cg13392885	0.70465	0.0382689	0.666381	3.54214e-11	1.14144e-08	2	161593271	F	II		IGR	opensea	IGR-opensea
cg10078074	0.122188	0.724592	-0.602404	3.54277e-11	1.14144e-08	5	141736877	F	II		IGR	island	IGR-island	chr5:141736249-141736980
cg10259231	0.0660577	0.522332	-0.456275	3.54571e-11	1.1415e-08	16	1133172	F	II		IGR	shelf	IGR-shelf	chr16:1128223-1130394
cg17755923	0.0713255	0.662574	-0.591248	3.55194e-11	1.14262e-08	1	16481715	R	I	EPHA2	Body	island	Body-island	chr1:16481484-16482782
cg12683929	0.0893009	0.603664	-0.514363	3.55714e-11	1.14309e-08	12	56109593	F	II	BLOC1S1	TSS1500	shore	TSS1500-shore	chr12:56109798-56110298
cg17056089	0.967639	0.547811	0.419828	3.55893e-11	1.14309e-08	1	104112143	R	II	LOC648740	Body	opensea	Body-opensea
cg06000825	0.605761	0.0130351	0.592726	3.57326e-11	1.14681e-08	5	100236649	F	II	ST8SIA4	Body	island	Body-island	chr5:100236567-100236955
cg26330928	0.837878	0.210174	0.627703	3.58227e-11	1.14882e-08	1	98743612	F	II		IGR	opensea	IGR-opensea
cg17718728	0.564908	0.0303368	0.534571	3.58768e-11	1.14966e-08	10	117897141	F	II	GFRA1	Body	opensea	Body-opensea
cg01528492	0.919021	0.381441	0.53758	3.5962e-11	1.1507e-08	8	91659356	R	II	TMEM64	TSS1500	shore	TSS1500-shore	chr8:91657389-91658779
cg19205041	0.965389	0.423982	0.541407	3.59877e-11	1.1507e-08	6	143929511	R	II	PHACTR2	Body	opensea	Body-opensea
cg10143449	0.255029	0.832891	-0.577862	3.59921e-11	1.1507e-08	12	20960409	R	I		IGR	opensea	IGR-opensea
cg12886494	0.567496	0.0208975	0.546599	3.6219e-11	1.15706e-08	3	35720528	F	II	ARPP-21	5'UTR	opensea	5'UTR-opensea
cg23857700	0.674395	0.216705	0.45769	3.6255e-11	1.15732e-08	4	8071003	R	I	ABLIM2	Body	opensea	Body-opensea
cg13238990	0.0674822	0.64432	-0.576838	3.63308e-11	1.15805e-08	3	173115252	F	II	NLGN1	TSS1500	shore	TSS1500-shore	chr3:173115404-173115775
cg12460175	0.721876	0.0667613	0.655115	3.63366e-11	1.15805e-08	22	18268062	R	I		IGR	island	IGR-island	chr22:18267968-18268250
cg05921207	0.117162	0.890817	-0.773655	3.63617e-11	1.15805e-08	X	110038886	F	II	CHRDL1	5'UTR	shore	5'UTR-shore	chrX:110038946-110039370
cg22584335	0.921189	0.118435	0.802754	3.64385e-11	1.15961e-08	2	27806067	R	I	ZNF512	Body	island	Body-island	chr2:27805754-27806078
cg16622517	0.857003	0.0252117	0.831792	3.64764e-11	1.15993e-08	4	63075650	F	II		IGR	opensea	IGR-opensea
cg06331682	0.768059	0.121229	0.646829	3.65484e-11	1.1602e-08	17	39212764	R	II	KRTAP2-2	TSS1500	opensea	TSS1500-opensea
cg00687551	0.297267	0.885581	-0.588314	3.65705e-11	1.1602e-08	14	60385995	R	II		IGR	shore	IGR-shore	chr14:60386271-60386750
cg26522368	0.912894	0.246928	0.665966	3.66034e-11	1.1602e-08	19	49703932	F	I	TRPM4	Body	shelf	Body-shelf	chr19:49699698-49700070
cg15096829	0.832925	0.348342	0.484583	3.66108e-11	1.1602e-08	1	202092005	R	I	GPR37L1	TSS200	opensea	TSS200-opensea
cg19013262	0.655983	0.0468403	0.609142	3.6634e-11	1.1602e-08	6	28304216	F	II	ZNF323	TSS1500	opensea	TSS1500-opensea
cg21817737	0.100015	0.649215	-0.5492	3.66525e-11	1.1602e-08	11	89867704	R	II	NAALAD2	TSS200	opensea	TSS200-opensea
cg08333778	0.953943	0.195339	0.758605	3.67065e-11	1.16053e-08	6	88756376	R	II	SPACA1	TSS1500	shore	TSS1500-shore	chr6:88757292-88757879
cg00778995	0.0723769	0.91683	-0.844453	3.67323e-11	1.16053e-08	2	105470558	R	I	POU3F3	TSS1500	island	TSS1500-island	chr2:105468851-105473488
cg03833216	0.916143	0.0451467	0.870997	3.67755e-11	1.16053e-08	17	51603096	F	II		IGR	opensea	IGR-opensea
cg06736000	0.779514	0.182446	0.597068	3.67837e-11	1.16053e-08	2	242875903	R	II		IGR	shore	IGR-shore	chr2:242874772-242874988
cg26558366	0.651919	0.109234	0.542686	3.68261e-11	1.16053e-08	6	29407727	R	I	OR10C1	TSS200	opensea	TSS200-opensea
cg11392885	0.566299	0.0780854	0.488213	3.68306e-11	1.16053e-08	4	153601123	F	I	TMEM154	1stExon	opensea	1stExon-opensea
cg19995539	0.663433	0.0728518	0.590581	3.69843e-11	1.16412e-08	12	120539137	R	II	RAB35	Body	shelf	Body-shelf	chr12:120541564-120541788
cg25815219	0.849161	0.0220427	0.827118	3.70015e-11	1.16412e-08	7	31827390	F	II		IGR	opensea	IGR-opensea
cg03774540	0.942288	0.402979	0.539308	3.70458e-11	1.16412e-08	18	21269080	F	II	LAMA3	TSS1500	shore	TSS1500-shore	chr18:21269269-21270349
cg16254746	0.774756	0.0993086	0.675448	3.70569e-11	1.16412e-08	6	30698843	F	II	FLOT1	Body	opensea	Body-opensea
cg21530552	0.0137805	0.508697	-0.494917	3.71395e-11	1.16505e-08	3	107646742	R	I	LOC285205	Body	island	Body-island	chr3:107646470-107646941
cg07180475	0.864475	0.39085	0.473625	3.71653e-11	1.16505e-08	16	87551658	F	I		IGR	opensea	IGR-opensea
cg05411132	0.973395	0.150425	0.822971	3.71707e-11	1.16505e-08	X	99195115	R	I	LOC442459	TSS1500	shore	TSS1500-shore	chrX:99194334-99194598
cg25451249	0.866232	0.350244	0.515988	3.72406e-11	1.16637e-08	11	19736241	R	II	LOC100126784	TSS200	shore	TSS200-shore	chr11:19733936-19735320
cg04845060	0.756561	0.278108	0.478454	3.7333e-11	1.16838e-08	4	53455270	R	I		IGR	opensea	IGR-opensea
cg00991744	0.93875	0.0545432	0.884207	3.74467e-11	1.17105e-08	12	41581484	R	II	PDZRN4	TSS1500	shore	TSS1500-shore	chr12:41582155-41582975
cg06697536	0.0576527	0.634583	-0.57693	3.75481e-11	1.17334e-08	2	177053496	F	I	HOXD1	1stExon	island	1stExon-island	chr2:177052957-177054350
cg22605924	0.939167	0.201627	0.737541	3.75809e-11	1.17348e-08	3	168526498	R	II	C3orf50	Body	opensea	Body-opensea
cg23730436	0.0378592	0.556701	-0.518841	3.76613e-11	1.17418e-08	17	46688845	R	I	HOXB7	TSS1500	shore	TSS1500-shore	chr17:46690390-46691055
cg14913688	0.696735	0.217096	0.479639	3.77454e-11	1.17418e-08	1	116039225	R	II		IGR	opensea	IGR-opensea
cg09766360	0.0455023	0.840906	-0.795404	3.77468e-11	1.17418e-08	13	84619099	R	II		IGR	opensea	IGR-opensea
cg23635130	0.170791	0.829915	-0.659124	3.77618e-11	1.17418e-08	7	157776679	F	I	PTPRN2	Body	opensea	Body-opensea
cg06043114	0.0157748	0.540118	-0.524343	3.78038e-11	1.17418e-08	1	115632455	R	II	TSPAN2	TSS1500	island	TSS1500-island	chr1:115631850-115632584
cg23418097	0.0807012	0.836361	-0.75566	3.78141e-11	1.17418e-08	14	50155089	F	I	POLE2	TSS200	island	TSS200-island	chr14:50154754-50155239
cg12068366	0.913295	0.427287	0.486007	3.78293e-11	1.17418e-08	19	4548354	F	II	SEMA6B	Body	shelf	Body-shelf	chr19:4543407-4544578
cg03969182	0.935185	0.387851	0.547334	3.78294e-11	1.17418e-08	6	30595190	R	II	C6orf134	Body	opensea	Body-opensea
cg01417226	0.945268	0.124806	0.820462	3.80157e-11	1.17833e-08	21	45662343	R	II		IGR	island	IGR-island	chr21:45660557-45663172
cg08303922	0.957051	0.412769	0.544282	3.80198e-11	1.17833e-08	9	4299221	R	II	GLIS3	5'UTR	island	5'UTR-island	chr9:4297817-4300182
cg08195943	0.781934	0.0553067	0.726627	3.81362e-11	1.18106e-08	3	129694487	R	I	TRH	5'UTR	island	5'UTR-island	chr3:129693127-129694841
cg11827910	0.391415	0.888258	-0.496843	3.82712e-11	1.18349e-08	11	31825756	R	I	PAX6	Body	island	Body-island	chr11:31825743-31826967
cg13016408	0.113057	0.652509	-0.539452	3.82954e-11	1.18349e-08	2	133426298	F	II	LYPD1	5'UTR	shore	5'UTR-shore	chr2:133426652-133428870
cg21500895	0.776286	0.0736122	0.702674	3.83003e-11	1.18349e-08	12	107974296	R	II	BTBD11	TSS1500	shore	TSS1500-shore	chr12:107974842-107975305
cg05255580	0.136387	0.692318	-0.555931	3.83394e-11	1.18382e-08	19	4207676	R	II	ANKRD24	Body	opensea	Body-opensea
cg23934927	0.33102	0.805507	-0.474487	3.84119e-11	1.18474e-08	5	74162623	F	I	FAM169A	TSS200	island	TSS200-island	chr5:74161536-74162716
cg07043604	0.871043	0.038828	0.832215	3.84528e-11	1.18474e-08	8	48739256	R	II	PRKDC	Body	opensea	Body-opensea
cg15282973	0.730032	0.0403043	0.689728	3.84548e-11	1.18474e-08	12	125346253	F	II	SCARB1	Body	shore	Body-shore	chr12:125347784-125348688
cg12756312	0.916679	0.152608	0.76407	3.85696e-11	1.1874e-08	11	120038992	R	II		IGR	shore	IGR-shore	chr11:120039601-120040210
cg07980148	0.872422	0.0772069	0.795215	3.86986e-11	1.18988e-08	4	82969268	R	II		IGR	shelf	IGR-shelf	chr4:82965415-82965896
cg01530162	0.0312734	0.745692	-0.714419	3.87076e-11	1.18988e-08	X	139589424	F	II		IGR	shore	IGR-shore	chrX:139589970-139590480
cg03329572	0.806528	0.0754302	0.731098	3.87641e-11	1.19055e-08	1	157523253	F	II	FCRL5	TSS1500	opensea	TSS1500-opensea
cg08884611	0.052163	0.551847	-0.499684	3.87866e-11	1.19055e-08	16	34256776	R	II		IGR	island	IGR-island	chr16:34256748-34257750
cg07159802	0.467948	0.051032	0.416916	3.88336e-11	1.19111e-08	1	247921568	F	II	OR1C1	1stExon	opensea	1stExon-opensea
cg21211213	0.864195	0.047024	0.817171	3.88909e-11	1.19198e-08	5	158127763	R	II	EBF1	Body	opensea	Body-opensea
cg22322343	0.0854782	0.795047	-0.709568	3.89568e-11	1.19219e-08	18	25755311	F	II	CDH2	Body	shore	Body-shore	chr18:25755414-25758175
cg03967798	0.741365	0.10479	0.636575	3.90027e-11	1.19219e-08	4	145268453	F	II		IGR	opensea	IGR-opensea
cg14679202	0.170872	0.743941	-0.573069	3.90226e-11	1.19219e-08	22	41600978	F	II	L3MBTL2	TSS1500	shore	TSS1500-shore	chr22:41601069-41601476
cg06402401	0.947932	0.0687879	0.879144	3.90379e-11	1.19219e-08	4	62941030	F	II		IGR	opensea	IGR-opensea
cg12903171	0.0215311	0.60972	-0.588189	3.90595e-11	1.19219e-08	7	50850564	F	II	GRB10	5'UTR	island	5'UTR-island	chr7:50849752-50850871
cg19017185	0.0454295	0.542398	-0.496968	3.90699e-11	1.19219e-08	19	4199797	R	II	ANKRD24	Body	shore	Body-shore	chr19:4198017-4198654
cg21936179	0.0748933	0.943354	-0.868461	3.91417e-11	1.19351e-08	1	206786180	R	I	LGTN	TSS1500	shore	TSS1500-shore	chr1:206785804-206786030
cg12087468	0.477921	0.0406065	0.437314	3.92139e-11	1.19378e-08	10	111217221	R	II		IGR	shore	IGR-shore	chr10:111216604-111217083
cg18324824	0.840978	0.0958219	0.745156	3.92654e-11	1.19378e-08	10	117884227	F	II	GFRA1	Body	shore	Body-shore	chr10:117884813-117885029
cg10993470	0.0482372	0.827434	-0.779197	3.92974e-11	1.19378e-08	8	55533939	F	I	RP1	Body	island	Body-island	chr8:55533803-55534033
cg03031609	0.0970968	0.746519	-0.649422	3.93044e-11	1.19378e-08	10	7453871	F	I	SFMBT2	TSS1500	island	TSS1500-island	chr10:7449376-7455339
cg26632875	0.618989	0.0988531	0.520136	3.93457e-11	1.19378e-08	12	13179742	R	II		IGR	opensea	IGR-opensea
cg17776267	0.732844	0.0311182	0.701726	3.93763e-11	1.19378e-08	12	63327235	R	I	PPM1H	Body	shore	Body-shore	chr12:63328143-63329135
cg13462909	0.768602	0.0157276	0.752875	3.94047e-11	1.19378e-08	9	118996078	R	II	PAPPA	Body	opensea	Body-opensea
cg08959039	0.705108	0.285655	0.419454	3.94193e-11	1.19378e-08	13	111062266	F	I	COL4A2	Body	opensea	Body-opensea
cg24977055	0.0168675	0.875773	-0.858905	3.94393e-11	1.19378e-08	7	50850870	F	II	GRB10	5'UTR	island	5'UTR-island	chr7:50849752-50850871
cg02642296	0.90097	0.0583465	0.842624	3.94458e-11	1.19378e-08	12	55780133	R	II		IGR	opensea	IGR-opensea
cg21604972	0.947895	0.203507	0.744387	3.94669e-11	1.19378e-08	3	115118067	F	II		IGR	opensea	IGR-opensea
cg12160850	0.894611	0.0753588	0.819252	3.95572e-11	1.19564e-08	2	49143238	F	I		IGR	opensea	IGR-opensea
cg18315676	0.728567	0.0755391	0.653028	3.96357e-11	1.19714e-08	20	47015194	R	II		IGR	shore	IGR-shore	chr20:47013682-47013970
cg12009803	0.917166	0.372079	0.545086	3.96899e-11	1.19737e-08	22	50448911	R	II	IL17REL	5'UTR	island	5'UTR-island	chr22:50448567-50449521
cg06836736	0.610028	0.0486518	0.561376	3.97009e-11	1.19737e-08	6	84140993	F	II	ME1	TSS1500	island	TSS1500-island	chr6:84140412-84140998
cg16998223	0.874219	0.091533	0.782686	3.9865e-11	1.20145e-08	8	63614490	R	II	NKAIN3	Body	opensea	Body-opensea
cg19942083	0.869544	0.0497166	0.819827	3.99434e-11	1.20225e-08	12	7070562	R	I		IGR	opensea	IGR-opensea
cg18918116	0.537547	0.0168781	0.520669	3.99496e-11	1.20225e-08	11	7326990	F	II	SYT9	Body	opensea	Body-opensea
cg07642259	0.201305	0.952103	-0.750798	3.9986e-11	1.20235e-08	X	43833130	F	II	NDP	TSS1500	opensea	TSS1500-opensea
cg06812793	0.776582	0.0305161	0.746066	4.00108e-11	1.20235e-08	4	92516304	R	II	FAM190A	Body	opensea	Body-opensea
cg12146703	0.761587	0.0413437	0.720243	4.0136e-11	1.20524e-08	3	115440301	R	II	GAP43	3'UTR	opensea	3'UTR-opensea
cg25657834	0.0671242	0.54743	-0.480305	4.02145e-11	1.20661e-08	2	11810365	R	II	NTSR2	TSS200	island	TSS200-island	chr2:11809606-11810433
cg23336996	0.784303	0.17857	0.605733	4.02396e-11	1.20661e-08	12	45686426	F	II	ANO6	Body	opensea	Body-opensea
cg02658730	0.921408	0.387111	0.534296	4.03015e-11	1.20759e-08	1	98510182	F	II		IGR	shore	IGR-shore	chr1:98510966-98511710
cg06961098	0.401444	0.907348	-0.505904	4.03407e-11	1.2079e-08	16	69140892	R	I	HAS3	5'UTR	island	5'UTR-island	chr16:69139628-69141900
cg21995710	0.907501	0.386697	0.520804	4.04253e-11	1.20955e-08	2	32514311	F	II	YIPF4	Body	opensea	Body-opensea
cg22674110	0.0591736	0.90109	-0.841916	4.04999e-11	1.21034e-08	19	7938668	F	I		IGR	island	IGR-island	chr19:7938332-7939779
cg10413105	0.155542	0.931227	-0.775685	4.05358e-11	1.21034e-08	X	79590955	R	I	FAM46D	TSS200	island	TSS200-island	chrX:79590720-79591007
cg02578070	0.133868	0.727672	-0.593804	4.0539e-11	1.21034e-08	6	119669305	R	II	MAN1A1	Body	shore	Body-shore	chr6:119669589-119671424
cg25023058	0.893871	0.0290856	0.864786	4.0602e-11	1.21135e-08	17	15245091	F	I	TEKT3	TSS200	island	TSS200-island	chr17:15244705-15245126
cg24579604	0.543697	0.0270452	0.516652	4.06515e-11	1.21196e-08	10	1827839	R	II		IGR	opensea	IGR-opensea
cg08102508	0.0436291	0.565274	-0.521645	4.0766e-11	1.2145e-08	3	13115168	F	I	IQSEC1	TSS1500	island	TSS1500-island	chr3:13114627-13115245
cg07311845	0.922143	0.431591	0.490552	4.08249e-11	1.21524e-08	X	154842736	F	II	TMLHE	TSS200	shore	TSS200-shore	chrX:154842112-154842719
cg12659494	0.937441	0.23813	0.699311	4.08494e-11	1.21524e-08	21	38073934	F	II	SIM2	Body	shore	Body-shore	chr21:38068193-38073891
cg08454015	0.218019	0.706538	-0.488519	4.09361e-11	1.21616e-08	1	240078452	F	II		IGR	opensea	IGR-opensea
cg16499834	0.328827	0.916938	-0.588111	4.09387e-11	1.21616e-08	12	131355834	R	II	RAN	TSS1500	shore	TSS1500-shore	chr12:131356094-131357228
cg06997767	0.281395	0.940305	-0.65891	4.103e-11	1.2178e-08	8	116430558	F	I	TRPS1	Body	opensea	Body-opensea
cg11490446	0.0358736	0.500763	-0.464889	4.10576e-11	1.2178e-08	14	73602923	F	II	PSEN1	TSS1500	island	TSS1500-island	chr14:73602898-73603747
cg01166772	0.905239	0.0754993	0.829739	4.10821e-11	1.2178e-08	14	69259833	R	II	ZFP36L1	TSS200	island	TSS200-island	chr14:69259612-69262900
cg21155316	0.0930274	0.82147	-0.728442	4.11725e-11	1.21961e-08	1	206786170	R	II	LGTN	TSS1500	shore	TSS1500-shore	chr1:206785804-206786030
cg12810313	0.0307518	0.56696	-0.536208	4.13689e-11	1.22369e-08	8	10192475	F	I	MSRA	Body	island	Body-island	chr8:10191940-10192620
cg09181015	0.752124	0.0406521	0.711472	4.1369e-11	1.22369e-08	5	158104558	R	II		IGR	opensea	IGR-opensea
cg14355482	0.869656	0.0189588	0.850697	4.14416e-11	1.22378e-08	21	22373039	F	II	NCAM2	Body	shelf	Body-shelf	chr21:22369423-22370582
cg14190975	0.730861	0.129954	0.600907	4.1476e-11	1.22378e-08	9	137998610	F	I	OLFM1	Body	shore	Body-shore	chr9:137997370-137997588
cg25159668	0.700729	0.22416	0.476569	4.14988e-11	1.22378e-08	3	151450877	F	II	AADACL2	TSS1500	opensea	TSS1500-opensea
cg01172903	0.584371	0.0873277	0.497044	4.1527e-11	1.22378e-08	19	12203315	R	II	ZNF788	Body	island	Body-island	chr19:12203028-12203503
cg08971562	0.848657	0.227103	0.621553	4.15439e-11	1.22378e-08	10	1402293	R	II	ADARB2	Body	shelf	Body-shelf	chr10:1404659-1406219
cg07094909	0.537935	0.014008	0.523927	4.16221e-11	1.22378e-08	10	111043786	R	II		IGR	opensea	IGR-opensea
cg23549061	0.91101	0.334242	0.576768	4.16607e-11	1.22378e-08	X	110187233	F	II	PAK3	TSS1500	opensea	TSS1500-opensea
cg19370043	0.656379	0.023934	0.632445	4.16691e-11	1.22378e-08	1	170698507	F	II	PRRX1	Body	opensea	Body-opensea
cg22194188	0.091147	0.894035	-0.802888	4.16912e-11	1.22378e-08	17	62341149	R	II	TEX2	TSS1500	shore	TSS1500-shore	chr17:62339803-62340799
cg02836965	0.0686955	0.732403	-0.663707	4.171e-11	1.22378e-08	8	14166508	R	II	SGCZ	Body	opensea	Body-opensea
cg22813290	0.681575	0.0430073	0.638567	4.1758e-11	1.22378e-08	5	129074344	R	II	ADAMTS19	3'UTR	opensea	3'UTR-opensea
cg10514097	0.0522652	0.743489	-0.691224	4.17715e-11	1.22378e-08	16	86544787	F	I	FOXF1	1stExon	island	1stExon-island	chr16:86541430-86545228
cg23045972	0.763245	0.306676	0.456569	4.18172e-11	1.22378e-08	3	118230228	R	II		IGR	opensea	IGR-opensea
cg24305861	0.773573	0.00743984	0.766133	4.1818e-11	1.22378e-08	12	99564273	F	II	ANKS1B	Body	opensea	Body-opensea
cg15565409	0.862046	0.282167	0.579878	4.18494e-11	1.22378e-08	X	118533172	F	I	SLC25A43	TSS200	island	TSS200-island	chrX:118533163-118533787
cg22200649	0.154959	0.720165	-0.565206	4.18649e-11	1.22378e-08	12	65961644	R	II		IGR	opensea	IGR-opensea
cg10225197	0.309699	0.930932	-0.621233	4.1905e-11	1.22378e-08	2	220159976	F	II	PTPRN	Body	island	Body-island	chr2:220159438-220159977
cg08821811	0.226563	0.786202	-0.559639	4.1908e-11	1.22378e-08	16	11391517	F	II		IGR	opensea	IGR-opensea
cg04672622	0.6261	0.0401821	0.585918	4.19321e-11	1.22378e-08	12	114724257	F	II		IGR	opensea	IGR-opensea
cg25125652	0.449479	0.954116	-0.504637	4.1989e-11	1.22458e-08	X	110039604	F	II	CHRDL1	TSS1500	shore	TSS1500-shore	chrX:110038946-110039370
cg00425431	0.149839	0.749373	-0.599533	4.2063e-11	1.22588e-08	15	90792223	F	II	TTLL13	TSS1500	shore	TSS1500-shore	chr15:90792559-90792929
cg04121631	0.149265	0.627547	-0.478282	4.21663e-11	1.22641e-08	1	875345	F	II	SAMD11	Body	shore	Body-shore	chr1:875730-878363
cg27390009	0.260165	0.945307	-0.685142	4.21664e-11	1.22641e-08	17	18150501	F	I	FLII	Body	island	Body-island	chr17:18150279-18151172
cg14986136	0.532134	0.0497396	0.482395	4.21699e-11	1.22641e-08	X	102611253	R	II	WBP5	TSS200	opensea	TSS200-opensea
cg09829094	0.828275	0.176438	0.651837	4.22693e-11	1.22844e-08	14	48613475	R	II		IGR	opensea	IGR-opensea
cg03003217	0.257411	0.947936	-0.690525	4.23331e-11	1.22907e-08	6	152625419	R	II	SYNE1	Body	shore	Body-shore	chr6:152623279-152623480
cg25335557	0.261405	0.818175	-0.556769	4.235e-11	1.22907e-08	2	237082393	F	II		IGR	island	IGR-island	chr2:237081310-237082394
cg15013177	0.0662041	0.839826	-0.773622	4.24883e-11	1.23146e-08	3	1134366	F	II	CNTN6	TSS1500	opensea	TSS1500-opensea
cg15201291	0.97242	0.33456	0.637861	4.24916e-11	1.23146e-08	10	96830102	F	II	CYP2C8	TSS1500	opensea	TSS1500-opensea
cg22747650	0.0185366	0.535712	-0.517175	4.25581e-11	1.23252e-08	7	150020218	R	II	LRRC61	TSS200	island	TSS200-island	chr7:150019950-150020752
cg21077559	0.0175125	0.919171	-0.901659	4.26277e-11	1.23368e-08	4	122686319	F	I	TMEM155	1stExon	island	1stExon-island	chr4:122685860-122686565
cg03629948	0.0703412	0.850865	-0.780524	4.26612e-11	1.23379e-08	4	1804007	R	II	FGFR3	Body	island	Body-island	chr4:1803076-1805672
cg13765004	0.900717	0.139707	0.76101	4.27234e-11	1.23442e-08	19	46459462	R	II	NOVA2	Body	shelf	Body-shelf	chr19:46456209-46456503
cg16204717	0.672471	0.0462853	0.626185	4.27481e-11	1.23442e-08	12	65894458	F	II		IGR	opensea	IGR-opensea
cg16530498	0.631524	0.188704	0.44282	4.28012e-11	1.23442e-08	19	49339776	R	II	HSD17B14	5'UTR	shore	5'UTR-shore	chr19:49340488-49340774
cg04776357	0.850399	0.00801363	0.842385	4.2817e-11	1.23442e-08	12	41221689	F	II	CNTN1	5'UTR	opensea	5'UTR-opensea
cg19937212	0.919497	0.230431	0.689067	4.28663e-11	1.23442e-08	11	85056953	F	II	DLG2	Body	opensea	Body-opensea
cg11077657	0.949573	0.105153	0.844421	4.28858e-11	1.23442e-08	3	115438561	R	II	GAP43	Body	opensea	Body-opensea
cg01710607	0.875953	0.0450495	0.830904	4.28926e-11	1.23442e-08	3	115417878	R	II	GAP43	Body	opensea	Body-opensea
cg10703884	0.455208	0.0161698	0.439038	4.29209e-11	1.23442e-08	3	169384648	F	II		IGR	shore	IGR-shore	chr3:169386268-169387187
cg18674643	0.186501	0.935927	-0.749426	4.31957e-11	1.24061e-08	4	154713748	R	II		IGR	island	IGR-island	chr4:154713537-154714240
cg00695046	0.223783	0.840241	-0.616458	4.3222e-11	1.24061e-08	X	100545995	F	II	TAF7L	Body	shore	Body-shore	chrX:100546063-100546550
cg12814353	0.919774	0.119592	0.800182	4.32258e-11	1.24061e-08	14	36695421	R	II		IGR	opensea	IGR-opensea
cg06749524	0.578636	0.0521243	0.526511	4.33985e-11	1.24355e-08	10	111152929	R	II		IGR	opensea	IGR-opensea
cg15342139	0.0770592	0.758205	-0.681146	4.34266e-11	1.24355e-08	6	170124938	F	I	PHF10	TSS1500	opensea	TSS1500-opensea
cg02527669	0.0135746	0.551229	-0.537654	4.34435e-11	1.24355e-08	2	220417030	R	I	OBSL1	Body	island	Body-island	chr2:220416863-220417869
cg08548659	0.85516	0.10256	0.752601	4.34972e-11	1.24355e-08	4	32149506	F	II		IGR	opensea	IGR-opensea
cg05951573	0.949618	0.12507	0.824547	4.34974e-11	1.24355e-08	7	150812282	R	I	AGAP3	Body	opensea	Body-opensea
cg03460558	0.181798	0.897025	-0.715227	4.35283e-11	1.24355e-08	X	128657473	R	II	SMARCA1	TSS200	shore	TSS200-shore	chrX:128656851-128657406
cg22365906	0.894583	0.0480035	0.84658	4.35376e-11	1.24355e-08	12	99548546	R	II	ANKS1B	TSS200	opensea	TSS200-opensea
cg19015086	0.671241	0.185403	0.485838	4.36007e-11	1.24449e-08	22	30817820	R	II	SEC14L2	Body	shore	Body-shore	chr22:30819399-30820297
cg07189204	0.05926	0.609781	-0.550521	4.36537e-11	1.24515e-08	1	155225808	R	II	SCAMP3	3'UTR	shore	3'UTR-shore	chr1:155224624-155225655
cg07373877	0.645114	0.0315441	0.61357	4.37885e-11	1.24759e-08	5	157700383	F	II		IGR	opensea	IGR-opensea
cg27380915	0.965041	0.466648	0.498393	4.37994e-11	1.24759e-08	7	12796513	F	II		IGR	opensea	IGR-opensea
cg08177968	0.0581459	0.607827	-0.549682	4.38679e-11	1.24792e-08	16	59788728	F	II	LOC644649	Body	shore	Body-shore	chr16:59788792-59789072
cg10644575	0.661494	0.0474439	0.614051	4.3871e-11	1.24792e-08	6	87725675	F	II	HTR1E	Body	opensea	Body-opensea
cg13531735	0.957059	0.373249	0.58381	4.40318e-11	1.25135e-08	3	42923116	R	II		IGR	shore	IGR-shore	chr3:42922219-42922872
cg07598755	0.287369	0.853974	-0.566605	4.4052e-11	1.25135e-08	16	30023028	F	I	DOC2A	TSS1500	shore	TSS1500-shore	chr16:30022651-30023007
cg21739816	0.820325	0.222077	0.598247	4.40892e-11	1.25155e-08	4	3746443	R	II		IGR	shore	IGR-shore	chr4:3748224-3748581
cg02275924	0.842982	0.161282	0.6817	4.42624e-11	1.25369e-08	X	10851874	F	II	MID1	TSS200	opensea	TSS200-opensea
cg00615010	0.566957	0.0467841	0.520173	4.4269e-11	1.25369e-08	X	103809062	R	II		IGR	shore	IGR-shore	chrX:103809794-103810167
cg07112154	0.0395254	0.783194	-0.743668	4.42739e-11	1.25369e-08	17	41985074	R	II	MPP2	5'UTR	shore	5'UTR-shore	chr17:41984148-41985012
cg00615377	0.964765	0.0675989	0.897166	4.42866e-11	1.25369e-08	22	36236649	R	II	RBM9	Body	opensea	Body-opensea
cg05942128	0.0320595	0.686056	-0.653997	4.43154e-11	1.25369e-08	2	176972020	R	II	HOXD11	TSS200	island	TSS200-island	chr2:176971706-176972305
cg14429128	0.0959996	0.594223	-0.498223	4.43918e-11	1.25422e-08	13	22299301	R	II		IGR	opensea	IGR-opensea
cg07277190	0.821265	0.316116	0.505149	4.4408e-11	1.25422e-08	12	48723631	R	I	H1FNT	1stExon	island	1stExon-island	chr12:48723323-48723876
cg19653783	0.513234	0.0203701	0.492864	4.44246e-11	1.25422e-08	4	93443138	F	II	GRID2	Body	opensea	Body-opensea
cg18384190	0.0714137	0.80153	-0.730116	4.44739e-11	1.25476e-08	10	3283566	R	II		IGR	opensea	IGR-opensea
cg17444859	0.854794	0.108102	0.746693	4.45925e-11	1.25563e-08	7	41543664	R	II		IGR	opensea	IGR-opensea
cg02616710	0.109537	0.912887	-0.803349	4.46062e-11	1.25563e-08	9	19408584	F	II	ACER2	TSS1500	island	TSS1500-island	chr9:19408498-19409285
cg07436141	0.944606	0.242915	0.701691	4.46093e-11	1.25563e-08	10	117817644	F	II	GFRA1	3'UTR	opensea	3'UTR-opensea
cg05740655	0.191255	0.757255	-0.566	4.46373e-11	1.25563e-08	8	59942923	F	II	TOX	Body	opensea	Body-opensea
cg05667379	0.552716	0.0793185	0.473397	4.4689e-11	1.25563e-08	2	115920764	F	II	DPP10	Body	island	Body-island	chr2:115918737-115920765
cg18461482	0.0377961	0.681937	-0.644141	4.47601e-11	1.25563e-08	X	31090104	R	I	FTHL17	1stExon	island	1stExon-island	chrX:31089886-31090330
cg14068328	0.0198313	0.497734	-0.477902	4.47739e-11	1.25563e-08	6	85474087	R	II	TBX18	TSS200	island	TSS200-island	chr6:85472702-85474132
cg17191919	0.555032	0.0484857	0.506546	4.47931e-11	1.25563e-08	3	27410627	F	II	NEK10	5'UTR	island	5'UTR-island	chr3:27410612-27411066
cg17960769	0.948149	0.317258	0.630891	4.47985e-11	1.25563e-08	1	36772837	R	II	C1orf113	5'UTR	island	5'UTR-island	chr1:36771830-36773009
cg08234354	0.111465	0.698141	-0.586676	4.48071e-11	1.25563e-08	8	72269398	R	II	EYA1	TSS1500	opensea	TSS1500-opensea
cg17093615	0.812895	0.217922	0.594974	4.4844e-11	1.25581e-08	17	3585069	R	I	P2RX5	Body	opensea	Body-opensea
cg07978472	0.102725	0.839661	-0.736936	4.48929e-11	1.25605e-08	4	122686493	F	I	TMEM155	TSS200	island	TSS200-island	chr4:122685860-122686565
cg24527382	0.879556	0.0402177	0.839339	4.49131e-11	1.25605e-08	2	49631579	F	II		IGR	opensea	IGR-opensea
cg11398523	0.051677	0.655485	-0.603808	4.49861e-11	1.25725e-08	19	50316423	R	I	FUZ	5'UTR	island	5'UTR-island	chr19:50316211-50316469
cg03287940	0.0819015	0.600288	-0.518386	4.51614e-11	1.25942e-08	3	24537338	F	I	THRB	TSS1500	island	TSS1500-island	chr3:24535844-24537436
cg10580539	0.914067	0.41475	0.499317	4.51652e-11	1.25942e-08	12	67411708	F	II		IGR	opensea	IGR-opensea
cg23737190	0.713896	0.0903543	0.623542	4.51928e-11	1.25942e-08	6	36930021	R	I	PI16	Body	island	Body-island	chr6:36929837-36930135
cg07333046	0.918668	0.0692818	0.849386	4.52466e-11	1.25942e-08	10	51572323	R	II	NCOA4	TSS200	island	TSS200-island	chr10:51572198-51572620
cg08313539	0.51806	0.0277422	0.490317	4.52786e-11	1.25942e-08	6	127094710	F	II		IGR	opensea	IGR-opensea
cg25744653	0.931626	0.471101	0.460526	4.53118e-11	1.25942e-08	10	111287855	F	II		IGR	opensea	IGR-opensea
cg08488945	0.149294	0.591877	-0.442583	4.53509e-11	1.25942e-08	3	181422202	F	II	SOX2OT	Body	opensea	Body-opensea
cg13447539	0.211025	0.951911	-0.740886	4.53519e-11	1.25942e-08	3	23244125	R	II	UBE2E2	TSS1500	island	TSS1500-island	chr3:23244050-23245071
cg03149699	0.0275208	0.729702	-0.702181	4.53598e-11	1.25942e-08	12	42984093	F	I	PRICKLE1	TSS1500	island	TSS1500-island	chr12:42984087-42984380
cg09735465	0.0460505	0.571145	-0.525095	4.53671e-11	1.25942e-08	9	120507228	R	II		IGR	island	IGR-island	chr9:120507227-120507642
cg20302533	0.746312	0.138052	0.60826	4.5424e-11	1.25964e-08	7	39170763	R	I	POU6F2	Body	opensea	Body-opensea
cg13686537	0.642856	0.13173	0.511125	4.54356e-11	1.25964e-08	9	136573518	R	I	SARDH	Body	opensea	Body-opensea
cg10880006	0.662602	0.0994171	0.563185	4.54733e-11	1.25985e-08	4	81122687	R	II	PRDM8	Body	shore	Body-shore	chr4:81123508-81124318
cg15721142	0.924003	0.289202	0.634801	4.55067e-11	1.25993e-08	12	133354410	F	I	GOLGA3	Body	opensea	Body-opensea
cg01697163	0.178483	0.695046	-0.516563	4.56362e-11	1.26159e-08	22	38035301	R	II	SH3BP1	TSS1500	shore	TSS1500-shore	chr22:38035350-38035928
cg22030890	0.063218	0.563749	-0.500531	4.56371e-11	1.26159e-08	6	146865233	R	II	RAB32	1stExon	island	1stExon-island	chr6:146864481-146865426
cg03501666	0.950964	0.258837	0.692127	4.56577e-11	1.26159e-08	12	99264415	F	II	ANKS1B	Body	opensea	Body-opensea
cg02472348	0.203287	0.903716	-0.700429	4.5747e-11	1.26271e-08	12	22487781	F	I	ST8SIA1	TSS200	island	TSS200-island	chr12:22486835-22488666
cg23099578	0.918095	0.026944	0.891151	4.57814e-11	1.26271e-08	5	98541874	R	II		IGR	opensea	IGR-opensea
cg08702689	0.907241	0.217132	0.690109	4.58134e-11	1.26271e-08	1	170662395	F	II	PRRX1	Body	opensea	Body-opensea
cg25214376	0.88494	0.0101426	0.874797	4.58201e-11	1.26271e-08	10	1781920	F	II		IGR	shore	IGR-shore	chr10:1778784-1780018
cg02642549	0.194136	0.89799	-0.703853	4.59603e-11	1.2648e-08	5	77805886	R	I	LHFPL2	Body	island	Body-island	chr5:77805753-77806313
cg08209388	0.132907	0.797034	-0.664127	4.59703e-11	1.2648e-08	2	242212472	F	I	HDLBP	5'UTR	shore	5'UTR-shore	chr2:242211289-242212308
cg01179268	0.914783	0.429093	0.48569	4.60008e-11	1.2648e-08	10	99696049	F	I	CRTAC1	Body	opensea	Body-opensea
cg16589644	0.963251	0.255322	0.707929	4.60177e-11	1.2648e-08	11	96518853	R	II		IGR	opensea	IGR-opensea
cg01919632	0.210984	0.937748	-0.726764	4.61194e-11	1.26644e-08	14	85998669	F	II	FLRT2	5'UTR	shore	5'UTR-shore	chr14:85999532-86000478
cg22618164	0.66755	0.0141474	0.653402	4.61381e-11	1.26644e-08	12	122356400	F	I	WDR66	TSS200	island	TSS200-island	chr12:122356315-122356853
cg08876441	0.059044	0.807877	-0.748833	4.6235e-11	1.26826e-08	1	190447421	R	I	FAM5C	TSS1500	opensea	TSS1500-opensea
cg09360770	0.155403	0.831849	-0.676446	4.62773e-11	1.26858e-08	16	86600326	F	I	FOXC2	TSS1500	island	TSS1500-island	chr16:86599355-86602649
cg00731683	0.228768	0.736344	-0.507576	4.63312e-11	1.26922e-08	6	31548437	R	II	LTB	3'UTR	island	3'UTR-island	chr6:31548436-31549277
cg17433294	0.843664	0.0341831	0.809481	4.63714e-11	1.26948e-08	5	151784251	R	I	NMUR2	1stExon	opensea	1stExon-opensea
cg21334075	0.0714824	0.58426	-0.512778	4.65975e-11	1.27467e-08	15	76135284	R	II	UBE2Q2	TSS1500	shore	TSS1500-shore	chr15:76135311-76136946
cg03002352	0.0450694	0.710249	-0.665179	4.66985e-11	1.27467e-08	2	17699688	F	II	RAD51AP2	1stExon	opensea	1stExon-opensea
cg14456683	0.357957	0.956259	-0.598302	4.67341e-11	1.27467e-08	3	147127010	R	II	ZIC1	TSS200	island	TSS200-island	chr3:147126988-147128999
cg03561071	0.918883	0.238323	0.680561	4.67364e-11	1.27467e-08	11	91844355	F	II		IGR	opensea	IGR-opensea
cg06200244	0.71956	0.261384	0.458176	4.67408e-11	1.27467e-08	2	12862337	F	II	TRIB2	Body	shelf	Body-shelf	chr2:12856625-12859019
cg22031654	0.0109989	0.552396	-0.541397	4.6745e-11	1.27467e-08	X	31090309	F	II	FTHL17	TSS200	island	TSS200-island	chrX:31089886-31090330
cg11298412	0.470787	0.0466822	0.424105	4.69336e-11	1.27897e-08	4	75858589	R	II	PARM1	Body	island	Body-island	chr4:75858300-75859931
cg06821582	0.752235	0.29077	0.461464	4.70162e-11	1.28038e-08	3	133115942	F	I	TMEM108	3'UTR	opensea	3'UTR-opensea
cg23744638	0.186164	0.880976	-0.694811	4.71455e-11	1.28249e-08	11	10323902	R	I		IGR	shore	IGR-shore	chr11:10324353-10324828
cg10959786	0.288572	0.981969	-0.693397	4.71651e-11	1.28249e-08	13	74708124	R	II	KLF12	TSS200	island	TSS200-island	chr13:74708001-74709601
cg17969499	0.125943	0.79696	-0.671017	4.71864e-11	1.28249e-08	X	34165195	F	I		IGR	island	IGR-island	chrX:34165064-34165389
cg20591472	0.306073	0.87183	-0.565758	4.73741e-11	1.28614e-08	1	110008990	R	II	SYPL2	TSS200	island	TSS200-island	chr1:110008962-110010124
cg05565863	0.87753	0.318582	0.558948	4.73826e-11	1.28614e-08	6	83478050	R	II		IGR	opensea	IGR-opensea
cg20141817	0.692006	0.0385884	0.653417	4.74223e-11	1.28638e-08	1	153124825	R	II	SPRR2G	TSS1500	opensea	TSS1500-opensea
cg07254667	0.946487	0.278226	0.668261	4.74947e-11	1.28747e-08	10	87291812	F	II		IGR	opensea	IGR-opensea
cg18028347	0.0718616	0.798223	-0.726361	4.75295e-11	1.28747e-08	3	32822518	F	I		IGR	island	IGR-island	chr3:32822477-32823331
cg06520846	0.254842	0.71618	-0.461337	4.75651e-11	1.28747e-08	1	42921582	R	II	PPCS	TSS1500	shore	TSS1500-shore	chr1:42921716-42922575
cg09130035	0.455826	0.0344798	0.421347	4.76094e-11	1.28747e-08	12	21810139	F	I	LDHB	5'UTR	shore	5'UTR-shore	chr12:21810488-21810766
cg20246277	0.904018	0.210177	0.693841	4.76174e-11	1.28747e-08	12	5867313	R	II	ANO2	Body	opensea	Body-opensea
cg22574825	0.0295662	0.494771	-0.465205	4.77944e-11	1.29067e-08	13	29068987	R	I	FLT1	1stExon	island	1stExon-island	chr13:29067788-29069977
cg20838586	0.0928222	0.861655	-0.768833	4.78196e-11	1.29067e-08	11	7110196	R	I	RBMXL2	5'UTR	island	5'UTR-island	chr11:7110132-7111376
cg24629663	0.426401	0.890837	-0.464436	4.7889e-11	1.29067e-08	13	90661319	R	II		IGR	opensea	IGR-opensea
cg16451909	0.0613534	0.517972	-0.456619	4.78955e-11	1.29067e-08	8	957083	R	II		IGR	island	IGR-island	chr8:956288-957205
cg24751551	0.714961	0.082997	0.631964	4.7958e-11	1.29067e-08	21	39627840	F	II	KCNJ15	TSS1500	opensea	TSS1500-opensea
cg03415617	0.195468	0.955847	-0.760379	4.79758e-11	1.29067e-08	16	34726856	F	I		IGR	opensea	IGR-opensea
cg02391410	0.0646047	0.784953	-0.720349	4.80096e-11	1.29067e-08	16	59790082	R	II	LOC644649	TSS1500	shore	TSS1500-shore	chr16:59788792-59789072
cg24265076	0.888036	0.0924381	0.795597	4.80357e-11	1.29067e-08	10	1939618	R	II		IGR	opensea	IGR-opensea
cg03104936	0.170127	0.909724	-0.739598	4.80606e-11	1.29067e-08	7	50849168	F	II	GRB10	5'UTR	shore	5'UTR-shore	chr7:50849752-50850871
cg20599798	0.199078	0.910164	-0.711086	4.80906e-11	1.29067e-08	2	31361760	F	I	GALNT14	TSS200	island	TSS200-island	chr2:31360321-31361821
cg11905407	0.798069	0.189445	0.608624	4.81028e-11	1.29067e-08	11	104871117	R	II	CASP5	Body	opensea	Body-opensea
cg26841170	0.649787	0.0724526	0.577334	4.81087e-11	1.29067e-08	5	68326758	R	II		IGR	opensea	IGR-opensea
cg07817783	0.515754	0.93413	-0.418375	4.82428e-11	1.29343e-08	5	10761669	R	II	DAP	TSS1500	island	TSS1500-island	chr5:10760836-10761925
cg12835118	0.889794	0.317957	0.571837	4.83959e-11	1.29569e-08	3	56789110	R	I	ARHGEF3	Body	opensea	Body-opensea
cg17779790	0.0257171	0.892066	-0.866349	4.84062e-11	1.29569e-08	17	7197994	F	I	YBX2	TSS200	island	TSS200-island	chr17:7197431-7198417
cg00816387	0.939273	0.227249	0.712024	4.84478e-11	1.29569e-08	10	1975591	F	I		IGR	opensea	IGR-opensea
cg20263045	0.788546	0.0621226	0.726424	4.84519e-11	1.29569e-08	4	145655974	R	II	HHIP	Body	opensea	Body-opensea
cg11002404	0.049648	0.899522	-0.849874	4.85039e-11	1.2958e-08	10	11060038	F	I	CUGBP2	5'UTR	island	5'UTR-island	chr10:11059442-11060524
cg14380586	0.310574	0.950192	-0.639619	4.85184e-11	1.2958e-08	12	103889928	R	II	C12orf42	TSS200	shore	TSS200-shore	chr12:103889148-103889843
cg17035412	0.963929	0.0817459	0.882183	4.85525e-11	1.29588e-08	7	26415901	F	I		IGR	island	IGR-island	chr7:26415746-26416891
cg16823397	0.899455	0.282414	0.617042	4.86216e-11	1.29689e-08	4	159329322	R	I		IGR	opensea	IGR-opensea
cg27518375	0.26608	0.842967	-0.576887	4.87405e-11	1.29889e-08	13	21303448	R	I	N6AMT2	Body	opensea	Body-opensea
cg01560399	0.0150254	0.513843	-0.498817	4.8776e-11	1.29889e-08	20	10655464	R	I	JAG1	TSS1500	island	TSS1500-island	chr20:10652573-10655611
cg17133972	0.878336	0.313288	0.565049	4.88361e-11	1.29889e-08	10	1550073	F	II	ADARB2	Body	opensea	Body-opensea
cg13941021	0.093178	0.935162	-0.841984	4.8932e-11	1.29889e-08	12	111181439	R	I	PPP1CC	TSS1500	shore	TSS1500-shore	chr12:111180006-111181028
cg08108029	0.772936	0.290321	0.482615	4.89464e-11	1.29889e-08	12	18891992	R	II	PLCZ1	TSS1500	opensea	TSS1500-opensea
cg03559682	0.01618	0.687094	-0.670914	4.90216e-11	1.29889e-08	11	6439864	R	II	APBB1	5'UTR	island	5'UTR-island	chr11:6439863-6440732
cg22040874	0.691229	0.20057	0.490659	4.90792e-11	1.29889e-08	1	4230824	R	II		IGR	opensea	IGR-opensea
cg12655190	0.12593	0.917359	-0.791429	4.90923e-11	1.29889e-08	17	35290523	R	I		IGR	island	IGR-island	chr17:35290403-35290663
cg15170715	0.0311947	0.48845	-0.457255	4.90957e-11	1.29889e-08	2	27308877	R	II	EMILIN1	Body	island	Body-island	chr2:27308546-27309770
cg15717808	0.921995	0.436386	0.485609	4.91008e-11	1.29889e-08	6	73331652	F	II	KCNQ5	1stExon	island	1stExon-island	chr6:73330942-73333109
cg07455685	0.497335	0.946642	-0.449307	4.91284e-11	1.29889e-08	19	45150513	F	I	PVR	Body	island	Body-island	chr19:45150371-45150834
cg22329423	0.692645	0.0925519	0.600093	4.91401e-11	1.29889e-08	20	21490572	F	I		IGR	island	IGR-island	chr20:21485932-21496714
cg13206932	0.849661	0.349439	0.500221	4.91809e-11	1.29889e-08	1	86047911	F	II	CYR61	Body	shore	Body-shore	chr1:86046362-86047240
cg26799196	0.878688	0.27204	0.606648	4.91935e-11	1.29889e-08	6	31471658	F	II	MICB	Body	opensea	Body-opensea
cg17099048	0.668077	0.0385759	0.629501	4.92133e-11	1.29889e-08	8	139734443	R	II	COL22A1	Body	opensea	Body-opensea
cg09902029	0.930931	0.12939	0.80154	4.92551e-11	1.29889e-08	2	66803697	R	II		IGR	island	IGR-island	chr2:66802890-66804831
cg14195216	0.945863	0.072318	0.873545	4.92552e-11	1.29889e-08	12	99548950	R	II	ANKS1B	TSS1500	opensea	TSS1500-opensea
cg19933965	0.894968	0.288326	0.606643	4.92647e-11	1.29889e-08	3	172858969	F	I	SPATA16	1stExon	opensea	1stExon-opensea
cg10272601	0.0119935	0.569038	-0.557045	4.92908e-11	1.29889e-08	9	95947146	R	I	WNK2	TSS200	island	TSS200-island	chr9:95946147-95947835
cg20982112	0.934648	0.373937	0.560712	4.93347e-11	1.29922e-08	3	110911278	F	II		IGR	opensea	IGR-opensea
cg03490157	0.92358	0.176321	0.747258	4.94563e-11	1.30108e-08	3	6906061	R	II	GRM7	Body	shore	Body-shore	chr3:6904133-6904641
cg11992783	0.948729	0.381013	0.567716	4.94679e-11	1.30108e-08	19	50734287	R	I	MYH14	Body	island	Body-island	chr19:50733984-50734288
cg00473134	0.0570094	0.66109	-0.60408	4.96765e-11	1.30498e-08	7	24796494	R	II	DFNA5	5'UTR	shore	5'UTR-shore	chr7:24796541-24797487
cg09125320	0.631609	0.113863	0.517746	4.96791e-11	1.30498e-08	1	173685201	F	II	KLHL20	Body	shore	Body-shore	chr1:173683985-173684403
cg06531573	0.0260823	0.655182	-0.6291	4.97289e-11	1.30546e-08	16	857576	F	II	PRR25	Body	island	Body-island	chr16:857341-858025
cg17276590	0.132795	0.965085	-0.83229	4.97661e-11	1.30561e-08	10	119304487	R	I	EMX2OS	Body	island	Body-island	chr10:119301321-119305368
cg24127989	0.204105	0.772325	-0.56822	4.98241e-11	1.30631e-08	7	128049508	R	II	IMPDH1	Body	island	Body-island	chr7:128049499-128050488
cg01734786	0.449947	0.957955	-0.508008	4.99819e-11	1.30901e-08	4	163085663	R	II	FSTL5	TSS1500	opensea	TSS1500-opensea
cg15752698	0.946685	0.138954	0.807732	5.00164e-11	1.30901e-08	7	35295588	F	II		IGR	shore	IGR-shore	chr7:35296921-35298218
cg14186641	0.186195	0.933603	-0.747408	5.0062e-11	1.30901e-08	6	88876741	F	I	CNR1	TSS1500	island	TSS1500-island	chr6:88875397-88877449
cg03068843	0.149644	0.76869	-0.619046	5.01877e-11	1.30901e-08	8	12985953	R	II	DLC1	Body	shelf	Body-shelf	chr8:12989380-12989635
cg21541638	0.400957	0.852531	-0.451574	5.02129e-11	1.30901e-08	3	61236016	R	II	FHIT	5'UTR	shore	5'UTR-shore	chr3:61236606-61237227
cg02049210	0.803061	0.150702	0.652358	5.02309e-11	1.30901e-08	8	48647583	F	II	KIAA0146	Body	shelf	Body-shelf	chr8:48649766-48651653
cg18621101	0.949723	0.56308	0.386643	5.02422e-11	1.30901e-08	10	62494545	R	II		IGR	shore	IGR-shore	chr10:62492785-62493376
cg24433477	0.0859495	0.973372	-0.887422	5.02442e-11	1.30901e-08	3	85042454	F	II	CADM2	Body	opensea	Body-opensea
cg17268276	0.707742	0.0167299	0.691012	5.02535e-11	1.30901e-08	5	100236199	R	II	ST8SIA4	Body	shore	Body-shore	chr5:100236567-100236955
cg16155081	0.323089	0.857174	-0.534085	5.02567e-11	1.30901e-08	2	9983211	R	II	TAF1B	TSS1500	shore	TSS1500-shore	chr2:9983263-9983901
cg08445802	0.122313	0.722358	-0.600045	5.02959e-11	1.30901e-08	6	85482612	R	I		IGR	island	IGR-island	chr6:85482569-85484718
cg12774454	0.742244	0.0622264	0.680018	5.03055e-11	1.30901e-08	4	8095174	R	II	ABLIM2	Body	shelf	Body-shelf	chr4:8098825-8099074
cg25697314	0.692093	0.242246	0.449847	5.04034e-11	1.31034e-08	12	68619556	F	II	IL26	1stExon	opensea	1stExon-opensea
cg27530576	0.828366	0.232287	0.596079	5.04197e-11	1.31034e-08	6	33401480	R	I	SYNGAP1	Body	opensea	Body-opensea
cg07514207	0.787141	0.0252613	0.761879	5.05205e-11	1.31214e-08	2	227656261	R	II	IRS1	3'UTR	island	3'UTR-island	chr2:227655903-227656647
cg25355599	0.699728	0.0232817	0.676447	5.07275e-11	1.31669e-08	3	117455566	R	II		IGR	opensea	IGR-opensea
cg20702056	0.334104	0.884124	-0.55002	5.0841e-11	1.31747e-08	8	65489937	R	II	LOC401463	TSS200	shore	TSS200-shore	chr8:65491083-65491319
cg10916515	0.782236	0.31532	0.466916	5.08412e-11	1.31747e-08	10	1246336	R	II	ADARB2	Body	opensea	Body-opensea
cg08887707	0.874838	0.163907	0.710931	5.08608e-11	1.31747e-08	1	3613723	F	I	TP73	Body	opensea	Body-opensea
cg01414215	0.0230224	0.55705	-0.534027	5.0908e-11	1.31747e-08	5	102091665	F	II		IGR	island	IGR-island	chr5:102091449-102091666
cg04480386	0.0441786	0.613361	-0.569183	5.0916e-11	1.31747e-08	5	22853134	F	II	CDH12	5'UTR	opensea	5'UTR-opensea
cg22527793	0.229689	0.777025	-0.547335	5.0968e-11	1.318e-08	8	55367466	F	II		IGR	island	IGR-island	chr8:55366180-55367628
cg23934295	0.557438	0.981501	-0.424063	5.10932e-11	1.31947e-08	14	85995655	F	II	FLRT2	TSS1500	shore	TSS1500-shore	chr14:85996494-85996958
cg24428184	0.652189	0.0614636	0.590726	5.11006e-11	1.31947e-08	1	2848110	R	II		IGR	shore	IGR-shore	chr1:2847056-2847288
cg07869023	0.501485	0.0102852	0.491199	5.1129e-11	1.31947e-08	20	17212376	F	II	PCSK2	Body	shelf	Body-shelf	chr20:17208550-17208756
cg06204735	0.165523	0.839694	-0.67417	5.1171e-11	1.31947e-08	14	74892986	F	I	TMEM90A	TSS200	island	TSS200-island	chr14:74892466-74893184
cg04315771	0.539643	0.983593	-0.44395	5.11847e-11	1.31947e-08	19	50433949	R	II	NUP62	TSS1500	shore	TSS1500-shore	chr19:50432354-50433138
cg07207490	0.214636	0.95463	-0.739995	5.12228e-11	1.31947e-08	11	118492463	R	II	PHLDB1	Body	opensea	Body-opensea
cg18521914	0.0264439	0.445016	-0.418572	5.12476e-11	1.31947e-08	10	50887566	R	II	C10orf53	TSS200	island	TSS200-island	chr10:50887565-50887862
cg05160879	0.475387	0.00976529	0.465622	5.12971e-11	1.31993e-08	1	177322878	F	II		IGR	opensea	IGR-opensea
cg06363798	0.785411	0.29873	0.486681	5.13644e-11	1.32068e-08	1	171604882	F	II	MYOC	3'UTR	opensea	3'UTR-opensea
cg12951348	0.442384	0.96219	-0.519806	5.13899e-11	1.32068e-08	6	31685430	F	II	LY6G6D	Body	opensea	Body-opensea
cg18675617	0.933672	0.134352	0.799319	5.14613e-11	1.3217e-08	2	66807918	R	II		IGR	shore	IGR-shore	chr2:66808568-66809404
cg05062418	0.908626	0.215598	0.693028	5.15233e-11	1.32182e-08	8	144070780	F	II	LOC100133669	Body	opensea	Body-opensea
cg23729050	0.932329	0.305661	0.626668	5.15296e-11	1.32182e-08	2	208030732	R	I	KLF7	TSS200	shore	TSS200-shore	chr2:208030852-208031477
cg22389730	0.0429014	0.752574	-0.709672	5.16116e-11	1.3231e-08	1	161697241	F	I	FCRLB	Body	island	Body-island	chr1:161695637-161697298
cg05512100	0.763252	0.0558244	0.707428	5.17073e-11	1.32396e-08	7	32109997	R	II	PDE1C	Body	shore	Body-shore	chr7:32110063-32110910
cg02360980	0.874983	0.23994	0.635043	5.17378e-11	1.32396e-08	15	41804283	F	I	LTK	Body	island	Body-island	chr15:41803443-41805531
cg03376794	0.030323	0.475339	-0.445016	5.17586e-11	1.32396e-08	16	25704507	R	II	HS3ST4	Body	island	Body-island	chr16:25702955-25704631
cg21869609	0.971512	0.2287	0.742812	5.17725e-11	1.32396e-08	19	2291613	R	I	LINGO3	Body	island	Body-island	chr19:2289895-2291904
cg27024241	0.593283	0.170899	0.422384	5.1815e-11	1.32405e-08	15	31175007	R	II		IGR	shore	IGR-shore	chr15:31175295-31175523
cg05868469	0.780111	0.320717	0.459393	5.18399e-11	1.32405e-08	15	93128777	R	II		IGR	opensea	IGR-opensea
cg00622516	0.0332232	0.879225	-0.846002	5.18936e-11	1.32419e-08	13	90015774	F	II		IGR	island	IGR-island	chr13:90015412-90015775
cg11193865	0.26756	0.883627	-0.616066	5.19092e-11	1.32419e-08	14	101193038	R	I	DLK1	TSS1500	island	TSS1500-island	chr14:101192851-101193499
cg21722655	0.0304381	0.932872	-0.902434	5.19718e-11	1.32493e-08	17	7197878	F	I	YBX2	TSS200	island	TSS200-island	chr17:7197431-7198417
cg27646885	0.152317	0.846894	-0.694577	5.20017e-11	1.32493e-08	12	126965423	F	II		IGR	opensea	IGR-opensea
cg17470497	0.632215	0.118958	0.513257	5.21283e-11	1.32734e-08	1	248401161	R	II	OR2M4	TSS1500	opensea	TSS1500-opensea
cg23018755	0.185861	0.963188	-0.777327	5.22117e-11	1.32865e-08	17	79881529	F	I	MAFG	5'UTR	shore	5'UTR-shore	chr17:79880449-79880872
cg20477160	0.939296	0.0607202	0.878576	5.24276e-11	1.33333e-08	2	235936596	R	II	SH3BP4	5'UTR	opensea	5'UTR-opensea
cg26939277	0.92683	0.317049	0.609782	5.25717e-11	1.33617e-08	10	1256487	R	II	ADARB2	Body	shelf	Body-shelf	chr10:1252141-1252505
cg09303881	0.706972	0.235001	0.471971	5.26083e-11	1.33628e-08	1	165910641	R	II		IGR	island	IGR-island	chr1:165910640-165910978
cg24213567	0.0148024	0.573395	-0.558592	5.28635e-11	1.34082e-08	19	53496664	F	II	ZNF702P	Body	shore	Body-shore	chr19:53496732-53497028
cg06571407	0.248751	0.964684	-0.715933	5.29389e-11	1.34082e-08	20	44746823	R	II	CD40	TSS200	island	TSS200-island	chr20:44746822-44747060
cg02010738	0.408723	0.940782	-0.532059	5.29466e-11	1.34082e-08	19	2095466	R	I	C19orf36	TSS1500	island	TSS1500-island	chr19:2095395-2095727
cg14742802	0.774508	0.197519	0.576989	5.29651e-11	1.34082e-08	4	8153998	F	I	ABLIM2	Body	shore	Body-shore	chr4:8154077-8154406
cg16394305	0.86235	0.146058	0.716292	5.29655e-11	1.34082e-08	5	158125970	R	II	EBF1	3'UTR	opensea	3'UTR-opensea
cg09086416	0.677828	0.0464068	0.631421	5.29866e-11	1.34082e-08	6	50428999	F	II		IGR	opensea	IGR-opensea
cg18030133	0.845139	0.0841779	0.760962	5.30128e-11	1.34082e-08	6	143929406	F	II	PHACTR2	5'UTR	opensea	5'UTR-opensea
cg10960118	0.925342	0.0803029	0.845039	5.31064e-11	1.34237e-08	3	115386082	F	II	GAP43	Body	opensea	Body-opensea
cg25515982	0.0314755	0.613948	-0.582473	5.32044e-11	1.34294e-08	8	12860315	R	II	C8orf79	5'UTR	opensea	5'UTR-opensea
cg25756858	0.951514	0.0442644	0.907249	5.32307e-11	1.34294e-08	3	115038753	R	II		IGR	opensea	IGR-opensea
cg02963430	0.948679	0.344584	0.604094	5.3231e-11	1.34294e-08	2	151520694	F	II		IGR	opensea	IGR-opensea
cg26952662	0.0397524	0.427309	-0.387556	5.33206e-11	1.34294e-08	8	104383499	R	II	CTHRC1	TSS1500	island	TSS1500-island	chr8:104383409-104384109
cg27051089	0.919217	0.148329	0.770889	5.33812e-11	1.34294e-08	6	87653726	F	II	HTR1E	5'UTR	opensea	5'UTR-opensea
cg05600496	0.837315	0.352298	0.485017	5.33897e-11	1.34294e-08	13	80357187	F	II		IGR	opensea	IGR-opensea
cg24488391	0.519424	0.0295977	0.489826	5.34239e-11	1.34294e-08	1	170113838	F	II	METTL11B	TSS1500	opensea	TSS1500-opensea
cg14707162	0.117416	0.629243	-0.511828	5.34464e-11	1.34294e-08	11	17036581	R	II	PLEKHA7	TSS1500	shore	TSS1500-shore	chr11:17034843-17036404
cg20194595	0.943469	0.233798	0.70967	5.34909e-11	1.34294e-08	22	39640441	R	II	PDGFB	1stExon	island	1stExon-island	chr22:39638219-39640966
cg11148246	0.950662	0.464155	0.486507	5.34919e-11	1.34294e-08	7	95690739	R	II	DYNC1I1	Body	opensea	Body-opensea
cg04206967	0.931096	0.10465	0.826446	5.35397e-11	1.34294e-08	8	110098844	F	II	TRHR	TSS1500	opensea	TSS1500-opensea
cg23692193	0.0409414	0.532251	-0.49131	5.35397e-11	1.34294e-08	1	102700639	F	I		IGR	opensea	IGR-opensea
cg08633959	0.936295	0.431183	0.505112	5.35496e-11	1.34294e-08	16	50914024	R	II		IGR	opensea	IGR-opensea
cg16024950	0.0808818	0.76905	-0.688169	5.39355e-11	1.35121e-08	7	100254149	F	II	ACTL6B	TSS200	island	TSS200-island	chr7:100253782-100254150
cg00019678	0.947646	0.384908	0.562739	5.40186e-11	1.35121e-08	12	110154229	R	II	C12orf34	5'UTR	shore	5'UTR-shore	chr12:110151327-110152758
cg02054792	0.104158	0.954857	-0.850699	5.40305e-11	1.35121e-08	2	106014950	F	I	FHL2	5'UTR	island	5'UTR-island	chr2:106014878-106015884
cg11833811	0.74708	0.0395985	0.707481	5.40563e-11	1.35121e-08	11	4115753	R	II	RRM1	TSS200	island	TSS200-island	chr11:4115689-4116489
cg06984073	0.850458	0.307255	0.543202	5.40691e-11	1.35121e-08	5	75381042	F	II	SV2C	5'UTR	shore	5'UTR-shore	chr5:75378974-75380796
cg21816308	0.0909963	0.863359	-0.772362	5.40911e-11	1.35121e-08	1	39044140	F	I		IGR	island	IGR-island	chr1:39044059-39044561
cg22694818	0.0564083	0.49629	-0.439882	5.41303e-11	1.35121e-08	1	75595970	F	I	LHX8	5'UTR	island	5'UTR-island	chr1:75595813-75596162
cg08579858	0.494626	0.948488	-0.453862	5.41393e-11	1.35121e-08	22	29709964	F	II	RASL10A	Body	island	Body-island	chr22:29709281-29712013
cg25729445	0.195686	0.605104	-0.409418	5.41886e-11	1.35123e-08	6	29595347	F	I	GABBR1	Body	island	Body-island	chr6:29595298-29595795
cg19752686	0.810651	0.0284056	0.782245	5.42054e-11	1.35123e-08	7	150811775	R	I	AGAP3	Body	opensea	Body-opensea
cg09667582	0.174326	0.902046	-0.72772	5.42824e-11	1.35234e-08	15	76135159	R	II	UBE2Q2	TSS1500	shore	TSS1500-shore	chr15:76135311-76136946
cg03096126	0.052591	0.643892	-0.591301	5.43155e-11	1.35235e-08	18	56531159	F	I	ZNF532	5'UTR	island	5'UTR-island	chr18:56530395-56531288
cg04440283	0.745014	0.059213	0.685801	5.43543e-11	1.35235e-08	8	110098923	R	II	TRHR	TSS1500	opensea	TSS1500-opensea
cg10368128	0.219539	0.748198	-0.528659	5.44034e-11	1.35235e-08	19	57702442	R	II	ZNF264	TSS1500	shore	TSS1500-shore	chr19:57702696-57703425
cg12484411	0.625128	0.0521424	0.572986	5.44319e-11	1.35235e-08	8	110099683	F	II	TRHR	TSS200	opensea	TSS200-opensea
cg05373962	0.432864	0.0371743	0.39569	5.44514e-11	1.35235e-08	22	49881684	R	II		IGR	shore	IGR-shore	chr22:49883068-49883385
cg07363131	0.617804	0.148038	0.469767	5.44781e-11	1.35235e-08	16	86965114	F	II		IGR	shore	IGR-shore	chr16:86965271-86965496
cg26883282	0.0420826	0.514184	-0.472101	5.46448e-11	1.35567e-08	4	163085411	R	II	FSTL5	TSS1500	opensea	TSS1500-opensea
cg13359031	0.591534	0.972267	-0.380733	5.46863e-11	1.35589e-08	1	202317382	R	II	PPP1R12B	TSS1500	shore	TSS1500-shore	chr1:202317657-202318196
cg08417313	0.605857	0.0780022	0.527855	5.47382e-11	1.35637e-08	11	59620354	F	II	TCN1	3'UTR	opensea	3'UTR-opensea
cg08040115	0.710758	0.110666	0.600092	5.49946e-11	1.36191e-08	16	87581757	R	II		IGR	shelf	IGR-shelf	chr16:87584359-87584710
cg16895026	0.889698	0.321808	0.56789	5.51418e-11	1.36474e-08	4	30745743	R	II	PCDH7	Body	opensea	Body-opensea
cg17322118	0.770855	0.239917	0.530937	5.52152e-11	1.36575e-08	1	85743732	R	II	BCL10	TSS200	shore	TSS200-shore	chr1:85741865-85742535
cg07995091	0.626222	0.0580755	0.568147	5.53281e-11	1.36767e-08	20	60966227	F	II	CABLES2	Body	shelf	Body-shelf	chr20:60969000-60969286
cg16672223	0.714734	0.0751507	0.639583	5.53589e-11	1.36767e-08	16	81650677	F	II	CMIP	Body	opensea	Body-opensea
cg18856731	0.9379	0.458534	0.479365	5.5442e-11	1.36891e-08	12	58011764	R	II		IGR	shore	IGR-shore	chr12:58013171-58013652
cg10778379	0.900962	0.266989	0.633973	5.54938e-11	1.36937e-08	4	1902465	R	II	WHSC1	1stExon	opensea	1stExon-opensea
cg15618210	0.680462	0.0728722	0.60759	5.55724e-11	1.3705e-08	11	132816803	R	II	OPCML	Body	shelf	Body-shelf	chr11:132812662-132813075
cg09662496	0.959371	0.150325	0.809046	5.56447e-11	1.37147e-08	7	130626474	F	II		IGR	opensea	IGR-opensea
cg03240301	0.947674	0.433546	0.514128	5.57065e-11	1.37218e-08	7	23387383	F	II	IGF2BP3	Body	opensea	Body-opensea
cg05285244	0.39923	0.951905	-0.552675	5.59301e-11	1.37634e-08	7	149412760	R	II	KRBA1	5'UTR	shore	5'UTR-shore	chr7:149410858-149412351
cg18399935	0.864846	0.179549	0.685297	5.59419e-11	1.37634e-08	3	6906994	F	II	GRM7	Body	shelf	Body-shelf	chr3:6902823-6903516
cg12124386	0.282025	0.980712	-0.698686	5.60572e-11	1.37762e-08	1	190444776	F	II	FAM5C	5'UTR	opensea	5'UTR-opensea
cg05734675	0.781209	0.272692	0.508517	5.606e-11	1.37762e-08	10	537033	F	II	DIP2C	Body	opensea	Body-opensea
cg03514660	0.718426	0.216815	0.501611	5.61476e-11	1.37893e-08	12	131418057	R	II		IGR	island	IGR-island	chr12:131417942-131418218
cg14974938	0.68999	0.0221546	0.667836	5.61798e-11	1.37893e-08	4	62606570	R	II	LPHN3	Body	opensea	Body-opensea
cg18613324	0.969196	0.227532	0.741664	5.64237e-11	1.3841e-08	22	36236760	F	II	RBM9	Body	opensea	Body-opensea
cg26682641	0.948154	0.0795705	0.868583	5.6506e-11	1.3853e-08	14	41228705	R	II		IGR	opensea	IGR-opensea
cg12424646	0.912469	0.475995	0.436474	5.67026e-11	1.3885e-08	8	37699507	F	II	GPR124	Body	island	Body-island	chr8:37698846-37699931
cg27511678	0.788313	0.317617	0.470695	5.67035e-11	1.3885e-08	18	48721148	R	II	MEX3C	Body	shore	Body-shore	chr18:48722530-48723760
cg06536506	0.860625	0.264599	0.596026	5.69209e-11	1.393e-08	12	99227017	F	II	ANKS1B	Body	opensea	Body-opensea
cg26038318	0.418016	0.953644	-0.535627	5.70613e-11	1.39312e-08	20	34205095	R	I	SPAG4	Body	island	Body-island	chr20:34204987-34205269
cg15203905	0.899433	0.359236	0.540197	5.70881e-11	1.39312e-08	1	2845514	R	II		IGR	shore	IGR-shore	chr1:2847056-2847288
cg19153329	0.880946	0.172178	0.708768	5.71077e-11	1.39312e-08	8	110470148	R	II	PKHD1L1	Body	opensea	Body-opensea
cg12762816	0.827451	0.42837	0.399081	5.71157e-11	1.39312e-08	2	172953392	R	II	DLX1	3'UTR	shore	3'UTR-shore	chr2:172951289-172952159
cg22037030	0.814358	0.0942424	0.720115	5.71171e-11	1.39312e-08	1	56139081	R	II		IGR	opensea	IGR-opensea
cg01381797	0.147118	0.721889	-0.574771	5.7127e-11	1.39312e-08	10	22630327	F	II		IGR	island	IGR-island	chr10:22629360-22630328
cg26838345	0.93455	0.355447	0.579103	5.73168e-11	1.39693e-08	19	6276831	F	II	MLLT1	Body	shelf	Body-shelf	chr19:6279483-6280231
cg10018272	0.187088	0.834462	-0.647374	5.74028e-11	1.3982e-08	1	67519814	R	I	SLC35D1	1stExon	island	1stExon-island	chr1:67519224-67520139
cg26857370	0.235306	0.816563	-0.581257	5.75635e-11	1.40073e-08	16	34442283	F	II		IGR	island	IGR-island	chr16:34441786-34442374
cg24556441	0.689867	0.10393	0.585937	5.75824e-11	1.40073e-08	22	33453994	R	I	SYN3	5'UTR	island	5'UTR-island	chr22:33453892-33454505
cg05435286	0.54942	0.0172412	0.532179	5.76075e-11	1.40073e-08	3	27411063	F	II	NEK10	TSS200	island	TSS200-island	chr3:27410612-27411066
cg04707013	0.841828	0.0263734	0.815455	5.76965e-11	1.40205e-08	10	111177826	R	II		IGR	opensea	IGR-opensea
cg26306909	0.540823	0.025551	0.515272	5.77293e-11	1.40205e-08	4	37455485	R	I	C4orf19	TSS200	island	TSS200-island	chr4:37455279-37455757
cg19405868	0.687815	0.0114122	0.676403	5.77735e-11	1.4023e-08	11	104912363	F	II	CASP1	Body	opensea	Body-opensea
cg21303011	0.086215	0.590912	-0.504697	5.78333e-11	1.4023e-08	3	24537177	R	I	THRB	TSS1500	island	TSS1500-island	chr3:24535844-24537436
cg21463605	0.817305	0.277684	0.539621	5.78923e-11	1.4023e-08	22	18268249	F	II		IGR	island	IGR-island	chr22:18267968-18268250
cg20775307	0.485008	0.0192607	0.465747	5.79404e-11	1.4023e-08	11	77850646	F	I	ALG8	5'UTR	island	5'UTR-island	chr11:77850482-77850845
cg21719418	0.76599	0.0397465	0.726243	5.79647e-11	1.4023e-08	11	105800243	R	II	GRIA4	Body	opensea	Body-opensea
cg01877814	0.0905264	0.672697	-0.582171	5.80132e-11	1.4023e-08	15	89879097	R	II	POLG	TSS1500	shore	TSS1500-shore	chr15:89877597-89878597
cg13894535	0.623359	0.155504	0.467856	5.80942e-11	1.4023e-08	5	35919491	F	II	CAPSL	Body	opensea	Body-opensea
cg18922874	0.93601	0.407198	0.528812	5.81181e-11	1.4023e-08	14	24035805	R	II	AP1G2	Body	shore	Body-shore	chr14:24036399-24037076
cg07534843	0.976596	0.517184	0.459412	5.81317e-11	1.4023e-08	20	43935283	R	I	MATN4	5'UTR	island	5'UTR-island	chr20:43935199-43935633
cg13842556	0.908469	0.364121	0.544348	5.81414e-11	1.4023e-08	10	88023243	F	II	GRID1	Body	island	Body-island	chr10:88022640-88023279
cg17264670	0.291799	0.872518	-0.580718	5.81479e-11	1.4023e-08	6	153452732	F	I	RGS17	TSS1500	island	TSS1500-island	chr6:153450992-153452792
cg14204430	0.0904919	0.957151	-0.866659	5.81568e-11	1.4023e-08	4	116035217	F	II	NDST4	TSS200	opensea	TSS200-opensea
cg10009464	0.755273	0.0425761	0.712697	5.82433e-11	1.4023e-08	11	100168001	F	II	CNTN5	Body	opensea	Body-opensea
cg27319898	0.0197171	0.60264	-0.582923	5.82762e-11	1.4023e-08	7	88389003	R	II	ZNF804B	1stExon	island	1stExon-island	chr7:88388488-88389283
cg08716655	0.436208	0.00854874	0.427659	5.83229e-11	1.4023e-08	1	66257732	F	II	PDE4B	TSS1500	shore	TSS1500-shore	chr1:66258440-66258918
cg23440882	0.0567024	0.849779	-0.793076	5.83506e-11	1.4023e-08	1	875880	R	I	SAMD11	Body	island	Body-island	chr1:875730-878363
cg04089111	0.537489	0.974642	-0.437152	5.83766e-11	1.4023e-08	2	74942655	F	I		IGR	island	IGR-island	chr2:74942324-74942815
cg11647690	0.207766	0.936956	-0.72919	5.84083e-11	1.4023e-08	1	228136256	R	II	WNT9A	TSS1500	island	TSS1500-island	chr1:228134422-228136282
cg08068820	0.0373182	0.77444	-0.737122	5.84237e-11	1.4023e-08	19	11530021	R	I	RGL3	TSS200	shore	TSS200-shore	chr19:11531278-11531590
cg16094511	0.950004	0.216983	0.733021	5.84296e-11	1.4023e-08	14	69262103	R	I	C14orf181	3'UTR	island	3'UTR-island	chr14:69259612-69262900
cg24496475	0.0310632	0.671849	-0.640786	5.84847e-11	1.4023e-08	4	1400189	R	I		IGR	island	IGR-island	chr4:1396291-1401730
cg14428252	0.45144	0.900699	-0.44926	5.84974e-11	1.4023e-08	14	60043289	F	I	C14orf38	Body	island	Body-island	chr14:60043242-60043594
cg00524220	0.867939	0.181281	0.686658	5.85165e-11	1.4023e-08	19	3098963	R	II	GNA11	Body	shore	Body-shore	chr19:3097564-3097793
cg11002033	0.0455743	0.633511	-0.587937	5.86281e-11	1.40374e-08	6	30071226	F	I	TRIM31	3'UTR	island	3'UTR-island	chr6:30071225-30071428
cg11355975	0.629412	0.0856253	0.543786	5.86439e-11	1.40374e-08	2	122864316	R	II		IGR	opensea	IGR-opensea
cg20483694	0.540752	0.0753828	0.465369	5.87519e-11	1.40532e-08	11	56128137	R	II	OR8J1	1stExon	opensea	1stExon-opensea
cg21621538	0.929777	0.449197	0.48058	5.88668e-11	1.40532e-08	7	24614206	F	II	MPP6	5'UTR	opensea	5'UTR-opensea
cg20673481	0.20385	0.705495	-0.501645	5.88779e-11	1.40532e-08	2	18059454	R	II	KCNS3	TSS1500	shore	TSS1500-shore	chr2:18059493-18060920
cg13365753	0.779092	0.277825	0.501267	5.89046e-11	1.40532e-08	2	234390545	R	II	USP40	Body	opensea	Body-opensea
cg04111789	0.260233	0.948193	-0.68796	5.8924e-11	1.40532e-08	6	41908262	R	I	CCND3	Body	shore	Body-shore	chr6:41908745-41909711
cg01307387	0.0280958	0.662274	-0.634178	5.89346e-11	1.40532e-08	2	17721988	R	II	VSNL1	1stExon	island	1stExon-island	chr2:17721537-17722021
cg24708471	0.21204	0.873117	-0.661077	5.89469e-11	1.40532e-08	19	30719437	F	II		IGR	island	IGR-island	chr19:30716328-30719970
cg15385139	0.433911	0.941882	-0.507971	5.9132e-11	1.40836e-08	6	29595506	F	II	GABBR1	Body	island	Body-island	chr6:29595298-29595795
cg14372937	0.0582586	0.766799	-0.70854	5.91541e-11	1.40836e-08	X	31090318	F	II	FTHL17	TSS200	island	TSS200-island	chrX:31089886-31090330
cg23170410	0.871552	0.271646	0.599906	5.91763e-11	1.40836e-08	6	147964028	R	II		IGR	opensea	IGR-opensea
cg14307471	0.031623	0.668799	-0.637176	5.9255e-11	1.40943e-08	18	31432117	F	II	NOL4	3'UTR	opensea	3'UTR-opensea
cg14654926	0.901559	0.33041	0.571149	5.93227e-11	1.40963e-08	5	44388688	F	II	FGF10	1stExon	opensea	1stExon-opensea
cg18442183	0.933157	0.0357364	0.89742	5.93331e-11	1.40963e-08	X	99610803	F	II	PCDH19	Body	opensea	Body-opensea
cg18681426	0.62447	0.164626	0.459845	5.93964e-11	1.40963e-08	6	53174395	F	II	ELOVL5	5'UTR	opensea	5'UTR-opensea
cg04658945	0.832738	0.227705	0.605032	5.94326e-11	1.40963e-08	11	68780897	F	I	MRGPRF	TSS200	shelf	TSS200-shelf	chr11:68778569-68778851
cg26394220	0.127442	0.719771	-0.592329	5.94452e-11	1.40963e-08	2	219867925	F	II	MIR375	TSS1500	island	TSS1500-island	chr2:219866131-219868054
cg08343881	0.687005	0.0603218	0.626684	5.94673e-11	1.40963e-08	6	28304075	R	I	ZNF323	1stExon	opensea	1stExon-opensea
cg03583111	0.895036	0.481457	0.413579	5.95139e-11	1.40976e-08	2	220283442	F	II	DES	1stExon	island	1stExon-island	chr2:220283200-220283750
cg01182309	0.48173	0.0258359	0.455894	5.95406e-11	1.40976e-08	12	58159692	F	II	CYP27B1	Body	island	Body-island	chr12:58158855-58160000
cg25512936	0.367899	0.846655	-0.478756	5.95821e-11	1.40994e-08	3	44041103	F	II		IGR	island	IGR-island	chr3:44036407-44041104
cg05937292	0.769355	0.324226	0.445129	5.97109e-11	1.41218e-08	5	77269342	R	I		IGR	shore	IGR-shore	chr5:77268350-77268787
cg11026333	0.0172218	0.593882	-0.57666	5.97664e-11	1.41269e-08	7	150020269	F	I	LRRC61	TSS200	island	TSS200-island	chr7:150019950-150020752
cg26311677	0.91332	0.397148	0.516171	5.98919e-11	1.41485e-08	3	168142949	F	II	C3orf50	Body	opensea	Body-opensea
cg13810385	0.9362	0.40731	0.528889	6.00194e-11	1.41647e-08	11	59668329	R	II		IGR	shelf	IGR-shelf	chr11:59665579-59665857
cg23508887	0.714475	0.0711451	0.64333	6.00284e-11	1.41647e-08	18	13502053	F	II	C18orf1	Body	shelf	Body-shelf	chr18:13498761-13499720
cg13001012	0.623323	0.167462	0.455861	6.00914e-11	1.41665e-08	3	151530534	R	II	AADAC	TSS1500	opensea	TSS1500-opensea
cg22130673	0.946128	0.531689	0.414439	6.01673e-11	1.41665e-08	11	114031817	F	II	ZBTB16	Body	opensea	Body-opensea
cg19823452	0.137333	0.682629	-0.545296	6.02069e-11	1.41665e-08	19	17326726	R	II	USE1	Body	shore	Body-shore	chr19:17326114-17326551
cg16271720	0.0646504	0.652265	-0.587615	6.02294e-11	1.41665e-08	8	11760136	R	II		IGR	island	IGR-island	chr8:11759862-11760212
cg26195356	0.0538586	0.502354	-0.448496	6.02377e-11	1.41665e-08	5	2743601	R	I		IGR	shelf	IGR-shelf	chr5:2738953-2741237
cg17405812	0.943867	0.273617	0.670251	6.0241e-11	1.41665e-08	10	1708500	F	II	ADARB2	Body	opensea	Body-opensea
cg02365303	0.886491	0.463053	0.423437	6.02944e-11	1.41711e-08	5	147052498	F	II	JAKMIP2	5'UTR	opensea	5'UTR-opensea
cg13198594	0.501661	0.0395494	0.462111	6.06132e-11	1.42338e-08	4	169239550	R	II	DDX60	5'UTR	island	5'UTR-island	chr4:169239549-169239824
cg11630169	0.161642	0.752963	-0.59132	6.0642e-11	1.42338e-08	10	3283847	F	I		IGR	opensea	IGR-opensea
cg04430582	0.793021	0.215396	0.577624	6.06644e-11	1.42338e-08	17	6922320	R	II	MIR195	TSS1500	shelf	TSS1500-shelf	chr17:6925400-6927527
cg23340875	0.613162	0.153411	0.459752	6.07729e-11	1.42458e-08	17	48711990	F	II	ABCC3	TSS1500	shore	TSS1500-shore	chr17:48712050-48712705
cg25335435	0.73514	0.0950808	0.640059	6.07839e-11	1.42458e-08	11	22399705	F	II	SLC17A6	3'UTR	opensea	3'UTR-opensea
cg14290904	0.96181	0.345035	0.616775	6.08575e-11	1.4255e-08	14	36986585	R	II	NKX2-1	Body	island	Body-island	chr14:36986362-36990576
cg00773902	0.213374	0.946928	-0.733553	6.09037e-11	1.42578e-08	19	19007324	F	I	GDF1	TSS1500	island	TSS1500-island	chr19:19006031-19007546
cg10503542	0.572494	0.018768	0.553725	6.09581e-11	1.42625e-08	11	81928181	R	II		IGR	opensea	IGR-opensea
cg27183386	0.26162	0.947873	-0.686253	6.10999e-11	1.42876e-08	13	91579901	F	II	LOC144776	TSS1500	opensea	TSS1500-opensea
cg17154315	0.0273844	0.458584	-0.4312	6.11691e-11	1.42957e-08	8	106331166	F	I	ZFPM2	5'UTR	island	5'UTR-island	chr8:106330518-106332120
cg10107050	0.0555737	0.541656	-0.486082	6.12184e-11	1.42992e-08	3	147126244	F	II	ZIC1	TSS1500	shore	TSS1500-shore	chr3:147126988-147128999
cg20582941	0.717096	0.0520583	0.665037	6.12736e-11	1.43001e-08	3	35721166	F	II	ARPP-21	5'UTR	opensea	5'UTR-opensea
cg22545121	0.754899	0.23091	0.523989	6.1291e-11	1.43001e-08	19	52094375	F	I		IGR	shelf	IGR-shelf	chr19:52097252-52098000
cg25371017	0.857058	0.20109	0.655968	6.14634e-11	1.43286e-08	17	33091950	F	II		IGR	opensea	IGR-opensea
cg25902187	0.0798966	0.761483	-0.681587	6.14823e-11	1.43286e-08	15	55881044	R	I	PYGO1	1stExon	island	1stExon-island	chr15:55879792-55881228
cg26244164	0.0346934	0.524812	-0.490119	6.15915e-11	1.4346e-08	8	12987449	R	II	DLC1	Body	shore	Body-shore	chr8:12989380-12989635
cg04570735	0.422321	0.891804	-0.469483	6.1791e-11	1.43844e-08	19	18334849	F	I	PDE4C	5'UTR	shore	5'UTR-shore	chr19:18335072-18337375
cg19919383	0.742859	0.0682058	0.674653	6.19139e-11	1.4405e-08	3	17046834	R	II	PLCL2	Body	opensea	Body-opensea
cg15070848	0.0477633	0.677531	-0.629767	6.20141e-11	1.44202e-08	3	55522716	F	I	WNT5A	TSS1500	island	TSS1500-island	chr3:55522560-55522836
cg05616995	0.839489	0.126031	0.713458	6.20494e-11	1.44203e-08	5	141393361	F	II	GNPDA1	TSS1500	shore	TSS1500-shore	chr5:141392360-141392587
cg10531355	0.949762	0.526203	0.42356	6.22039e-11	1.44481e-08	5	79489249	R	II	SERINC5	Body	opensea	Body-opensea
cg12676534	0.17915	0.92176	-0.74261	6.22482e-11	1.44503e-08	20	30449856	F	I	DUSP15	Body	shore	Body-shore	chr20:30449011-30449593
cg27153059	0.112339	0.575163	-0.462824	6.22918e-11	1.44524e-08	11	18719942	F	II	TMEM86A	TSS1500	shore	TSS1500-shore	chr11:18720271-18720821
cg27156542	0.955919	0.146627	0.809293	6.2488e-11	1.44868e-08	14	105932812	F	I	MTA1	Body	island	Body-island	chr14:105932793-105933036
cg27427527	0.0846189	0.662763	-0.578144	6.25098e-11	1.44868e-08	15	71146902	R	II	LARP6	TSS1500	shore	TSS1500-shore	chr15:71145995-71146820
cg23497857	0.62718	0.028435	0.598745	6.25631e-11	1.44911e-08	14	24685372	F	II	MDP1	TSS200	shelf	TSS200-shelf	chr14:24682402-24682837
cg00814985	0.890839	0.177365	0.713474	6.26407e-11	1.45009e-08	13	114801132	F	II	RASA3	Body	shelf	Body-shelf	chr13:114803616-114803852
cg03608577	0.658174	0.250034	0.40814	6.27615e-11	1.45208e-08	6	29342679	F	II	OR12D3	1stExon	opensea	1stExon-opensea
cg18664667	0.213103	0.956719	-0.743616	6.29525e-11	1.45512e-08	7	105517962	F	II	ATXN7L1	TSS1500	island	TSS1500-island	chr7:105516844-105517963
cg25377206	0.95147	0.116714	0.834757	6.29629e-11	1.45512e-08	7	35294658	R	II	TBX20	TSS1500	island	TSS1500-island	chr7:35292985-35294674
cg10729167	0.95053	0.0391174	0.911413	6.31134e-11	1.45779e-08	10	111220101	F	II		IGR	shelf	IGR-shelf	chr10:111216604-111217083
cg03506640	0.30172	0.95111	-0.649389	6.32792e-11	1.4608e-08	14	85997753	F	I	FLRT2	5'UTR	island	5'UTR-island	chr14:85997468-85998637
cg02753511	0.661457	0.116568	0.544889	6.33834e-11	1.4624e-08	11	69468378	F	I	CCND1	3'UTR	shore	3'UTR-shore	chr11:69468810-69469152
cg02986692	0.852176	0.451637	0.400539	6.34807e-11	1.46276e-08	6	156030348	F	II		IGR	opensea	IGR-opensea
cg20523839	0.0896758	0.72542	-0.635744	6.35028e-11	1.46276e-08	10	11069315	R	I	CUGBP2	Body	opensea	Body-opensea
cg04464940	0.540773	0.075376	0.465397	6.3542e-11	1.46276e-08	21	18983803	R	II	BTG3	5'UTR	shore	5'UTR-shore	chr21:18984005-18984298
cg23166590	0.0416039	0.614168	-0.572564	6.3559e-11	1.46276e-08	8	142247880	F	II		IGR	opensea	IGR-opensea
cg25065716	0.952291	0.194698	0.757593	6.3628e-11	1.46276e-08	10	1422865	R	II	ADARB2	Body	opensea	Body-opensea
cg12071328	0.0725202	0.753353	-0.680833	6.36322e-11	1.46276e-08	11	20690930	F	I	NELL1	TSS200	island	TSS200-island	chr11:20690579-20691845
cg03653801	0.0427968	0.485468	-0.442671	6.36459e-11	1.46276e-08	1	9747772	F	I	PIK3CD	5'UTR	shore	5'UTR-shore	chr1:9749295-9750228
cg08920748	0.279309	0.960118	-0.680808	6.37639e-11	1.46466e-08	1	145473005	F	I	ANKRD34A	5'UTR	island	5'UTR-island	chr1:145472980-145474702
cg06638338	0.562184	0.0345136	0.527671	6.38428e-11	1.46487e-08	7	64712756	R	II		IGR	island	IGR-island	chr7:64712213-64712786
cg12280150	0.637548	0.0984842	0.539064	6.38432e-11	1.46487e-08	11	93819150	F	II	HEPHL1	Body	shelf	Body-shelf	chr11:93822101-93822337
cg15458504	0.225205	0.796109	-0.570904	6.39215e-11	1.46488e-08	1	24828534	R	I	RCAN3	TSS1500	shore	TSS1500-shore	chr1:24828865-24829878
cg00323305	0.0458012	0.630147	-0.584346	6.3941e-11	1.46488e-08	3	24537182	R	I	THRB	TSS1500	island	TSS1500-island	chr3:24535844-24537436
cg12667939	0.0921378	0.506644	-0.414506	6.39496e-11	1.46488e-08	16	86528673	R	II		IGR	island	IGR-island	chr16:86528271-86529013
cg05848863	0.0243269	0.44847	-0.424143	6.40455e-11	1.46627e-08	7	16794078	R	I	TSPAN13	Body	island	Body-island	chr7:16793188-16794100
cg00302494	0.411904	0.935139	-0.523235	6.41122e-11	1.46637e-08	2	237080354	F	II		IGR	island	IGR-island	chr2:237080188-237080432
cg08835688	0.0087717	0.633797	-0.625025	6.41207e-11	1.46637e-08	7	50849931	R	II	GRB10	5'UTR	island	5'UTR-island	chr7:50849752-50850871
cg27429195	0.809637	0.175006	0.634631	6.41666e-11	1.46642e-08	10	1602108	F	I	ADARB2	Body	opensea	Body-opensea
cg14005139	0.0114999	0.502383	-0.490883	6.41956e-11	1.46642e-08	14	36989550	R	I	NKX2-1	TSS200	island	TSS200-island	chr14:36986362-36990576
cg01556075	0.564364	0.0759963	0.488368	6.42287e-11	1.46642e-08	19	7741454	R	II	C19orf59	TSS1500	opensea	TSS1500-opensea
cg21125037	0.280661	0.953182	-0.672521	6.4312e-11	1.46752e-08	13	74708167	F	I	KLF12	TSS200	island	TSS200-island	chr13:74708001-74709601
cg08873628	0.085173	0.558732	-0.473559	6.43674e-11	1.46797e-08	1	175162347	F	II	KIAA0040	TSS200	island	TSS200-island	chr1:175161900-175162364
cg26204448	0.682112	0.0870552	0.595057	6.44376e-11	1.46815e-08	7	1962212	R	I	MAD1L1	Body	opensea	Body-opensea
cg21581821	0.0380684	0.865637	-0.827568	6.44537e-11	1.46815e-08	1	190444666	R	II	FAM5C	5'UTR	opensea	5'UTR-opensea
cg24189904	0.0953818	0.768722	-0.67334	6.44989e-11	1.46815e-08	19	9473781	R	II	ZNF177	5'UTR	island	5'UTR-island	chr19:9473589-9474001
cg05020535	0.912435	0.24107	0.671364	6.45167e-11	1.46815e-08	10	133107407	R	II	TCERG1L	Body	shore	Body-shore	chr10:133109193-133111052
cg09674215	0.151987	0.631837	-0.47985	6.4599e-11	1.46922e-08	7	19158134	F	II	TWIST1	TSS1500	shore	TSS1500-shore	chr7:19156050-19158042
cg25028189	0.974957	0.170066	0.804892	6.48566e-11	1.47326e-08	17	2898878	F	I	RAP1GAP2	Body	opensea	Body-opensea
cg26504422	0.811015	0.196584	0.614431	6.48782e-11	1.47326e-08	19	44277951	R	II	KCNN4	Body	shore	Body-shore	chr19:44278273-44278777
cg00481259	0.272725	0.855847	-0.583122	6.48829e-11	1.47326e-08	16	450837	R	I	DECR2	TSS1500	island	TSS1500-island	chr16:450834-451140
cg23140965	0.0291682	0.902065	-0.872897	6.4937e-11	1.47368e-08	3	1134005	R	II	CNTN6	TSS1500	opensea	TSS1500-opensea
cg00135870	0.4387	0.876518	-0.437817	6.51196e-11	1.47702e-08	16	22203854	R	I		IGR	shore	IGR-shore	chr16:22201388-22202791
cg12336777	0.101718	0.749737	-0.648019	6.51744e-11	1.47745e-08	2	145210222	R	I	ZEB2	Body	opensea	Body-opensea
cg16468417	0.600538	0.0801519	0.520386	6.52613e-11	1.47862e-08	3	35835606	F	II	ARPP-21	3'UTR	opensea	3'UTR-opensea
cg14536431	0.857726	0.0961055	0.761621	6.54318e-11	1.48094e-08	21	40030097	F	II	ERG	5'UTR	shelf	5'UTR-shelf	chr21:40032243-40033665
cg07502417	0.138828	0.732555	-0.593727	6.54351e-11	1.48094e-08	1	230849801	F	II	AGT	5'UTR	opensea	5'UTR-opensea
cg10194160	0.0535135	0.905541	-0.852028	6.55192e-11	1.48203e-08	6	30071387	F	I	TRIM31	Body	island	Body-island	chr6:30071225-30071428
cg06092953	0.931522	0.147791	0.783731	6.55918e-11	1.48247e-08	18	77905699	R	II	LOC100130522	TSS200	shore	TSS200-shore	chr18:77905297-77905566
cg15087178	0.749156	0.0321242	0.717032	6.56101e-11	1.48247e-08	10	61946556	F	II	ANK3	Body	opensea	Body-opensea
cg25339054	0.917011	0.09205	0.824961	6.56799e-11	1.48261e-08	5	50673808	R	II		IGR	opensea	IGR-opensea
cg06859084	0.0423794	0.780086	-0.737706	6.56877e-11	1.48261e-08	2	137523042	R	II		IGR	island	IGR-island	chr2:137522460-137523696
cg07694025	0.045508	0.570348	-0.52484	6.58042e-11	1.48393e-08	4	154709441	R	II	SFRP2	Body	shore	Body-shore	chr4:154709512-154710827
cg13850355	0.0604371	0.576954	-0.516517	6.58177e-11	1.48393e-08	4	47034939	F	II	GABRB1	Body	island	Body-island	chr4:47034427-47034940
cg17303119	0.953131	0.285734	0.667397	6.59781e-11	1.48675e-08	11	19974895	R	II	NAV2	Body	opensea	Body-opensea
cg24531714	0.946839	0.266143	0.680697	6.60935e-11	1.48854e-08	8	67475459	R	II	MYBL1	3'UTR	opensea	3'UTR-opensea
cg23827572	0.794315	0.185553	0.608762	6.63521e-11	1.49265e-08	12	114846313	R	II	TBX5	TSS200	island	TSS200-island	chr12:114845861-114847650
cg00244882	0.113416	0.854559	-0.741143	6.63689e-11	1.49265e-08	10	7708290	R	II	ITIH5	Body	opensea	Body-opensea
cg13583414	0.87808	0.375403	0.502677	6.6384e-11	1.49265e-08	8	20109663	R	II	LZTS1	Body	shelf	Body-shelf	chr8:20107432-20107658
cg17752576	0.933515	0.330973	0.602542	6.64325e-11	1.49293e-08	1	98336448	F	II	DPYD	Body	opensea	Body-opensea
cg02762593	0.941094	0.0817693	0.859324	6.66789e-11	1.49694e-08	5	128009061	R	II		IGR	opensea	IGR-opensea
cg25490551	0.331645	0.949966	-0.618321	6.6683e-11	1.49694e-08	12	22409049	F	II	ST8SIA1	Body	opensea	Body-opensea
cg00906973	0.92829	0.498483	0.429807	6.67713e-11	1.49744e-08	6	10419835	R	II	TFAP2A	TSS200	island	TSS200-island	chr6:10419399-10420323
cg04566018	0.589243	0.0477852	0.541458	6.67773e-11	1.49744e-08	19	45146967	R	II	PVR	TSS200	shore	TSS200-shore	chr19:45147074-45147721
cg07276078	0.970354	0.522107	0.448247	6.68181e-11	1.49755e-08	15	39873206	F	I	THBS1	TSS200	island	TSS200-island	chr15:39872527-39873567
cg24768365	0.57996	0.106679	0.473281	6.6952e-11	1.49923e-08	12	43944652	F	II	ADAMTS20	Body	shore	Body-shore	chr12:43944719-43946285
cg26529778	0.0252955	0.733222	-0.707927	6.70349e-11	1.49923e-08	18	31659655	R	II	NOL4	Body	opensea	Body-opensea
cg14991487	0.198425	0.754183	-0.555758	6.70394e-11	1.49923e-08	2	176987404	R	II	HOXD9	TSS200	island	TSS200-island	chr2:176986424-176988291
cg08543966	0.134767	0.941697	-0.806929	6.71059e-11	1.49923e-08	19	35646150	R	I	FXYD5	5'UTR	shore	5'UTR-shore	chr19:35645597-35646047
cg06434311	0.891916	0.0392246	0.852692	6.7112e-11	1.49923e-08	5	129987014	F	II		IGR	opensea	IGR-opensea
cg10022966	0.537227	0.0461487	0.491078	6.7127e-11	1.49923e-08	12	34518957	R	I		IGR	opensea	IGR-opensea
cg10946573	0.937157	0.320697	0.61646	6.7146e-11	1.49923e-08	11	84635788	F	II	DLG2	TSS1500	opensea	TSS1500-opensea
cg08280468	0.337614	0.905446	-0.567832	6.7233e-11	1.49984e-08	16	12997534	F	II	SHISA9	Body	island	Body-island	chr16:12994574-12997690
cg25151916	0.130476	0.918075	-0.787599	6.72454e-11	1.49984e-08	17	7197432	R	II	YBX2	Body	island	Body-island	chr17:7197431-7198417
cg01355957	0.342705	0.961691	-0.618986	6.73566e-11	1.50086e-08	10	91175165	F	II	IFIT5	Body	island	Body-island	chr10:91174405-91175166
cg24458756	0.850669	0.208905	0.641764	6.74341e-11	1.50086e-08	2	108691558	R	II		IGR	opensea	IGR-opensea
cg18960642	0.85684	0.0879299	0.768911	6.74947e-11	1.50086e-08	6	39281694	F	I	KCNK17	Body	island	Body-island	chr6:39281135-39282215
cg06639332	0.0176515	0.590346	-0.572694	6.7524e-11	1.50086e-08	13	37248305	F	II	C13orf36	5'UTR	island	5'UTR-island	chr13:37247949-37248463
cg07036918	0.830364	0.331104	0.49926	6.75484e-11	1.50086e-08	11	9113179	F	I	SCUBE2	TSS200	island	TSS200-island	chr11:9112461-9113459
cg00207939	0.88865	0.229912	0.658737	6.7602e-11	1.50086e-08	2	150573311	F	II		IGR	opensea	IGR-opensea
cg13146379	0.0789381	0.562776	-0.483838	6.76034e-11	1.50086e-08	21	46826053	F	II	COL18A1	Body	island	Body-island	chr21:46824531-46826234
cg14120896	0.589617	0.0470909	0.542526	6.76117e-11	1.50086e-08	19	56086441	R	II		IGR	shelf	IGR-shelf	chr19:56089274-56089504
cg04865716	0.656719	0.128716	0.528004	6.76163e-11	1.50086e-08	19	2290843	R	II	LINGO3	Body	island	Body-island	chr19:2289895-2291904
cg05740575	0.850628	0.239867	0.61076	6.77743e-11	1.50214e-08	8	104387844	F	II	CTHRC1	Body	shelf	Body-shelf	chr8:104383409-104384109
cg05817514	0.895165	0.0957341	0.799431	6.77819e-11	1.50214e-08	17	15235903	R	II	TEKT3	5'UTR	opensea	5'UTR-opensea
cg09325404	0.226287	0.819834	-0.593547	6.77824e-11	1.50214e-08	2	43903470	R	II	PLEKHH2	Body	opensea	Body-opensea
cg09319617	0.846626	0.260647	0.585979	6.81565e-11	1.50962e-08	1	175565371	F	I	TNR	5'UTR	shelf	5'UTR-shelf	chr1:175568376-175568808
cg20657864	0.0999797	0.765146	-0.665166	6.84578e-11	1.51321e-08	8	142248258	F	I		IGR	opensea	IGR-opensea
cg12850242	0.107379	0.943985	-0.836606	6.84769e-11	1.51321e-08	2	70484614	R	II	PCYOX1	TSS1500	shore	TSS1500-shore	chr2:70485231-70485679
cg18088903	0.462288	0.0273793	0.434909	6.8499e-11	1.51321e-08	6	31371612	R	I	MICA	Body	island	Body-island	chr6:31370915-31371917
cg26651837	0.93069	0.0933884	0.837301	6.85006e-11	1.51321e-08	4	104695090	F	II		IGR	opensea	IGR-opensea
cg21735376	0.0499652	0.696289	-0.646324	6.85154e-11	1.51321e-08	1	29063067	R	II	YTHDF2	TSS200	island	TSS200-island	chr1:29063066-29064315
cg11205981	0.104912	0.646829	-0.541916	6.85369e-11	1.51321e-08	8	144790410	R	I	LOC100130274	TSS200	island	TSS200-island	chr8:144788491-144791059
cg18275831	0.749925	0.2222	0.527725	6.85925e-11	1.51363e-08	11	22215407	F	II	ANO5	Body	shore	Body-shore	chr11:22214172-22215320
cg16800165	0.150048	0.916976	-0.766929	6.86699e-11	1.51388e-08	14	85996364	F	II	FLRT2	TSS200	shore	TSS200-shore	chr14:85996494-85996958
cg05970021	0.780459	0.316962	0.463496	6.86769e-11	1.51388e-08	2	220503100	R	II	SLC4A3	Body	opensea	Body-opensea
cg25206536	0.65674	0.221323	0.435416	6.8882e-11	1.5176e-08	4	11369007	F	II	MIR572	TSS1500	shore	TSS1500-shore	chr4:11370229-11370886
cg02927327	0.717467	0.0576821	0.659785	6.89757e-11	1.51877e-08	6	35265759	F	II	DEF6	Body	opensea	Body-opensea
cg12844841	0.0581271	0.678469	-0.620342	6.90083e-11	1.51877e-08	6	55009423	R	II		IGR	opensea	IGR-opensea
cg09800026	0.969096	0.242405	0.726691	6.91118e-11	1.51946e-08	21	45662262	R	I	ICOSLG	TSS1500	island	TSS1500-island	chr21:45660557-45663172
cg01196123	0.110537	0.945387	-0.83485	6.91128e-11	1.51946e-08	12	27414167	F	II	STK38L	5'UTR	opensea	5'UTR-opensea
cg23721254	0.646591	0.0261713	0.62042	6.9222e-11	1.52044e-08	3	70538099	F	II		IGR	opensea	IGR-opensea
cg22658846	0.0673731	0.472614	-0.405241	6.92308e-11	1.52044e-08	8	2019760	F	I	MYOM2	Body	opensea	Body-opensea
cg19555986	0.0181322	0.43663	-0.418497	6.93275e-11	1.52176e-08	6	136872119	F	II	MAP7	TSS1500	island	TSS1500-island	chr6:136870826-136872145
cg23180636	0.916323	0.217737	0.698585	6.94084e-11	1.52273e-08	3	44140250	F	II		IGR	opensea	IGR-opensea
cg24712244	0.121306	0.943416	-0.822109	6.9481e-11	1.5232e-08	13	90045847	R	II		IGR	opensea	IGR-opensea
cg06285241	0.192843	0.79832	-0.605478	6.95885e-11	1.5232e-08	14	105944655	R	II	CRIP2	Body	island	Body-island	chr14:105944421-105945700
cg04557057	0.750075	0.0467225	0.703353	6.96081e-11	1.5232e-08	7	12151638	F	II		IGR	shore	IGR-shore	chr7:12151220-12151559
cg21657577	0.060253	0.786076	-0.725824	6.96294e-11	1.5232e-08	19	52956622	R	II	ZNF578	TSS1500	shore	TSS1500-shore	chr19:52956656-52957245
cg23029526	0.956812	0.394828	0.561984	6.96427e-11	1.5232e-08	1	21616984	R	I	ECE1	TSS1500	island	TSS1500-island	chr1:21616380-21617101
cg09551019	0.896056	0.402916	0.49314	6.965e-11	1.5232e-08	1	210861465	F	II	KCNH1	Body	opensea	Body-opensea
cg21570611	0.828738	0.153872	0.674866	6.9858e-11	1.5246e-08	11	56239108	R	II	OR8U8	Body	opensea	Body-opensea
cg18974117	0.639612	0.0221794	0.617433	6.98698e-11	1.5246e-08	10	117662822	R	II	ATRNL1	Body	opensea	Body-opensea
cg18113535	0.0581703	0.610411	-0.552241	6.98762e-11	1.5246e-08	1	35351185	R	II	DLGAP3	Body	island	Body-island	chr1:35350878-35351854
cg18456512	0.84671	0.402677	0.444033	6.98778e-11	1.5246e-08	12	19932823	R	II		IGR	opensea	IGR-opensea
cg25417335	0.936284	0.451448	0.484836	6.98973e-11	1.5246e-08	17	15313159	F	II		IGR	opensea	IGR-opensea
cg25892587	0.107562	0.660111	-0.552549	7.00245e-11	1.52657e-08	10	3666169	F	II		IGR	opensea	IGR-opensea
cg01321088	0.688514	0.0439461	0.644568	7.02337e-11	1.53033e-08	4	91156155	F	II	FAM190A	5'UTR	opensea	5'UTR-opensea
cg26852286	0.872556	0.385152	0.487404	7.04786e-11	1.53407e-08	19	46032770	R	II	OPA3	Body	island	Body-island	chr19:46032304-46032855
cg17130754	0.0629227	0.913127	-0.850205	7.05207e-11	1.53407e-08	10	3536341	R	II		IGR	opensea	IGR-opensea
cg19563510	0.0497824	0.875158	-0.825376	7.05363e-11	1.53407e-08	17	79881483	F	I	MAFG	5'UTR	shore	5'UTR-shore	chr17:79880449-79880872
cg24742571	0.772778	0.213354	0.559424	7.05875e-11	1.53407e-08	15	62531933	F	II		IGR	opensea	IGR-opensea
cg13643465	0.0576851	0.602179	-0.544494	7.05901e-11	1.53407e-08	9	130375613	F	I	STXBP1	Body	shore	Body-shore	chr9:130374108-130374885
cg23864180	0.811403	0.0723865	0.739016	7.06742e-11	1.53436e-08	10	1256353	R	I	ADARB2	Body	shelf	Body-shelf	chr10:1252141-1252505
cg15002904	0.687548	0.155818	0.53173	7.06776e-11	1.53436e-08	19	1510692	F	I	ADAMTSL5	Body	island	Body-island	chr19:1510493-1510725
cg19249107	0.788128	0.220598	0.567531	7.07352e-11	1.53481e-08	1	55505954	R	I	PCSK9	Body	island	Body-island	chr1:55505060-55506015
cg00145093	0.117345	0.839929	-0.722584	7.09372e-11	1.53771e-08	10	11027947	F	II		IGR	opensea	IGR-opensea
cg21002264	0.413412	0.867226	-0.453814	7.09608e-11	1.53771e-08	17	8091665	R	II	C17orf59	3'UTR	shore	3'UTR-shore	chr17:8092418-8093706
cg13766030	0.134558	0.692245	-0.557687	7.098e-11	1.53771e-08	10	106034687	R	II	GSTO2	Body	island	Body-island	chr10:106034574-106034803
cg01256232	0.812576	0.0767103	0.735866	7.10796e-11	1.53907e-08	14	40337190	F	II		IGR	opensea	IGR-opensea
cg02581587	0.921386	0.430313	0.491073	7.11667e-11	1.54015e-08	1	233765350	F	II	KCNK1	Body	opensea	Body-opensea
cg22640209	0.522885	0.0342133	0.488671	7.13117e-11	1.54117e-08	2	225905741	R	II	DOCK10	Body	shore	Body-shore	chr2:225906653-225907464
cg20674638	0.0615667	0.654179	-0.592613	7.1316e-11	1.54117e-08	5	52284781	R	I	ITGA2	TSS1500	island	TSS1500-island	chr5:52284715-52285489
cg25300234	0.83455	0.0570289	0.777521	7.13249e-11	1.54117e-08	2	212938740	F	II	ERBB4	Body	opensea	Body-opensea
cg17988780	0.452645	0.0347334	0.417912	7.13916e-11	1.54148e-08	6	30698780	F	II	FLOT1	Body	opensea	Body-opensea
cg03483464	0.0704788	0.603516	-0.533037	7.14395e-11	1.54148e-08	3	98312971	F	II	CPOX	TSS1500	shore	TSS1500-shore	chr3:98311909-98312696
cg17987968	0.635432	0.0230902	0.612342	7.14601e-11	1.54148e-08	5	152869882	R	II	GRIA1	TSS1500	opensea	TSS1500-opensea
cg00009167	0.950338	0.289586	0.660752	7.15152e-11	1.54148e-08	1	109656433	R	II	KIAA1324	TSS200	island	TSS200-island	chr1:109656095-109656611
cg23725072	0.498052	0.92133	-0.423278	7.1593e-11	1.54148e-08	11	131557695	R	II	NTM	Body	shelf	Body-shelf	chr11:131560356-131560559
cg07594954	0.899325	0.391507	0.507818	7.16073e-11	1.54148e-08	3	132990608	R	II	TMEM108	Body	opensea	Body-opensea
cg01759218	0.867314	0.454243	0.413071	7.16112e-11	1.54148e-08	14	76815537	R	I		IGR	shelf	IGR-shelf	chr14:76819145-76819379
cg22017900	0.526448	0.0676246	0.458823	7.16364e-11	1.54148e-08	11	28855503	F	II		IGR	opensea	IGR-opensea
cg01759112	0.661001	0.122862	0.538139	7.16971e-11	1.54199e-08	17	5980904	F	II	WSCD1	5'UTR	opensea	5'UTR-opensea
cg24646414	0.267663	0.925183	-0.65752	7.18359e-11	1.54417e-08	8	11565725	R	II	GATA4	5'UTR	island	5'UTR-island	chr8:11565217-11567212
cg25201255	0.865233	0.115596	0.749637	7.19711e-11	1.54628e-08	12	5576120	R	II	NTF3	Body	opensea	Body-opensea
cg11933693	0.520043	0.0192352	0.500807	7.20187e-11	1.5465e-08	5	128212812	R	II		IGR	opensea	IGR-opensea
cg19248367	0.0664335	0.593293	-0.52686	7.21659e-11	1.54734e-08	11	67141079	F	I	LOC100130987	Body	island	Body-island	chr11:67139887-67141146
cg14047153	0.676478	0.0653131	0.611165	7.21688e-11	1.54734e-08	5	1093797	R	I	SLC12A7	Body	island	Body-island	chr5:1093579-1093837
cg09082903	0.188532	0.964689	-0.776157	7.21696e-11	1.54734e-08	4	164253207	F	I	NPY1R	5'UTR	island	5'UTR-island	chr4:164252954-164253471
cg18327772	0.632391	0.0573485	0.575043	7.22448e-11	1.54816e-08	1	34329069	R	II	HMGB4	5'UTR	opensea	5'UTR-opensea
cg25278347	0.649104	0.0235775	0.625526	7.24937e-11	1.55269e-08	2	211180001	F	II	MYL1	TSS200	opensea	TSS200-opensea
cg16395123	0.254035	0.782652	-0.528617	7.28265e-11	1.55901e-08	4	25865284	R	II	SEL1L3	TSS1500	island	TSS1500-island	chr4:25865063-25865376
cg00075956	0.953161	0.119605	0.833555	7.29738e-11	1.56025e-08	10	1726078	F	II	ADARB2	Body	opensea	Body-opensea
cg06821828	0.622832	0.233009	0.389823	7.29986e-11	1.56025e-08	14	93698216	R	II		IGR	opensea	IGR-opensea
cg24924958	0.1784	0.910098	-0.731698	7.30259e-11	1.56025e-08	6	142409993	F	II	NMBR	TSS200	island	TSS200-island	chr6:142409473-142410112
cg10580473	0.7327	0.0422745	0.690426	7.30348e-11	1.56025e-08	10	100995821	F	I	HPSE2	TSS200	shore	TSS200-shore	chr10:100993820-100994188
cg09541333	0.861251	0.0488756	0.812375	7.3128e-11	1.56144e-08	2	59092988	R	II		IGR	opensea	IGR-opensea
cg19807836	0.673256	0.108137	0.565119	7.32324e-11	1.56191e-08	1	198357038	R	II		IGR	opensea	IGR-opensea
cg24216506	0.0961592	0.76272	-0.666561	7.32457e-11	1.56191e-08	10	3572257	F	I		IGR	opensea	IGR-opensea
cg13502540	0.555627	0.945793	-0.390166	7.32625e-11	1.56191e-08	6	31166512	F	II	HCG27	Body	shore	Body-shore	chr6:31165412-31165923
cg14242680	0.185092	0.759867	-0.574775	7.33405e-11	1.56212e-08	10	104004787	F	II	GBF1	TSS1500	shore	TSS1500-shore	chr10:104005139-104005592
cg26338030	0.922155	0.0504108	0.871745	7.3356e-11	1.56212e-08	14	105932930	R	I	MTA1	Body	island	Body-island	chr14:105932793-105933036
cg26206598	0.901156	0.449048	0.452108	7.33853e-11	1.56212e-08	20	47445432	R	II	PREX1	TSS1500	shore	TSS1500-shore	chr20:47443734-47445181
cg00576075	0.192779	0.819687	-0.626908	7.347e-11	1.56312e-08	1	85725654	R	II	C1orf52	TSS1500	shore	TSS1500-shore	chr1:85724701-85725524
cg10158151	0.812498	0.0250056	0.787492	7.36165e-11	1.56526e-08	17	51900032	R	II	KIF2B	TSS1500	opensea	TSS1500-opensea
cg20659941	0.961015	0.43849	0.522525	7.36462e-11	1.56526e-08	18	55888395	R	II	NEDD4L	5'UTR	opensea	5'UTR-opensea
cg03485669	0.0494091	0.549946	-0.500536	7.37298e-11	1.56624e-08	8	13016635	R	II	DLC1	Body	opensea	Body-opensea
cg08927006	0.884631	0.49082	0.393811	7.38504e-11	1.56725e-08	10	100993556	R	I	HPSE2	Body	shore	Body-shore	chr10:100993820-100994188
cg25785495	0.890835	0.303758	0.587077	7.38529e-11	1.56725e-08	3	134910848	R	II	EPHB1	Body	opensea	Body-opensea
cg04854343	0.292739	0.708979	-0.416239	7.39456e-11	1.56728e-08	20	2731560	F	II	EBF4	Body	shore	Body-shore	chr20:2732746-2733630
cg15334207	0.83676	0.257454	0.579305	7.3959e-11	1.56728e-08	X	110654829	R	II	DCX	5'UTR	opensea	5'UTR-opensea
cg02898412	0.134983	0.767157	-0.632174	7.39673e-11	1.56728e-08	8	11623524	F	II		IGR	shelf	IGR-shelf	chr8:11627091-11627668
cg19227485	0.707254	0.0586535	0.648601	7.40926e-11	1.56913e-08	17	33773898	R	II	SLFN13	5'UTR	shore	5'UTR-shore	chr17:33775294-33775794
cg21462681	0.931595	0.471165	0.460429	7.41919e-11	1.57043e-08	7	108524200	F	II	C7orf66	Body	opensea	Body-opensea
cg06526111	0.9157	0.222947	0.692753	7.42305e-11	1.57045e-08	10	1828974	R	II		IGR	opensea	IGR-opensea
cg13573276	0.0144916	0.533437	-0.518945	7.43485e-11	1.57215e-08	8	57232898	F	II	SDR16C5	5'UTR	shore	5'UTR-shore	chr8:57232370-57232795
cg24617914	0.115779	0.651557	-0.535779	7.44141e-11	1.57264e-08	7	139208275	R	II	CLEC2L	TSS1500	shore	TSS1500-shore	chr7:139208442-139209069
cg24856264	0.904673	0.418851	0.485822	7.4454e-11	1.57264e-08	18	77612153	F	II		IGR	shelf	IGR-shelf	chr18:77608383-77609118
cg03799530	0.0497623	0.791845	-0.742082	7.45589e-11	1.57264e-08	12	111843215	R	II	SH2B3	TSS1500	island	TSS1500-island	chr12:111842938-111844392
cg05414479	0.0242989	0.647598	-0.623299	7.45828e-11	1.57264e-08	2	217497892	F	II	IGFBP2	TSS1500	island	TSS1500-island	chr2:217497811-217498847
cg13075537	0.505379	0.0361112	0.469268	7.45896e-11	1.57264e-08	1	25810696	R	II	TMEM57	Body	opensea	Body-opensea
cg17236709	0.917144	0.434658	0.482486	7.45992e-11	1.57264e-08	11	119293863	F	I	THY1	1stExon	island	1stExon-island	chr11:119293320-119293943
cg01070197	0.030624	0.552738	-0.522114	7.47357e-11	1.57468e-08	8	13296060	R	II	DLC1	Body	opensea	Body-opensea
cg15925695	0.958148	0.477107	0.481041	7.47723e-11	1.57468e-08	11	111847892	F	I	DIXDC1	TSS200	shore	TSS200-shore	chr11:111847927-111848401
cg01455178	0.855624	0.195125	0.660499	7.48094e-11	1.57468e-08	1	205648187	F	II	SLC45A3	5'UTR	shore	5'UTR-shore	chr1:205648975-205649903
cg19855470	0.364099	0.942359	-0.57826	7.48705e-11	1.57516e-08	22	40060836	R	II	CACNA1I	Body	island	Body-island	chr22:40060601-40061031
cg01160882	0.75849	0.252782	0.505708	7.52891e-11	1.58074e-08	10	54075082	F	I	DKK1	Body	shore	Body-shore	chr10:54073989-54074827
cg21530453	0.0265438	0.548532	-0.521989	7.53634e-11	1.58074e-08	16	56226346	F	II	LOC283856	TSS1500	island	TSS1500-island	chr16:56225255-56226351
cg25339612	0.130451	0.756268	-0.625817	7.54129e-11	1.58074e-08	5	73937694	F	II	ENC1	TSS1500	shore	TSS1500-shore	chr5:73935725-73937551
cg11253042	0.881537	0.199979	0.681558	7.55003e-11	1.58074e-08	10	2056586	R	II		IGR	opensea	IGR-opensea
cg04148584	0.00569849	0.498647	-0.492948	7.55599e-11	1.58074e-08	7	107643946	F	I	LAMB1	TSS200	island	TSS200-island	chr7:107641795-107644058
cg23013687	0.708485	0.178465	0.53002	7.55651e-11	1.58074e-08	5	35088958	R	II	PRLR	Body	opensea	Body-opensea
cg07775293	0.529499	0.0283546	0.501144	7.56034e-11	1.58074e-08	18	25572639	R	II	CDH2	Body	opensea	Body-opensea
cg13273653	0.682244	0.0540642	0.62818	7.56272e-11	1.58074e-08	X	110339032	R	II	PAK3	5'UTR	shore	5'UTR-shore	chrX:110339364-110339679
cg01619825	0.921762	0.188106	0.733655	7.56515e-11	1.58074e-08	20	23033805	F	II		IGR	shore	IGR-shore	chr20:23028403-23032218
cg23438841	0.899498	0.493686	0.405812	7.56753e-11	1.58074e-08	11	3663491	F	I	ART5	TSS200	island	TSS200-island	chr11:3663052-3663802
cg08188271	0.822591	0.171338	0.651253	7.57004e-11	1.58074e-08	6	26383004	F	II	BTN2A2	TSS1500	opensea	TSS1500-opensea
cg08808798	0.14305	0.655708	-0.512658	7.57098e-11	1.58074e-08	19	52848616	F	II	ZNF610	5'UTR	opensea	5'UTR-opensea
cg13201587	0.467	0.929007	-0.462007	7.57213e-11	1.58074e-08	13	94126074	F	II	GPC6	Body	opensea	Body-opensea
cg02443428	0.681004	0.111285	0.569719	7.57273e-11	1.58074e-08	5	44388907	F	II	FGF10	TSS200	opensea	TSS200-opensea
cg07491809	0.699519	0.221076	0.478443	7.57494e-11	1.58074e-08	10	2005878	R	I		IGR	opensea	IGR-opensea
cg10287970	0.832357	0.23406	0.598298	7.57537e-11	1.58074e-08	6	7115345	F	II	RREB1	5'UTR	opensea	5'UTR-opensea
cg05860220	0.872629	0.0781925	0.794437	7.57825e-11	1.58074e-08	6	99632147	R	II		IGR	opensea	IGR-opensea
cg05413285	0.869387	0.363066	0.506321	7.59543e-11	1.58353e-08	2	151537993	F	II		IGR	opensea	IGR-opensea
cg21625858	0.913917	0.365594	0.548323	7.60513e-11	1.58475e-08	22	43807121	F	II	MPPED1	TSS1500	shore	TSS1500-shore	chr22:43807400-43808455
cg10373733	0.753071	0.143869	0.609203	7.61509e-11	1.58603e-08	6	25993375	F	II		IGR	shore	IGR-shore	chr6:25992181-25993164
cg17484993	0.17317	0.867317	-0.694147	7.6266e-11	1.58682e-08	2	164965724	F	II		IGR	opensea	IGR-opensea
cg25019961	0.958045	0.38434	0.573705	7.62905e-11	1.58682e-08	12	66996175	R	II	GRIP1	Body	opensea	Body-opensea
cg10416784	0.861197	0.101761	0.759437	7.63655e-11	1.58682e-08	2	58797233	R	II		IGR	opensea	IGR-opensea
cg04432319	0.415569	0.963446	-0.547877	7.63691e-11	1.58682e-08	20	13200931	F	I	ISM1	TSS1500	island	TSS1500-island	chr20:13200670-13202616
cg13879875	0.92866	0.468598	0.460061	7.63797e-11	1.58682e-08	22	39640959	F	I	PDGFB	TSS200	island	TSS200-island	chr22:39638219-39640966
[truncated: 61,040 more rows]
