# Supplementary material for: Distinct DNA methylation patterns associated with treatment resistance in metastatic castration resistant prostate cancer
Source: Sci Rep. 2021 Mar 23;11:6630. doi: 10.1038/s41598-021-85812-3 (PMC7988053; doi:10.1038/s41598-021-85812-3)
Supplement: Supplementary file 6 — Supplementary Information 6. [file 41598_2021_85812_MOESM6_ESM.xlsx]

## Sheet: S5_49F_vs_16D
PROBEID	X16D_AVG	X49F_AVG	logFC	P.Value	adj.P.Val	CHR	MAPINFO	Strand	Type	gene	feature	cgi	feat.cgi	UCSC_CpG_Islands_Name
cg13302994	0.0423907	0.931501	0.88911	1.21139e-11	9.3559e-07	2	210714233	F	II	UNC80	Body	opensea	Body-opensea
cg07109238	0.0170643	0.98216	0.965096	1.70498e-11	9.3559e-07	6	26020714	R	II	HIST1H4A	TSS1500	island	TSS1500-island	chr6:26020671-26021125
cg24083274	0.0397626	0.923839	0.884077	1.76091e-11	9.3559e-07	7	121977191	F	II	CADPS2	Body	opensea	Body-opensea
cg09053536	0.0325815	0.791054	0.758473	1.89059e-11	9.3559e-07	12	115117551	F	II	TBX3	Body	shelf	Body-shelf	chr12:115120774-115122945
cg01597066	0.161163	0.968048	0.806886	1.95349e-11	9.3559e-07	19	49127506	F	I	SPHK2	Body	island	Body-island	chr19:49127388-49127720
cg19619721	0.0303699	0.85766	0.82729	2.18622e-11	9.3559e-07	14	65007061	F	I	HSPA2	TSS200	island	TSS200-island	chr14:65006874-65009197
cg21032728	0.0211665	0.860356	0.839189	2.71969e-11	9.3559e-07	14	65007066	F	I	HSPA2	TSS200	island	TSS200-island	chr14:65006874-65009197
cg07564794	0.141031	0.962571	0.82154	2.77389e-11	9.3559e-07	1	102627049	F	II		IGR	opensea	IGR-opensea
cg21626848	0.0271463	0.948705	0.921559	2.88513e-11	9.3559e-07	17	39969267	F	II	SC65	TSS1500	shore	TSS1500-shore	chr17:39967407-39968604
cg05758139	0.0255677	0.90006	0.874492	2.89731e-11	9.3559e-07	1	215169182	F	II		IGR	opensea	IGR-opensea
cg22199658	0.197207	0.962294	0.765087	2.97801e-11	9.3559e-07	2	64455551	F	I		IGR	opensea	IGR-opensea
cg05893902	0.107672	0.941175	0.833502	3.23423e-11	9.3559e-07	3	100945574	R	II	IMPG2	3'UTR	opensea	3'UTR-opensea
cg11474135	0.0200926	0.764011	0.743918	3.23856e-11	9.3559e-07	4	113933301	F	II	ANK2	Body	opensea	Body-opensea
cg24313932	0.0526385	0.889127	0.836488	3.29175e-11	9.3559e-07	15	35591670	R	I		IGR	opensea	IGR-opensea
cg13810707	0.0491796	0.904836	0.855657	3.44679e-11	9.3559e-07	7	122018993	R	II	CADPS2	Body	opensea	Body-opensea
cg10472840	0.158576	0.931612	0.773036	3.60449e-11	9.3559e-07	5	54206061	F	II		IGR	opensea	IGR-opensea
cg08393822	0.106637	0.967533	0.860896	3.83322e-11	9.36432e-07	2	210737704	R	II	UNC80	Body	opensea	Body-opensea
cg05279772	0.0421983	0.857597	0.815399	4.27101e-11	9.8445e-07	4	42894337	F	II	GRXCR1	TSS1500	opensea	TSS1500-opensea
cg26162554	0.0413121	0.753684	0.712372	5.47827e-11	9.8445e-07	5	42425093	F	I	GHR	5'UTR	shore	5'UTR-shore	chr5:42423530-42423740
cg00361992	0.246397	0.971187	0.72479	5.63257e-11	9.8445e-07	1	76079177	R	II		IGR	shore	IGR-shore	chr1:76080454-76080808
cg21500126	0.047415	0.911776	0.864361	5.90247e-11	9.8445e-07	8	119372894	F	II	SAMD12	Body	opensea	Body-opensea
cg12814353	0.0614606	0.860975	0.799514	7.07504e-11	9.8445e-07	14	36695421	R	II		IGR	opensea	IGR-opensea
cg17423071	0.0935987	0.910469	0.81687	7.25728e-11	9.8445e-07	10	67679803	F	II	CTNNA3	3'UTR	opensea	3'UTR-opensea
cg22679949	0.0329157	0.964899	0.931984	7.77138e-11	9.8445e-07	8	113655561	F	II	CSMD3	Body	opensea	Body-opensea
cg26186392	0.0320828	0.888585	0.856502	7.91036e-11	9.8445e-07	8	104605535	F	II	RIMS2	Body	opensea	Body-opensea
cg06203476	0.189982	0.794626	0.604645	8.06166e-11	9.8445e-07	7	121956502	R	II		IGR	shore	IGR-shore	chr7:121956543-121957341
cg01624229	0.0317283	0.836951	0.805223	8.12603e-11	9.8445e-07	2	153252785	F	II	FMNL2	Body	opensea	Body-opensea
cg03648711	0.780779	0.084348	-0.696431	8.31521e-11	9.8445e-07	11	79150041	F	I	ODZ4	5'UTR	island	5'UTR-island	chr11:79148358-79152200
cg23079522	0.0437586	0.913374	0.869616	8.71382e-11	9.8445e-07	3	160569628	R	II	PPM1L	Body	opensea	Body-opensea
cg13110283	0.87993	0.157359	-0.722571	8.7234e-11	9.8445e-07	1	233751191	F	II	KCNK1	Body	shore	Body-shore	chr1:233749373-233750314
cg09430518	0.0231571	0.835242	0.812085	8.79792e-11	9.8445e-07	8	118662568	R	II		IGR	opensea	IGR-opensea
cg01141043	0.0880185	0.901884	0.813866	8.9408e-11	9.8445e-07	14	65007050	F	I	HSPA2	TSS200	island	TSS200-island	chr14:65006874-65009197
cg20945566	0.0382204	0.621788	0.583567	9.16078e-11	9.8445e-07	17	46800020	F	I	PRAC	TSS200	shore	TSS200-shore	chr17:46800533-46800746
cg07747690	0.09968	0.944836	0.845156	9.83977e-11	9.8445e-07	3	168268757	F	II	MIR551B	TSS1500	opensea	TSS1500-opensea
cg02339674	0.0747993	0.942108	0.867309	1.0086e-10	9.8445e-07	1	59247603	F	II	JUN	3'UTR	island	3'UTR-island	chr1:59247461-59250940
cg14529146	0.0157905	0.789835	0.774045	1.01017e-10	9.8445e-07	17	39968600	F	II	FKBP10	TSS1500	island	TSS1500-island	chr17:39967407-39968604
cg04314414	0.257146	0.934616	0.67747	1.01712e-10	9.8445e-07	1	198883434	F	II		IGR	opensea	IGR-opensea
cg03868944	0.296184	0.906146	0.609962	1.11416e-10	9.8445e-07	5	171808449	R	I	SH3PXD2B	Body	opensea	Body-opensea
cg11829680	0.0671971	0.879833	0.812636	1.14382e-10	9.8445e-07	8	118912508	F	I	EXT1	Body	opensea	Body-opensea
cg19002907	0.152863	0.916294	0.763431	1.14457e-10	9.8445e-07	10	115939579	F	II	TDRD1	5'UTR	shore	5'UTR-shore	chr10:115938962-115939292
cg10249285	0.134193	0.833159	0.698966	1.1636e-10	9.8445e-07	20	22795685	F	II		IGR	opensea	IGR-opensea
cg04747996	0.0496176	0.721745	0.672127	1.18077e-10	9.8445e-07	3	160546500	R	II	PPM1L	Body	opensea	Body-opensea
cg23229352	0.0617242	0.898684	0.83696	1.20269e-10	9.8445e-07	6	154153501	R	II		IGR	opensea	IGR-opensea
cg08198517	0.166028	0.914997	0.748969	1.24367e-10	9.8445e-07	8	101170222	R	I	SPAG1	TSS1500	island	TSS1500-island	chr8:101170161-101170827
cg02286847	0.0217329	0.84555	0.823817	1.24731e-10	9.8445e-07	17	39968564	F	I	FKBP10	TSS1500	island	TSS1500-island	chr17:39967407-39968604
cg26022010	0.21323	0.941247	0.728017	1.28889e-10	9.8445e-07	8	63895823	F	II	LOC643763	Body	opensea	Body-opensea
cg04292836	0.0235893	0.575824	0.552235	1.29818e-10	9.8445e-07	X	23761484	F	I	ACOT9	TSS200	island	TSS200-island	chrX:23761070-23761610
cg23982461	0.127721	0.882361	0.75464	1.30866e-10	9.8445e-07	3	158955027	F	II	IQCJ	Body	opensea	Body-opensea
cg22911687	0.0386952	0.921532	0.882837	1.3288e-10	9.8445e-07	5	102211822	R	II	PAM	Body	opensea	Body-opensea
cg19045733	0.0326749	0.782712	0.750037	1.33505e-10	9.8445e-07	2	227656248	R	II	IRS1	3'UTR	island	3'UTR-island	chr2:227655903-227656647
cg15483964	0.69151	0.0279338	-0.663576	1.37314e-10	9.8445e-07	1	16482439	F	I	EPHA2	1stExon	island	1stExon-island	chr1:16481484-16482782
cg27336379	0.0805122	0.890204	0.809692	1.39645e-10	9.8445e-07	1	76078230	R	II	SLC44A5	TSS1500	shelf	TSS1500-shelf	chr1:76080454-76080808
cg25287482	0.0463155	0.881169	0.834854	1.4261e-10	9.8445e-07	1	23884847	R	II	ID3	3'UTR	island	3'UTR-island	chr1:23884842-23885087
cg05027533	0.0960607	0.778412	0.682351	1.51391e-10	9.8445e-07	2	153290479	F	II	FMNL2	Body	opensea	Body-opensea
cg08365738	0.0502119	0.712467	0.662255	1.51528e-10	9.8445e-07	3	112324301	F	II	CCDC80	Body	opensea	Body-opensea
cg03631078	0.108698	0.867003	0.758304	1.59429e-10	9.8445e-07	3	114290368	F	II	ZBTB20	5'UTR	opensea	5'UTR-opensea
cg15060012	0.148322	0.940713	0.79239	1.59828e-10	9.8445e-07	19	58446783	F	II	ZNF418	TSS200	island	TSS200-island	chr19:58446336-58446800
cg02049847	0.0330713	0.771122	0.73805	1.63668e-10	9.8445e-07	2	227656408	F	II	IRS1	3'UTR	island	3'UTR-island	chr2:227655903-227656647
cg09800500	0.196933	0.939103	0.74217	1.64699e-10	9.8445e-07	12	24992256	F	I	BCAT1	Body	opensea	Body-opensea
cg23951190	0.0393459	0.752963	0.713617	1.64845e-10	9.8445e-07	3	131538721	F	II	CPNE4	Body	opensea	Body-opensea
cg16277169	0.0238528	0.77713	0.753277	1.66929e-10	9.8445e-07	12	115112189	R	II	TBX3	Body	island	Body-island	chr12:115112014-115112627
cg23190164	0.046221	0.697173	0.650952	1.68521e-10	9.8445e-07	12	71850942	F	II	LGR5	Body	opensea	Body-opensea
cg18674980	0.0468704	0.977252	0.930382	1.68797e-10	9.8445e-07	8	86350581	F	II	CA3	TSS1500	shore	TSS1500-shore	chr8:86350765-86351196
cg14852505	0.108461	0.943203	0.834742	1.70471e-10	9.8445e-07	12	44902472	R	II	NELL2	3'UTR	opensea	3'UTR-opensea
cg18986651	0.237484	0.7913	0.553816	1.707e-10	9.8445e-07	3	145860909	R	II	PLOD2	Body	opensea	Body-opensea
cg08333835	0.044807	0.895547	0.85074	1.77799e-10	9.8445e-07	8	113656015	R	II	CSMD3	Body	opensea	Body-opensea
cg15149655	0.018231	0.586276	0.568045	1.79338e-10	9.8445e-07	2	98703698	F	I	VWA3B	1stExon	island	1stExon-island	chr2:98703354-98703889
cg15945016	0.107697	0.952633	0.844936	1.7979e-10	9.8445e-07	6	26020698	F	I	HIST1H4A	TSS1500	island	TSS1500-island	chr6:26020671-26021125
cg02782052	0.732809	0.142472	-0.590337	1.83082e-10	9.8445e-07	16	59789485	R	II	LOC644649	TSS1500	shore	TSS1500-shore	chr16:59788792-59789072
cg06346335	0.132028	0.927124	0.795095	1.83362e-10	9.8445e-07	1	76489892	R	II		IGR	opensea	IGR-opensea
cg22473333	0.0853083	0.649801	0.564493	1.887e-10	9.8445e-07	5	54287462	R	II		IGR	opensea	IGR-opensea
cg13491045	0.349146	0.943134	0.593988	1.89304e-10	9.8445e-07	11	101646253	R	II		IGR	opensea	IGR-opensea
cg05803913	0.0138155	0.698297	0.684482	1.8975e-10	9.8445e-07	X	38664442	F	I	MID1IP1	Body	island	Body-island	chrX:38662906-38664764
cg25742300	0.153886	0.891591	0.737705	1.90926e-10	9.8445e-07	2	142857903	R	II	LRP1B	Body	opensea	Body-opensea
cg11798873	0.389266	0.955005	0.565739	1.94419e-10	9.8445e-07	6	128799726	R	II	PTPRK	Body	opensea	Body-opensea
cg18357526	0.0202776	0.730408	0.71013	1.95168e-10	9.8445e-07	6	26021779	F	I	HIST1H4A	TSS200	shore	TSS200-shore	chr6:26021957-26022193
cg21305452	0.852181	0.0283703	-0.82381	1.9868e-10	9.8445e-07	1	16481937	F	II	EPHA2	Body	island	Body-island	chr1:16481484-16482782
cg12167335	0.283266	0.856354	0.573088	2.00786e-10	9.8445e-07	4	115304337	F	II		IGR	opensea	IGR-opensea
cg13340705	0.0407812	0.587313	0.546532	2.00913e-10	9.8445e-07	18	30091235	F	II	WBP11P1	TSS1500	opensea	TSS1500-opensea
cg07891911	0.154259	0.855514	0.701254	2.01268e-10	9.8445e-07	15	35598798	R	II		IGR	opensea	IGR-opensea
cg20417953	0.632334	0.0233084	-0.609025	2.07112e-10	9.8445e-07	17	72426797	R	I	GPRC5C	TSS1500	island	TSS1500-island	chr17:72426783-72428977
cg02658668	0.346494	0.831114	0.48462	2.08584e-10	9.8445e-07	5	121525513	F	II		IGR	opensea	IGR-opensea
cg22161706	0.0476662	0.892506	0.844839	2.11874e-10	9.8445e-07	7	33457940	F	II	BBS9	Body	opensea	Body-opensea
cg19307391	0.0955731	0.792749	0.697176	2.15472e-10	9.8445e-07	2	223121905	R	II	PAX3	Body	opensea	Body-opensea
cg13668618	0.0628316	0.956171	0.893339	2.15914e-10	9.8445e-07	19	58446745	F	I	ZNF418	TSS200	island	TSS200-island	chr19:58446336-58446800
cg03415617	0.803824	0.0224656	-0.781359	2.20033e-10	9.8445e-07	16	34726856	F	I		IGR	opensea	IGR-opensea
cg09912350	0.568285	0.0191583	-0.549127	2.21169e-10	9.8445e-07	4	156588326	F	I	GUCY1A3	5'UTR	island	5'UTR-island	chr4:156588297-156589292
cg23349726	0.0334654	0.703432	0.669966	2.23029e-10	9.8445e-07	2	21320297	R	II		IGR	opensea	IGR-opensea
cg17483510	0.0843476	0.951093	0.866746	2.23338e-10	9.8445e-07	3	179168677	R	II	GNB4	5'UTR	shore	5'UTR-shore	chr3:179168735-179169593
cg05668351	0.26642	0.935874	0.669454	2.27645e-10	9.8445e-07	10	69424581	R	II	CTNNA3	5'UTR	opensea	5'UTR-opensea
cg22336669	0.040433	0.795621	0.755188	2.28876e-10	9.8445e-07	12	115107925	R	II		IGR	shore	IGR-shore	chr12:115109503-115110061
cg12092413	0.150203	0.881713	0.73151	2.32477e-10	9.8445e-07	10	97885868	R	II		IGR	shelf	IGR-shelf	chr10:97889636-97890412
cg08475042	0.346903	0.952335	0.605433	2.34303e-10	9.8445e-07	2	210682860	R	II	UNC80	Body	opensea	Body-opensea
cg23969274	0.0430222	0.68115	0.638128	2.37999e-10	9.8445e-07	6	116851736	R	II	FAM26D	5'UTR	opensea	5'UTR-opensea
cg24496475	0.592771	0.0756311	-0.51714	2.41836e-10	9.8445e-07	4	1400189	R	I		IGR	island	IGR-island	chr4:1396291-1401730
cg05087623	0.0803109	0.554359	0.474048	2.43681e-10	9.8445e-07	6	29527870	R	II	UBD	TSS200	opensea	TSS200-opensea
cg22584335	0.15157	0.927974	0.776404	2.44787e-10	9.8445e-07	2	27806067	R	I	ZNF512	Body	island	Body-island	chr2:27805754-27806078
cg20778022	0.0909728	0.896066	0.805093	2.49581e-10	9.8445e-07	7	119121235	R	II		IGR	opensea	IGR-opensea
cg13766044	0.027878	0.907711	0.879833	2.53158e-10	9.8445e-07	17	39968772	R	II	FKBP10	TSS200	shore	TSS200-shore	chr17:39967407-39968604
cg11000057	0.0644326	0.942427	0.877995	2.5325e-10	9.8445e-07	3	160580264	F	II	PPM1L	Body	opensea	Body-opensea
cg19988492	0.0202599	0.681668	0.661408	2.54132e-10	9.8445e-07	21	38807712	F	II	DYRK1A	Body	opensea	Body-opensea
cg12872693	0.0924964	0.723214	0.630717	2.56754e-10	9.8445e-07	3	179168798	R	I	GNB4	5'UTR	island	5'UTR-island	chr3:179168735-179169593
cg00059089	0.18241	0.873155	0.690745	2.56875e-10	9.8445e-07	2	153263288	R	II	FMNL2	Body	opensea	Body-opensea
cg23317910	0.0922991	0.971262	0.878963	2.56975e-10	9.8445e-07	12	43031029	F	I		IGR	opensea	IGR-opensea
cg22409854	0.106106	0.626383	0.520277	2.57323e-10	9.8445e-07	6	88877301	R	I		IGR	island	IGR-island	chr6:88875397-88877449
cg11396411	0.132934	0.89613	0.763195	2.61545e-10	9.8445e-07	7	33679233	F	II		IGR	opensea	IGR-opensea
cg03732055	0.144325	0.741984	0.597659	2.63059e-10	9.8445e-07	6	152201038	R	II	ESR1	Body	opensea	Body-opensea
cg07440958	0.0772177	0.787487	0.710269	2.66028e-10	9.8445e-07	6	88855472	F	II	CNR1	5'UTR	opensea	5'UTR-opensea
cg03529514	0.0570103	0.959954	0.902944	2.69123e-10	9.8445e-07	3	160580235	R	II	PPM1L	Body	opensea	Body-opensea
cg16645584	0.0493066	0.966875	0.917569	2.70355e-10	9.8445e-07	1	59247487	R	I	JUN	3'UTR	island	3'UTR-island	chr1:59247461-59250940
cg09413529	0.0490734	0.669404	0.620331	2.71799e-10	9.8445e-07	12	115112225	R	I	TBX3	Body	island	Body-island	chr12:115112014-115112627
cg14315190	0.0808331	0.737917	0.657084	2.73756e-10	9.8445e-07	10	25465242	R	II	GPR158	1stExon	island	1stExon-island	chr10:25463756-25465639
cg13003054	0.938402	0.302646	-0.635756	2.77917e-10	9.8445e-07	22	31741284	R	II	PATZ1	1stExon	island	1stExon-island	chr22:31741045-31743707
cg02060584	0.100378	0.933441	0.833064	2.79989e-10	9.8445e-07	4	113970739	R	II	ANK2	TSS200	opensea	TSS200-opensea
cg04435885	0.302976	0.904669	0.601693	2.8121e-10	9.8445e-07	5	102089184	F	II		IGR	shore	IGR-shore	chr5:102090439-102091241
cg21274607	0.204638	0.797557	0.59292	2.81523e-10	9.8445e-07	21	47521576	F	II	COL6A2	5'UTR	shelf	5'UTR-shelf	chr21:47517651-47518999
cg27502580	0.196406	0.915162	0.718756	2.84065e-10	9.8445e-07	3	169247421	F	II	MECOM	Body	opensea	Body-opensea
cg05895410	0.0935167	0.837475	0.743959	2.84947e-10	9.8445e-07	7	40609519	F	II	C7orf10	Body	opensea	Body-opensea
cg11744304	0.567784	0.0363214	-0.531463	2.85493e-10	9.8445e-07	7	100875822	R	I	CLDN15	Body	island	Body-island	chr7:100875555-100876212
cg25016420	0.178948	0.752722	0.573774	2.90095e-10	9.8445e-07	20	12989053	R	I	SPTLC3	TSS1500	opensea	TSS1500-opensea
cg22512041	0.0927539	0.80753	0.714776	2.94309e-10	9.8445e-07	2	22504250	F	II		IGR	opensea	IGR-opensea
cg07312178	0.489448	0.935831	0.446384	2.97038e-10	9.8445e-07	18	44794229	F	II		IGR	shelf	IGR-shelf	chr18:44789742-44790678
cg14411804	0.0665652	0.960537	0.893972	3.0467e-10	9.8445e-07	2	56420171	F	II	CCDC85A	Body	opensea	Body-opensea
cg00347620	0.0862818	0.637823	0.551542	3.09979e-10	9.8445e-07	12	115109730	R	I	TBX3	Body	island	Body-island	chr12:115109503-115110061
cg18505978	0.134089	0.964758	0.830669	3.22347e-10	9.8445e-07	5	100241630	F	II		IGR	shelf	IGR-shelf	chr5:100238722-100239138
cg17171407	0.0435905	0.57329	0.529699	3.25075e-10	9.8445e-07	8	119960777	R	II	TNFRSF11B	Body	shelf	Body-shelf	chr8:119963946-119964178
cg16288617	0.30515	0.952155	0.647006	3.26185e-10	9.8445e-07	8	61190272	F	II	CA8	Body	shelf	Body-shelf	chr8:61193312-61194195
cg14158601	0.0364222	0.474197	0.437774	3.26644e-10	9.8445e-07	17	8055831	F	II	PER1	TSS200	island	TSS200-island	chr17:8054550-8055835
cg01379412	0.297119	0.848095	0.550976	3.2667e-10	9.8445e-07	11	111810533	R	II	DIXDC1	Body	shelf	Body-shelf	chr11:111807607-111808203
cg00777560	0.0592257	0.674072	0.614846	3.29231e-10	9.8445e-07	12	10954529	R	II	TAS2R7	1stExon	opensea	1stExon-opensea
cg03991848	0.327718	0.866159	0.538442	3.30478e-10	9.8445e-07	11	76838498	R	II	MYO7A	TSS1500	opensea	TSS1500-opensea
cg00495811	0.0649331	0.759289	0.694356	3.31051e-10	9.8445e-07	16	55619692	F	II	LPCAT2	3'UTR	opensea	3'UTR-opensea
cg18568589	0.39397	0.961418	0.567449	3.35235e-10	9.8445e-07	19	9609395	R	II	ZNF560	TSS200	shore	TSS200-shore	chr19:9608804-9609343
cg10541534	0.208514	0.970804	0.76229	3.39451e-10	9.8445e-07	4	140429995	R	II	SETD7	3'UTR	opensea	3'UTR-opensea
cg07092145	0.0855632	0.548965	0.463402	3.41004e-10	9.8445e-07	8	118369910	F	II		IGR	opensea	IGR-opensea
cg22941974	0.135263	0.925603	0.79034	3.41449e-10	9.8445e-07	2	56410011	F	II	CCDC85A	TSS1500	shore	TSS1500-shore	chr2:56410865-56412539
cg12064213	0.344587	0.947291	0.602703	3.44681e-10	9.8445e-07	X	9982520	R	II	WWC3	TSS1500	island	TSS1500-island	chrX:9982513-9984583
cg07259905	0.0263948	0.950621	0.924226	3.45195e-10	9.8445e-07	12	43078495	R	II		IGR	opensea	IGR-opensea
cg23326675	0.0318425	0.551049	0.519207	3.45885e-10	9.8445e-07	10	75118622	F	I	TTC18	TSS200	island	TSS200-island	chr10:75118205-75118679
cg08406348	0.353464	0.8522	0.498736	3.48474e-10	9.8445e-07	2	75700566	F	II		IGR	opensea	IGR-opensea
cg06563089	0.19461	0.776044	0.581435	3.49409e-10	9.8445e-07	12	75601157	R	I	KCNC2	Body	island	Body-island	chr12:75601081-75601752
cg17504886	0.0177881	0.505634	0.487846	3.56051e-10	9.8445e-07	1	207642938	F	II	CR2	Body	opensea	Body-opensea
cg24692716	0.491196	0.013228	-0.477968	3.63597e-10	9.8445e-07	6	133119484	R	II	C6orf192	Body	island	Body-island	chr6:133119483-133119802
cg10289305	0.324559	0.858274	0.533715	3.64747e-10	9.8445e-07	3	179604962	F	II	PEX5L	Body	opensea	Body-opensea
cg22841856	0.305634	0.842672	0.537038	3.65506e-10	9.8445e-07	21	31743965	F	II	KRTAP13-2	3'UTR	opensea	3'UTR-opensea
cg02409722	0.132677	0.945496	0.812819	3.66094e-10	9.8445e-07	4	140429978	R	II	SETD7	3'UTR	opensea	3'UTR-opensea
cg25269388	0.0812385	0.891331	0.810093	3.70604e-10	9.8445e-07	6	128175426	R	II	THEMIS	Body	opensea	Body-opensea
cg05072995	0.213736	0.89415	0.680414	3.7111e-10	9.8445e-07	20	44030646	R	II	SYS1-DBNDD2	Body	shelf	Body-shelf	chr20:44034458-44035954
cg12984636	0.0754598	0.77919	0.703731	3.71675e-10	9.8445e-07	9	107455503	F	II	OR13D1	TSS1500	opensea	TSS1500-opensea
cg12209876	0.14268	0.811797	0.669118	3.73169e-10	9.8445e-07	6	152381560	R	II	ESR1	Body	opensea	Body-opensea
cg19259802	0.0158088	0.930696	0.914887	3.73239e-10	9.8445e-07	X	9434519	F	II	TBL1X	5'UTR	island	5'UTR-island	chrX:9432830-9434520
cg17888090	0.277886	0.951187	0.673301	3.76449e-10	9.8445e-07	1	71354374	F	II	PTGER3	Body	opensea	Body-opensea
cg25287372	0.423919	0.861882	0.437964	3.78233e-10	9.8445e-07	7	115910191	F	II		IGR	opensea	IGR-opensea
cg12346491	0.0407923	0.835496	0.794704	3.82061e-10	9.8445e-07	4	145277815	R	II		IGR	opensea	IGR-opensea
cg22289837	0.196936	0.96914	0.772204	3.8251e-10	9.8445e-07	8	86350278	R	II	CA3	TSS1500	shore	TSS1500-shore	chr8:86350765-86351196
cg10585806	0.053036	0.82033	0.767294	3.88648e-10	9.8445e-07	8	9987847	F	II	MSRA	Body	opensea	Body-opensea
cg25968664	0.0496042	0.80366	0.754056	3.89307e-10	9.8445e-07	8	113049519	R	II		IGR	opensea	IGR-opensea
cg02508664	0.456271	0.938859	0.482588	3.89314e-10	9.8445e-07	6	87646738	R	II	HTR1E	TSS1500	shore	TSS1500-shore	chr6:87647253-87647707
cg17191006	0.0396128	0.628118	0.588505	3.9082e-10	9.8445e-07	12	45042313	F	II	NELL2	Body	opensea	Body-opensea
cg08137080	0.779416	0.113803	-0.665614	3.93612e-10	9.8445e-07	1	16482430	F	I	EPHA2	1stExon	island	1stExon-island	chr1:16481484-16482782
cg26207245	0.353231	0.938072	0.584841	3.94949e-10	9.8445e-07	2	153347526	R	II	FMNL2	Body	opensea	Body-opensea
cg09757712	0.0225914	0.472724	0.450133	3.97107e-10	9.8445e-07	8	85094742	F	II	RALYL	TSS1500	shelf	TSS1500-shelf	chr8:85096759-85097247
cg26040101	0.0440071	0.906558	0.862551	4.00115e-10	9.8445e-07	2	60229772	R	II		IGR	opensea	IGR-opensea
cg09120609	0.140264	0.86947	0.729206	4.02106e-10	9.8445e-07	7	121958871	R	II	CADPS2	3'UTR	shore	3'UTR-shore	chr7:121956543-121957341
cg26106316	0.0323637	0.920324	0.88796	4.02264e-10	9.8445e-07	2	56701451	F	II		IGR	opensea	IGR-opensea
cg21552014	0.104589	0.829477	0.724888	4.0393e-10	9.8445e-07	3	146026497	R	II		IGR	opensea	IGR-opensea
cg15085205	0.472298	0.919835	0.447537	4.05289e-10	9.8445e-07	12	71249040	F	II	PTPRR	Body	opensea	Body-opensea
cg00962903	0.224775	0.940071	0.715295	4.06386e-10	9.8445e-07	3	168863028	R	II	MECOM	5'UTR	shore	5'UTR-shore	chr3:168864030-168864449
cg11902278	0.199412	0.841189	0.641777	4.06792e-10	9.8445e-07	10	29976135	R	II	SVIL	5'UTR	opensea	5'UTR-opensea
cg02583309	0.141806	0.932669	0.790863	4.10485e-10	9.8445e-07	19	49127327	R	II	SPHK2	Body	shore	Body-shore	chr19:49127388-49127720
cg25626234	0.0390623	0.925078	0.886015	4.11105e-10	9.8445e-07	7	122004050	F	II	CADPS2	Body	opensea	Body-opensea
cg25880810	0.042394	0.668652	0.626258	4.14561e-10	9.8445e-07	2	153428373	F	II	FMNL2	Body	opensea	Body-opensea
cg27236629	0.0378273	0.449672	0.411845	4.14891e-10	9.8445e-07	15	96877720	F	II	NR2F2	Body	island	Body-island	chr15:96873408-96877721
cg23428143	0.100605	0.626778	0.526173	4.16697e-10	9.8445e-07	14	57385648	R	II	OTX2OS1	Body	opensea	Body-opensea
cg09169117	0.0290504	0.599844	0.570794	4.18556e-10	9.8445e-07	2	153302353	R	II	FMNL2	Body	opensea	Body-opensea
cg18867010	0.330361	0.855734	0.525372	4.18981e-10	9.8445e-07	11	6817049	R	II	OR6A2	1stExon	opensea	1stExon-opensea
cg05287284	0.104682	0.82212	0.717437	4.19571e-10	9.8445e-07	8	105962177	R	II		IGR	opensea	IGR-opensea
cg26357596	0.175059	0.787711	0.612652	4.26593e-10	9.92498e-07	5	54397592	R	II	GZMA	TSS1500	opensea	TSS1500-opensea
cg07247409	0.0307278	0.60635	0.575622	4.2778e-10	9.92498e-07	1	86550209	R	II	COL24A1	Body	opensea	Body-opensea
cg08175413	0.044112	0.693843	0.649731	4.50055e-10	1.01903e-06	5	96294187	R	II	LNPEP	Body	opensea	Body-opensea
cg10678190	0.771613	0.237738	-0.533875	4.51003e-10	1.01903e-06	16	34442373	F	II		IGR	island	IGR-island	chr16:34441786-34442374
cg23844910	0.192658	0.908008	0.71535	4.58945e-10	1.01903e-06	1	56352596	R	II		IGR	opensea	IGR-opensea
cg21815807	0.0773844	0.543165	0.465781	4.62011e-10	1.01903e-06	1	20875095	R	II		IGR	shelf	IGR-shelf	chr1:20878894-20880592
cg12264626	0.0429152	0.941189	0.898274	4.62448e-10	1.01903e-06	8	86350381	R	II	CA3	TSS1500	shore	TSS1500-shore	chr8:86350765-86351196
cg18358894	0.394555	0.95413	0.559575	4.62477e-10	1.01903e-06	7	121956890	R	I		IGR	island	IGR-island	chr7:121956543-121957341
cg15962538	0.168833	0.821223	0.65239	4.63095e-10	1.01903e-06	1	243904118	R	II	AKT3	Body	opensea	Body-opensea
cg01894091	0.0433259	0.92505	0.881724	4.6381e-10	1.01903e-06	7	118572128	R	II		IGR	opensea	IGR-opensea
cg03001143	0.0252315	0.558591	0.533359	4.66576e-10	1.01903e-06	1	170114946	F	II	METTL11B	TSS1500	opensea	TSS1500-opensea
cg09787089	0.716668	0.0959141	-0.620754	4.68856e-10	1.01903e-06	1	54739176	R	I	SSBP3	Body	opensea	Body-opensea
cg26563583	0.0218123	0.526793	0.504981	4.6916e-10	1.01903e-06	1	175162052	F	II	KIAA0040	1stExon	island	1stExon-island	chr1:175161900-175162364
cg27116888	0.270348	0.953793	0.683445	4.71664e-10	1.01903e-06	18	76746337	R	I	SALL3	Body	opensea	Body-opensea
cg02735486	0.19278	0.801257	0.608476	4.76529e-10	1.01903e-06	4	113970935	F	II	ANK2	1stExon	opensea	1stExon-opensea
cg00865724	0.433789	0.974298	0.540509	4.76973e-10	1.01903e-06	19	17346507	F	I	NR2F6	Body	island	Body-island	chr19:17346165-17346886
cg00373554	0.031936	0.856202	0.824266	4.85273e-10	1.01903e-06	7	87288366	R	II	RUNDC3B	Body	opensea	Body-opensea
cg07034850	0.0435897	0.852255	0.808665	4.88067e-10	1.01903e-06	1	23885086	F	I	ID3	3'UTR	island	3'UTR-island	chr1:23884842-23885087
cg05355225	0.181407	0.971951	0.790545	4.93059e-10	1.01903e-06	8	86350568	F	I	CA3	TSS1500	shore	TSS1500-shore	chr8:86350765-86351196
cg19026233	0.0739843	0.950229	0.876244	4.96931e-10	1.01903e-06	2	210648692	R	II	UNC80	Body	opensea	Body-opensea
cg13138043	0.331972	0.844969	0.512997	4.9871e-10	1.01903e-06	14	54202939	R	II		IGR	opensea	IGR-opensea
cg07665521	0.164745	0.89738	0.732636	5.00806e-10	1.01903e-06	5	600817	R	II		IGR	shore	IGR-shore	chr5:602124-602553
cg13030332	0.0401134	0.78324	0.743127	5.02238e-10	1.01903e-06	12	115117351	F	II	TBX3	Body	shelf	Body-shelf	chr12:115120774-115122945
cg04842146	0.0154718	0.60499	0.589518	5.03818e-10	1.01903e-06	8	85097056	R	I	RALYL	TSS200	island	TSS200-island	chr8:85096759-85097247
cg17444839	0.0372582	0.5951	0.557842	5.04266e-10	1.01903e-06	17	46800992	R	I	C17orf93	Body	island	Body-island	chr17:46800945-46801288
cg01710510	0.206406	0.966077	0.759671	5.13215e-10	1.01903e-06	12	43081758	R	II		IGR	opensea	IGR-opensea
cg12400114	0.0560916	0.852889	0.796798	5.20318e-10	1.01903e-06	1	88196409	F	II		IGR	opensea	IGR-opensea
cg22016513	0.521889	0.0699672	-0.451922	5.20585e-10	1.01903e-06	8	3855577	R	I	CSMD1	Body	opensea	Body-opensea
cg18183174	0.0381092	0.526804	0.488695	5.22398e-10	1.01903e-06	17	21415413	R	I		IGR	island	IGR-island	chr17:21414724-21415547
cg23892439	0.0333944	0.509424	0.476029	5.23483e-10	1.01903e-06	7	39332884	R	II	POU6F2	Body	opensea	Body-opensea
cg12430467	0.75714	0.113373	-0.643768	5.33627e-10	1.01903e-06	15	30115299	R	II	TJP1	TSS1500	shore	TSS1500-shore	chr15:30113705-30113940
cg12098750	0.184242	0.964956	0.780714	5.3404e-10	1.01903e-06	12	99548757	F	II	ANKS1B	TSS1500	opensea	TSS1500-opensea
cg16088123	0.0677227	0.942377	0.874654	5.35144e-10	1.01903e-06	6	27834606	R	II	HIST1H1B	1stExon	shore	1stExon-shore	chr6:27835190-27835461
cg15171488	0.0295702	0.914103	0.884533	5.35291e-10	1.01903e-06	3	160611917	F	II	PPM1L	Body	opensea	Body-opensea
cg23248351	0.0603271	0.679298	0.61897	5.35499e-10	1.01903e-06	8	108511700	R	II	ANGPT1	TSS1500	opensea	TSS1500-opensea
cg23520574	0.0428365	0.533259	0.490422	5.39079e-10	1.01903e-06	11	4928572	R	II	OR51A7	TSS200	opensea	TSS200-opensea
cg08382332	0.0625992	0.619425	0.556826	5.40413e-10	1.01903e-06	2	58728740	F	II		IGR	opensea	IGR-opensea
cg03466124	0.0768312	0.97269	0.895859	5.45329e-10	1.01903e-06	3	179168156	R	II	GNB4	5'UTR	shore	5'UTR-shore	chr3:179168735-179169593
cg07821737	0.120322	0.546202	0.425881	5.4602e-10	1.01903e-06	19	56249743	F	II	NLRP9	1stExon	opensea	1stExon-opensea
cg15436919	0.203359	0.779237	0.575879	5.49632e-10	1.01903e-06	17	67665970	R	II		IGR	opensea	IGR-opensea
cg01752041	0.421719	0.931547	0.509828	5.52917e-10	1.01903e-06	8	63055444	R	II		IGR	shore	IGR-shore	chr8:63056947-63057412
cg25928493	0.0702405	0.629834	0.559594	5.53779e-10	1.01903e-06	5	146259944	F	II	PPP2R2B	5'UTR	shore	5'UTR-shore	chr5:146257346-146258575
cg20682222	0.0258119	0.838383	0.812571	5.54773e-10	1.01903e-06	4	42894981	R	II	GRXCR1	TSS1500	opensea	TSS1500-opensea
cg17515753	0.416359	0.965001	0.548642	5.5524e-10	1.01903e-06	7	90226609	F	II		IGR	shore	IGR-shore	chr7:90225082-90226364
cg04338074	0.0250469	0.480745	0.455698	5.55882e-10	1.01903e-06	7	82352639	R	II		IGR	opensea	IGR-opensea
cg02148426	0.400515	0.927238	0.526723	5.57576e-10	1.01903e-06	7	32801268	R	II		IGR	shore	IGR-shore	chr7:32801484-32801972
cg05793340	0.0760271	0.525949	0.449922	5.5831e-10	1.01903e-06	1	116518770	R	I	SLC22A15	TSS1500	island	TSS1500-island	chr1:116518757-116519537
cg09543627	0.302323	0.694243	0.39192	5.59286e-10	1.01903e-06	11	3228622	R	II		IGR	shelf	IGR-shelf	chr11:3224524-3225077
cg01975934	0.274191	0.816103	0.541912	5.62438e-10	1.01903e-06	8	119970761	R	II		IGR	opensea	IGR-opensea
cg24899558	0.0742265	0.538096	0.463869	5.66114e-10	1.01903e-06	5	103329070	R	II		IGR	opensea	IGR-opensea
cg04478931	0.544336	0.0255261	-0.51881	5.66348e-10	1.01903e-06	4	86396739	R	II	ARHGAP24	5'UTR	opensea	5'UTR-opensea
cg19430897	0.0274681	0.661724	0.634256	5.67307e-10	1.01903e-06	6	26034145	F	II	HIST1H2AB	TSS1500	shore	TSS1500-shore	chr6:26031880-26032264
cg22705131	0.908748	0.22091	-0.687837	5.6793e-10	1.01903e-06	X	26210609	R	I	MAGEB6	5'UTR	opensea	5'UTR-opensea
cg10013716	0.0492777	0.822187	0.77291	5.68171e-10	1.01903e-06	3	179168760	R	II	GNB4	5'UTR	island	5'UTR-island	chr3:179168735-179169593
cg14538146	0.0272403	0.576657	0.549417	5.69334e-10	1.01903e-06	19	45146976	F	I	PVR	TSS200	shore	TSS200-shore	chr19:45147074-45147721
cg02902186	0.0175987	0.758682	0.741083	5.72978e-10	1.01903e-06	8	118683119	F	II		IGR	opensea	IGR-opensea
cg22845901	0.094157	0.492047	0.39789	5.74169e-10	1.01903e-06	3	110791439	F	II	PVRL3	Body	shore	Body-shore	chr3:110790149-110791401
cg17387989	0.107985	0.911742	0.803757	5.79917e-10	1.02185e-06	19	49127413	R	I	SPHK2	Body	island	Body-island	chr19:49127388-49127720
cg23112563	0.506872	0.0190831	-0.487789	5.80679e-10	1.02185e-06	7	57247871	R	I	LOC642006	TSS200	island	TSS200-island	chr7:57247588-57247927
cg10989897	0.420896	0.895178	0.474281	5.85344e-10	1.02202e-06	1	50513645	R	II	ELAVL4	TSS200	island	TSS200-island	chr1:50513644-50514320
cg00997853	0.336745	0.937573	0.600828	5.85699e-10	1.02202e-06	12	26844579	F	II	ITPR2	Body	opensea	Body-opensea
cg06290221	0.306072	0.808451	0.502378	5.88428e-10	1.02249e-06	3	182075561	F	II		IGR	opensea	IGR-opensea
cg06903465	0.2191	0.928416	0.709316	5.95263e-10	1.02485e-06	8	119222516	F	II	SAMD12	Body	opensea	Body-opensea
cg21582240	0.248602	0.704314	0.455712	6.02263e-10	1.02485e-06	5	136320310	R	II	SPOCK1	Body	opensea	Body-opensea
cg15740363	0.747298	0.152465	-0.594833	6.05651e-10	1.02485e-06	8	65488839	F	II	LOC401463	Body	island	Body-island	chr8:65488536-65489116
cg00015058	0.0290191	0.508898	0.479879	6.06713e-10	1.02485e-06	2	66652949	R	II		IGR	island	IGR-island	chr2:66652691-66654218
cg19057986	0.0359176	0.544318	0.508401	6.07405e-10	1.02485e-06	17	46802871	F	I	HOXB13	3'UTR	island	3'UTR-island	chr17:46802790-46803076
cg24389102	0.114886	0.934277	0.819391	6.08864e-10	1.02485e-06	6	128759061	F	II	PTPRK	Body	opensea	Body-opensea
cg14371343	0.159102	0.954004	0.794902	6.10424e-10	1.02485e-06	7	122097744	R	II	CADPS2	Body	opensea	Body-opensea
cg07020967	0.237162	0.889022	0.65186	6.11186e-10	1.02485e-06	12	44410498	F	II	TMEM117	Body	opensea	Body-opensea
cg17452365	0.175338	0.931338	0.756	6.14898e-10	1.02485e-06	3	110918718	R	II		IGR	opensea	IGR-opensea
cg05209917	0.34972	0.924647	0.574928	6.14981e-10	1.02485e-06	3	1134730	F	II	CNTN6	5'UTR	opensea	5'UTR-opensea
cg11547405	0.0689228	0.632646	0.563723	6.16934e-10	1.02485e-06	5	143251840	R	II		IGR	opensea	IGR-opensea
cg01725531	0.0344456	0.522108	0.487663	6.22772e-10	1.03043e-06	8	23082789	F	I	TNFRSF10A	TSS200	island	TSS200-island	chr8:23081956-23082975
cg16504696	0.112468	0.836095	0.723626	6.27454e-10	1.03108e-06	6	128031010	F	II	THEMIS	3'UTR	opensea	3'UTR-opensea
cg03373714	0.278265	0.731721	0.453456	6.28135e-10	1.03108e-06	2	147632094	R	II		IGR	opensea	IGR-opensea
cg11919577	0.169597	0.945433	0.775835	6.3141e-10	1.03238e-06	8	119291748	F	II	SAMD12	Body	opensea	Body-opensea
cg21603744	0.044742	0.648579	0.603837	6.36735e-10	1.03401e-06	8	110020783	R	II		IGR	opensea	IGR-opensea
cg14654643	0.313036	0.859325	0.54629	6.37384e-10	1.03401e-06	2	223187519	F	II		IGR	shelf	IGR-shelf	chr2:223183013-223185468
cg26257082	0.0830802	0.707644	0.624564	6.53856e-10	1.05351e-06	1	198906494	F	II		IGR	opensea	IGR-opensea
cg09315469	0.548851	0.941771	0.39292	6.5476e-10	1.05351e-06	11	101762317	R	II	ANGPTL5	Body	opensea	Body-opensea
cg07463445	0.0657349	0.632841	0.567106	6.57708e-10	1.05351e-06	8	119152014	R	II		IGR	opensea	IGR-opensea
cg06675705	0.0492018	0.654918	0.605716	6.59554e-10	1.05351e-06	3	100560402	F	II	ABI3BP	Body	opensea	Body-opensea
cg09217599	0.360277	0.872986	0.512709	6.73859e-10	1.07204e-06	7	140802949	R	II		IGR	opensea	IGR-opensea
cg07264679	0.1627	0.648793	0.486093	6.76317e-10	1.07204e-06	12	7657396	R	II	CD163	TSS1500	opensea	TSS1500-opensea
cg05696136	0.122205	0.869368	0.747163	6.80492e-10	1.07456e-06	2	153318682	F	II	FMNL2	Body	opensea	Body-opensea
cg20094830	0.0177733	0.555728	0.537955	6.83834e-10	1.07574e-06	17	46799845	R	II	PRAC	1stExon	shore	1stExon-shore	chr17:46800533-46800746
cg06112871	0.102145	0.685887	0.583742	6.92568e-10	1.08537e-06	7	39383753	R	II	POU6F2	Body	opensea	Body-opensea
cg10796022	0.389892	0.961552	0.571659	6.98487e-10	1.08665e-06	8	61227705	R	II		IGR	opensea	IGR-opensea
cg08684991	0.0273338	0.451933	0.424599	7.0156e-10	1.08665e-06	12	11662075	R	II		IGR	opensea	IGR-opensea
cg22603982	0.114551	0.895702	0.781151	7.03037e-10	1.08665e-06	19	49092366	R	I	SULT2B1	Body	opensea	Body-opensea
cg24123780	0.056701	0.568537	0.511836	7.11006e-10	1.08665e-06	X	23761651	R	II	ACOT9	TSS1500	shore	TSS1500-shore	chrX:23761070-23761610
cg20637609	0.0446454	0.730529	0.685883	7.13968e-10	1.08665e-06	17	46825011	R	II		IGR	island	IGR-island	chr17:46824785-46825372
cg17143179	0.275726	0.959719	0.683993	7.14059e-10	1.08665e-06	6	106546824	R	II	PRDM1	Body	opensea	Body-opensea
cg12277524	0.104508	0.729478	0.62497	7.15821e-10	1.08665e-06	1	66278919	F	II	PDE4B	5'UTR	opensea	5'UTR-opensea
cg25389863	0.0280576	0.553899	0.525842	7.21745e-10	1.08665e-06	8	130492175	R	II		IGR	opensea	IGR-opensea
cg00794400	0.0796499	0.942308	0.862658	7.28484e-10	1.08665e-06	1	17746510	R	I	RCC2	Body	island	Body-island	chr1:17746200-17746547
cg23479988	0.0360533	0.859753	0.8237	7.29221e-10	1.08665e-06	7	87225898	R	II	ABCB1	Body	shelf	Body-shelf	chr7:87229551-87229890
cg05081546	0.0353652	0.6213	0.585934	7.29655e-10	1.08665e-06	12	7046915	R	II	ATN1	Body	island	Body-island	chr12:7046237-7047257
cg03333602	0.078188	0.865215	0.787027	7.3089e-10	1.08665e-06	10	69370143	R	II	CTNNA3	Body	opensea	Body-opensea
cg03644984	0.0755136	0.750651	0.675137	7.31676e-10	1.08665e-06	7	82286378	R	I		IGR	opensea	IGR-opensea
cg10946573	0.0629096	0.896931	0.834022	7.38423e-10	1.08665e-06	11	84635788	F	II	DLG2	TSS1500	opensea	TSS1500-opensea
cg22635491	0.0213211	0.73919	0.717868	7.38866e-10	1.08665e-06	12	115109934	R	I	TBX3	Body	island	Body-island	chr12:115109503-115110061
cg24809270	0.215494	0.981249	0.765755	7.39464e-10	1.08665e-06	12	56584075	F	I	SMARCC2	TSS1500	shore	TSS1500-shore	chr12:56583406-56583682
cg23731030	0.560454	0.0325495	-0.527905	7.39908e-10	1.08665e-06	17	37856217	R	II	ERBB2	5'UTR	shore	5'UTR-shore	chr17:37856448-37856891
cg04813880	0.581197	0.0350465	-0.54615	7.40481e-10	1.08665e-06	16	21171067	F	I	TMEM159	5'UTR	shore	5'UTR-shore	chr16:21169810-21170278
cg05975755	0.121982	0.912956	0.790974	7.47603e-10	1.09207e-06	8	108633393	F	II		IGR	opensea	IGR-opensea
cg15078838	0.0886265	0.74358	0.654954	7.49437e-10	1.09207e-06	2	28114349	F	II	BRE	5'UTR	shore	5'UTR-shore	chr2:28113060-28113764
cg03554394	0.0340649	0.829055	0.79499	7.5289e-10	1.09327e-06	4	145111000	F	II		IGR	opensea	IGR-opensea
cg24666702	0.466163	0.0496299	-0.416533	7.5582e-10	1.0937e-06	1	239550535	R	I		IGR	island	IGR-island	chr1:239550108-239551339
cg13054234	0.115093	0.785216	0.670123	7.60944e-10	1.09665e-06	1	76085151	F	II		IGR	shelf	IGR-shelf	chr1:76081378-76082365
cg06022698	0.342911	0.954348	0.611436	7.63993e-10	1.09665e-06	6	117201841	F	II	RFX6	Body	shelf	Body-shelf	chr6:117198089-117198705
cg00968640	0.0695261	0.728246	0.65872	7.65777e-10	1.09665e-06	1	185834094	F	II	HMCN1	Body	opensea	Body-opensea
cg25354858	0.460708	0.855968	0.395259	7.70931e-10	1.097e-06	15	56530082	F	II	RFX7	Body	opensea	Body-opensea
cg16549063	0.37724	0.942452	0.565212	7.71307e-10	1.097e-06	1	214337951	R	II		IGR	opensea	IGR-opensea
cg18869372	0.0957879	0.710734	0.614946	7.81491e-10	1.10033e-06	2	58853779	F	II		IGR	opensea	IGR-opensea
cg10203922	0.262845	0.954829	0.691984	7.89578e-10	1.10033e-06	4	145566200	R	II	HHIP	TSS1500	shore	TSS1500-shore	chr4:145566242-145567413
cg20295949	0.18251	0.934719	0.752209	7.9145e-10	1.10033e-06	8	101170029	F	I	SPAG1	TSS1500	shore	TSS1500-shore	chr8:101170161-101170827
cg15173780	0.39964	0.919908	0.520268	7.94294e-10	1.10033e-06	3	111043756	R	II		IGR	opensea	IGR-opensea
cg07826275	0.0329759	0.525582	0.492606	8.02611e-10	1.10033e-06	6	130339826	F	II	L3MBTL3	5'UTR	shore	5'UTR-shore	chr6:130340556-130342450
cg15661409	0.0717456	0.883656	0.81191	8.02646e-10	1.10033e-06	14	57960976	F	II	C14orf105	TSS1500	opensea	TSS1500-opensea
cg19187831	0.0290239	0.590565	0.561541	8.0321e-10	1.10033e-06	11	67232316	R	I	TMEM134	Body	island	Body-island	chr11:67232298-67232558
cg22342922	0.045669	0.895734	0.850065	8.0413e-10	1.10033e-06	8	118158694	F	II	SLC30A8	Body	opensea	Body-opensea
cg25549901	0.31462	0.953644	0.639024	8.06369e-10	1.10033e-06	X	137951118	F	II	FGF13	5'UTR	opensea	5'UTR-opensea
cg04685798	0.269543	0.924725	0.655182	8.06514e-10	1.10033e-06	12	99642048	R	II	ANKS1B	Body	opensea	Body-opensea
cg06023901	0.486996	0.964519	0.477522	8.07092e-10	1.10033e-06	6	57037482	F	I	BAG2	5'UTR	island	5'UTR-island	chr6:57036954-57037731
cg00787290	0.0221201	0.407597	0.385477	8.09101e-10	1.10033e-06	6	118226103	F	II		IGR	shore	IGR-shore	chr6:118228042-118229811
cg27580689	0.142065	0.937371	0.795307	8.10373e-10	1.10033e-06	10	115939651	R	II	TDRD1	5'UTR	shore	5'UTR-shore	chr10:115938962-115939292
cg13597528	0.0174694	0.704731	0.687262	8.1165e-10	1.10033e-06	17	46800680	F	II	C17orf93	Body	island	Body-island	chr17:46800533-46800746
cg15943335	0.0406097	0.944781	0.904172	8.15379e-10	1.10033e-06	8	113655436	F	II	CSMD3	Body	opensea	Body-opensea
cg25365934	0.26108	0.900567	0.639486	8.19413e-10	1.10033e-06	10	77155376	F	I		IGR	island	IGR-island	chr10:77155128-77169600
cg19698432	0.509951	0.965906	0.455955	8.21089e-10	1.10033e-06	2	151013181	F	II		IGR	opensea	IGR-opensea
cg12055258	0.011165	0.399682	0.388517	8.21336e-10	1.10033e-06	7	121651766	R	II	PTPRZ1	Body	opensea	Body-opensea
cg00145489	0.0128597	0.481533	0.468673	8.28683e-10	1.10218e-06	18	11980690	F	I	IMPA2	TSS1500	island	TSS1500-island	chr18:11980483-11982142
cg25482091	0.0642437	0.839367	0.775123	8.28838e-10	1.10218e-06	2	143478766	R	II		IGR	opensea	IGR-opensea
cg15143516	0.17776	0.90863	0.73087	8.32218e-10	1.10218e-06	2	186610279	F	II		IGR	opensea	IGR-opensea
cg06019229	0.0337879	0.402178	0.36839	8.37299e-10	1.10218e-06	5	61601629	F	II	KIF2A	TSS1500	island	TSS1500-island	chr5:61601617-61602930
cg05243267	0.0917185	0.924444	0.832725	8.37593e-10	1.10218e-06	4	145275499	R	II		IGR	opensea	IGR-opensea
cg12800030	0.0303993	0.555215	0.524815	8.40821e-10	1.10218e-06	17	46795860	R	II		IGR	shore	IGR-shore	chr17:46796234-46797292
cg19716950	0.109093	0.697715	0.588622	8.41296e-10	1.10218e-06	1	170655402	F	II	PRRX1	Body	opensea	Body-opensea
cg16135698	0.0269735	0.548301	0.521328	8.45808e-10	1.10379e-06	17	46825179	F	II		IGR	island	IGR-island	chr17:46824785-46825372
cg19555331	0.182078	0.962699	0.780621	8.47845e-10	1.10379e-06	4	147561900	F	II	POU4F2	Body	island	Body-island	chr4:147559205-147561901
cg17936359	0.207248	0.962681	0.755433	8.55841e-10	1.10918e-06	3	168524260	F	II	C3orf50	Body	opensea	Body-opensea
cg07784084	0.0330144	0.460048	0.427033	8.58504e-10	1.10918e-06	3	26751141	F	II	LRRC3B	5'UTR	opensea	5'UTR-opensea
cg02969716	0.182155	0.791442	0.609287	8.59994e-10	1.10918e-06	4	65755046	R	II		IGR	opensea	IGR-opensea
cg22691926	0.0648596	0.714631	0.649771	8.66788e-10	1.11448e-06	3	27156148	R	II		IGR	opensea	IGR-opensea
cg11964314	0.0659565	0.74432	0.678364	8.70138e-10	1.11533e-06	12	44858069	R	II		IGR	opensea	IGR-opensea
cg14146740	0.585964	0.966989	0.381025	8.72855e-10	1.11537e-06	6	50818424	R	I		IGR	island	IGR-island	chr6:50818180-50818431
cg25263140	0.472297	0.949921	0.477624	8.77435e-10	1.11779e-06	6	106959651	F	II	AIM1	TSS200	shore	TSS200-shore	chr6:106959764-106960985
cg03653504	0.0476567	0.52053	0.472874	8.98552e-10	1.14119e-06	3	67019880	F	II		IGR	opensea	IGR-opensea
cg00646140	0.0655033	0.584241	0.518738	9.208e-10	1.15632e-06	X	2847561	R	II	ARSD	TSS200	shore	TSS200-shore	chrX:2846195-2847511
cg15773925	0.0191542	0.818753	0.799599	9.21447e-10	1.15632e-06	10	68652870	F	II	CTNNA3	Body	opensea	Body-opensea
cg11376305	0.164845	0.980996	0.816151	9.2299e-10	1.15632e-06	19	49127510	F	I	SPHK2	Body	island	Body-island	chr19:49127388-49127720
cg03988660	0.0739009	0.829072	0.755171	9.25516e-10	1.15632e-06	3	57316479	F	II	ASB14	Body	opensea	Body-opensea
cg11822876	0.474635	0.826036	0.351401	9.25637e-10	1.15632e-06	20	23012241	F	II		IGR	shelf	IGR-shelf	chr20:23015716-23016879
cg27609819	0.0384161	0.457339	0.418922	9.28688e-10	1.15632e-06	2	198816177	R	II	PLCL1	Body	opensea	Body-opensea
cg08141956	0.0911759	0.882509	0.791333	9.29955e-10	1.15632e-06	1	17746840	R	I	RCC2	Body	shore	Body-shore	chr1:17746200-17746547
cg22897419	0.45334	0.956365	0.503025	9.34167e-10	1.15664e-06	3	147449682	R	II		IGR	opensea	IGR-opensea
cg22596932	0.207181	0.804301	0.59712	9.35781e-10	1.15664e-06	17	69199546	F	II		IGR	opensea	IGR-opensea
cg04037585	0.208257	0.715662	0.507405	9.42079e-10	1.15669e-06	16	56231292	R	II	GNAO1	Body	opensea	Body-opensea
cg06650256	0.0997922	0.783617	0.683825	9.4411e-10	1.15669e-06	17	72527724	R	I	CD300LB	TSS200	opensea	TSS200-opensea
cg23921838	0.524605	0.903662	0.379057	9.44423e-10	1.15669e-06	6	151941727	F	II	C6orf97	3'UTR	opensea	3'UTR-opensea
cg20800956	0.0345935	0.67116	0.636567	9.49097e-10	1.15669e-06	1	171811477	R	I	DNM3	Body	shore	Body-shore	chr1:171810467-171811325
cg17419514	0.133361	0.870941	0.73758	9.50331e-10	1.15669e-06	7	18130344	R	II		IGR	shelf	IGR-shelf	chr7:18125914-18127009
cg08815506	0.0445104	0.427528	0.383018	9.55153e-10	1.15669e-06	4	176826907	F	II	GPM6A	5'UTR	opensea	5'UTR-opensea
cg00694726	0.208152	0.667415	0.459262	9.55319e-10	1.15669e-06	20	62817598	R	II	MYT1	5'UTR	shore	5'UTR-shore	chr20:62818090-62818892
cg13722999	0.195688	0.889737	0.694049	9.63279e-10	1.16294e-06	9	29826639	F	I		IGR	island	IGR-island	chr9:29826526-29826736
cg16505550	0.279443	0.927314	0.647871	9.71446e-10	1.16647e-06	1	57045708	F	II	PPAP2B	TSS1500	shore	TSS1500-shore	chr1:57044102-57045117
cg26253898	0.559558	0.946251	0.386693	9.71821e-10	1.16647e-06	2	163006202	R	II	GCG	5'UTR	opensea	5'UTR-opensea
cg20300260	0.886403	0.446586	-0.439816	9.79582e-10	1.17028e-06	12	131199136	F	II		IGR	shore	IGR-shore	chr12:131199824-131200157
cg19893316	0.0821137	0.902121	0.820007	9.8261e-10	1.17028e-06	12	26832094	R	II	ITPR2	Body	opensea	Body-opensea
cg16935075	0.418592	0.910524	0.491932	9.83454e-10	1.17028e-06	11	18062359	F	II	TPH1	TSS200	opensea	TSS200-opensea
cg21801091	0.422482	0.947388	0.524906	9.94524e-10	1.18007e-06	4	68027126	F	II		IGR	opensea	IGR-opensea
cg07370274	0.243265	0.825697	0.582433	1.00217e-09	1.18294e-06	9	29825210	R	II		IGR	shore	IGR-shore	chr9:29826526-29826736
cg20789760	0.0713757	0.89776	0.826384	1.00401e-09	1.18294e-06	15	36163070	R	II		IGR	opensea	IGR-opensea
cg06187843	0.471194	0.0432324	-0.427962	1.0101e-09	1.18294e-06	1	47973794	F	I		IGR	island	IGR-island	chr1:47973709-47973952
cg11986385	0.392742	0.904635	0.511894	1.01137e-09	1.18294e-06	11	19628828	F	II	NAV2	Body	opensea	Body-opensea
cg26292608	0.0300309	0.466216	0.436186	1.01168e-09	1.18294e-06	19	34174731	F	I	CHST8	5'UTR	shore	5'UTR-shore	chr19:34175344-34175768
cg18107094	0.0220205	0.867852	0.845832	1.01539e-09	1.18294e-06	8	110020924	F	II		IGR	opensea	IGR-opensea
cg26390660	0.294364	0.751566	0.457203	1.01688e-09	1.18294e-06	3	110344165	F	II		IGR	opensea	IGR-opensea
cg26111226	0.212511	0.943937	0.731426	1.02366e-09	1.18663e-06	12	43182205	R	II		IGR	opensea	IGR-opensea
cg12523974	0.424594	0.906235	0.481641	1.02607e-09	1.18663e-06	X	153084761	F	I	PDZD4	Body	island	Body-island	chrX:153084371-153084911
cg17325595	0.0518781	0.632157	0.580279	1.02875e-09	1.18663e-06	2	167760210	F	II	XIRP2	1stExon	opensea	1stExon-opensea
cg08649919	0.48412	0.954176	0.470055	1.03148e-09	1.18663e-06	22	24551820	F	I	CABIN1	Body	island	Body-island	chr22:24551813-24552696
cg23748352	0.0569543	0.793973	0.737019	1.03487e-09	1.18724e-06	7	114298776	R	II	FOXP2	Body	opensea	Body-opensea
cg09263516	0.0584059	0.610052	0.551646	1.04748e-09	1.1984e-06	12	115107338	F	I		IGR	shore	IGR-shore	chr12:115104848-115105548
cg03655884	0.235373	0.953897	0.718524	1.05297e-09	1.20137e-06	8	86230419	R	II		IGR	opensea	IGR-opensea
cg10866755	0.0424849	0.519076	0.476591	1.07566e-09	1.21546e-06	2	180725718	R	II	ZNF385B	5'UTR	island	5'UTR-island	chr2:180725717-180726465
cg15462736	0.0511228	0.861119	0.809996	1.08055e-09	1.21546e-06	1	178341865	F	II	RASAL2	Body	opensea	Body-opensea
cg09562285	0.0221457	0.632477	0.610331	1.08272e-09	1.21546e-06	8	108163998	R	II		IGR	opensea	IGR-opensea
cg17521665	0.0627716	0.732069	0.669297	1.08974e-09	1.21546e-06	6	106546704	F	II	PRDM1	Body	opensea	Body-opensea
cg09220563	0.060439	0.84299	0.782551	1.09133e-09	1.21546e-06	14	54261853	R	II		IGR	opensea	IGR-opensea
cg04092437	0.333818	0.905725	0.571907	1.09422e-09	1.21546e-06	10	92971269	R	II		IGR	opensea	IGR-opensea
cg10777702	0.0463832	0.550734	0.504351	1.09449e-09	1.21546e-06	19	45147005	F	I	PVR	TSS200	shore	TSS200-shore	chr19:45147074-45147721
cg18746334	0.137867	0.860516	0.722648	1.098e-09	1.21546e-06	3	115553845	R	II	LSAMP	Body	opensea	Body-opensea
cg21107197	0.551724	0.968984	0.41726	1.09847e-09	1.21546e-06	14	51027861	R	I	ATL1	Body	shore	Body-shore	chr14:51026872-51027570
cg04030146	0.0352953	0.708583	0.673288	1.09956e-09	1.21546e-06	10	68562573	R	II	CTNNA3	Body	opensea	Body-opensea
cg00880494	0.0920761	0.786008	0.693932	1.10326e-09	1.21546e-06	14	65006965	F	II	HSPA2	TSS1500	island	TSS1500-island	chr14:65006874-65009197
cg24147428	0.541492	0.939916	0.398424	1.10502e-09	1.21546e-06	11	65409760	R	I	SIPA1	Body	island	Body-island	chr11:65409636-65410127
cg27119318	0.0461113	0.560191	0.51408	1.10988e-09	1.21546e-06	21	40759574	R	I	WRB	Body	shore	Body-shore	chr21:40760626-40760829
cg17203063	0.139603	0.896723	0.75712	1.11047e-09	1.21546e-06	12	75601711	R	I	KCNC2	Body	island	Body-island	chr12:75601081-75601752
cg03518202	0.172739	0.950881	0.778142	1.11649e-09	1.21546e-06	1	45669170	R	II	ZSWIM5	Body	shelf	Body-shelf	chr1:45671702-45672388
cg02588867	0.179186	0.879894	0.700707	1.11902e-09	1.21546e-06	X	137951089	F	II	FGF13	5'UTR	opensea	5'UTR-opensea
cg02248826	0.732344	0.127461	-0.604882	1.12573e-09	1.21546e-06	15	30115149	F	II	TJP1	TSS1500	island	TSS1500-island	chr15:30114110-30115215
cg05475172	0.138169	0.806308	0.668138	1.12746e-09	1.21546e-06	22	46371152	F	II	WNT7B	Body	shore	Body-shore	chr22:46371469-46375234
cg24508611	0.694162	0.0514759	-0.642686	1.12873e-09	1.21546e-06	4	156588023	R	II	GUCY1A3	1stExon	shore	1stExon-shore	chr4:156588297-156589292
cg22083815	0.481527	0.0116535	-0.469873	1.12878e-09	1.21546e-06	1	32666378	R	I	CCDC28B	5'UTR	island	5'UTR-island	chr1:32666231-32666460
cg09978395	0.197617	0.597927	0.40031	1.12996e-09	1.21546e-06	21	37092121	R	II	MIR802	TSS1500	opensea	TSS1500-opensea
cg18384926	0.557926	0.970649	0.412723	1.13134e-09	1.21546e-06	15	45722598	R	I	C15orf48	TSS200	island	TSS200-island	chr15:45722561-45722939
cg13759676	0.24412	0.949262	0.705142	1.13263e-09	1.21546e-06	6	128799557	R	II	PTPRK	Body	opensea	Body-opensea
cg00117599	0.437232	0.0357475	-0.401485	1.15526e-09	1.21616e-06	17	45962589	R	II		IGR	opensea	IGR-opensea
cg21732915	0.466389	0.0457121	-0.420677	1.15764e-09	1.21616e-06	4	156588072	F	I	GUCY1A3	1stExon	shore	1stExon-shore	chr4:156588297-156589292
cg22821358	0.153772	0.888859	0.735087	1.16039e-09	1.21616e-06	1	198828005	F	II	MIR181B1	Body	opensea	Body-opensea
cg11049583	0.0340122	0.520875	0.486863	1.16312e-09	1.21616e-06	8	110158883	R	II		IGR	opensea	IGR-opensea
cg21858680	0.0381093	0.575748	0.537639	1.16612e-09	1.21616e-06	4	85020829	F	II		IGR	opensea	IGR-opensea
cg14581387	0.0414162	0.717295	0.675879	1.16959e-09	1.21616e-06	3	131242524	R	II		IGR	shelf	IGR-shelf	chr3:131245721-131246021
cg16515477	0.489652	0.891277	0.401625	1.17087e-09	1.21616e-06	1	49511332	F	II	AGBL4	Body	opensea	Body-opensea
cg23458558	0.0352909	0.601309	0.566018	1.17219e-09	1.21616e-06	8	85096868	R	II	RALYL	5'UTR	island	5'UTR-island	chr8:85096759-85097247
cg03346806	0.0370797	0.68542	0.64834	1.17866e-09	1.21616e-06	8	119157879	F	II		IGR	opensea	IGR-opensea
cg09355292	0.258329	0.670311	0.411982	1.18503e-09	1.21616e-06	3	19335138	R	II	KCNH8	Body	opensea	Body-opensea
cg14106719	0.0486727	0.551304	0.502631	1.19187e-09	1.21616e-06	9	80524371	R	II	GNAQ	Body	opensea	Body-opensea
cg16222762	0.437822	0.0061047	-0.431717	1.19188e-09	1.21616e-06	18	40857464	R	II	SYT4	5'UTR	opensea	5'UTR-opensea
cg03346987	0.227761	0.634509	0.406748	1.19243e-09	1.21616e-06	2	81694961	R	II		IGR	shore	IGR-shore	chr2:81694322-81694681
cg14701018	0.0595666	0.887407	0.827841	1.19473e-09	1.21616e-06	12	45312146	R	II		IGR	opensea	IGR-opensea
cg14839014	0.0354543	0.75432	0.718866	1.2033e-09	1.21616e-06	8	110100005	F	II	TRHR	1stExon	opensea	1stExon-opensea
cg02051806	0.153279	0.890834	0.737555	1.20579e-09	1.21616e-06	12	86650107	R	II	MGAT4C	5'UTR	opensea	5'UTR-opensea
cg07132005	0.0339656	0.588495	0.554529	1.20618e-09	1.21616e-06	7	121651858	R	II	PTPRZ1	Body	opensea	Body-opensea
cg15492982	0.453399	0.902593	0.449194	1.21096e-09	1.21616e-06	6	116785892	F	II		IGR	shelf	IGR-shelf	chr6:116783067-116783678
cg03970643	0.0522997	0.813403	0.761104	1.21306e-09	1.21616e-06	4	23505221	R	II		IGR	opensea	IGR-opensea
cg11113760	0.0186158	0.523437	0.504821	1.21401e-09	1.21616e-06	2	180726247	F	I	ZNF385B	TSS200	island	TSS200-island	chr2:180725717-180726465
cg07557639	0.107865	0.622463	0.514598	1.21624e-09	1.21616e-06	3	117481358	R	II		IGR	opensea	IGR-opensea
cg23878264	0.0401213	0.553485	0.513363	1.21926e-09	1.21616e-06	6	132910945	F	II	TAAR5	TSS200	opensea	TSS200-opensea
cg25216634	0.471626	0.0769189	-0.394708	1.21986e-09	1.21616e-06	17	202588	F	II	RPH3AL	TSS200	shelf	TSS200-shelf	chr17:205475-206667
cg02147465	0.133746	0.828988	0.695242	1.22361e-09	1.21616e-06	3	114068139	F	II	ZBTB20	Body	shore	Body-shore	chr3:114069725-114070658
cg26922007	0.0297747	0.428997	0.399222	1.22522e-09	1.21616e-06	11	5080452	F	II	OR52E2	1stExon	opensea	1stExon-opensea
cg19756313	0.188576	0.817817	0.629242	1.22697e-09	1.21616e-06	5	82522040	F	II	XRCC4	Body	opensea	Body-opensea
cg24531714	0.104711	0.962695	0.857985	1.22727e-09	1.21616e-06	8	67475459	R	II	MYBL1	3'UTR	opensea	3'UTR-opensea
cg00647859	0.144615	0.946589	0.801974	1.22829e-09	1.21616e-06	1	185534625	R	II		IGR	opensea	IGR-opensea
cg13868773	0.167022	0.8801	0.713078	1.23275e-09	1.21616e-06	7	33644150	F	II	BBS9	Body	opensea	Body-opensea
cg13635928	0.035655	0.677503	0.641848	1.2334e-09	1.21616e-06	7	93105319	F	II	CALCR	Body	opensea	Body-opensea
cg24182328	0.135631	0.711331	0.5757	1.23523e-09	1.21616e-06	17	4690628	F	II	VMO1	TSS1500	shore	TSS1500-shore	chr17:4692249-4693977
cg27483571	0.0128443	0.406001	0.393157	1.2363e-09	1.21616e-06	12	44822398	F	II		IGR	opensea	IGR-opensea
cg12669271	0.0899376	0.946754	0.856816	1.2408e-09	1.21616e-06	8	118987299	F	II	EXT1	Body	opensea	Body-opensea
cg19494252	0.0462297	0.699054	0.652824	1.24157e-09	1.21616e-06	4	105658912	R	II		IGR	opensea	IGR-opensea
cg21356998	0.0632654	0.730702	0.667436	1.24405e-09	1.21616e-06	4	113971324	F	II	ANK2	Body	opensea	Body-opensea
cg10245048	0.0233033	0.474272	0.450969	1.24772e-09	1.21616e-06	8	23082569	F	II	TNFRSF10A	1stExon	island	1stExon-island	chr8:23081956-23082975
cg23542356	0.138437	0.633697	0.49526	1.24905e-09	1.21616e-06	11	119390413	R	II		IGR	opensea	IGR-opensea
cg10507402	0.0259014	0.542699	0.516798	1.25012e-09	1.21616e-06	2	162930666	R	I	DPP4	1stExon	island	1stExon-island	chr2:162930233-162930879
cg21166999	0.352647	0.845047	0.4924	1.25394e-09	1.21616e-06	6	117746793	R	II	ROS1	1stExon	opensea	1stExon-opensea
cg05625103	0.52354	0.0497677	-0.473772	1.25731e-09	1.21616e-06	10	2543513	R	I		IGR	island	IGR-island	chr10:2543463-2544121
cg12198704	0.0192442	0.426862	0.407618	1.2576e-09	1.21616e-06	6	27258540	R	II		IGR	shore	IGR-shore	chr6:27258958-27259163
cg12387464	0.0845329	0.475906	0.391374	1.25768e-09	1.21616e-06	11	123775935	R	II	OR8D4	TSS1500	opensea	TSS1500-opensea
cg01974330	0.245303	0.891177	0.645874	1.26245e-09	1.21616e-06	1	196177626	F	II		IGR	opensea	IGR-opensea
cg04229930	0.161817	0.753066	0.591249	1.26802e-09	1.21616e-06	2	224433836	F	II		IGR	opensea	IGR-opensea
cg23338195	0.120141	0.84117	0.721029	1.2692e-09	1.21616e-06	8	118146418	R	II	SLC30A8	TSS1500	opensea	TSS1500-opensea
cg03399655	0.208935	0.947697	0.738762	1.27279e-09	1.21616e-06	3	112541437	R	II	CD200R1L	Body	opensea	Body-opensea
cg19614811	0.192822	0.861725	0.668903	1.27435e-09	1.21616e-06	3	98250723	F	II	GPR15	TSS200	opensea	TSS200-opensea
cg12662007	0.379892	0.854694	0.474803	1.27547e-09	1.21616e-06	1	201250185	F	II		IGR	shelf	IGR-shelf	chr1:201252452-201253648
cg26847490	0.327193	0.772467	0.445274	1.27678e-09	1.21616e-06	7	95115289	F	II	ASB4	1stExon	opensea	1stExon-opensea
cg19213045	0.0295588	0.496496	0.466937	1.28366e-09	1.21991e-06	13	40180622	F	II		IGR	shelf	IGR-shelf	chr13:40176849-40177576
cg22969014	0.111564	0.805018	0.693455	1.2957e-09	1.22184e-06	12	41721310	F	II	PDZRN4	Body	opensea	Body-opensea
cg26847753	0.0152937	0.435506	0.420212	1.29649e-09	1.22184e-06	15	44119241	R	I	WDR76	5'UTR	island	5'UTR-island	chr15:44119074-44119277
cg15618336	0.170508	0.564305	0.393797	1.29772e-09	1.22184e-06	12	52182759	R	II	SCN8A	Body	opensea	Body-opensea
cg14488256	0.610106	0.222025	-0.388081	1.29898e-09	1.22184e-06	16	34257574	R	II		IGR	island	IGR-island	chr16:34256748-34257750
cg05470328	0.306434	0.961246	0.654812	1.30039e-09	1.22184e-06	8	108499754	R	II	ANGPT1	Body	opensea	Body-opensea
cg06993761	0.315543	0.851056	0.535513	1.30998e-09	1.22807e-06	8	101170141	R	II	SPAG1	TSS1500	shore	TSS1500-shore	chr8:101170161-101170827
cg07820423	0.042739	0.675597	0.632858	1.31969e-09	1.23334e-06	4	145099362	F	II		IGR	opensea	IGR-opensea
cg12590430	0.0647495	0.50035	0.435601	1.32155e-09	1.23334e-06	7	38468944	F	II	AMPH	Body	opensea	Body-opensea
cg02429656	0.0256547	0.518679	0.493024	1.33367e-09	1.24187e-06	12	26275311	F	I	BHLHE41	Body	island	Body-island	chr12:26275049-26275878
cg24159436	0.332623	0.837627	0.505004	1.33812e-09	1.24222e-06	3	16974681	F	I	PLCL2	1stExon	opensea	1stExon-opensea
cg09253696	0.19992	0.88781	0.687889	1.34052e-09	1.24222e-06	17	73873529	F	I	TRIM47	Body	island	Body-island	chr17:73873528-73874923
cg07381464	0.484914	0.971587	0.486673	1.35188e-09	1.24222e-06	1	76079833	F	II		IGR	shore	IGR-shore	chr1:76080454-76080808
cg10272601	0.596334	0.9864	0.390066	1.3554e-09	1.24222e-06	9	95947146	R	I	WNK2	TSS200	island	TSS200-island	chr9:95946147-95947835
cg10299128	0.284806	0.930622	0.645816	1.3583e-09	1.24222e-06	4	82796846	F	II		IGR	opensea	IGR-opensea
cg26253184	0.308105	0.866557	0.558452	1.3632e-09	1.24222e-06	17	67850249	R	II		IGR	opensea	IGR-opensea
cg23202253	0.26127	0.87356	0.61229	1.36437e-09	1.24222e-06	12	26902211	R	II	ITPR2	Body	opensea	Body-opensea
cg09631175	0.068347	0.538277	0.46993	1.36795e-09	1.24222e-06	8	130472165	R	II		IGR	opensea	IGR-opensea
cg10135588	0.470922	0.0484634	-0.422458	1.36841e-09	1.24222e-06	6	91004932	F	I	BACH2	5'UTR	island	5'UTR-island	chr6:91004795-91006944
cg09325012	0.234535	0.867467	0.632932	1.36887e-09	1.24222e-06	3	112343034	R	II	CCDC80	Body	opensea	Body-opensea
cg21220520	0.0659468	0.648202	0.582256	1.3698e-09	1.24222e-06	14	57960464	F	II	C14orf105	1stExon	opensea	1stExon-opensea
cg22899422	0.0265159	0.545481	0.518965	1.36994e-09	1.24222e-06	7	87233365	R	II	ABCB1	5'UTR	shelf	5'UTR-shelf	chr7:87229551-87229890
cg03954045	0.0222276	0.491486	0.469259	1.38454e-09	1.24642e-06	12	43247617	F	II		IGR	opensea	IGR-opensea
cg04182321	0.0597038	0.465984	0.40628	1.38628e-09	1.24642e-06	11	107799979	F	II	RAB39	Body	island	Body-island	chr11:107798958-107799980
cg11323464	0.544424	0.952138	0.407715	1.38815e-09	1.24642e-06	12	75600407	F	II	KCNC2	Body	shore	Body-shore	chr12:75601081-75601752
cg21191241	0.154721	0.863751	0.70903	1.38904e-09	1.24642e-06	8	63385433	R	II	NKAIN3	Body	opensea	Body-opensea
cg04885775	0.164134	0.757587	0.593453	1.38968e-09	1.24642e-06	3	114035416	F	II	MIR568	TSS200	opensea	TSS200-opensea
cg19590578	0.410777	0.930122	0.519345	1.39258e-09	1.24642e-06	5	77266117	F	II		IGR	shelf	IGR-shelf	chr5:77268350-77268787
cg08314176	0.0252	0.547169	0.521969	1.40133e-09	1.24922e-06	8	118743243	R	II		IGR	opensea	IGR-opensea
cg22463117	0.0893474	0.941614	0.852266	1.40704e-09	1.24922e-06	5	100221865	R	II	ST8SIA4	Body	opensea	Body-opensea
cg07592976	0.0330437	0.423885	0.390842	1.40784e-09	1.24922e-06	17	8055733	F	I	PER1	5'UTR	island	5'UTR-island	chr17:8054550-8055835
cg16287284	0.132148	0.684205	0.552057	1.40881e-09	1.24922e-06	12	101580136	F	II	SLC5A8	Body	opensea	Body-opensea
cg05439665	0.83661	0.326017	-0.510594	1.41074e-09	1.24922e-06	13	113656424	R	I	MCF2L	Body	shore	Body-shore	chr13:113656116-113656379
cg25841491	0.0377852	0.632507	0.594722	1.42454e-09	1.25649e-06	2	58948019	F	II		IGR	opensea	IGR-opensea
cg10447658	0.166108	0.948126	0.782019	1.42501e-09	1.25649e-06	12	44782459	F	II	TMEM117	3'UTR	opensea	3'UTR-opensea
cg01557147	0.081769	0.956855	0.875086	1.43383e-09	1.26159e-06	5	100233130	R	II	ST8SIA4	Body	shelf	Body-shelf	chr5:100236567-100236955
cg11861766	0.352655	0.938927	0.586272	1.44332e-09	1.26476e-06	3	167930185	F	II		IGR	opensea	IGR-opensea
cg01208908	0.0528248	0.664333	0.611508	1.44531e-09	1.26476e-06	3	107149061	F	II		IGR	shore	IGR-shore	chr3:107149820-107150910
cg18573244	0.138798	0.896938	0.75814	1.44657e-09	1.26476e-06	12	10956452	F	II	TAS2R7	TSS1500	opensea	TSS1500-opensea
cg05027713	0.0376154	0.404021	0.366406	1.46165e-09	1.26857e-06	8	32637753	F	II		IGR	opensea	IGR-opensea
cg10739344	0.0186631	0.435613	0.41695	1.46306e-09	1.26857e-06	15	44119276	F	II	WDR76	5'UTR	island	5'UTR-island	chr15:44119074-44119277
cg02323277	0.0181649	0.743132	0.724967	1.46541e-09	1.26857e-06	12	115109504	R	II	TBX3	3'UTR	island	3'UTR-island	chr12:115109503-115110061
cg00877619	0.0626533	0.584396	0.521743	1.4667e-09	1.26857e-06	3	38772426	F	II	SCN10A	Body	opensea	Body-opensea
cg01619825	0.207051	0.697878	0.490827	1.46975e-09	1.26857e-06	20	23033805	F	II		IGR	shore	IGR-shore	chr20:23028403-23032218
cg08430292	0.0259711	0.408756	0.382785	1.46991e-09	1.26857e-06	6	98427041	R	II		IGR	opensea	IGR-opensea
cg16823397	0.253777	0.868776	0.614999	1.47231e-09	1.26857e-06	4	159329322	R	I		IGR	opensea	IGR-opensea
cg26770200	0.110231	0.660812	0.550581	1.47575e-09	1.2689e-06	8	119752914	R	II		IGR	opensea	IGR-opensea
cg03949391	0.0231153	0.479891	0.456776	1.48264e-09	1.27191e-06	1	78956845	R	I	PTGFR	5'UTR	island	5'UTR-island	chr1:78956624-78957516
cg25326491	0.16915	0.757254	0.588104	1.48537e-09	1.27191e-06	6	152960531	R	II		IGR	shelf	IGR-shelf	chr6:152957810-152958472
cg19482842	0.0543916	0.727276	0.672885	1.49887e-09	1.27374e-06	2	16790314	F	II	FAM49A	5'UTR	opensea	5'UTR-opensea
cg11998703	0.0404631	0.712592	0.672129	1.49887e-09	1.27374e-06	19	58446669	R	II	ZNF418	1stExon	island	1stExon-island	chr19:58446336-58446800
cg27509202	0.369938	0.903266	0.533328	1.49957e-09	1.27374e-06	10	35484972	F	II	CREM	Body	opensea	Body-opensea
cg14199090	0.208992	0.936123	0.727131	1.50662e-09	1.27374e-06	1	65990564	R	II	LEPR	5'UTR	shore	5'UTR-shore	chr1:65991001-65991811
cg22506301	0.0525676	0.639113	0.586545	1.50861e-09	1.27374e-06	12	43705168	R	II		IGR	opensea	IGR-opensea
cg06525551	0.106128	0.83693	0.730801	1.51113e-09	1.27374e-06	X	137792939	F	II	FGF13	Body	shore	Body-shore	chrX:137793095-137794010
cg12630461	0.466633	0.986402	0.519769	1.52237e-09	1.27374e-06	15	91500009	R	I	RCCD1	Body	island	Body-island	chr15:91499952-91500818
cg26957951	0.151676	0.666418	0.514742	1.52416e-09	1.27374e-06	5	32979235	F	II		IGR	opensea	IGR-opensea
cg13465292	0.551331	0.964615	0.413284	1.52534e-09	1.27374e-06	7	9766677	F	I		IGR	shore	IGR-shore	chr7:9765661-9766215
cg17068311	0.395293	0.018579	-0.376714	1.52674e-09	1.27374e-06	6	84568890	F	II	CYB5R4	TSS1500	shore	TSS1500-shore	chr6:84569263-84569619
cg09614626	0.475146	0.947545	0.472398	1.52732e-09	1.27374e-06	21	22175001	F	II	C21orf131	Body	opensea	Body-opensea
cg22852734	0.403334	0.024925	-0.378409	1.52761e-09	1.27374e-06	6	133119734	F	II	C6orf192	5'UTR	island	5'UTR-island	chr6:133119483-133119802
cg22253129	0.0397284	0.404025	0.364297	1.52856e-09	1.27374e-06	3	116535204	F	II		IGR	opensea	IGR-opensea
cg27454780	0.530885	0.924071	0.393187	1.53046e-09	1.27374e-06	4	68236744	R	II		IGR	opensea	IGR-opensea
cg22577136	0.801126	0.271893	-0.529233	1.53852e-09	1.27459e-06	1	206644165	R	II	IKBKE	5'UTR	opensea	5'UTR-opensea
cg15045802	0.640259	0.0825578	-0.557702	1.5431e-09	1.27459e-06	19	1857434	R	I	KLF16	Body	island	Body-island	chr19:1856725-1857443
cg22626041	0.013941	0.455915	0.441974	1.5439e-09	1.27459e-06	1	175162049	F	I	KIAA0040	1stExon	island	1stExon-island	chr1:175161900-175162364
cg14434412	0.142842	0.899058	0.756215	1.54688e-09	1.27459e-06	8	86504072	F	II		IGR	opensea	IGR-opensea
cg02084553	0.343228	0.952142	0.608914	1.5489e-09	1.27459e-06	2	166937779	R	II		IGR	opensea	IGR-opensea
cg19779810	0.0279445	0.86472	0.836776	1.54989e-09	1.27459e-06	17	39969264	F	I	SC65	TSS1500	shore	TSS1500-shore	chr17:39967407-39968604
cg26344818	0.121478	0.585664	0.464186	1.5745e-09	1.28915e-06	8	74009438	F	II		IGR	shelf	IGR-shelf	chr8:74005021-74005856
cg26219152	0.479501	0.887617	0.408116	1.57577e-09	1.28915e-06	6	152443475	F	II	SYNE1	3'UTR	opensea	3'UTR-opensea
cg21629384	0.161791	0.841444	0.679653	1.57753e-09	1.28915e-06	15	38243575	R	II	TMCO5A	3'UTR	opensea	3'UTR-opensea
cg20460852	0.0709148	0.490878	0.419964	1.58001e-09	1.28915e-06	8	23082822	F	I	TNFRSF10A	TSS200	island	TSS200-island	chr8:23081956-23082975
cg27160952	0.0240796	0.90629	0.88221	1.58336e-09	1.28935e-06	21	44089142	F	II	PDE9A	Body	shore	Body-shore	chr21:44088822-44089029
cg16781484	0.0723837	0.598973	0.52659	1.59182e-09	1.2937e-06	7	88425758	R	II	ZNF804B	Body	opensea	Body-opensea
cg16315060	0.0311278	0.431394	0.400267	1.59969e-09	1.29481e-06	13	30002471	F	II	MTUS2	TSS1500	opensea	TSS1500-opensea
cg18234224	0.415955	0.808133	0.392178	1.60011e-09	1.29481e-06	1	172917851	F	II		IGR	opensea	IGR-opensea
cg22555741	0.114074	0.849074	0.735	1.60988e-09	1.29481e-06	7	48170072	R	II		IGR	opensea	IGR-opensea
cg17491365	0.0609106	0.93862	0.87771	1.61282e-09	1.29481e-06	5	109962391	R	II	TMEM232	Body	opensea	Body-opensea
cg14529224	0.026932	0.441168	0.414236	1.61634e-09	1.29481e-06	15	44119093	F	I	WDR76	TSS200	island	TSS200-island	chr15:44119074-44119277
cg22633590	0.530171	0.0396892	-0.490482	1.61946e-09	1.29481e-06	17	72427538	R	I	GPRC5C	TSS200	island	TSS200-island	chr17:72426783-72428977
cg02882968	0.452729	0.0441173	-0.408612	1.62302e-09	1.29481e-06	7	57247619	F	II	LOC642006	Body	island	Body-island	chr7:57247588-57247927
cg12006072	0.0265116	0.496945	0.470434	1.62372e-09	1.29481e-06	2	186609566	F	II		IGR	opensea	IGR-opensea
cg07813322	0.212321	0.930278	0.717957	1.62392e-09	1.29481e-06	6	154414604	R	II	OPRM1	3'UTR	opensea	3'UTR-opensea
cg17167581	0.427218	0.954261	0.527043	1.62436e-09	1.29481e-06	4	91156040	R	II	FAM190A	5'UTR	opensea	5'UTR-opensea
cg01543654	0.0400102	0.683129	0.643119	1.63051e-09	1.29526e-06	17	46800639	R	II	C17orf93	Body	island	Body-island	chr17:46800533-46800746
cg21605320	0.329859	0.810948	0.481089	1.6343e-09	1.29526e-06	5	81661286	F	II		IGR	opensea	IGR-opensea
cg08641866	0.431794	0.971107	0.539313	1.63713e-09	1.29526e-06	1	1141790	R	I	TNFRSF18	1stExon	island	1stExon-island	chr1:1141670-1142150
cg03476195	0.105478	0.879875	0.774397	1.6374e-09	1.29526e-06	4	113970745	R	II	ANK2	TSS200	opensea	TSS200-opensea
cg04946709	0.470737	0.0701936	-0.400544	1.64276e-09	1.29703e-06	16	59789030	R	II	LOC644649	Body	island	Body-island	chr16:59788792-59789072
cg14752426	0.564281	0.934234	0.369953	1.65157e-09	1.30151e-06	X	142722095	R	II	SLITRK4	5'UTR	island	5'UTR-island	chrX:142721410-142722958
cg21147040	0.052568	0.547854	0.495286	1.66683e-09	1.30709e-06	1	210655903	R	II	HHAT	Body	opensea	Body-opensea
cg03516577	0.272058	0.901909	0.629851	1.66884e-09	1.30709e-06	3	169245817	R	II	MECOM	Body	opensea	Body-opensea
cg07518576	0.155187	0.696639	0.541452	1.6692e-09	1.30709e-06	2	27806426	R	II	ZNF512	Body	shore	Body-shore	chr2:27805754-27806078
cg10994168	0.416162	0.875997	0.459835	1.67124e-09	1.30709e-06	14	105376413	F	II		IGR	shelf	IGR-shelf	chr14:105371528-105373330
cg05575228	0.456202	0.975264	0.519063	1.67957e-09	1.31064e-06	5	100144067	R	II	ST8SIA4	3'UTR	opensea	3'UTR-opensea
cg12380054	0.180894	0.549368	0.368474	1.68209e-09	1.31064e-06	12	3676778	R	II	PRMT8	Body	opensea	Body-opensea
cg23804585	0.384012	0.916574	0.532562	1.68717e-09	1.31214e-06	21	26983958	F	II		IGR	shelf	IGR-shelf	chr21:26979577-26980252
cg19366091	0.412158	0.943513	0.531354	1.69055e-09	1.31231e-06	12	44292779	F	II	TMEM117	Body	opensea	Body-opensea
cg17681729	0.463105	0.806348	0.343243	1.69677e-09	1.31468e-06	19	740608	F	II	PALM	Body	island	Body-island	chr19:740196-740609
cg23912454	0.660592	0.0308774	-0.629715	1.70604e-09	1.31519e-06	4	156588387	R	II	GUCY1A3	5'UTR	island	5'UTR-island	chr4:156588297-156589292
cg21537049	0.141935	0.711801	0.569866	1.70633e-09	1.31519e-06	14	22464528	R	II		IGR	opensea	IGR-opensea
cg01720337	0.278765	0.921784	0.643019	1.70909e-09	1.31519e-06	3	1134711	F	II	CNTN6	5'UTR	opensea	5'UTR-opensea
cg16758348	0.0993007	0.935406	0.836105	1.72107e-09	1.31519e-06	14	58335480	F	II		IGR	shelf	IGR-shelf	chr14:58331676-58333121
cg06106063	0.236397	0.711711	0.475314	1.72613e-09	1.31519e-06	13	78550939	R	II	EDNRB	TSS1500	opensea	TSS1500-opensea
cg16704739	0.138187	0.878043	0.739856	1.72653e-09	1.31519e-06	3	125076067	F	I	ZNF148	5'UTR	island	5'UTR-island	chr3:125075915-125076481
cg09286137	0.0281202	0.499634	0.471514	1.73186e-09	1.31519e-06	8	102139011	F	I		IGR	island	IGR-island	chr8:102138593-102139108
cg21803113	0.343013	0.869193	0.52618	1.73293e-09	1.31519e-06	4	144480338	F	I	LOC441046	TSS1500	shore	TSS1500-shore	chr4:144480541-144480947
cg13676366	0.249973	0.646443	0.396469	1.73314e-09	1.31519e-06	7	137358753	F	II	DGKI	Body	opensea	Body-opensea
cg03869928	0.2013	0.864432	0.663132	1.73514e-09	1.31519e-06	2	8818142	R	II		IGR	shore	IGR-shore	chr2:8818292-8818503
cg18150837	0.138066	0.652997	0.514931	1.73799e-09	1.31519e-06	1	101763159	F	II		IGR	opensea	IGR-opensea
cg22242963	0.313351	0.938866	0.625515	1.7384e-09	1.31519e-06	19	48837349	R	I	TMEM143	Body	island	Body-island	chr19:48837141-48837549
cg11855409	0.235859	0.946375	0.710517	1.7386e-09	1.31519e-06	7	14380781	F	II	DGKB	Body	opensea	Body-opensea
cg06873024	0.0127374	0.728183	0.715446	1.75247e-09	1.3183e-06	1	215130954	F	II		IGR	opensea	IGR-opensea
cg10293293	0.0558117	0.712887	0.657076	1.75649e-09	1.3183e-06	X	23761105	F	II	ACOT9	Body	island	Body-island	chrX:23761070-23761610
cg00451491	0.283938	0.863868	0.57993	1.76413e-09	1.3183e-06	2	157528744	F	II		IGR	opensea	IGR-opensea
cg04310488	0.432631	0.825928	0.393297	1.76571e-09	1.3183e-06	6	160675744	F	II	SLC22A2	Body	shelf	Body-shelf	chr6:160679377-160679701
cg05877048	0.41928	0.843782	0.424502	1.76825e-09	1.3183e-06	15	47734755	R	II		IGR	opensea	IGR-opensea
cg13337731	0.225523	0.613665	0.388142	1.7705e-09	1.3183e-06	7	73011308	R	I	MLXIPL	Body	opensea	Body-opensea
cg27015884	0.029687	0.581042	0.551355	1.77068e-09	1.3183e-06	8	64349529	F	II		IGR	opensea	IGR-opensea
cg12934382	0.436231	0.0241447	-0.412086	1.77325e-09	1.3183e-06	3	51741135	F	I	GRM2	1stExon	island	1stExon-island	chr3:51740740-51741413
cg02319318	0.139325	0.561941	0.422616	1.77638e-09	1.3183e-06	8	81639711	F	II	ZNF704	Body	opensea	Body-opensea
cg20497181	0.550106	0.0147592	-0.535347	1.78066e-09	1.3183e-06	6	131456780	F	I		IGR	island	IGR-island	chr6:131456364-131457157
cg00148513	0.345158	0.857759	0.512601	1.79007e-09	1.3183e-06	1	241584653	F	II		IGR	shelf	IGR-shelf	chr1:241587601-241587883
cg13855998	0.516378	0.845815	0.329438	1.80608e-09	1.3183e-06	9	132248904	R	II		IGR	shore	IGR-shore	chr9:132250466-132251123
cg01520234	0.393619	0.941549	0.547929	1.80938e-09	1.3183e-06	2	150346350	R	II		IGR	opensea	IGR-opensea
cg01088382	0.341496	0.766849	0.425354	1.8126e-09	1.3183e-06	10	23464290	F	II		IGR	shore	IGR-shore	chr10:23462224-23463889
cg13525064	0.0335077	0.678924	0.645416	1.81363e-09	1.3183e-06	2	73114426	R	II	SPR	TSS200	island	TSS200-island	chr2:73114219-73114920
cg06452464	0.0606338	0.775083	0.714449	1.81461e-09	1.3183e-06	10	67575504	F	I		IGR	opensea	IGR-opensea
cg01921583	0.0770445	0.681013	0.603969	1.81755e-09	1.3183e-06	11	6940851	F	II	OR2D3	TSS1500	opensea	TSS1500-opensea
cg06510074	0.524246	0.959278	0.435032	1.81888e-09	1.3183e-06	7	121957221	F	II		IGR	island	IGR-island	chr7:121956543-121957341
cg14548858	0.291003	0.781744	0.490741	1.81906e-09	1.3183e-06	2	164331602	R	II		IGR	opensea	IGR-opensea
cg16406892	0.0199055	0.800803	0.780898	1.82259e-09	1.3183e-06	12	115118777	R	II	TBX3	Body	shore	Body-shore	chr12:115120774-115122945
cg11139878	0.180541	0.700805	0.520264	1.82264e-09	1.3183e-06	1	157811790	R	II	CD5L	TSS200	opensea	TSS200-opensea
cg25492417	0.0475039	0.45987	0.412366	1.82618e-09	1.3183e-06	19	34174733	F	II	CHST8	5'UTR	shore	5'UTR-shore	chr19:34175344-34175768
cg18241469	0.0144866	0.602001	0.587514	1.82652e-09	1.3183e-06	3	168136028	F	II	C3orf50	Body	opensea	Body-opensea
cg23210296	0.272453	0.871094	0.598641	1.82741e-09	1.3183e-06	10	122562489	R	II		IGR	opensea	IGR-opensea
cg27182510	0.239765	0.939494	0.699729	1.8296e-09	1.3183e-06	6	128830356	F	II	PTPRK	Body	opensea	Body-opensea
cg00408597	0.265364	0.959805	0.694442	1.8308e-09	1.3183e-06	11	9685941	R	I	SWAP70	Body	island	Body-island	chr11:9685520-9686050
cg20665157	0.064885	0.932359	0.867474	1.83307e-09	1.3183e-06	7	121969421	R	II	CADPS2	Body	opensea	Body-opensea
cg24881472	0.380034	0.884861	0.504827	1.83602e-09	1.3183e-06	11	94248604	R	II		IGR	shelf	IGR-shelf	chr11:94245546-94245891
cg07015725	0.0255199	0.394975	0.369455	1.83886e-09	1.3183e-06	5	94982558	R	I	RFESD	TSS200	island	TSS200-island	chr5:94982329-94982694
cg09750385	0.688619	0.066624	-0.621995	1.84047e-09	1.3183e-06	4	156588012	R	II	GUCY1A3	1stExon	shore	1stExon-shore	chr4:156588297-156589292
cg02972356	0.392812	0.929281	0.53647	1.84111e-09	1.3183e-06	10	35484792	R	I	CREM	Body	opensea	Body-opensea
cg01415058	0.114235	0.8069	0.692664	1.8457e-09	1.31931e-06	2	222064243	F	II		IGR	opensea	IGR-opensea
cg27580026	0.0199277	0.437792	0.417865	1.8514e-09	1.31957e-06	2	27717965	R	I	FNDC4	1stExon	island	1stExon-island	chr2:27717681-27718337
cg03862999	0.376557	0.850657	0.4741	1.85514e-09	1.31957e-06	6	71874711	R	I		IGR	opensea	IGR-opensea
cg27132348	0.134154	0.881649	0.747495	1.85559e-09	1.31957e-06	6	116850350	R	II	FAM26D	5'UTR	opensea	5'UTR-opensea
cg27135989	0.0175982	0.46889	0.451291	1.87213e-09	1.32002e-06	8	61088342	R	II		IGR	shelf	IGR-shelf	chr8:61086125-61086327
cg24881910	0.060097	0.440235	0.380138	1.87351e-09	1.32002e-06	1	157672074	R	II	FCRL3	TSS1500	opensea	TSS1500-opensea
cg14862864	0.454069	0.957662	0.503593	1.87475e-09	1.32002e-06	6	128434269	R	II	PTPRK	Body	opensea	Body-opensea
cg00128951	0.131478	0.919939	0.788461	1.87569e-09	1.32002e-06	1	88927170	F	II		IGR	shore	IGR-shore	chr1:88928283-88928760
cg16739118	0.0328901	0.387385	0.354495	1.87746e-09	1.32002e-06	12	26275661	R	I	BHLHE41	Body	island	Body-island	chr12:26275049-26275878
cg20065449	0.00887507	0.541386	0.532511	1.87879e-09	1.32002e-06	1	248307122	R	II	OR2M5	TSS1500	opensea	TSS1500-opensea
cg21544415	0.267975	0.910043	0.642068	1.88593e-09	1.32002e-06	12	26288686	F	II		IGR	opensea	IGR-opensea
cg17526513	0.431579	0.974805	0.543225	1.88665e-09	1.32002e-06	19	17346367	F	II	NR2F6	Body	island	Body-island	chr19:17346165-17346886
cg01353670	0.0323358	0.352497	0.320161	1.88868e-09	1.32002e-06	3	112512556	R	II		IGR	opensea	IGR-opensea
cg17394129	0.0431648	0.486853	0.443688	1.88902e-09	1.32002e-06	12	71829267	R	II		IGR	shelf	IGR-shelf	chr12:71833192-71834389
cg11788523	0.182945	0.920859	0.737914	1.89119e-09	1.32002e-06	19	58446770	R	II	ZNF418	TSS200	island	TSS200-island	chr19:58446336-58446800
cg17484036	0.0886197	0.595326	0.506706	1.90096e-09	1.32207e-06	8	63160761	R	I	NKAIN3	TSS1500	island	TSS1500-island	chr8:63160598-63162064
cg02859837	0.0395051	0.526814	0.487309	1.9031e-09	1.32207e-06	1	78957515	F	II	PTGFR	5'UTR	island	5'UTR-island	chr1:78956624-78957516
cg27627834	0.0754278	0.922097	0.846669	1.90402e-09	1.32207e-06	12	45157448	R	II	NELL2	Body	opensea	Body-opensea
cg15285436	0.495465	0.95244	0.456974	1.90727e-09	1.32207e-06	17	59226714	F	II	BCAS3	Body	opensea	Body-opensea
cg02992048	0.305647	0.945816	0.640169	1.9132e-09	1.32207e-06	11	84676688	F	II	DLG2	Body	opensea	Body-opensea
cg02672229	0.316691	0.843411	0.52672	1.91323e-09	1.32207e-06	10	101594256	F	II	ABCC2	Body	opensea	Body-opensea
cg24874254	0.113225	0.8393	0.726075	1.92036e-09	1.32479e-06	6	106546747	F	II	PRDM1	Body	opensea	Body-opensea
cg25338454	0.487806	0.931218	0.443412	1.92546e-09	1.32611e-06	12	26900022	R	II	ITPR2	Body	opensea	Body-opensea
cg25803426	0.0553825	0.472183	0.4168	1.93084e-09	1.32739e-06	8	102138696	R	I		IGR	island	IGR-island	chr8:102138593-102139108
cg01750157	0.817368	0.0691287	-0.748239	1.93523e-09	1.32739e-06	17	72426840	F	II	GPRC5C	TSS1500	island	TSS1500-island	chr17:72426783-72428977
cg14210119	0.51034	0.892279	0.381939	1.94181e-09	1.32739e-06	2	182319707	F	II		IGR	shelf	IGR-shelf	chr2:182321761-182323029
cg22344188	0.50108	0.0805464	-0.420534	1.94197e-09	1.32739e-06	1	239551040	R	II		IGR	island	IGR-island	chr1:239550108-239551339
cg06282247	0.512875	0.918128	0.405253	1.9433e-09	1.32739e-06	2	151281841	R	II		IGR	opensea	IGR-opensea
cg08905325	0.0254238	0.430218	0.404794	1.94802e-09	1.32745e-06	6	26034056	R	II	HIST1H2AB	TSS1500	shore	TSS1500-shore	chr6:26031880-26032264
cg04428163	0.0589971	0.590328	0.531331	1.94978e-09	1.32745e-06	20	1294021	F	I	SDCBP2	1stExon	island	1stExon-island	chr20:1293681-1294328
cg23113826	0.0443793	0.410737	0.366358	1.95311e-09	1.32754e-06	21	15580581	R	II	LIPI	TSS1500	opensea	TSS1500-opensea
cg14612748	0.0521181	0.516958	0.46484	1.95771e-09	1.32849e-06	13	76508987	F	II		IGR	opensea	IGR-opensea
cg19668728	0.0891577	0.810176	0.721019	1.96378e-09	1.32985e-06	14	53907837	R	II		IGR	opensea	IGR-opensea
cg24181266	0.131562	0.863763	0.732201	1.97072e-09	1.32985e-06	19	11354132	F	I	DOCK6	Body	island	Body-island	chr19:11353960-11354362
cg18087672	0.0341126	0.516847	0.482735	1.97419e-09	1.32985e-06	17	46824915	F	I		IGR	island	IGR-island	chr17:46824785-46825372
cg02077084	0.102014	0.749614	0.647599	1.97819e-09	1.32985e-06	1	248549941	R	II	OR2T6	TSS1500	opensea	TSS1500-opensea
cg11038231	0.103636	0.608289	0.504653	1.98492e-09	1.32985e-06	11	101576844	F	II		IGR	opensea	IGR-opensea
cg00149716	0.11237	0.665093	0.552723	1.98653e-09	1.32985e-06	20	13200069	R	II		IGR	shore	IGR-shore	chr20:13200670-13202616
cg12298212	0.457265	0.930978	0.473712	1.99206e-09	1.32985e-06	6	27065003	F	II		IGR	island	IGR-island	chr6:27064628-27065004
cg13380562	0.0773531	0.647311	0.569958	1.99577e-09	1.32985e-06	6	143832576	F	II	FUCA2	1stExon	island	1stExon-island	chr6:143832389-143832943
cg17375049	0.14546	0.852472	0.707012	1.99796e-09	1.32985e-06	7	31592736	F	II	CCDC129	Body	opensea	Body-opensea
cg06768655	0.637532	0.972982	0.33545	1.99804e-09	1.32985e-06	8	101170565	R	I	SPAG1	5'UTR	island	5'UTR-island	chr8:101170161-101170827
cg12808447	0.0502678	0.46578	0.415512	1.99991e-09	1.32985e-06	1	11541043	R	II	PTCHD2	5'UTR	shore	5'UTR-shore	chr1:11538669-11540342
cg14617014	0.0886795	0.604863	0.516183	2.00028e-09	1.32985e-06	1	87112050	R	II	CLCA3P	Body	opensea	Body-opensea
cg09521623	0.0677504	0.588775	0.521024	2.00133e-09	1.32985e-06	X	13835295	R	I	GPM6B	1stExon	opensea	1stExon-opensea
cg25871420	0.0411073	0.50336	0.462253	2.00856e-09	1.33252e-06	X	23348969	F	II		IGR	shore	IGR-shore	chrX:23350284-23350596
cg16758809	0.377338	0.976787	0.599449	2.01937e-09	1.33755e-06	12	43151825	F	II		IGR	opensea	IGR-opensea
cg06319861	0.0434387	0.702661	0.659222	2.02326e-09	1.33799e-06	2	137964351	F	II	THSD7B	Body	opensea	Body-opensea
cg04574152	0.13094	0.524543	0.393604	2.03925e-09	1.34483e-06	12	5965794	F	II	ANO2	Body	opensea	Body-opensea
cg16292016	0.0262825	0.546744	0.520462	2.04008e-09	1.34483e-06	5	42424356	F	I	GHR	5'UTR	island	5'UTR-island	chr5:42424338-42425047
cg00361025	0.0952112	0.694602	0.599391	2.04455e-09	1.34564e-06	7	39451576	F	II	POU6F2	Body	shore	Body-shore	chr7:39453515-39454291
cg24682512	0.135913	0.612717	0.476804	2.0495e-09	1.34677e-06	7	86277679	F	II	GRM3	5'UTR	opensea	5'UTR-opensea
cg24070673	0.19237	0.756287	0.563917	2.05785e-09	1.35012e-06	5	35062210	F	II	PRLR	3'UTR	opensea	3'UTR-opensea
cg02362859	0.306195	0.727642	0.421447	2.06428e-09	1.35056e-06	5	13473755	F	II		IGR	opensea	IGR-opensea
cg23530586	0.259379	0.947859	0.68848	2.06503e-09	1.35056e-06	5	99931437	F	II		IGR	opensea	IGR-opensea
cg13619623	0.143008	0.926362	0.783355	2.07307e-09	1.35075e-06	7	33637324	F	II	BBS9	Body	opensea	Body-opensea
cg24933919	0.0518757	0.635358	0.583482	2.07505e-09	1.35075e-06	13	77298665	F	II		IGR	opensea	IGR-opensea
cg24872384	0.0657656	0.49841	0.432645	2.07507e-09	1.35075e-06	17	39323742	R	II	KRTAP4-3	3'UTR	opensea	3'UTR-opensea
cg17086773	0.209244	0.955872	0.746629	2.08042e-09	1.35078e-06	3	112486072	R	II		IGR	opensea	IGR-opensea
cg27327508	0.391844	0.939455	0.547612	2.0824e-09	1.35078e-06	5	102350634	R	II	PAM	Body	opensea	Body-opensea
cg23307203	0.269088	0.949425	0.680337	2.08498e-09	1.35078e-06	19	18499309	F	I	GDF15	Body	island	Body-island	chr19:18499097-18499697
cg20335293	0.0619134	0.743205	0.681292	2.08951e-09	1.35078e-06	2	156586057	R	II		IGR	opensea	IGR-opensea
cg05967710	0.0195553	0.382971	0.363416	2.0956e-09	1.35078e-06	12	99284678	R	II	ANKS1B	Body	shelf	Body-shelf	chr12:99288222-99289374
cg23450314	0.18127	0.874118	0.692849	2.10158e-09	1.35078e-06	2	150718704	F	II		IGR	opensea	IGR-opensea
cg00695982	0.0525805	0.716468	0.663888	2.10348e-09	1.35078e-06	8	64210438	R	II		IGR	opensea	IGR-opensea
cg00978505	0.275761	0.847359	0.571597	2.10431e-09	1.35078e-06	1	65728475	R	II		IGR	shelf	IGR-shelf	chr1:65731411-65731849
cg01015395	0.0276099	0.525692	0.498082	2.10439e-09	1.35078e-06	5	167332342	F	II	ODZ2	Body	opensea	Body-opensea
cg13723731	0.173203	0.859646	0.686443	2.11207e-09	1.35183e-06	8	61149576	R	II	CA8	Body	opensea	Body-opensea
cg16123202	0.702348	0.197049	-0.505299	2.11254e-09	1.35183e-06	7	1287145	F	I		IGR	island	IGR-island	chr7:1286022-1287658
cg19925112	0.0719299	0.48861	0.41668	2.13111e-09	1.35529e-06	3	172163211	F	II	GHSR	Body	shelf	Body-shelf	chr3:172165372-172166738
cg09777776	0.0299297	0.523869	0.493939	2.13536e-09	1.35529e-06	19	24269890	R	II	ZNF254	TSS200	opensea	TSS200-opensea
cg22533992	0.405855	0.962566	0.556711	2.13652e-09	1.35529e-06	8	119344904	F	II	SAMD12	Body	opensea	Body-opensea
cg27318481	0.134223	0.937203	0.80298	2.1374e-09	1.35529e-06	3	100970896	F	II	IMPG2	Body	opensea	Body-opensea
cg17687442	0.577526	0.959832	0.382306	2.13883e-09	1.35529e-06	2	178190964	F	II	LOC100130691	Body	opensea	Body-opensea
cg00318643	0.400274	0.882674	0.4824	2.13902e-09	1.35529e-06	16	89105494	F	I		IGR	shelf	IGR-shelf	chr16:89108886-89109130
cg05961272	0.128335	0.570769	0.442434	2.14079e-09	1.35529e-06	13	77399130	R	II		IGR	opensea	IGR-opensea
cg12664649	0.0573501	0.803279	0.745928	2.14744e-09	1.35743e-06	6	53882326	R	II	C6orf142	TSS1500	opensea	TSS1500-opensea
cg18104149	0.0266839	0.437763	0.411079	2.1521e-09	1.35751e-06	3	56498318	F	II	ERC2	5'UTR	shelf	5'UTR-shelf	chr3:56501868-56502345
cg05212349	0.252232	0.775474	0.523243	2.15868e-09	1.35751e-06	10	111234876	R	II		IGR	opensea	IGR-opensea
cg16366073	0.124931	0.718335	0.593404	2.16508e-09	1.35751e-06	21	32185576	F	II	KRTAP8-1	TSS200	opensea	TSS200-opensea
cg09646558	0.212865	0.743862	0.530997	2.17054e-09	1.35751e-06	8	104294427	F	II		IGR	opensea	IGR-opensea
cg17623116	0.0688911	0.68202	0.613129	2.17088e-09	1.35751e-06	3	26751066	F	II	LRRC3B	5'UTR	opensea	5'UTR-opensea
cg06431611	0.953895	0.267421	-0.686474	2.176e-09	1.35751e-06	X	26210408	F	II	MAGEB6	TSS200	opensea	TSS200-opensea
cg11192808	0.333657	0.933192	0.599535	2.17635e-09	1.35751e-06	8	101170185	R	I	SPAG1	TSS1500	island	TSS1500-island	chr8:101170161-101170827
cg12659128	0.118942	0.901592	0.78265	2.1768e-09	1.35751e-06	1	76078176	R	II	SLC44A5	TSS1500	shelf	TSS1500-shelf	chr1:76080454-76080808
cg15319311	0.0514741	0.889044	0.83757	2.1789e-09	1.35751e-06	4	145568991	R	II	HHIP	Body	shore	Body-shore	chr4:145566242-145567413
cg21245372	0.583288	0.1223	-0.460989	2.1849e-09	1.35751e-06	11	3819539	R	II	PGAP2	Body	shore	Body-shore	chr11:3818447-3819307
cg23649708	0.047062	0.566844	0.519782	2.18509e-09	1.35751e-06	8	85097049	R	I	RALYL	TSS200	island	TSS200-island	chr8:85096759-85097247
cg22133777	0.256041	0.734821	0.478779	2.18679e-09	1.35751e-06	3	56157811	R	II	ERC2	Body	opensea	Body-opensea
cg09931793	0.0439956	0.663117	0.619122	2.19067e-09	1.35789e-06	9	114090261	R	II	OR2K2	1stExon	opensea	1stExon-opensea
cg11532725	0.0366319	0.894538	0.857906	2.20043e-09	1.35867e-06	2	56407143	R	II		IGR	shelf	IGR-shelf	chr2:56410865-56412539
cg18419694	0.0565665	0.71834	0.661774	2.2032e-09	1.35867e-06	6	143832440	R	I	FUCA2	Body	island	Body-island	chr6:143832389-143832943
cg15666143	0.0305558	0.426644	0.396088	2.20706e-09	1.35867e-06	3	130061073	F	II		IGR	shelf	IGR-shelf	chr3:130064574-130064840
cg24709951	0.211181	0.886292	0.675111	2.2095e-09	1.35867e-06	17	73033009	R	I		IGR	shore	IGR-shore	chr17:73030676-73031160
cg20466166	0.815557	0.43276	-0.382797	2.21814e-09	1.35867e-06	1	32666735	F	I	CCDC28B	5'UTR	shore	5'UTR-shore	chr1:32666231-32666460
cg06352370	0.0475348	0.509256	0.461722	2.22197e-09	1.35867e-06	1	28286365	R	II	XKR8	TSS200	island	TSS200-island	chr1:28286019-28286838
cg12256233	0.0444693	0.439197	0.394727	2.22381e-09	1.35867e-06	7	31497761	F	II		IGR	opensea	IGR-opensea
cg07495376	0.277051	0.943046	0.665995	2.22704e-09	1.35867e-06	10	68805375	F	II	CTNNA3	Body	opensea	Body-opensea
cg00569747	0.212939	0.954336	0.741397	2.22885e-09	1.35867e-06	3	100713572	F	II	ABI3BP	TSS1500	opensea	TSS1500-opensea
cg08850264	0.144257	0.692834	0.548577	2.22953e-09	1.35867e-06	11	48237358	F	II	OR4B1	TSS1500	opensea	TSS1500-opensea
cg12081932	0.262497	0.649789	0.387292	2.23067e-09	1.35867e-06	11	120382782	F	I		IGR	island	IGR-island	chr11:120381877-120382935
cg05563558	0.165284	0.643229	0.477945	2.2312e-09	1.35867e-06	12	3445716	F	II		IGR	opensea	IGR-opensea
cg06966750	0.0739832	0.439368	0.365385	2.24569e-09	1.36176e-06	11	15097454	F	II	CALCB	Body	shore	Body-shore	chr11:15094957-15095872
cg00960395	0.0248037	0.553243	0.528439	2.24597e-09	1.36176e-06	17	46799948	R	II	PRAC	TSS200	shore	TSS200-shore	chr17:46800533-46800746
cg00517511	0.235032	0.812315	0.577283	2.2461e-09	1.36176e-06	12	115115415	F	II	TBX3	Body	shelf	Body-shelf	chr12:115112014-115112627
cg25857569	0.114563	0.909747	0.795184	2.26737e-09	1.37265e-06	3	160717237	R	II	PPM1L	Body	opensea	Body-opensea
cg05012825	0.0243907	0.651874	0.627483	2.27415e-09	1.37475e-06	19	45147078	R	I	PVR	TSS200	island	TSS200-island	chr19:45147074-45147721
cg26125600	0.422356	0.824216	0.401861	2.28849e-09	1.38141e-06	4	74718978	F	II	PF4V1	TSS200	shore	TSS200-shore	chr4:74719087-74719339
cg05709437	0.313472	0.82863	0.515158	2.29583e-09	1.38383e-06	1	186426136	F	II	PDC	5'UTR	opensea	5'UTR-opensea
cg11170956	0.299106	0.959658	0.660553	2.30426e-09	1.38656e-06	8	119038325	R	II	EXT1	Body	opensea	Body-opensea
cg18439535	0.0714977	0.55655	0.485053	2.30704e-09	1.38656e-06	12	131304342	R	II	STX2	Body	shore	Body-shore	chr12:131303093-131303836
cg07486085	0.0344904	0.571887	0.537397	2.32276e-09	1.38948e-06	2	163625066	F	II	KCNH7	Body	opensea	Body-opensea
cg26539042	0.229959	0.898603	0.668644	2.32586e-09	1.38948e-06	17	77029308	R	II	C1QTNF1	5'UTR	opensea	5'UTR-opensea
cg00554631	0.0318908	0.449185	0.417294	2.32906e-09	1.38948e-06	4	155340841	F	II	DCHS2	Body	shelf	Body-shelf	chr4:155337896-155338253
cg11073382	0.068559	0.861717	0.793158	2.33572e-09	1.38948e-06	4	120898808	R	II		IGR	opensea	IGR-opensea
cg00444898	0.30416	0.92568	0.621521	2.34111e-09	1.38948e-06	3	169100001	F	II	MECOM	Body	opensea	Body-opensea
cg00662489	0.528772	0.0697683	-0.459003	2.34148e-09	1.38948e-06	1	25942827	F	I	MAN1C1	TSS1500	island	TSS1500-island	chr1:25942661-25943191
cg24675094	0.0388357	0.470384	0.431548	2.34366e-09	1.38948e-06	20	44441164	R	II	UBE2C	TSS200	island	TSS200-island	chr20:44440946-44441655
cg27455061	0.152342	0.71223	0.559888	2.34396e-09	1.38948e-06	2	144498168	R	II	ARHGAP15	Body	opensea	Body-opensea
cg00957698	0.372248	0.9049	0.532652	2.34463e-09	1.38948e-06	4	121991345	R	II	C4orf31	5'UTR	shore	5'UTR-shore	chr4:121992003-121993703
cg10586756	0.364693	0.950594	0.585901	2.34688e-09	1.38948e-06	16	56782283	R	II	NUP93	Body	opensea	Body-opensea
cg10638605	0.0132217	0.360619	0.347397	2.3487e-09	1.38948e-06	10	69991197	R	II	ATOH7	1stExon	island	1stExon-island	chr10:69990893-69991523
cg26183021	0.0257356	0.528925	0.503189	2.35956e-09	1.39308e-06	17	8114512	R	II	AURKB	TSS1500	shore	TSS1500-shore	chr17:8113632-8113966
cg00582562	0.0287285	0.53292	0.504191	2.3615e-09	1.39308e-06	17	46388465	R	II	SKAP1	Body	opensea	Body-opensea
cg14196261	0.114275	0.653567	0.539292	2.36635e-09	1.39397e-06	X	23761469	F	II	ACOT9	TSS200	island	TSS200-island	chrX:23761070-23761610
cg14951598	0.592164	0.974316	0.382152	2.37193e-09	1.3946e-06	6	41472931	F	I		IGR	island	IGR-island	chr6:41472816-41473291
cg05572751	0.0644319	0.631026	0.566594	2.37415e-09	1.3946e-06	8	9842043	F	II		IGR	opensea	IGR-opensea
cg20400622	0.179494	0.723587	0.544093	2.38452e-09	1.39785e-06	8	76477653	F	II	HNF4G	3'UTR	opensea	3'UTR-opensea
cg14107382	0.342272	0.858853	0.516581	2.3864e-09	1.39785e-06	12	101189608	F	II	ANO4	5'UTR	opensea	5'UTR-opensea
cg00426720	0.402503	0.928214	0.525711	2.40603e-09	1.40736e-06	2	157187204	F	II	NR4A2	5'UTR	shore	5'UTR-shore	chr2:157189057-157191437
cg27316956	0.183862	0.905316	0.721453	2.42411e-09	1.41594e-06	6	152958899	R	II	SYNE1	TSS1500	shore	TSS1500-shore	chr6:152957810-152958472
cg23906001	0.459234	0.969116	0.509882	2.43801e-09	1.41745e-06	7	121959814	R	II	CADPS2	3'UTR	shelf	3'UTR-shelf	chr7:121956543-121957341
cg18911592	0.0212453	0.520391	0.499145	2.43994e-09	1.41745e-06	6	26021147	F	II	HIST1H3A	1stExon	shore	1stExon-shore	chr6:26021957-26022193
cg25220460	0.0722023	0.494652	0.42245	2.44401e-09	1.41745e-06	8	123792839	R	I	ZHX2	TSS1500	island	TSS1500-island	chr8:123792369-123794942
cg24691911	0.350205	0.935696	0.585491	2.4455e-09	1.41745e-06	2	150991316	F	II		IGR	opensea	IGR-opensea
cg04426653	0.272299	0.645691	0.373392	2.44798e-09	1.41745e-06	3	126104833	F	II		IGR	shelf	IGR-shelf	chr3:126108019-126108488
cg01211424	0.259235	0.823444	0.564209	2.45017e-09	1.41745e-06	8	63060416	F	II		IGR	shelf	IGR-shelf	chr8:63056947-63057412
cg10887280	0.190457	0.866644	0.676187	2.4507e-09	1.41745e-06	1	91000412	F	II		IGR	opensea	IGR-opensea
cg26695909	0.0412468	0.495257	0.45401	2.454e-09	1.41745e-06	8	81639869	F	II	ZNF704	Body	opensea	Body-opensea
cg07921625	0.740125	0.219621	-0.520504	2.45749e-09	1.41749e-06	13	58208350	R	II	PCDH17	1stExon	island	1stExon-island	chr13:58206526-58208930
cg02900332	0.0781668	0.474008	0.395841	2.46971e-09	1.4179e-06	10	31892190	R	II		IGR	island	IGR-island	chr10:31892189-31892752
cg12249537	0.0606148	0.52254	0.461925	2.46973e-09	1.4179e-06	3	100990781	F	II	IMPG2	Body	opensea	Body-opensea
cg17776267	0.39791	0.941346	0.543436	2.47092e-09	1.4179e-06	12	63327235	R	I	PPM1H	Body	shore	Body-shore	chr12:63328143-63329135
cg17557464	0.214457	0.921848	0.707391	2.47186e-09	1.4179e-06	7	122384836	R	II	CADPS2	Body	opensea	Body-opensea
cg18958286	0.103681	0.831599	0.727917	2.48634e-09	1.42424e-06	6	56192811	F	II		IGR	opensea	IGR-opensea
cg02348751	0.69078	0.0522525	-0.638527	2.50829e-09	1.43102e-06	4	183064035	F	I	MGC45800	Body	island	Body-island	chr4:183063396-183066370
cg11380327	0.331933	0.799711	0.467778	2.50944e-09	1.43102e-06	2	24715213	F	I		IGR	shore	IGR-shore	chr2:24713710-24715168
cg21721681	0.0228153	0.607572	0.584757	2.51139e-09	1.43102e-06	19	49133845	R	II	DBP	3'UTR	island	3'UTR-island	chr19:49132603-49134291
cg14633398	0.0445298	0.576539	0.532009	2.51502e-09	1.43102e-06	9	19789383	R	II		IGR	shore	IGR-shore	chr9:19788215-19789288
cg02183373	0.143211	0.896511	0.7533	2.5154e-09	1.43102e-06	2	150191207	F	II	LYPD6	5'UTR	shelf	5'UTR-shelf	chr2:150186463-150187492
cg14462830	0.359434	0.78691	0.427477	2.52806e-09	1.43607e-06	6	123959184	R	II	TRDN	TSS1500	opensea	TSS1500-opensea
cg05308135	0.422972	0.857511	0.434539	2.5312e-09	1.43607e-06	9	125240181	F	II	OR1J1	1stExon	opensea	1stExon-opensea
cg27653165	0.388281	0.783772	0.395491	2.54294e-09	1.43895e-06	4	114794244	R	II		IGR	opensea	IGR-opensea
cg15850520	0.613368	0.132786	-0.480581	2.54319e-09	1.43895e-06	2	47236	F	II	FAM110C	TSS1500	shore	TSS1500-shore	chr2:45510-46559
cg22963554	0.0801598	0.430318	0.350159	2.55869e-09	1.44575e-06	15	79724739	F	I	KIAA1024	TSS200	island	TSS200-island	chr15:79724099-79725643
cg09915421	0.342227	0.898534	0.556307	2.5624e-09	1.44588e-06	17	70539405	F	II		IGR	shelf	IGR-shelf	chr17:70536483-70536687
cg26814089	0.304492	0.934994	0.630502	2.58279e-09	1.4554e-06	5	53502584	F	II	ARL15	Body	opensea	Body-opensea
cg14184873	0.635909	0.0758153	-0.560093	2.59796e-09	1.45772e-06	2	151342350	F	II	RND3	Body	island	Body-island	chr2:151341742-151343191
cg00955967	0.582343	0.0456611	-0.536682	2.6005e-09	1.45772e-06	4	148079717	R	I		IGR	opensea	IGR-opensea
cg25977938	0.0233291	0.693315	0.669986	2.60225e-09	1.45772e-06	1	99432192	F	II	LPPR5	Body	opensea	Body-opensea
cg06753901	0.292895	0.945151	0.652256	2.60365e-09	1.45772e-06	2	226265132	F	II	KIAA1486	TSS1500	opensea	TSS1500-opensea
cg02058731	0.404188	0.845137	0.440949	2.60444e-09	1.45772e-06	2	232791766	R	I	NPPC	TSS1500	island	TSS1500-island	chr2:232791575-232792016
cg25843833	0.0362677	0.512716	0.476449	2.61838e-09	1.45984e-06	11	20177078	R	II		IGR	shore	IGR-shore	chr11:20177608-20178824
cg15023038	0.58247	0.210399	-0.37207	2.6204e-09	1.45984e-06	6	44254022	F	II	TCTE1	Body	island	Body-island	chr6:44253897-44254150
cg17964305	0.0217752	0.520639	0.498864	2.6222e-09	1.45984e-06	8	9947360	R	II	MSRA	Body	opensea	Body-opensea
cg26692818	0.0427898	0.66024	0.61745	2.6245e-09	1.45984e-06	1	87108066	R	II	CLCA3P	Body	opensea	Body-opensea
cg22246787	0.473078	0.963115	0.490037	2.63481e-09	1.45984e-06	9	29826562	R	II		IGR	island	IGR-island	chr9:29826526-29826736
cg16714091	0.421482	0.925851	0.504369	2.63766e-09	1.45984e-06	9	18473902	R	II	ADAMTSL1	TSS1500	opensea	TSS1500-opensea
cg04943713	0.412764	0.86657	0.453806	2.64036e-09	1.45984e-06	10	35456472	F	II	CREM	1stExon	opensea	1stExon-opensea
cg12449852	0.140293	0.812032	0.671739	2.64062e-09	1.45984e-06	1	152785473	F	II	LCE1B	1stExon	opensea	1stExon-opensea
cg11951449	0.0585375	0.58789	0.529352	2.64258e-09	1.45984e-06	1	116519025	F	I	SLC22A15	TSS200	island	TSS200-island	chr1:116518757-116519537
cg13759674	0.973423	0.577946	-0.395478	2.64339e-09	1.45984e-06	9	140051205	R	I	GRIN1	Body	island	Body-island	chr9:140051062-140051730
cg07399209	0.496585	0.963825	0.46724	2.65116e-09	1.46219e-06	3	151769368	F	II		IGR	opensea	IGR-opensea
cg25578225	0.154525	0.935359	0.780834	2.66437e-09	1.46752e-06	6	128803205	R	II	PTPRK	Body	opensea	Body-opensea
cg11045746	0.578698	0.938879	0.360181	2.66986e-09	1.4686e-06	6	116783807	F	II	FAM26F	Body	shore	Body-shore	chr6:116783067-116783678
cg16936060	0.508468	0.913083	0.404615	2.67903e-09	1.47169e-06	4	57523055	F	II	HOPX	5'UTR	shore	5'UTR-shore	chr4:57521621-57522703
cg14590644	0.202302	0.904443	0.70214	2.68861e-09	1.47501e-06	9	127528498	R	II	NR6A1	Body	shelf	Body-shelf	chr9:127532040-127533691
cg23917009	0.105633	0.618518	0.512884	2.70983e-09	1.48316e-06	8	96813193	F	II		IGR	opensea	IGR-opensea
cg05891572	0.277274	0.93771	0.660436	2.71062e-09	1.48316e-06	7	33462512	F	II	BBS9	Body	opensea	Body-opensea
cg14336112	0.0614372	0.721929	0.660492	2.74509e-09	1.49721e-06	15	77645762	F	II		IGR	opensea	IGR-opensea
cg12048674	0.0401771	0.372618	0.332441	2.74551e-09	1.49721e-06	1	205649805	F	II	SLC45A3	TSS200	island	TSS200-island	chr1:205648975-205649903
cg10385251	0.338843	0.977022	0.638179	2.75356e-09	1.49721e-06	1	247679636	F	II		IGR	shore	IGR-shore	chr1:247681399-247681951
cg03078043	0.320051	0.931056	0.611005	2.75378e-09	1.49721e-06	11	66791038	F	I	SYT12	5'UTR	island	5'UTR-island	chr11:66790543-66791440
cg10423842	0.106682	0.595695	0.489013	2.75431e-09	1.49721e-06	6	56200769	F	II		IGR	opensea	IGR-opensea
cg12053462	0.13224	0.727578	0.595338	2.76239e-09	1.49889e-06	1	91170011	R	II		IGR	shelf	IGR-shelf	chr1:91172102-91172771
cg21057183	0.0797447	0.806126	0.726381	2.76464e-09	1.49889e-06	12	75590005	R	II	KCNC2	Body	opensea	Body-opensea
cg07797370	0.391235	0.921768	0.530533	2.77845e-09	1.50442e-06	12	44316362	F	II	TMEM117	Body	opensea	Body-opensea
cg10946333	0.243907	0.792815	0.548908	2.79475e-09	1.51127e-06	3	150967481	R	II	MED12L	Body	opensea	Body-opensea
cg26311262	0.116359	0.514389	0.39803	2.79976e-09	1.512e-06	3	56858039	F	II	ARHGEF3	Body	opensea	Body-opensea
cg17755923	0.642938	0.066636	-0.576302	2.80536e-09	1.512e-06	1	16481715	R	I	EPHA2	Body	island	Body-island	chr1:16481484-16482782
cg26590449	0.184207	0.918613	0.734406	2.80701e-09	1.512e-06	7	33941205	F	II		IGR	shelf	IGR-shelf	chr7:33943665-33945509
cg19462461	0.441408	0.83492	0.393512	2.81081e-09	1.51208e-06	2	147776233	R	II		IGR	opensea	IGR-opensea
cg20920748	0.562904	0.934225	0.371321	2.82381e-09	1.51711e-06	6	13486599	F	I	C6orf114	TSS200	island	TSS200-island	chr6:13486324-13488792
cg15212455	0.354747	0.877372	0.522625	2.829e-09	1.51715e-06	7	39170539	F	II	POU6F2	Body	opensea	Body-opensea
cg19804027	0.130492	0.676125	0.545633	2.83565e-09	1.51715e-06	5	126988647	R	II	CTXN3	5'UTR	opensea	5'UTR-opensea
cg19777644	0.129742	0.888987	0.759245	2.8408e-09	1.51715e-06	1	167902728	R	II	BRP44	Body	shelf	Body-shelf	chr1:167905027-167906801
cg07101208	0.254367	0.93863	0.684262	2.84433e-09	1.51715e-06	1	88298973	F	II		IGR	opensea	IGR-opensea
cg14573089	0.219467	0.740247	0.52078	2.84471e-09	1.51715e-06	2	182548807	R	I		IGR	island	IGR-island	chr2:182547873-182549177
cg06844661	0.0577763	0.463662	0.405885	2.8502e-09	1.51715e-06	5	129083763	F	II		IGR	opensea	IGR-opensea
cg12137156	0.342036	0.660394	0.318358	2.85036e-09	1.51715e-06	8	49985021	F	II	C8orf22	1stExon	opensea	1stExon-opensea
cg13196826	0.0365419	0.421885	0.385343	2.85311e-09	1.51715e-06	10	98945664	R	I	SLIT1	5'UTR	island	5'UTR-island	chr10:98945062-98946239
cg22366819	0.0248966	0.681563	0.656666	2.85933e-09	1.51852e-06	6	154368542	R	II	OPRM1	Body	opensea	Body-opensea
cg22757824	0.822547	0.475706	-0.346842	2.86627e-09	1.5186e-06	13	110960186	F	I	COL4A1	TSS1500	island	TSS1500-island	chr13:110958891-110960590
cg14434755	0.144619	0.712146	0.567527	2.86681e-09	1.5186e-06	12	115107540	R	II		IGR	shore	IGR-shore	chr12:115109503-115110061
cg13437361	0.0186292	0.395673	0.377044	2.87797e-09	1.51898e-06	13	30002657	F	II	MTUS2	Body	opensea	Body-opensea
cg00053361	0.13074	0.910048	0.779308	2.87804e-09	1.51898e-06	8	127250180	F	II		IGR	opensea	IGR-opensea
cg02477523	0.0498836	0.488577	0.438693	2.87849e-09	1.51898e-06	3	180456508	F	II		IGR	opensea	IGR-opensea
cg07943492	0.0327147	0.6833	0.650586	2.89012e-09	1.52318e-06	4	12060625	F	II		IGR	opensea	IGR-opensea
cg20330333	0.0555304	0.555869	0.500338	2.9029e-09	1.52679e-06	14	58337741	F	II		IGR	opensea	IGR-opensea
cg20338426	0.559555	0.940188	0.380633	2.90432e-09	1.52679e-06	11	86188827	R	II	ME3	Body	opensea	Body-opensea
cg05790630	0.209546	0.727782	0.518236	2.92057e-09	1.53339e-06	3	64963168	R	II		IGR	opensea	IGR-opensea
cg20237547	0.130858	0.606193	0.475335	2.92823e-09	1.53547e-06	13	34250922	R	II		IGR	opensea	IGR-opensea
cg16481791	0.420032	0.880905	0.460873	2.93339e-09	1.5355e-06	17	72436362	F	I	GPRC5C	Body	opensea	Body-opensea
cg20227212	0.539722	0.973635	0.433913	2.93567e-09	1.5355e-06	21	18984006	R	II	BTG3	5'UTR	island	5'UTR-island	chr21:18984005-18984298
cg19306063	0.194606	0.933988	0.739382	2.94337e-09	1.53638e-06	10	135171503	R	I	C10orf125	1stExon	island	1stExon-island	chr10:135170645-135171954
cg08177968	0.585726	0.158916	-0.42681	2.94476e-09	1.53638e-06	16	59788728	F	II	LOC644649	Body	shore	Body-shore	chr16:59788792-59789072
cg15908308	0.0578002	0.775958	0.718158	2.96288e-09	1.53987e-06	4	43459582	F	II		IGR	opensea	IGR-opensea
cg20271057	0.283224	0.810847	0.527623	2.9657e-09	1.53987e-06	3	16974160	F	II	PLCL2	Body	opensea	Body-opensea
cg02707290	0.524575	0.946702	0.422127	2.96975e-09	1.53987e-06	16	80952459	F	II		IGR	opensea	IGR-opensea
cg08130265	0.0310738	0.349883	0.318809	2.97064e-09	1.53987e-06	15	77519170	R	II	C15orf5	TSS1500	opensea	TSS1500-opensea
cg18587984	0.0618891	0.874731	0.812842	2.97193e-09	1.53987e-06	8	136473366	F	II	KHDRBS3	Body	shelf	Body-shelf	chr8:136468939-136470342
cg07130890	0.0441575	0.496236	0.452079	2.97369e-09	1.53987e-06	2	172949281	F	II	DLX1	TSS1500	island	TSS1500-island	chr2:172949242-172950126
cg17405646	0.53988	0.935401	0.395521	2.98285e-09	1.54268e-06	5	167157137	F	II	ODZ2	Body	opensea	Body-opensea
cg25957124	0.625949	0.0603602	-0.565589	2.99373e-09	1.54639e-06	16	21171084	F	II	TMEM159	5'UTR	shore	5'UTR-shore	chr16:21169810-21170278
cg19180156	0.145845	0.796459	0.650614	3.00623e-09	1.54944e-06	2	59400971	R	I		IGR	opensea	IGR-opensea
cg15791815	0.0587711	0.750786	0.692015	3.0071e-09	1.54944e-06	4	93517547	F	II	GRID2	Body	opensea	Body-opensea
cg26513689	0.201147	0.696214	0.495066	3.01407e-09	1.54979e-06	1	58717632	F	II	DAB1	TSS1500	shore	TSS1500-shore	chr1:58715272-58716095
cg15765694	0.536818	0.937214	0.400396	3.0173e-09	1.54979e-06	9	104358101	F	II	PPP3R2	TSS1500	shore	TSS1500-shore	chr9:104357007-104357288
cg01053629	0.50576	0.956044	0.450284	3.01898e-09	1.54979e-06	8	40206652	F	II		IGR	opensea	IGR-opensea
cg17831137	0.472971	0.0705598	-0.402411	3.02968e-09	1.5523e-06	6	71123004	R	I	FAM135A	TSS200	island	TSS200-island	chr6:71122892-71123820
cg19323832	0.124916	0.672515	0.547599	3.03133e-09	1.5523e-06	6	29323978	R	II	OR5V1	1stExon	opensea	1stExon-opensea
cg26271891	0.0298166	0.517674	0.487858	3.03802e-09	1.55358e-06	2	180726249	F	I	ZNF385B	TSS200	island	TSS200-island	chr2:180725717-180726465
cg16068812	0.477988	0.963454	0.485466	3.04132e-09	1.55358e-06	21	44528396	R	II	U2AF1	TSS1500	shore	TSS1500-shore	chr21:44527163-44528066
cg19812050	0.518407	0.167949	-0.350458	3.05304e-09	1.55765e-06	19	1471537	R	II	APC2	3'UTR	shore	3'UTR-shore	chr19:1472935-1473210
cg26523478	0.0354306	0.576118	0.540687	3.05971e-09	1.55914e-06	4	74853333	F	II	PPBP	Body	opensea	Body-opensea
cg23813564	0.512645	0.921738	0.409093	3.07075e-09	1.5611e-06	X	141293020	F	I	MAGEC2	5'UTR	opensea	5'UTR-opensea
cg01066157	0.30205	0.744343	0.442293	3.07107e-09	1.5611e-06	6	152451023	F	II	SYNE1	Body	opensea	Body-opensea
cg13696957	0.493055	0.931803	0.438748	3.0856e-09	1.5637e-06	14	33635189	F	II	NPAS3	Body	opensea	Body-opensea
cg26872028	0.27993	0.949907	0.669976	3.08692e-09	1.5637e-06	5	100240223	R	II	ST8SIA4	TSS1500	shore	TSS1500-shore	chr5:100238722-100239138
cg02258387	0.641646	0.0559459	-0.5857	3.0875e-09	1.5637e-06	12	21807177	F	II	LDHB	Body	shelf	Body-shelf	chr12:21810488-21810766
cg20289412	0.0429293	0.647251	0.604322	3.09593e-09	1.56521e-06	14	62531354	F	II	SYT16	Body	opensea	Body-opensea
cg09580567	0.447631	0.950827	0.503197	3.09801e-09	1.56521e-06	1	221052705	F	II	HLX	TSS200	island	TSS200-island	chr1:221051966-221053673
cg01184539	0.120883	0.779112	0.658229	3.11939e-09	1.5741e-06	6	116848950	R	II	FAM26D	TSS1500	opensea	TSS1500-opensea
cg12439157	0.14215	0.591876	0.449726	3.12427e-09	1.57465e-06	1	170628856	R	II		IGR	shore	IGR-shore	chr1:170630456-170630851
cg12698750	0.228417	0.764705	0.536289	3.13518e-09	1.57592e-06	1	193512498	F	II		IGR	opensea	IGR-opensea
cg00563229	0.0601802	0.511718	0.451537	3.13652e-09	1.57592e-06	1	28286146	R	II	XKR8	TSS1500	island	TSS1500-island	chr1:28286019-28286838
cg16921285	0.140373	0.624904	0.484532	3.13977e-09	1.57592e-06	13	104003206	F	I		IGR	opensea	IGR-opensea
cg25667676	0.391917	0.926693	0.534776	3.14197e-09	1.57592e-06	7	122236797	F	II	CADPS2	Body	opensea	Body-opensea
cg21865150	0.0521175	0.613948	0.56183	3.1538e-09	1.57994e-06	17	46804239	R	I	HOXB13	Body	island	Body-island	chr17:46804203-46804415
cg13808278	0.343387	0.792446	0.449058	3.16491e-09	1.58156e-06	2	228788883	F	II	WDR69	3'UTR	opensea	3'UTR-opensea
cg27371539	0.398493	0.746218	0.347725	3.17219e-09	1.58156e-06	11	124488923	R	II	PANX3	Body	shelf	Body-shelf	chr11:124492664-124493153
cg15840418	0.0716005	0.543898	0.472298	3.17309e-09	1.58156e-06	14	22408982	R	II		IGR	opensea	IGR-opensea
cg09911173	0.0594766	0.744897	0.68542	3.17519e-09	1.58156e-06	12	43196754	R	II		IGR	opensea	IGR-opensea
cg09427718	0.388131	0.851409	0.463278	3.17608e-09	1.58156e-06	4	23819929	F	II	PPARGC1A	Body	opensea	Body-opensea
cg04036920	0.256339	0.808594	0.552255	3.18022e-09	1.58173e-06	11	33562503	F	II	C11orf41	TSS1500	opensea	TSS1500-opensea
cg00573631	0.098409	0.737365	0.638956	3.18926e-09	1.58432e-06	5	54472570	R	I		IGR	shelf	IGR-shelf	chr5:54468783-54469324
cg26389392	0.107311	0.43747	0.330159	3.19787e-09	1.58432e-06	10	110326562	R	II		IGR	opensea	IGR-opensea
cg02405476	0.0653948	0.434616	0.369222	3.20263e-09	1.58432e-06	20	44441818	F	II	UBE2C	1stExon	shore	1stExon-shore	chr20:44440946-44441655
cg04099158	0.110394	0.962159	0.851765	3.20655e-09	1.58432e-06	7	40566521	F	II	C7orf10	Body	opensea	Body-opensea
cg02564299	0.282494	0.851452	0.568958	3.21408e-09	1.58432e-06	3	114130829	F	II	ZBTB20	5'UTR	opensea	5'UTR-opensea
cg18031661	0.220733	0.864483	0.64375	3.21986e-09	1.58432e-06	5	163133751	F	II		IGR	opensea	IGR-opensea
cg22677100	0.291273	0.937486	0.646213	3.21996e-09	1.58432e-06	12	15938047	F	II	EPS8	5'UTR	shelf	5'UTR-shelf	chr12:15941718-15942740
cg18225658	0.629331	0.971866	0.342535	3.22782e-09	1.58432e-06	X	153084485	R	I	PDZD4	Body	island	Body-island	chrX:153084371-153084911
cg09873164	0.38869	0.900229	0.511539	3.2288e-09	1.58432e-06	1	152488093	R	I	CRCT1	Body	island	Body-island	chr1:152487978-152488270
cg20847586	0.413506	0.914228	0.500722	3.23048e-09	1.58432e-06	4	92556548	F	II		IGR	opensea	IGR-opensea
cg14001893	0.296384	0.68939	0.393007	3.2322e-09	1.58432e-06	9	136562840	R	II	SARDH	Body	shelf	Body-shelf	chr9:136566573-136566896
cg23151051	0.313739	0.822896	0.509157	3.23677e-09	1.58432e-06	2	75789908	F	II	FAM176A	5'UTR	shore	5'UTR-shore	chr2:75787717-75788312
cg24489686	0.0457233	0.669121	0.623398	3.24179e-09	1.58432e-06	X	137789932	R	II	FGF13	Body	shelf	Body-shelf	chrX:137793095-137794010
cg02805025	0.237782	0.863099	0.625317	3.24245e-09	1.58432e-06	7	95155053	F	II	ASB4	Body	shelf	Body-shelf	chr7:95157166-95157388
cg08425177	0.0741177	0.72101	0.646892	3.24265e-09	1.58432e-06	4	120516527	R	II	PDE5A	Body	opensea	Body-opensea
cg12028936	0.168348	0.570723	0.402375	3.25472e-09	1.58835e-06	4	99159401	F	II		IGR	opensea	IGR-opensea
cg08996334	0.15155	0.854026	0.702476	3.26449e-09	1.59125e-06	3	114270647	F	II	ZBTB20	5'UTR	opensea	5'UTR-opensea
cg12600692	0.0461038	0.532378	0.486274	3.27677e-09	1.59262e-06	2	198809390	F	II	PLCL1	Body	opensea	Body-opensea
cg06211550	0.174977	0.657857	0.48288	3.27847e-09	1.59262e-06	16	3230726	F	I		IGR	shelf	IGR-shelf	chr16:3232835-3234048
cg21044434	0.390483	0.837442	0.44696	3.28346e-09	1.59262e-06	8	94592584	R	II		IGR	opensea	IGR-opensea
cg20045155	0.108668	0.773292	0.664624	3.28557e-09	1.59262e-06	14	54348098	F	II		IGR	opensea	IGR-opensea
cg04843935	0.0270595	0.486379	0.459319	3.28649e-09	1.59262e-06	8	110693195	F	II	GOLSYN	5'UTR	opensea	5'UTR-opensea
cg21968765	0.351526	0.895132	0.543606	3.29176e-09	1.59278e-06	3	100712345	R	II	ABI3BP	TSS200	opensea	TSS200-opensea
cg09920555	0.0718783	0.493062	0.421184	3.29448e-09	1.59278e-06	11	101917847	F	II	C11orf70	TSS1500	shore	TSS1500-shore	chr11:101918073-101918493
cg03829839	0.510001	0.106137	-0.403864	3.321e-09	1.60374e-06	12	58146821	F	II	CDK4	TSS1500	shore	TSS1500-shore	chr12:58145853-58146360
cg01932197	0.0902871	0.543302	0.453015	3.32722e-09	1.6039e-06	7	83087065	R	II	SEMA3E	Body	opensea	Body-opensea
cg17041296	0.138879	0.894766	0.755888	3.32908e-09	1.6039e-06	1	76397847	R	II	ASB17	Body	opensea	Body-opensea
cg03517476	0.48797	0.965257	0.477287	3.33595e-09	1.60535e-06	8	63158463	R	II		IGR	shelf	IGR-shelf	chr8:63160598-63162064
cg26647646	0.248158	0.928246	0.680088	3.34905e-09	1.60716e-06	5	82516009	F	II	XRCC4	Body	opensea	Body-opensea
cg10241563	0.0282121	0.585881	0.557669	3.35223e-09	1.60716e-06	1	76840032	F	II	ST6GALNAC3	Body	opensea	Body-opensea
cg06109482	0.580248	0.930948	0.3507	3.35486e-09	1.60716e-06	2	232531087	F	I		IGR	shelf	IGR-shelf	chr2:232526666-232527777
cg03192231	0.0595585	0.519651	0.460093	3.35518e-09	1.60716e-06	3	35786480	F	II	ARPP-21	Body	opensea	Body-opensea
cg09889778	0.0141904	0.84659	0.8324	3.37757e-09	1.61602e-06	12	43110559	F	II		IGR	opensea	IGR-opensea
cg11124420	0.484466	0.935844	0.451379	3.39025e-09	1.61867e-06	9	95675274	R	II		IGR	shore	IGR-shore	chr9:95675545-95675773
cg26129310	0.608771	0.94556	0.336789	3.3909e-09	1.61867e-06	6	37664451	F	I	MDGA1	Body	island	Body-island	chr6:37663761-37667102
cg02679809	0.937732	0.502035	-0.435697	3.41005e-09	1.62594e-06	11	31834791	R	I	PAX6	5'UTR	island	5'UTR-island	chr11:31831620-31839038
cg08534269	0.515719	0.961841	0.446122	3.41634e-09	1.62707e-06	3	145858384	R	II	PLOD2	Body	opensea	Body-opensea
cg01651570	0.537077	0.944777	0.4077	3.42199e-09	1.6279e-06	14	104194141	R	I	ZFYVE21	Body	island	Body-island	chr14:104193901-104194627
cg14338114	0.154545	0.660603	0.506058	3.44526e-09	1.63526e-06	3	114215340	R	II	ZBTB20	5'UTR	opensea	5'UTR-opensea
cg13050258	0.168014	0.751098	0.583084	3.45442e-09	1.63526e-06	13	40185570	R	II		IGR	opensea	IGR-opensea
cg06846214	0.0238221	0.672611	0.648789	3.45567e-09	1.63526e-06	1	248549671	F	II	OR2T6	TSS1500	opensea	TSS1500-opensea
cg20539366	0.35956	0.80066	0.4411	3.45841e-09	1.63526e-06	22	46370644	F	II	WNT7B	Body	shore	Body-shore	chr22:46371469-46375234
cg21045828	0.202994	0.80876	0.605765	3.45979e-09	1.63526e-06	8	89310065	F	II	MMP16	Body	opensea	Body-opensea
cg05740575	0.250732	0.855791	0.605059	3.46111e-09	1.63526e-06	8	104387844	F	II	CTHRC1	Body	shelf	Body-shelf	chr8:104383409-104384109
cg04496108	0.17002	0.471743	0.301723	3.47131e-09	1.63822e-06	13	31453121	R	II		IGR	opensea	IGR-opensea
cg12101474	0.108697	0.57234	0.463643	3.48227e-09	1.63996e-06	7	118427418	F	II		IGR	opensea	IGR-opensea
cg15365320	0.527365	0.910291	0.382926	3.48289e-09	1.63996e-06	11	17373302	F	I	DKFZp686O24166	TSS200	island	TSS200-island	chr11:17373019-17373665
cg26283874	0.595266	0.966046	0.370781	3.4897e-09	1.64131e-06	8	119576599	F	II	SAMD12	Body	opensea	Body-opensea
cg18175518	0.176569	0.940232	0.763663	3.50499e-09	1.64509e-06	7	40795696	F	II	C7orf10	Body	opensea	Body-opensea
cg03330820	0.366212	0.916306	0.550094	3.50621e-09	1.64509e-06	1	65086941	R	II	CACHD1	Body	opensea	Body-opensea
cg02634507	0.0349497	0.492438	0.457488	3.50981e-09	1.64509e-06	11	6805810	F	II	OR2AG1	TSS1500	opensea	TSS1500-opensea
cg00303223	0.338644	0.708707	0.370063	3.51991e-09	1.64509e-06	3	157814981	R	II	SHOX2	3'UTR	shore	3'UTR-shore	chr3:157815581-157816095
cg22922100	0.209759	0.929061	0.719303	3.52055e-09	1.64509e-06	2	143987421	F	II	ARHGAP15	Body	opensea	Body-opensea
cg24749089	0.183993	0.895693	0.7117	3.5269e-09	1.64509e-06	2	153322823	R	II	FMNL2	Body	opensea	Body-opensea
cg01956717	0.478539	0.113513	-0.365026	3.52859e-09	1.64509e-06	19	55866635	R	II	FAM71E2	3'UTR	shore	3'UTR-shore	chr19:55865016-55865434
cg16116006	0.0494596	0.452842	0.403383	3.52944e-09	1.64509e-06	X	31526745	R	II	DMD	Body	opensea	Body-opensea
cg21436520	0.475279	0.0334181	-0.441861	3.53789e-09	1.64567e-06	6	53413189	R	II		IGR	shore	IGR-shore	chr6:53412728-53413077
cg10631947	0.233605	0.843665	0.61006	3.5446e-09	1.64567e-06	5	54281668	R	II	ESM1	TSS1500	opensea	TSS1500-opensea
cg10169261	0.589364	0.0435836	-0.54578	3.54587e-09	1.64567e-06	6	71122912	F	I	FAM135A	TSS200	island	TSS200-island	chr6:71122892-71123820
cg03198203	0.970359	0.603102	-0.367257	3.55026e-09	1.64567e-06	11	17034484	F	II	PLEKHA7	Body	shore	Body-shore	chr11:17034843-17036404
cg00242098	0.305384	0.739946	0.434562	3.5505e-09	1.64567e-06	1	152730718	F	II	KPRP	5'UTR	shelf	5'UTR-shelf	chr1:152732958-152733338
cg03640110	0.248457	0.840733	0.592276	3.55892e-09	1.64774e-06	7	122635026	F	II	TAS2R16	1stExon	opensea	1stExon-opensea
cg25477497	0.216001	0.903511	0.68751	3.56945e-09	1.65077e-06	7	87228808	R	II	ABCB1	Body	shore	Body-shore	chr7:87229551-87229890
cg18411550	0.0488871	0.447271	0.398384	3.57864e-09	1.65318e-06	6	130339733	F	I	L3MBTL3	1stExon	shore	1stExon-shore	chr6:130340556-130342450
cg00339300	0.0711028	0.546117	0.475014	3.58274e-09	1.65324e-06	1	61508924	R	I		IGR	island	IGR-island	chr1:61508642-61509282
cg15732149	0.0202482	0.780539	0.76029	3.58767e-09	1.65367e-06	1	207509334	F	II	CD55	Body	opensea	Body-opensea
cg00564465	0.034036	0.43835	0.404314	3.63634e-09	1.67069e-06	8	61083352	F	II		IGR	shelf	IGR-shelf	chr8:61086125-61086327
cg24781702	0.34562	0.934928	0.589308	3.6388e-09	1.67069e-06	7	33644928	R	II	BBS9	3'UTR	opensea	3'UTR-opensea
cg11056055	0.496266	0.936504	0.440238	3.64067e-09	1.67069e-06	7	116356738	F	II	MET	Body	opensea	Body-opensea
cg18498684	0.362049	0.658515	0.296466	3.64068e-09	1.67069e-06	8	140885454	F	II	TRAPPC9	Body	opensea	Body-opensea
cg12472290	0.250145	0.75515	0.505005	3.65205e-09	1.67356e-06	5	52841682	R	II		IGR	opensea	IGR-opensea
cg07262519	0.250729	0.827693	0.576964	3.6575e-09	1.67356e-06	2	162657172	F	II	SLC4A10	Body	opensea	Body-opensea
cg14883448	0.0528317	0.372313	0.319482	3.65902e-09	1.67356e-06	11	105892558	F	I	KIAA1826	1stExon	shore	1stExon-shore	chr11:105892725-105892952
cg18069403	0.0447212	0.633535	0.588814	3.67572e-09	1.67935e-06	3	112565651	F	II	CD200R1L	TSS1500	opensea	TSS1500-opensea
cg20367329	0.249855	0.698706	0.448852	3.68606e-09	1.68104e-06	17	17399941	R	I	RASD1	TSS1500	island	TSS1500-island	chr17:17398248-17400346
cg13647960	0.0545784	0.890559	0.835981	3.69307e-09	1.68104e-06	10	68582091	F	II	CTNNA3	Body	opensea	Body-opensea
cg08456247	0.495618	0.983192	0.487575	3.69322e-09	1.68104e-06	2	56410143	F	II	CCDC85A	TSS1500	shore	TSS1500-shore	chr2:56410865-56412539
cg26970800	0.0204374	0.400177	0.379739	3.69561e-09	1.68104e-06	11	59614212	R	II	GIF	TSS1500	opensea	TSS1500-opensea
cg25509428	0.0440048	0.597348	0.553343	3.70557e-09	1.68111e-06	10	75118432	F	II	TTC18	5'UTR	island	5'UTR-island	chr10:75118205-75118679
cg20970875	0.104692	0.574992	0.4703	3.70713e-09	1.68111e-06	19	8408337	F	II	KANK3	TSS200	island	TSS200-island	chr19:8407674-8408338
cg07496457	0.438722	0.803227	0.364505	3.71377e-09	1.68111e-06	4	184929183	R	II	STOX2	Body	opensea	Body-opensea
cg02760766	0.0211317	0.342023	0.320892	3.71673e-09	1.68111e-06	15	72668543	F	I	HEXA	TSS200	island	TSS200-island	chr15:72668041-72668658
cg04632683	0.566802	0.941624	0.374822	3.72129e-09	1.68111e-06	19	54620122	R	II	PRPF31	5'UTR	shore	5'UTR-shore	chr19:54618652-54619167
cg22965432	0.420825	0.903108	0.482284	3.72333e-09	1.68111e-06	5	100240059	R	II	ST8SIA4	TSS1500	shore	TSS1500-shore	chr5:100238722-100239138
cg22170457	0.127247	0.801361	0.674114	3.72736e-09	1.68111e-06	2	151000885	R	II		IGR	opensea	IGR-opensea
cg11097249	0.250733	0.804606	0.553874	3.72815e-09	1.68111e-06	5	167394019	R	II	ODZ2	Body	opensea	Body-opensea
cg18380783	0.214724	0.694673	0.47995	3.74113e-09	1.68491e-06	21	38630506	F	II	DSCR3	Body	island	Body-island	chr21:38630052-38630507
cg15735078	0.363681	0.871676	0.507995	3.74471e-09	1.68491e-06	2	226445764	R	II	KIAA1486	Body	shore	Body-shore	chr2:226446716-226447731
cg21927365	0.330108	0.67504	0.344931	3.74918e-09	1.6851e-06	3	112741303	F	II		IGR	shelf	IGR-shelf	chr3:112738244-112738653
cg16851402	0.296049	0.932337	0.636288	3.75453e-09	1.68568e-06	8	90636522	R	II		IGR	opensea	IGR-opensea
cg08780166	0.258535	0.707676	0.449141	3.75892e-09	1.68583e-06	2	40470864	F	II	SLC8A1	Body	opensea	Body-opensea
cg16217803	0.622284	0.949859	0.327575	3.77795e-09	1.69254e-06	3	142841719	F	II	CHST2	3'UTR	shore	3'UTR-shore	chr3:142837885-142840838
cg16618977	0.211234	0.821398	0.610164	3.79294e-09	1.69742e-06	3	98441923	R	II		IGR	opensea	IGR-opensea
cg07217075	0.510441	0.81799	0.307549	3.79909e-09	1.69834e-06	20	17511826	F	I	BFSP1	Body	island	Body-island	chr20:17511478-17512209
cg10655236	0.162317	0.538927	0.37661	3.80404e-09	1.69873e-06	17	753974	F	II	NXN	Body	opensea	Body-opensea
cg08843850	0.114644	0.919879	0.805235	3.8159e-09	1.70168e-06	1	199092823	F	II		IGR	opensea	IGR-opensea
cg12402251	0.370705	0.030277	-0.340428	3.82077e-09	1.70168e-06	8	91094811	F	II	CALB1	Body	opensea	Body-opensea
cg10076954	0.0787611	0.782166	0.703405	3.82294e-09	1.70168e-06	8	136777484	F	II		IGR	opensea	IGR-opensea
cg26678705	0.28546	0.807595	0.522135	3.83347e-09	1.703e-06	10	5009644	F	II	AKR1C1	Body	opensea	Body-opensea
cg04994773	0.45082	0.868096	0.417276	3.83411e-09	1.703e-06	1	109656777	R	I	KIAA1324	5'UTR	shore	5'UTR-shore	chr1:109656095-109656611
cg03507119	0.588509	0.938676	0.350167	3.84556e-09	1.70447e-06	3	49588245	F	II		IGR	shelf	IGR-shelf	chr3:49591578-49592534
cg21025142	0.0415529	0.490613	0.44906	3.84562e-09	1.70447e-06	11	6914389	R	II	OR2D2	TSS1500	opensea	TSS1500-opensea
cg03196485	0.337424	0.660828	0.323404	3.87183e-09	1.71426e-06	2	87021117	F	II	CD8A	5'UTR	shelf	5'UTR-shelf	chr2:87015974-87018182
cg25845747	0.382127	0.938939	0.556812	3.87904e-09	1.71562e-06	6	57037243	F	I	BAG2	5'UTR	island	5'UTR-island	chr6:57036954-57037731
cg04683240	0.505952	0.976697	0.470745	3.91094e-09	1.72683e-06	1	221052886	R	II	HLX	1stExon	island	1stExon-island	chr1:221051966-221053673
cg22980833	0.386737	0.960758	0.574021	3.91342e-09	1.72683e-06	3	110833020	R	II	PVRL3	Body	opensea	Body-opensea
cg17765304	0.543905	0.0930976	-0.450807	3.92185e-09	1.72683e-06	2	55509258	F	I	PRDXDD1P	TSS200	island	TSS200-island	chr2:55509233-55509720
cg15847565	0.0468415	0.52988	0.483039	3.92482e-09	1.72683e-06	4	87813407	R	I	C4orf36	1stExon	island	1stExon-island	chr4:87813172-87813718
cg25511621	0.0688294	0.889427	0.820597	3.92575e-09	1.72683e-06	6	53883681	F	II	C6orf142	TSS200	opensea	TSS200-opensea
cg24330514	0.322933	0.684	0.361068	3.93009e-09	1.72683e-06	1	115396406	R	I	SYCP1	TSS1500	shore	TSS1500-shore	chr1:115397448-115397942
cg07940440	0.0324917	0.429946	0.397454	3.94237e-09	1.72683e-06	4	73433671	R	II	ADAMTS3	Body	shore	Body-shore	chr4:73433783-73434289
cg11246938	0.0219535	0.678373	0.656419	3.94767e-09	1.72683e-06	12	115112433	R	I	TBX3	Body	island	Body-island	chr12:115112014-115112627
cg08594218	0.0185008	0.58506	0.566559	3.95077e-09	1.72683e-06	17	46803008	R	I	HOXB13	3'UTR	island	3'UTR-island	chr17:46802790-46803076
cg08276739	0.160423	0.577334	0.416911	3.95181e-09	1.72683e-06	1	86621931	F	II	COL24A1	Body	island	Body-island	chr1:86621278-86622871
cg08614481	0.433144	0.846521	0.413377	3.95336e-09	1.72683e-06	6	78173250	R	II	HTR1B	TSS200	island	TSS200-island	chr6:78172231-78174088
cg03842617	0.23151	0.629264	0.397753	3.95492e-09	1.72683e-06	7	150688556	F	II	NOS3	5'UTR	opensea	5'UTR-opensea
cg24306422	0.408219	0.925127	0.516908	3.95845e-09	1.72683e-06	13	63084476	F	II		IGR	opensea	IGR-opensea
cg05763609	0.123037	0.827191	0.704154	3.98902e-09	1.73834e-06	3	100535443	F	II	ABI3BP	Body	opensea	Body-opensea
cg22732812	0.0839144	0.429767	0.345853	4.02002e-09	1.74633e-06	2	27717801	R	I	FNDC4	1stExon	island	1stExon-island	chr2:27717681-27718337
cg02821342	0.545059	0.934168	0.389109	4.02098e-09	1.74633e-06	7	130793551	F	II	MKLN1	TSS1500	shore	TSS1500-shore	chr7:130794689-130795032
cg22254463	0.471525	0.955114	0.483589	4.02381e-09	1.74633e-06	11	108422663	F	I	EXPH5	5'UTR	opensea	5'UTR-opensea
cg16273979	0.0791846	0.585962	0.506777	4.02932e-09	1.74633e-06	4	122376685	F	II		IGR	opensea	IGR-opensea
cg13337238	0.0120046	0.942759	0.930755	4.03456e-09	1.74633e-06	6	26020680	R	II	HIST1H4A	TSS1500	island	TSS1500-island	chr6:26020671-26021125
cg19814174	0.420851	0.934465	0.513614	4.03566e-09	1.74633e-06	1	213704987	F	II		IGR	opensea	IGR-opensea
cg06100899	0.0345995	0.413736	0.379137	4.03931e-09	1.74633e-06	20	44035415	R	I	DBNDD2	5'UTR	island	5'UTR-island	chr20:44034458-44035954
cg27662483	0.726876	0.0240728	-0.702803	4.04099e-09	1.74633e-06	4	156588683	F	II	GUCY1A3	5'UTR	island	5'UTR-island	chr4:156588297-156589292
cg00786201	0.143909	0.590262	0.446353	4.05261e-09	1.74953e-06	11	61583134	R	II	MIR1908	TSS1500	island	TSS1500-island	chr11:61582573-61584728
cg24194539	0.463132	0.945608	0.482477	4.07985e-09	1.75946e-06	6	106960065	F	II	AIM1	1stExon	island	1stExon-island	chr6:106959764-106960985
cg03857453	0.213507	0.653101	0.439593	4.10186e-09	1.76712e-06	5	142729913	F	II	NR3C1	Body	opensea	Body-opensea
cg11697123	0.0296625	0.468863	0.4392	4.11487e-09	1.76715e-06	5	83332828	F	II	EDIL3	Body	opensea	Body-opensea
cg03132518	0.542348	0.952691	0.410343	4.12144e-09	1.76715e-06	4	65275045	F	II	TECRL	1stExon	opensea	1stExon-opensea
cg06977014	0.0167271	0.663196	0.646469	4.12656e-09	1.76715e-06	7	87288184	R	II	RUNDC3B	Body	opensea	Body-opensea
cg10592710	0.0416254	0.592982	0.551356	4.13006e-09	1.76715e-06	3	130063505	R	II	COL29A1	TSS1500	shore	TSS1500-shore	chr3:130064574-130064840
cg19660515	0.0523804	0.468246	0.415865	4.13149e-09	1.76715e-06	4	74285329	F	I	ALB	Body	opensea	Body-opensea
cg02831090	0.041083	0.585551	0.544468	4.13836e-09	1.76715e-06	19	19976679	F	II	ZNF253	TSS200	opensea	TSS200-opensea
cg21093368	0.0353441	0.439255	0.403911	4.13842e-09	1.76715e-06	17	8055834	F	II	PER1	TSS200	island	TSS200-island	chr17:8054550-8055835
cg26175789	0.553253	0.950091	0.396838	4.14009e-09	1.76715e-06	2	75821892	R	II		IGR	opensea	IGR-opensea
cg05538701	0.076622	0.68019	0.603568	4.14142e-09	1.76715e-06	6	116866658	F	II	FAM26D	5'UTR	opensea	5'UTR-opensea
cg25729692	0.0417373	0.791303	0.749566	4.14844e-09	1.76715e-06	1	207473976	F	II		IGR	opensea	IGR-opensea
cg16002908	0.175377	0.651902	0.476526	4.149e-09	1.76715e-06	10	125539687	F	II	CPXM2	Body	opensea	Body-opensea
cg15053253	0.0905251	0.737153	0.646628	4.153e-09	1.76715e-06	4	84583851	F	I		IGR	opensea	IGR-opensea
cg13320291	0.769699	0.302505	-0.467193	4.17342e-09	1.77398e-06	10	118030970	F	I	GFRA1	Body	island	Body-island	chr10:118030732-118034230
cg25848398	0.0623655	0.783189	0.720823	4.18029e-09	1.77398e-06	2	231902965	F	II	C2orf72	Body	island	Body-island	chr2:231902026-231903122
cg20637603	0.420334	0.95162	0.531286	4.18186e-09	1.77398e-06	2	166053916	F	II	SCN3A	5'UTR	opensea	5'UTR-opensea
cg05750323	0.05212	0.652996	0.600876	4.18888e-09	1.774e-06	6	152953820	R	II	SYNE1	5'UTR	shelf	5'UTR-shelf	chr6:152957810-152958472
cg01263292	0.423669	0.936735	0.513066	4.20284e-09	1.774e-06	12	66583029	R	I	IRAK3	1stExon	island	1stExon-island	chr12:66582695-66583345
cg23831864	0.0216866	0.400432	0.378746	4.20566e-09	1.774e-06	4	82813463	R	II		IGR	opensea	IGR-opensea
cg03205252	0.577899	0.124139	-0.453759	4.20673e-09	1.774e-06	16	51187536	R	II		IGR	island	IGR-island	chr16:51183699-51188763
cg01937840	0.1233	0.705921	0.582621	4.20908e-09	1.774e-06	5	11588971	R	II	CTNND2	Body	opensea	Body-opensea
cg27461259	0.524139	0.914232	0.390093	4.2224e-09	1.774e-06	4	23892621	R	II	PPARGC1A	TSS1500	opensea	TSS1500-opensea
cg06990298	0.534033	0.968225	0.434192	4.22282e-09	1.774e-06	17	17399700	R	II	RASD1	5'UTR	island	5'UTR-island	chr17:17398248-17400346
cg06275859	0.238288	0.861769	0.623481	4.22344e-09	1.774e-06	4	1407694	R	II		IGR	island	IGR-island	chr4:1407446-1408014
cg22686132	0.0649142	0.645541	0.580627	4.23039e-09	1.774e-06	6	28725957	F	I		IGR	opensea	IGR-opensea
cg22615917	0.459722	0.852943	0.39322	4.23071e-09	1.774e-06	3	54203229	F	II	CACNA2D3	Body	opensea	Body-opensea
cg07878486	0.0512294	0.513745	0.462515	4.23308e-09	1.774e-06	19	58951885	R	II	ZNF132	TSS1500	island	TSS1500-island	chr19:58951214-58952250
cg15334572	0.142884	0.728534	0.58565	4.23315e-09	1.774e-06	5	600837	R	II		IGR	shore	IGR-shore	chr5:602124-602553
cg13913933	0.0813936	0.894923	0.81353	4.23765e-09	1.77409e-06	2	59202222	F	II		IGR	opensea	IGR-opensea
cg13857382	0.142374	0.529973	0.387599	4.24381e-09	1.77488e-06	1	175162153	F	II	KIAA0040	1stExon	island	1stExon-island	chr1:175161900-175162364
cg08027943	0.10281	0.543368	0.440558	4.25983e-09	1.77979e-06	14	53833982	F	II		IGR	opensea	IGR-opensea
cg08051713	0.512808	0.839756	0.326948	4.27342e-09	1.78253e-06	14	57311640	F	II	OTX2OS1	Body	opensea	Body-opensea
cg07802350	0.532732	0.885987	0.353256	4.27707e-09	1.78253e-06	2	176956573	R	I	HOXD13	TSS1500	island	TSS1500-island	chr2:176956504-176956707
cg02651820	0.422182	0.945891	0.52371	4.27926e-09	1.78253e-06	10	35484824	R	II	CREM	Body	opensea	Body-opensea
cg21671806	0.0557013	0.540255	0.484554	4.28463e-09	1.78297e-06	8	85097031	R	I	RALYL	TSS200	island	TSS200-island	chr8:85096759-85097247
cg04556220	0.0775294	0.45686	0.379331	4.31025e-09	1.78989e-06	1	32706433	F	II	MTMR9L	Body	island	Body-island	chr1:32705524-32707141
cg01517208	0.324588	0.887031	0.562444	4.31358e-09	1.78989e-06	1	76817670	F	II	ST6GALNAC3	Body	opensea	Body-opensea
cg02155111	0.32254	0.904775	0.582235	4.31417e-09	1.78989e-06	3	112695305	R	II	CD200R1	TSS1500	opensea	TSS1500-opensea
cg27637204	0.0834366	0.531804	0.448367	4.34491e-09	1.79758e-06	15	35044812	F	II	GJD2	Body	shore	Body-shore	chr15:35046443-35047480
cg17945429	0.9525	0.609398	-0.343102	4.34606e-09	1.79758e-06	1	158174027	R	II		IGR	opensea	IGR-opensea
cg05928342	0.208202	0.834375	0.626173	4.35067e-09	1.79758e-06	19	9473598	F	I	ZNF177	TSS200	island	TSS200-island	chr19:9473589-9474001
cg10303487	0.118092	0.63782	0.519729	4.3526e-09	1.79758e-06	8	105479058	F	I	DPYS	1stExon	island	1stExon-island	chr8:105478672-105479340
cg10632395	0.785532	0.472815	-0.312717	4.35436e-09	1.79758e-06	6	137815648	R	II	OLIG3	TSS200	shore	TSS200-shore	chr6:137816474-137817223
cg18321762	0.12413	0.700745	0.576615	4.3668e-09	1.80093e-06	8	90132979	R	II		IGR	opensea	IGR-opensea
cg15214183	0.0289428	0.582993	0.55405	4.37342e-09	1.80187e-06	11	67232269	F	I	TMEM134	Body	shore	Body-shore	chr11:67232298-67232558
cg27629807	0.0520358	0.8281	0.776064	4.39645e-09	1.80949e-06	5	109812946	R	II	TMEM232	Body	opensea	Body-opensea
cg15381313	0.45266	0.830288	0.377628	4.40064e-09	1.80949e-06	12	100867509	R	II	NR1H4	TSS200	opensea	TSS200-opensea
cg13533456	0.513016	0.945553	0.432537	4.40694e-09	1.81029e-06	6	116818106	R	II	BET3L	3'UTR	opensea	3'UTR-opensea
cg20907409	0.127932	0.842494	0.714561	4.42043e-09	1.81266e-06	14	96284990	R	II		IGR	opensea	IGR-opensea
cg06284438	0.0902561	0.517231	0.426975	4.42424e-09	1.81266e-06	2	197675300	F	II	C2orf66	TSS1500	opensea	TSS1500-opensea
cg11832000	0.280676	0.793171	0.512494	4.42579e-09	1.81266e-06	10	61153075	F	II		IGR	opensea	IGR-opensea
cg03468945	0.0234331	0.364454	0.341021	4.44431e-09	1.81676e-06	10	126107610	R	I	OAT	TSS200	island	TSS200-island	chr10:126106818-126107862
cg09248345	0.125752	0.510816	0.385064	4.4467e-09	1.81676e-06	1	165325553	F	I	LMX1A	TSS1500	island	TSS1500-island	chr1:165324191-165326328
cg17888155	0.588844	0.964668	0.375824	4.45318e-09	1.81676e-06	1	76082173	F	II		IGR	island	IGR-island	chr1:76081378-76082365
cg16298612	0.0922525	0.417763	0.32551	4.45331e-09	1.81676e-06	12	97256591	F	II		IGR	opensea	IGR-opensea
cg01720186	0.0466505	0.499023	0.452372	4.45994e-09	1.8172e-06	3	182970846	F	II	MCF2L2	Body	shore	Body-shore	chr3:182971429-182972635
cg04657588	0.47723	0.0384236	-0.438806	4.46504e-09	1.8172e-06	17	72427543	F	I	GPRC5C	TSS200	island	TSS200-island	chr17:72426783-72428977
cg20640433	0.202153	0.842233	0.64008	4.47203e-09	1.8172e-06	6	129204206	R	II	LAMA2	TSS200	opensea	TSS200-opensea
cg05166801	0.0918478	0.65773	0.565882	4.47398e-09	1.8172e-06	7	116143459	R	II	CAV2	Body	shelf	Body-shelf	chr7:116139774-116140352
cg07834418	0.0153426	0.450503	0.43516	4.47627e-09	1.8172e-06	10	107409739	R	II		IGR	opensea	IGR-opensea
cg16709433	0.110409	0.472883	0.362474	4.48802e-09	1.82019e-06	6	53832593	R	II		IGR	opensea	IGR-opensea
cg01129320	0.569957	0.960234	0.390277	4.49635e-09	1.82179e-06	13	102064942	R	II	NALCN	5'UTR	shelf	5'UTR-shelf	chr13:102068116-102069258
cg23444713	0.052917	0.517152	0.464235	4.51114e-09	1.826e-06	14	22573483	F	II		IGR	opensea	IGR-opensea
cg08702689	0.0595962	0.83238	0.772784	4.51616e-09	1.82625e-06	1	170662395	F	II	PRRX1	Body	opensea	Body-opensea
cg19877064	0.463188	0.942673	0.479484	4.53401e-09	1.83169e-06	3	30435467	R	II		IGR	opensea	IGR-opensea
cg12499157	0.575045	0.873522	0.298477	4.54811e-09	1.8356e-06	6	32815030	R	II	TAP1	Body	shelf	Body-shelf	chr6:32811494-32811839
cg17325792	0.199818	0.600902	0.401084	4.55419e-09	1.83627e-06	1	77042560	R	II	ST6GALNAC3	3'UTR	opensea	3'UTR-opensea
cg00888818	0.234028	0.77536	0.541331	4.56124e-09	1.83732e-06	13	103019936	R	II	FGF14	Body	opensea	Body-opensea
cg04929165	0.228672	0.713695	0.485023	4.57086e-09	1.8393e-06	1	186807235	F	II	PLA2G4A	5'UTR	opensea	5'UTR-opensea
cg26274352	0.221981	0.800902	0.578921	4.57515e-09	1.8393e-06	10	4154227	F	II		IGR	opensea	IGR-opensea
cg03064524	0.221911	0.59943	0.377519	4.58055e-09	1.8393e-06	12	66890229	R	II	GRIP1	Body	opensea	Body-opensea
cg02318139	0.273437	0.919818	0.64638	4.59588e-09	1.8393e-06	5	100240048	R	II	ST8SIA4	TSS1500	shore	TSS1500-shore	chr5:100238722-100239138
cg10105218	0.344338	0.795531	0.451193	4.59599e-09	1.8393e-06	1	111414984	F	II	CD53	TSS1500	opensea	TSS1500-opensea
cg25979180	0.450389	0.908933	0.458544	4.59723e-09	1.8393e-06	3	24144892	F	II	LOC152024	TSS200	opensea	TSS200-opensea
cg01867433	0.0732307	0.531368	0.458137	4.59949e-09	1.8393e-06	22	38966164	R	I	DMC1	1stExon	island	1stExon-island	chr22:38965733-38966196
cg12135457	0.171004	0.625234	0.45423	4.60156e-09	1.8393e-06	10	60458074	R	II	BICC1	Body	opensea	Body-opensea
cg10971387	0.441848	0.900217	0.458369	4.60908e-09	1.84004e-06	1	63674719	F	II		IGR	opensea	IGR-opensea
cg23247704	0.0469257	0.625224	0.578299	4.61228e-09	1.84004e-06	1	116518985	R	I	SLC22A15	TSS200	island	TSS200-island	chr1:116518757-116519537
cg22920586	0.37744	0.812918	0.435479	4.62427e-09	1.84212e-06	3	171472629	R	II	PLD1	5'UTR	opensea	5'UTR-opensea
cg12473849	0.227545	0.726098	0.498552	4.62849e-09	1.84212e-06	3	136882749	F	II		IGR	opensea	IGR-opensea
cg06721393	0.477931	0.891491	0.41356	4.63079e-09	1.84212e-06	14	22694601	F	II		IGR	opensea	IGR-opensea
cg08073365	0.228545	0.754771	0.526226	4.64233e-09	1.84306e-06	X	135638873	R	II	VGLL1	3'UTR	opensea	3'UTR-opensea
cg06424594	0.47014	0.971566	0.501426	4.64267e-09	1.84306e-06	17	37824825	F	I	PNMT	1stExon	island	1stExon-island	chr17:37823693-37824989
cg04841358	0.0511623	0.463526	0.412363	4.64648e-09	1.84306e-06	8	10897293	F	II	XKR6	Body	opensea	Body-opensea
cg06996956	0.202097	0.612296	0.410199	4.65191e-09	1.84345e-06	10	50264253	R	I	C10orf72	Body	opensea	Body-opensea
cg13673094	0.339005	0.928175	0.589169	4.66168e-09	1.84556e-06	1	198608361	F	II	PTPRC	5'UTR	opensea	5'UTR-opensea
cg07095346	0.684353	0.963732	0.279379	4.66654e-09	1.84573e-06	3	52864812	F	II	ITIH4	TSS200	opensea	TSS200-opensea
cg17892917	0.0883493	0.351338	0.262988	4.67816e-09	1.84856e-06	3	107823424	F	II		IGR	opensea	IGR-opensea
cg05850431	0.314306	0.709858	0.395553	4.68409e-09	1.84915e-06	11	93753348	F	II	HEPHL1	TSS1500	opensea	TSS1500-opensea
cg04846232	0.149473	0.706672	0.5572	4.69305e-09	1.85093e-06	1	102312671	R	II	OLFM3	Body	opensea	Body-opensea
cg12961842	0.0479526	0.945395	0.897442	4.71857e-09	1.85922e-06	19	58446758	F	I	ZNF418	TSS200	island	TSS200-island	chr19:58446336-58446800
cg24634055	0.137735	0.883251	0.745516	4.72375e-09	1.8595e-06	8	10996424	R	II	XKR6	Body	opensea	Body-opensea
cg01129246	0.0219835	0.878423	0.856439	4.73632e-09	1.86268e-06	4	43032307	R	II	GRXCR1	Body	opensea	Body-opensea
cg21800284	0.0501955	0.801197	0.751002	4.75061e-09	1.86478e-06	12	115107215	R	II		IGR	shore	IGR-shore	chr12:115104848-115105548
cg06947381	0.281556	0.845503	0.563947	4.75062e-09	1.86478e-06	1	214364613	F	II		IGR	shelf	IGR-shelf	chr1:214360607-214360965
cg03078593	0.0109745	0.468599	0.457624	4.7584e-09	1.86607e-06	12	26789311	R	II	ITPR2	Body	opensea	Body-opensea
cg18817444	0.618279	0.969088	0.350809	4.76409e-09	1.86653e-06	17	39306458	F	II	KRTAP4-5	TSS1500	opensea	TSS1500-opensea
cg16670940	0.251151	0.872775	0.621624	4.79136e-09	1.87545e-06	3	131341698	R	II	CPNE4	Body	opensea	Body-opensea
cg16663645	0.0403139	0.532573	0.492259	4.80115e-09	1.87751e-06	3	116639591	R	II		IGR	opensea	IGR-opensea
cg27605358	0.219024	0.93108	0.712056	4.81245e-09	1.88016e-06	2	226265475	R	II	KIAA1486	TSS200	opensea	TSS200-opensea
cg13945644	0.135282	0.564143	0.42886	4.82232e-09	1.88225e-06	19	17559467	R	I		IGR	island	IGR-island	chr19:17558917-17559679
cg22976331	0.421576	0.0411393	-0.380437	4.83951e-09	1.88587e-06	5	140080544	R	II	ZMAT2	Body	opensea	Body-opensea
cg18082362	0.0579919	0.579272	0.52128	4.84369e-09	1.88587e-06	3	131854912	F	II		IGR	opensea	IGR-opensea
cg17056089	0.491145	0.942978	0.451833	4.84847e-09	1.88587e-06	1	104112143	R	II	LOC648740	Body	opensea	Body-opensea
cg21863326	0.0804059	0.822705	0.742299	4.85426e-09	1.88587e-06	X	106447591	R	II	NUP62CL	5'UTR	shore	5'UTR-shore	chrX:106449029-106449740
cg19023552	0.46822	0.811513	0.343292	4.85485e-09	1.88587e-06	19	41281446	F	II	MIA	1stExon	shelf	1stExon-shelf	chr19:41283880-41284276
cg05961176	0.181293	0.646842	0.465549	4.85886e-09	1.88587e-06	2	21231605	F	II	APOB	Body	opensea	Body-opensea
cg03761543	0.193387	0.807972	0.614585	4.86671e-09	1.8862e-06	1	77400245	R	II	ST6GALNAC5	Body	opensea	Body-opensea
cg06166885	0.0264256	0.685203	0.658777	4.87872e-09	1.8862e-06	4	165305815	F	II	MARCH1	TSS1500	shore	TSS1500-shore	chr4:165304328-165305177
cg15977137	0.0210945	0.373375	0.352281	4.87981e-09	1.8862e-06	21	40759694	R	I	WRB	Body	shore	Body-shore	chr21:40760626-40760829
cg09507411	0.277016	0.895918	0.618902	4.88161e-09	1.8862e-06	5	82395650	R	II	XRCC4	5'UTR	opensea	5'UTR-opensea
cg25692621	0.181797	0.748363	0.566566	4.88636e-09	1.8862e-06	7	95115163	F	II	ASB4	TSS200	opensea	TSS200-opensea
cg14403574	0.399278	0.892674	0.493395	4.88849e-09	1.8862e-06	22	44136822	R	II	EFCAB6	Body	opensea	Body-opensea
cg15697019	0.0926917	0.719721	0.62703	4.89545e-09	1.8862e-06	7	77357984	F	II	RSBN1L	Body	opensea	Body-opensea
cg22612330	0.188054	0.860647	0.672593	4.90041e-09	1.8862e-06	3	114228062	F	II	ZBTB20	5'UTR	opensea	5'UTR-opensea
cg12846139	0.23612	0.841982	0.605862	4.90276e-09	1.8862e-06	17	79372242	R	II	BAHCC1	TSS1500	island	TSS1500-island	chr17:79366806-79374742
cg24547622	0.0188582	0.364832	0.345974	4.90511e-09	1.8862e-06	X	23761653	R	I	ACOT9	TSS1500	shore	TSS1500-shore	chrX:23761070-23761610
cg02232704	0.308374	0.672594	0.36422	4.91804e-09	1.88942e-06	10	26501031	F	I	MYO3A	3'UTR	island	3'UTR-island	chr10:26500607-26501126
cg02657539	0.0601757	0.706043	0.645867	4.93156e-09	1.88959e-06	11	59482481	R	II	OR10V1	TSS1500	opensea	TSS1500-opensea
cg11755405	0.669546	0.0728586	-0.596687	4.93505e-09	1.88959e-06	14	63511872	R	II	KCNH5	1stExon	shore	1stExon-shore	chr14:63512022-63512996
cg01452873	0.0288781	0.496628	0.46775	4.93928e-09	1.88959e-06	2	180725691	R	II	ZNF385B	5'UTR	shore	5'UTR-shore	chr2:180725717-180726465
cg00548060	0.4144	0.815565	0.401165	4.93965e-09	1.88959e-06	1	182761905	F	II	NPL	5'UTR	shelf	5'UTR-shelf	chr1:182758395-182759097
cg18629583	0.0270417	0.444489	0.417448	4.94251e-09	1.88959e-06	8	104507673	F	II		IGR	shelf	IGR-shelf	chr8:104510870-104513913
cg07930469	0.82884	0.518963	-0.309877	4.94738e-09	1.88959e-06	20	61447900	R	I	COL9A3	TSS1500	island	TSS1500-island	chr20:61447685-61448891
cg23745444	0.804644	0.459436	-0.345208	4.95562e-09	1.88959e-06	12	130624293	F	II		IGR	shore	IGR-shore	chr12:130623142-130623492
cg00099768	0.298825	0.691448	0.392622	4.95674e-09	1.88959e-06	1	175162136	F	II	KIAA0040	1stExon	island	1stExon-island	chr1:175161900-175162364
cg15359180	0.434301	0.837523	0.403222	4.96672e-09	1.88959e-06	2	149898029	F	II	LYPD6B	5'UTR	shelf	5'UTR-shelf	chr2:149895022-149895808
cg15971629	0.0720595	0.583961	0.511902	4.96767e-09	1.88959e-06	3	139754783	F	II	CLSTN2	Body	opensea	Body-opensea
cg10229453	0.0512083	0.477199	0.425991	4.96854e-09	1.88959e-06	12	68142120	F	II		IGR	opensea	IGR-opensea
cg10768932	0.259773	0.91995	0.660177	4.97456e-09	1.89015e-06	1	198590738	R	II		IGR	opensea	IGR-opensea
cg10539191	0.0761912	0.908927	0.832736	4.9953e-09	1.895e-06	3	160554194	F	II	PPM1L	Body	opensea	Body-opensea
cg03028337	0.03781	0.609007	0.571197	5.00068e-09	1.895e-06	2	56410087	R	II	CCDC85A	TSS1500	shore	TSS1500-shore	chr2:56410865-56412539
cg03947384	0.189736	0.856512	0.666776	5.00102e-09	1.895e-06	7	17691191	R	II		IGR	opensea	IGR-opensea
cg01479232	0.550222	0.0419968	-0.508225	5.00736e-09	1.89524e-06	20	748992	R	II	C20orf54	1stExon	opensea	1stExon-opensea
cg12513747	0.417775	0.913918	0.496142	5.01077e-09	1.89524e-06	3	168907574	R	II	MECOM	Body	opensea	Body-opensea
cg24593475	0.0189184	0.569365	0.550447	5.0223e-09	1.89787e-06	8	49833956	F	II	SNAI2	1stExon	shelf	1stExon-shelf	chr8:49835987-49836231
cg22114979	0.0954893	0.932994	0.837504	5.02906e-09	1.89826e-06	3	160533078	R	II	PPM1L	Body	opensea	Body-opensea
cg03840504	0.482318	0.785294	0.302977	5.0326e-09	1.89826e-06	3	122296369	F	II	PARP15	TSS200	shore	TSS200-shore	chr3:122296612-122296828
cg15006682	0.578004	0.907392	0.329388	5.04127e-09	1.89826e-06	4	102875309	R	II	BANK1	Body	opensea	Body-opensea
cg06902765	0.0646581	0.505678	0.441019	5.04546e-09	1.89826e-06	8	108263868	F	II	ANGPT1	3'UTR	opensea	3'UTR-opensea
cg03134051	0.235988	0.933371	0.697384	5.04978e-09	1.89826e-06	8	119059372	F	II	EXT1	Body	opensea	Body-opensea
cg22877024	0.0999872	0.507007	0.40702	5.05075e-09	1.89826e-06	5	143021669	R	II		IGR	opensea	IGR-opensea
cg04903759	0.595772	0.922964	0.327192	5.0643e-09	1.90121e-06	3	167238645	F	II	WDR49	Body	opensea	Body-opensea
cg23099319	0.816676	0.396973	-0.419703	5.07059e-09	1.90121e-06	10	1517224	R	II	ADARB2	Body	island	Body-island	chr10:1516979-1517313
cg04073257	0.0492854	0.669029	0.619743	5.07235e-09	1.90121e-06	7	27190558	R	II		IGR	island	IGR-island	chr7:27190274-27191115
cg13984511	0.097796	0.73134	0.633544	5.08388e-09	1.90382e-06	X	23760918	R	II	ACOT9	Body	shore	Body-shore	chrX:23761070-23761610
cg12374721	0.0125312	0.555713	0.543181	5.10375e-09	1.90837e-06	17	46799640	F	I	C17orf93	TSS1500	shore	TSS1500-shore	chr17:46800533-46800746
cg11172396	0.152489	0.850706	0.698217	5.10523e-09	1.90837e-06	2	153295007	F	II	FMNL2	Body	opensea	Body-opensea
cg14720274	0.182862	0.91741	0.734548	5.13339e-09	1.91683e-06	15	61014131	R	II	RORA	Body	opensea	Body-opensea
cg07661755	0.532388	0.933434	0.401045	5.13708e-09	1.91683e-06	12	44308294	F	II	TMEM117	Body	opensea	Body-opensea
cg14256008	0.586644	0.156046	-0.430599	5.14324e-09	1.9174e-06	12	131200631	F	II		IGR	island	IGR-island	chr12:131200509-131200726
cg09290735	0.213477	0.754132	0.540655	5.16135e-09	1.92243e-06	8	125985757	R	I	ZNF572	5'UTR	opensea	5'UTR-opensea
cg04236540	0.359285	0.909755	0.550469	5.16676e-09	1.92272e-06	3	107148807	F	II		IGR	shore	IGR-shore	chr3:107149820-107150910
cg04639396	0.0625784	0.650036	0.587457	5.17599e-09	1.92443e-06	7	27190539	R	II		IGR	island	IGR-island	chr7:27190274-27191115
cg11076814	0.0867436	0.883154	0.79641	5.1823e-09	1.92505e-06	4	11225303	R	II		IGR	opensea	IGR-opensea
cg20616414	0.649388	0.956732	0.307344	5.19424e-09	1.92542e-06	9	95947396	R	I	WNK2	1stExon	island	1stExon-island	chr9:95946147-95947835
cg01031400	0.143846	0.495453	0.351606	5.19748e-09	1.92542e-06	8	23021513	F	II	TNFRSF10D	1stExon	island	1stExon-island	chr8:23021056-23021588
cg14082061	0.350944	0.787793	0.436848	5.19906e-09	1.92542e-06	10	4125518	F	II		IGR	opensea	IGR-opensea
cg22978384	0.0483714	0.462921	0.41455	5.20454e-09	1.92542e-06	3	35785107	F	II	MIR128-2	TSS1500	opensea	TSS1500-opensea
cg08507270	0.0426616	0.662378	0.619717	5.20646e-09	1.92542e-06	12	10961076	R	II	TAS2R8	TSS1500	opensea	TSS1500-opensea
cg20711828	0.310509	0.801641	0.491132	5.23981e-09	1.93602e-06	6	129204125	F	I	LAMA2	TSS200	opensea	TSS200-opensea
cg10426951	0.80671	0.16901	-0.6377	5.24982e-09	1.938e-06	1	54821910	F	II	SSBP3	Body	shore	Body-shore	chr1:54821990-54822333
cg18738220	0.0558181	0.609068	0.55325	5.25519e-09	1.93826e-06	4	115077178	F	II		IGR	opensea	IGR-opensea
cg07157893	0.0333419	0.502398	0.469056	5.26745e-09	1.94024e-06	4	164535548	F	II	MARCH1	TSS1500	opensea	TSS1500-opensea
cg02526439	0.585871	0.970515	0.384644	5.27428e-09	1.94024e-06	8	89053427	F	II	MMP16	3'UTR	opensea	3'UTR-opensea
cg15924121	0.131295	0.720598	0.589304	5.2764e-09	1.94024e-06	11	30929357	F	II		IGR	opensea	IGR-opensea
cg16127554	0.162298	0.740111	0.577813	5.27926e-09	1.94024e-06	14	45071625	R	II		IGR	opensea	IGR-opensea
cg22827707	0.406114	0.834369	0.428255	5.28917e-09	1.9408e-06	6	34100899	F	I	GRM4	1stExon	opensea	1stExon-opensea
cg16376373	0.520638	0.970064	0.449426	5.29012e-09	1.9408e-06	4	23268516	R	II		IGR	opensea	IGR-opensea
cg10263401	0.0140637	0.445647	0.431583	5.31637e-09	1.94712e-06	20	44441294	R	I	UBE2C	5'UTR	island	5'UTR-island	chr20:44440946-44441655
cg00992687	0.140111	0.640991	0.50088	5.31849e-09	1.94712e-06	5	54275155	R	II	ESM1	3'UTR	opensea	3'UTR-opensea
cg20263045	0.0378156	0.69336	0.655544	5.3214e-09	1.94712e-06	4	145655974	R	II	HHIP	Body	opensea	Body-opensea
cg18703951	0.0691197	0.780869	0.711749	5.32674e-09	1.94735e-06	6	88856120	F	II	CNR1	5'UTR	opensea	5'UTR-opensea
cg04528038	0.510351	0.0341321	-0.476219	5.34533e-09	1.95243e-06	16	21171097	F	II	TMEM159	5'UTR	shore	5'UTR-shore	chr16:21169810-21170278
cg01827202	0.190278	0.904973	0.714696	5.35861e-09	1.95244e-06	1	65876392	F	II	DNAJC6	Body	opensea	Body-opensea
cg18610616	0.0492271	0.894772	0.845544	5.36236e-09	1.95244e-06	10	68039681	R	II	CTNNA3	Body	opensea	Body-opensea
cg26796245	0.117485	0.829165	0.71168	5.37751e-09	1.95244e-06	4	113970820	F	I	ANK2	5'UTR	opensea	5'UTR-opensea
cg16127845	0.0585689	0.65688	0.598312	5.38111e-09	1.95244e-06	7	1126423	F	II	GPER	TSS200	shore	TSS200-shore	chr7:1126578-1126910
cg14463292	0.734831	0.354272	-0.380558	5.3875e-09	1.95244e-06	3	192289252	R	I	FGF12	Body	opensea	Body-opensea
cg13577505	0.0145473	0.415589	0.401042	5.38753e-09	1.95244e-06	22	50706248	F	I	MAPK11	Body	island	Body-island	chr22:50705406-50706553
cg12335116	0.51341	0.932155	0.418745	5.40115e-09	1.95244e-06	3	114392010	R	II	ZBTB20	5'UTR	opensea	5'UTR-opensea
cg26541248	0.0602199	0.903241	0.843021	5.40549e-09	1.95244e-06	7	121936570	F	II		IGR	shelf	IGR-shelf	chr7:121940006-121940648
cg14628993	0.201253	0.889914	0.688661	5.4077e-09	1.95244e-06	9	17591842	F	II	SH3GL2	Body	opensea	Body-opensea
cg13336642	0.116027	0.867481	0.751455	5.40928e-09	1.95244e-06	10	135171337	F	I	C10orf125	Body	island	Body-island	chr10:135170645-135171954
cg17223809	0.359849	0.789788	0.429939	5.40942e-09	1.95244e-06	1	86620676	R	II	COL24A1	Body	shore	Body-shore	chr1:86621278-86622871
cg11872970	0.462102	0.917867	0.455765	5.41026e-09	1.95244e-06	4	125571757	R	I		IGR	opensea	IGR-opensea
cg18849160	0.686294	0.959601	0.273307	5.41154e-09	1.95244e-06	10	66810864	R	II		IGR	shelf	IGR-shelf	chr10:66813635-66814061
cg01700358	0.253057	0.733791	0.480734	5.41448e-09	1.95244e-06	7	121787774	F	II		IGR	shelf	IGR-shelf	chr7:121783946-121784663
cg07601093	0.0423459	0.681246	0.6389	5.4241e-09	1.95244e-06	7	113792907	R	II		IGR	opensea	IGR-opensea
cg23112423	0.0318561	0.507092	0.475236	5.4284e-09	1.95244e-06	7	10516354	F	I		IGR	opensea	IGR-opensea
cg21536042	0.203483	0.890868	0.687385	5.42937e-09	1.95244e-06	8	101170031	F	I	SPAG1	TSS1500	shore	TSS1500-shore	chr8:101170161-101170827
cg15910208	0.482122	0.929136	0.447014	5.42998e-09	1.95244e-06	19	51522588	R	II	KLK10	5'UTR	island	5'UTR-island	chr19:51522004-51522803
cg18612204	0.0162012	0.346731	0.33053	5.43991e-09	1.95268e-06	15	65204146	R	I	ANKDD1A	1stExon	island	1stExon-island	chr15:65203730-65204392
cg01681847	0.0959229	0.706859	0.610936	5.4517e-09	1.95268e-06	11	43605269	F	II		IGR	shelf	IGR-shelf	chr11:43600712-43601409
cg19894076	0.13291	0.581474	0.448564	5.45296e-09	1.95268e-06	12	101187957	R	II	ANO4	TSS1500	opensea	TSS1500-opensea
cg02296478	0.393269	0.799208	0.405939	5.45385e-09	1.95268e-06	4	114213574	F	II	ANK2	Body	opensea	Body-opensea
cg23286609	0.0559301	0.502798	0.446867	5.45416e-09	1.95268e-06	18	32289474	R	II	DTNA	5'UTR	opensea	5'UTR-opensea
cg06631184	0.285287	0.888459	0.603172	5.47862e-09	1.95975e-06	1	86534132	F	II	COL24A1	Body	opensea	Body-opensea
cg18348337	0.224433	0.781617	0.557184	5.49363e-09	1.96343e-06	5	112630041	F	II	MCC	1stExon	shore	1stExon-shore	chr5:112630219-112630624
cg26356061	0.118286	0.895546	0.77726	5.50376e-09	1.96415e-06	19	58446960	R	II	ZNF418	TSS1500	shore	TSS1500-shore	chr19:58446336-58446800
cg05885137	0.33279	0.964874	0.632084	5.50511e-09	1.96415e-06	7	41737646	R	II	LOC285954	Body	opensea	Body-opensea
cg16041550	0.637483	0.965816	0.328333	5.51023e-09	1.96429e-06	19	47633739	R	II	SAE1	TSS1500	shore	TSS1500-shore	chr19:47633911-47634364
cg08375941	0.0636631	0.637724	0.574061	5.54016e-09	1.97327e-06	3	98250382	R	II	GPR15	TSS1500	opensea	TSS1500-opensea
cg22506801	0.0253362	0.496753	0.471417	5.55847e-09	1.97765e-06	4	94304388	F	II	GRID2	Body	opensea	Body-opensea
cg01015062	0.403875	0.916246	0.512371	5.562e-09	1.97765e-06	21	26978951	F	II	MRPL39	Body	shore	Body-shore	chr21:26979577-26980252
cg07097538	0.15625	0.819451	0.663201	5.58373e-09	1.98368e-06	11	92539268	F	II	FAT3	Body	opensea	Body-opensea
cg23084951	0.622398	0.896246	0.273848	5.61199e-09	1.98895e-06	6	28304088	F	II	ZNF323	1stExon	opensea	1stExon-opensea
cg07560446	0.290124	0.759482	0.469358	5.61218e-09	1.98895e-06	7	37888565	R	I	TXNDC3	5'UTR	opensea	5'UTR-opensea
cg24178500	0.172098	0.564236	0.392139	5.61294e-09	1.98895e-06	20	43538586	R	II	PABPC1L	TSS200	shore	TSS200-shore	chr20:43538616-43539060
cg14085012	0.0519221	0.474282	0.42236	5.62655e-09	1.99208e-06	7	38468985	R	II	AMPH	Body	opensea	Body-opensea
cg13439596	0.256985	0.944269	0.687283	5.63188e-09	1.99226e-06	1	17746491	R	I	RCC2	Body	island	Body-island	chr1:17746200-17746547
cg13969001	0.329862	0.966264	0.636402	5.64954e-09	1.99587e-06	1	18958084	R	I	PAX7	5'UTR	island	5'UTR-island	chr1:18956895-18959829
cg22657780	0.0350681	0.534494	0.499426	5.65167e-09	1.99587e-06	2	180725907	R	I	ZNF385B	1stExon	island	1stExon-island	chr2:180725717-180726465
cg00398268	0.822058	0.502328	-0.31973	5.68319e-09	2.00384e-06	18	47017166	R	II	RPL17	Body	shore	Body-shore	chr18:47018434-47018948
cg07583848	0.0064759	0.287393	0.280917	5.6839e-09	2.00384e-06	2	108779984	F	II		IGR	opensea	IGR-opensea
cg26989103	0.0258441	0.650625	0.624781	5.69059e-09	2.0045e-06	8	110099582	F	II	TRHR	TSS200	opensea	TSS200-opensea
cg11067412	0.453801	0.75582	0.302018	5.70166e-09	2.00669e-06	2	128402294	F	II	LIMS2	Body	opensea	Body-opensea
cg21418104	0.198648	0.617516	0.418867	5.72107e-09	2.01105e-06	8	1276961	R	I		IGR	opensea	IGR-opensea
cg07825681	0.421213	0.928668	0.507455	5.72373e-09	2.01105e-06	1	95975755	F	I		IGR	opensea	IGR-opensea
cg21641834	0.53457	0.942408	0.407838	5.75234e-09	2.01599e-06	6	5068684	R	II		IGR	opensea	IGR-opensea
cg10143823	0.223584	0.83464	0.611056	5.75581e-09	2.01599e-06	14	28192481	R	II		IGR	opensea	IGR-opensea
cg08623277	0.470627	0.950573	0.479946	5.76646e-09	2.01599e-06	2	206004876	F	II	PARD3B	Body	opensea	Body-opensea
cg09131511	0.118277	0.622787	0.504511	5.76966e-09	2.01599e-06	2	163089214	F	II	FAP	Body	opensea	Body-opensea
cg20565833	0.0395127	0.677061	0.637548	5.77276e-09	2.01599e-06	4	91137297	R	II	FAM190A	5'UTR	opensea	5'UTR-opensea
cg04765303	0.165174	0.577924	0.412751	5.7766e-09	2.01599e-06	11	132808797	F	II	OPCML	Body	shelf	Body-shelf	chr11:132812662-132813075
cg06883279	0.313337	0.907889	0.594553	5.77723e-09	2.01599e-06	1	172801651	F	II		IGR	opensea	IGR-opensea
cg11450750	0.23505	0.732462	0.497412	5.78778e-09	2.01599e-06	22	45064238	R	II	PRR5	TSS1500	island	TSS1500-island	chr22:45064159-45065092
cg21521117	0.375858	0.758813	0.382954	5.7899e-09	2.01599e-06	6	27247908	F	II		IGR	opensea	IGR-opensea
cg23508908	0.0992518	0.585749	0.486498	5.79506e-09	2.01599e-06	6	84771783	F	II	MRAP2	Body	opensea	Body-opensea
cg24177217	0.203791	0.706847	0.503056	5.7966e-09	2.01599e-06	6	29702053	R	II	LOC285830	Body	opensea	Body-opensea
cg26772116	0.464505	0.0890896	-0.375416	5.79804e-09	2.01599e-06	13	28016624	R	II	MTIF3	5'UTR	opensea	5'UTR-opensea
cg00813999	0.093742	0.544333	0.450591	5.80089e-09	2.01599e-06	X	77582839	R	II	CYSLTR1	5'UTR	opensea	5'UTR-opensea
cg07246873	0.653799	0.953026	0.299227	5.81081e-09	2.01706e-06	16	20702422	R	II	ACSM1	1stExon	opensea	1stExon-opensea
cg09798536	0.0507381	0.412484	0.361746	5.81434e-09	2.01706e-06	6	28457348	F	II		IGR	shore	IGR-shore	chr6:28457568-28457926
cg25363091	0.0322051	0.933176	0.900971	5.81853e-09	2.01706e-06	3	1546867	R	II		IGR	opensea	IGR-opensea
cg04136173	0.0648578	0.441975	0.377117	5.8366e-09	2.02163e-06	3	38065951	F	I	PLCD1	Body	island	Body-island	chr3:38065743-38066822
cg23985420	0.0273654	0.454628	0.427263	5.86409e-09	2.02915e-06	2	220199310	F	II	RESP18	TSS1500	shelf	TSS1500-shelf	chr2:220196431-220196768
cg05970777	0.794334	0.268512	-0.525823	5.86807e-09	2.02915e-06	16	34490033	F	I		IGR	opensea	IGR-opensea
cg02789362	0.200226	0.743221	0.542995	5.88152e-09	2.03211e-06	6	151937260	F	II	C6orf97	Body	opensea	Body-opensea
cg08936411	0.10939	0.813476	0.704086	5.90684e-09	2.03767e-06	4	94054310	R	I	GRID2	Body	opensea	Body-opensea
cg12422844	0.652856	0.0638778	-0.588979	5.90742e-09	2.03767e-06	4	8201125	R	II	SH3TC1	1stExon	opensea	1stExon-opensea
cg26804411	0.0352944	0.52809	0.492795	5.91377e-09	2.03816e-06	15	48493739	F	II	CTXN2	Body	opensea	Body-opensea
cg17769229	0.119264	0.787664	0.668401	5.92301e-09	2.03887e-06	10	83639690	F	II	NRG3	Body	shelf	Body-shelf	chr10:83633820-83635729
cg09747169	0.20278	0.814855	0.612075	5.92563e-09	2.03887e-06	4	190941752	R	I		IGR	shore	IGR-shore	chr4:190942734-190944898
cg05850716	0.17964	0.690322	0.510682	5.94062e-09	2.04234e-06	14	79220477	F	II	NRXN3	Body	opensea	Body-opensea
cg01919939	0.0528965	0.663214	0.610317	5.95601e-09	2.04591e-06	15	35990007	F	I		IGR	opensea	IGR-opensea
cg05740582	0.0162542	0.391741	0.375487	5.96464e-09	2.04591e-06	8	133573933	F	II	HPYR1	TSS1500	opensea	TSS1500-opensea
cg02595061	0.0583422	0.549803	0.491461	5.96588e-09	2.04591e-06	11	31388387	F	II	DCDC1	5'UTR	shelf	5'UTR-shelf	chr11:31391087-31391498
cg16939391	0.139487	0.609482	0.469995	5.97073e-09	2.04591e-06	10	90420117	R	II		IGR	opensea	IGR-opensea
cg26557658	0.468633	0.905103	0.436469	5.99068e-09	2.05105e-06	1	20878787	F	II	FAM43B	TSS200	shore	TSS200-shore	chr1:20878894-20880592
cg04713951	0.045695	0.414393	0.368698	5.99931e-09	2.05133e-06	22	38966166	R	I	DMC1	1stExon	island	1stExon-island	chr22:38965733-38966196
cg06277481	0.0284139	0.412781	0.384367	6.00135e-09	2.05133e-06	19	8408146	F	II	KANK3	TSS200	island	TSS200-island	chr19:8407674-8408338
cg12237269	0.576371	0.883447	0.307076	6.01734e-09	2.0551e-06	11	107582734	R	II	SLN	5'UTR	opensea	5'UTR-opensea
cg26961166	0.0358844	0.57161	0.535725	6.03541e-09	2.05727e-06	8	73687160	F	II	KCNB2	Body	opensea	Body-opensea
cg11155222	0.401228	0.947025	0.545798	6.03691e-09	2.05727e-06	6	128602411	R	II	PTPRK	Body	opensea	Body-opensea
cg01536011	0.664059	0.978526	0.314468	6.03856e-09	2.05727e-06	8	101170577	R	I	SPAG1	5'UTR	island	5'UTR-island	chr8:101170161-101170827
cg27227742	0.643573	0.95117	0.307597	6.05963e-09	2.05954e-06	20	43935291	R	I	MATN4	5'UTR	island	5'UTR-island	chr20:43935199-43935633
cg08584627	0.0140451	0.53664	0.522595	6.06465e-09	2.05954e-06	2	98703355	R	II	VWA3B	TSS1500	island	TSS1500-island	chr2:98703354-98703889
cg23416952	0.24873	0.928355	0.679625	6.06809e-09	2.05954e-06	3	152235343	F	II		IGR	opensea	IGR-opensea
cg01605366	0.00545488	0.498882	0.493428	6.07434e-09	2.05954e-06	11	106255565	R	II		IGR	opensea	IGR-opensea
cg09646392	0.151608	0.576929	0.425321	6.07464e-09	2.05954e-06	13	108921052	F	II	TNFSF13B	TSS1500	opensea	TSS1500-opensea
cg25675673	0.527667	0.960155	0.432487	6.07499e-09	2.05954e-06	6	88617150	F	II		IGR	opensea	IGR-opensea
cg11514698	0.537526	0.0956288	-0.441898	6.08711e-09	2.06197e-06	7	108095912	R	II	NRCAM	5'UTR	island	5'UTR-island	chr7:108095401-108097206
cg08024174	0.4366	0.933181	0.496582	6.09967e-09	2.06332e-06	12	68383010	F	II		IGR	opensea	IGR-opensea
cg05104897	0.0943298	0.612384	0.518054	6.10564e-09	2.06332e-06	4	120127485	R	II		IGR	opensea	IGR-opensea
cg26883840	0.62463	0.931203	0.306574	6.10599e-09	2.06332e-06	8	36942104	F	I		IGR	opensea	IGR-opensea
cg04135498	0.029314	0.51884	0.489526	6.11367e-09	2.06423e-06	3	120628544	F	II	STXBP5L	Body	shore	Body-shore	chr3:120626880-120627579
cg26660461	0.155607	0.635616	0.480009	6.13511e-09	2.06762e-06	1	95155557	F	II		IGR	opensea	IGR-opensea
cg23157239	0.14278	0.618932	0.476152	6.14185e-09	2.06762e-06	14	36684553	R	II		IGR	opensea	IGR-opensea
cg21156620	0.236469	0.908654	0.672185	6.14222e-09	2.06762e-06	12	10958919	R	II	TAS2R8	1stExon	opensea	1stExon-opensea
cg01200585	0.306959	0.0210006	-0.285959	6.14361e-09	2.06762e-06	1	228362443	R	II	C1orf69	Body	island	Body-island	chr1:228362442-228362691
cg25911245	0.0900562	0.700795	0.610739	6.15559e-09	2.06997e-06	6	143832390	R	II	FUCA2	Body	island	Body-island	chr6:143832389-143832943
cg17905462	0.137281	0.58989	0.452609	6.17581e-09	2.07509e-06	10	92153495	R	II		IGR	opensea	IGR-opensea
cg22118524	0.318871	0.720276	0.401405	6.18627e-09	2.07693e-06	1	217311547	F	II	ESRRG	TSS1500	island	TSS1500-island	chr1:217311467-217311773
cg25218716	0.540416	0.0590576	-0.481359	6.19653e-09	2.07721e-06	20	22565228	R	I	FOXA2	5'UTR	island	5'UTR-island	chr20:22562736-22566104
cg23140965	0.345415	0.923626	0.578211	6.19712e-09	2.07721e-06	3	1134005	R	II	CNTN6	TSS1500	opensea	TSS1500-opensea
cg00892567	0.565043	0.947479	0.382436	6.22046e-09	2.08335e-06	20	56323934	R	II		IGR	shore	IGR-shore	chr20:56323973-56324254
cg04444969	0.633217	0.925539	0.292322	6.23761e-09	2.08576e-06	5	53750818	F	II	HSPB3	TSS1500	opensea	TSS1500-opensea
cg00709652	0.00887618	0.335071	0.326195	6.25995e-09	2.08576e-06	3	100673784	R	II	ABI3BP	Body	opensea	Body-opensea
cg02929209	0.347949	0.684997	0.337048	6.26501e-09	2.08576e-06	4	53588595	R	I		IGR	island	IGR-island	chr4:53588189-53588735
cg21834204	0.746561	0.325606	-0.420955	6.26779e-09	2.08576e-06	12	107381471	R	II	MTERFD3	TSS1500	shore	TSS1500-shore	chr12:107380558-107381076
cg25912827	0.0347978	0.679289	0.644492	6.2817e-09	2.08576e-06	2	162930805	R	I	DPP4	1stExon	island	1stExon-island	chr2:162930233-162930879
cg26156321	0.452286	0.922726	0.470441	6.28247e-09	2.08576e-06	1	88921473	R	II		IGR	opensea	IGR-opensea
cg19938149	0.0143577	0.318713	0.304355	6.28888e-09	2.08576e-06	1	215993110	R	II	USH2A	Body	opensea	Body-opensea
cg12901917	0.0657108	0.758961	0.69325	6.2929e-09	2.08576e-06	12	116196207	F	II		IGR	opensea	IGR-opensea
cg10038446	0.252395	0.953575	0.70118	6.29431e-09	2.08576e-06	20	14307665	R	II	FLRT3	Body	opensea	Body-opensea
cg02692052	0.0265407	0.322572	0.296031	6.30093e-09	2.08576e-06	8	23082876	R	II	TNFRSF10A	TSS200	island	TSS200-island	chr8:23081956-23082975
cg19159365	0.527683	0.922014	0.39433	6.30718e-09	2.08576e-06	1	67218505	R	II	TCTEX1D1	5'UTR	shore	5'UTR-shore	chr1:67218079-67218293
cg19484328	0.235358	0.861845	0.626487	6.30788e-09	2.08576e-06	2	222342867	F	II	EPHA4	Body	opensea	Body-opensea
cg13888662	0.439279	0.931332	0.492053	6.30967e-09	2.08576e-06	2	150704633	R	II		IGR	opensea	IGR-opensea
cg21265702	0.275966	0.831382	0.555417	6.31325e-09	2.08576e-06	6	152201605	F	II	ESR1	Body	opensea	Body-opensea
cg21780859	0.250963	0.681513	0.430549	6.31656e-09	2.08576e-06	13	30002907	F	I	MTUS2	1stExon	opensea	1stExon-opensea
cg10342899	0.116389	0.860406	0.744017	6.31717e-09	2.08576e-06	10	102822249	R	I	KAZALD1	5'UTR	island	5'UTR-island	chr10:102820488-102822874
cg03055440	0.0791329	0.792013	0.71288	6.31797e-09	2.08576e-06	11	59950405	F	II	MS4A6A	5'UTR	opensea	5'UTR-opensea
cg25159668	0.211252	0.638718	0.427466	6.32146e-09	2.08576e-06	3	151450877	F	II	AADACL2	TSS1500	opensea	TSS1500-opensea
cg27098807	0.0945571	0.584533	0.489976	6.32306e-09	2.08576e-06	5	176883647	R	II	DBN1	3'UTR	shore	3'UTR-shore	chr5:176881221-176883117
cg21042179	0.0542563	0.469691	0.415435	6.33393e-09	2.08736e-06	14	58329331	R	II		IGR	shelf	IGR-shelf	chr14:58331676-58333121
cg25032547	0.252426	0.80886	0.556434	6.35104e-09	2.08736e-06	Y	14773536	R	I	TTTY15	TSS1500	opensea	TSS1500-opensea
cg16497293	0.283654	0.795784	0.51213	6.35262e-09	2.08736e-06	16	15596082	F	II	C16orf45	TSS200	opensea	TSS200-opensea
cg26912861	0.122856	0.68314	0.560284	6.35912e-09	2.08736e-06	X	23354664	R	II	PTCHD1	Body	shore	Body-shore	chrX:23351142-23353639
cg05086944	0.01359	0.567038	0.553448	6.36413e-09	2.08736e-06	4	43149680	F	II		IGR	opensea	IGR-opensea
cg21547859	0.118667	0.782213	0.663546	6.36893e-09	2.08736e-06	14	51566480	R	II		IGR	shelf	IGR-shelf	chr14:51560116-51562487
cg12076350	0.242744	0.664872	0.422128	6.36899e-09	2.08736e-06	6	31275791	F	II		IGR	shore	IGR-shore	chr6:31276241-31276526
cg18824446	0.095809	0.473882	0.378073	6.37489e-09	2.08736e-06	15	89154058	R	II	MIR7-2	TSS1500	opensea	TSS1500-opensea
cg10540680	0.238657	0.856061	0.617404	6.38107e-09	2.08736e-06	3	110510470	R	II		IGR	opensea	IGR-opensea
cg02131870	0.180324	0.830794	0.650471	6.38252e-09	2.08736e-06	7	101585659	R	II	CUX1	Body	opensea	Body-opensea
cg08317373	0.330048	0.921367	0.591319	6.38782e-09	2.08736e-06	14	65006943	R	II	HSPA2	TSS1500	island	TSS1500-island	chr14:65006874-65009197
cg03644587	0.485607	0.936385	0.450778	6.38833e-09	2.08736e-06	6	32071499	R	II	TNXB	5'UTR	opensea	5'UTR-opensea
cg22975816	0.628721	0.972553	0.343832	6.39326e-09	2.08736e-06	8	118923048	R	II	EXT1	Body	opensea	Body-opensea
cg22488081	0.441824	0.944983	0.503159	6.42003e-09	2.09385e-06	4	125336414	F	II		IGR	opensea	IGR-opensea
cg22627750	0.160967	0.709917	0.54895	6.42323e-09	2.09385e-06	X	50216175	F	II		IGR	shore	IGR-shore	chrX:50214459-50214677
cg23125608	0.0367781	0.417514	0.380736	6.45578e-09	2.10281e-06	5	132165899	R	I		IGR	island	IGR-island	chr5:132165472-132166679
cg07598580	0.407999	0.806727	0.398729	6.47007e-09	2.10581e-06	1	86620525	F	II	COL24A1	Body	shore	Body-shore	chr1:86621278-86622871
cg04848555	0.197888	0.713823	0.515935	6.47923e-09	2.10714e-06	14	53975804	F	I		IGR	opensea	IGR-opensea
cg22458780	0.203523	0.845375	0.641852	6.48746e-09	2.10817e-06	5	112721740	R	II	MCC	Body	opensea	Body-opensea
cg12629515	0.0572064	0.716973	0.659766	6.49352e-09	2.10849e-06	6	27859811	R	II	HIST1H3J	TSS1500	shore	TSS1500-shore	chr6:27860653-27860918
cg06659727	0.761284	0.253735	-0.507549	6.50619e-09	2.11095e-06	13	110959428	F	I	COL4A2	TSS1500	island	TSS1500-island	chr13:110958891-110960590
cg04796189	0.552268	0.933408	0.38114	6.53413e-09	2.11803e-06	4	94750047	F	II	ATOH1	TSS200	island	TSS200-island	chr4:94749495-94750998
cg05309760	0.581528	0.941019	0.359491	6.53877e-09	2.11803e-06	6	152501942	F	II	SYNE1	Body	opensea	Body-opensea
cg00282244	0.580639	0.0982775	-0.482362	6.546e-09	2.11803e-06	7	100876136	F	II	CLDN15	Body	island	Body-island	chr7:100875555-100876212
cg08161617	0.293483	0.914824	0.621341	6.54841e-09	2.11803e-06	14	65006777	R	I	HSPA2	TSS1500	shore	TSS1500-shore	chr14:65006874-65009197
cg06772742	0.0117725	0.431506	0.419734	6.55853e-09	2.11966e-06	1	177980492	R	II		IGR	opensea	IGR-opensea
cg04480313	0.453914	0.848185	0.394271	6.56454e-09	2.11995e-06	6	29455322	R	II	MAS1L	1stExon	opensea	1stExon-opensea
cg11158057	0.550986	0.0272355	-0.52375	6.57903e-09	2.12298e-06	1	239549798	R	I		IGR	shore	IGR-shore	chr1:239550108-239551339
cg15185717	0.0264673	0.541768	0.515301	6.58678e-09	2.12383e-06	10	75118639	F	I	TTC18	TSS200	island	TSS200-island	chr10:75118205-75118679
cg18947801	0.0577632	0.598578	0.540815	6.62295e-09	2.13127e-06	1	99729769	R	II	LPPR4	TSS200	shore	TSS200-shore	chr1:99729982-99730335
cg13433687	0.0313103	0.445327	0.414017	6.62318e-09	2.13127e-06	9	26293669	F	II		IGR	opensea	IGR-opensea
cg06190082	0.216468	0.713123	0.496655	6.62799e-09	2.13127e-06	1	38255642	F	II		IGR	shelf	IGR-shelf	chr1:38259095-38260427
cg23892924	0.409873	0.916709	0.506836	6.63544e-09	2.13127e-06	2	46909601	R	II		IGR	opensea	IGR-opensea
cg16480803	0.113124	0.735051	0.621927	6.64149e-09	2.13127e-06	7	38470088	R	II	AMPH	Body	opensea	Body-opensea
cg03012452	0.0589164	0.522444	0.463528	6.6456e-09	2.13127e-06	6	12754496	F	II	PHACTR1	Body	shelf	Body-shelf	chr6:12749877-12750499
cg20521035	0.0546805	0.419094	0.364414	6.64579e-09	2.13127e-06	X	10645846	R	II	MID1	TSS200	opensea	TSS200-opensea
cg22567315	0.563178	0.860394	0.297216	6.65245e-09	2.13145e-06	7	119604878	R	II		IGR	opensea	IGR-opensea
cg17403817	0.366692	0.927936	0.561244	6.65868e-09	2.13145e-06	6	118480809	F	II	SLC35F1	Body	opensea	Body-opensea
cg08132072	0.275381	0.705247	0.429866	6.66506e-09	2.13145e-06	12	98614401	F	II		IGR	opensea	IGR-opensea
cg05269432	0.107187	0.715815	0.608628	6.67174e-09	2.13145e-06	3	118663470	R	II	IGSF11	Body	opensea	Body-opensea
cg03122532	0.0776155	0.37537	0.297754	6.672e-09	2.13145e-06	21	39644216	R	II	KCNJ15	5'UTR	opensea	5'UTR-opensea
cg14363114	0.273592	0.519228	0.245637	6.68949e-09	2.13472e-06	7	65670841	F	I	TPST1	5'UTR	island	5'UTR-island	chr7:65669965-65670945
cg00743354	0.135393	0.743871	0.608478	6.69252e-09	2.13472e-06	2	137935851	F	II	THSD7B	Body	opensea	Body-opensea
cg26857370	0.862311	0.357154	-0.505157	6.70344e-09	2.13494e-06	16	34442283	F	II		IGR	island	IGR-island	chr16:34441786-34442374
cg09279240	0.0436551	0.58908	0.545424	6.7035e-09	2.13494e-06	2	180726252	F	I	ZNF385B	TSS200	island	TSS200-island	chr2:180725717-180726465
cg00061678	0.0280756	0.679055	0.65098	6.70954e-09	2.13523e-06	1	170776719	R	II		IGR	opensea	IGR-opensea
cg23246828	0.188808	0.589786	0.400978	6.72505e-09	2.13614e-06	4	114130717	R	II	ANK2	Body	opensea	Body-opensea
cg24180975	0.0471056	0.82276	0.775655	6.72626e-09	2.13614e-06	6	53883752	R	II	C6orf142	5'UTR	opensea	5'UTR-opensea
cg18155464	0.384685	0.761608	0.376922	6.72784e-09	2.13614e-06	3	27696109	F	II		IGR	opensea	IGR-opensea
cg12905673	0.303331	0.948851	0.64552	6.73515e-09	2.13683e-06	5	147160551	R	II	JAKMIP2	5'UTR	opensea	5'UTR-opensea
cg08084692	0.102449	0.652199	0.54975	6.75954e-09	2.1419e-06	6	143832933	F	I	FUCA2	TSS200	island	TSS200-island	chr6:143832389-143832943
cg02252000	0.0580086	0.479472	0.421463	6.7649e-09	2.1419e-06	7	130792943	R	II	FLJ43663	TSS1500	shore	TSS1500-shore	chr7:130794689-130795032
cg07568588	0.208024	0.944238	0.736214	6.76661e-09	2.1419e-06	1	88338001	F	II		IGR	opensea	IGR-opensea
cg14040633	0.195936	0.886318	0.690383	6.79558e-09	2.14943e-06	17	73996331	F	II	CDK3	TSS1500	opensea	TSS1500-opensea
cg01832005	0.915565	0.531838	-0.383727	6.80645e-09	2.15123e-06	3	62304779	R	II	C3orf14	TSS1500	island	TSS1500-island	chr3:62304514-62304780
cg11425254	0.0379268	0.548296	0.510369	6.84917e-09	2.16309e-06	11	105893021	F	II	KIAA1826	TSS200	shore	TSS200-shore	chr11:105892725-105892952
cg14284174	0.286861	0.956613	0.669753	6.85965e-09	2.16475e-06	14	66953088	F	II	C14orf53	TSS200	opensea	TSS200-opensea
cg14184164	0.125339	0.903362	0.778023	6.87039e-09	2.16615e-06	9	30688981	R	I		IGR	opensea	IGR-opensea
cg27304565	0.0455352	0.491084	0.445549	6.8795e-09	2.16615e-06	7	153287752	R	II		IGR	opensea	IGR-opensea
cg17191462	0.0451605	0.602022	0.556862	6.87973e-09	2.16615e-06	6	50690975	R	II	TFAP2D	Body	shore	Body-shore	chr6:50692149-50692375
cg24466229	0.0295509	0.367117	0.337566	6.88508e-09	2.16619e-06	8	32618341	R	II	NRG1	Body	opensea	Body-opensea
cg19696227	0.383904	0.922598	0.538694	6.89967e-09	2.16626e-06	6	152689441	R	II	SYNE1	Body	opensea	Body-opensea
cg15150652	0.0864599	0.790328	0.703868	6.90652e-09	2.16626e-06	5	82637778	F	II	XRCC4	Body	opensea	Body-opensea
cg13847437	0.210231	0.651851	0.44162	6.90734e-09	2.16626e-06	9	112868429	F	II	AKAP2	Body	opensea	Body-opensea
cg19717586	0.261727	0.673477	0.41175	6.91169e-09	2.16626e-06	11	131781257	F	I	NTM	1stExon	island	1stExon-island	chr11:131780328-131781532
cg17164827	0.412508	0.920556	0.508048	6.91632e-09	2.16626e-06	3	114036631	R	I	MIR568	TSS1500	opensea	TSS1500-opensea
cg27005179	0.613737	0.0584554	-0.555282	6.92363e-09	2.16626e-06	17	37856786	R	II	ERBB2	5'UTR	island	5'UTR-island	chr17:37856448-37856891
cg16818372	0.182672	0.789489	0.606817	6.92423e-09	2.16626e-06	17	46270817	F	II	SKAP1	Body	opensea	Body-opensea
cg01351300	0.193921	0.825534	0.631612	6.92822e-09	2.16626e-06	4	114873079	R	II	ARSJ	Body	opensea	Body-opensea
cg21181391	0.162217	0.757385	0.595169	6.93485e-09	2.16626e-06	8	88886411	R	II	DCAF4L2	TSS200	island	TSS200-island	chr8:88886171-88886445
cg01923692	0.553093	0.941612	0.388519	6.93747e-09	2.16626e-06	16	204949	F	II		IGR	shore	IGR-shore	chr16:203753-204866
cg02564302	0.325506	0.937176	0.61167	6.94865e-09	2.16714e-06	3	98612083	R	II	DCBLD2	Body	opensea	Body-opensea
cg01717194	0.248416	0.722093	0.473677	6.95261e-09	2.16714e-06	13	39543257	F	II	STOML3	Body	opensea	Body-opensea
cg20950529	0.31522	0.948114	0.632894	6.95875e-09	2.16714e-06	14	54677357	R	II		IGR	opensea	IGR-opensea
cg03772567	0.32794	0.0723002	-0.25564	6.96114e-09	2.16714e-06	1	55676815	F	II	USP24	Body	shelf	Body-shelf	chr1:55680465-55681708
cg01496759	0.566266	0.947052	0.380786	7.00452e-09	2.17901e-06	14	44224266	R	II		IGR	opensea	IGR-opensea
cg08946713	0.815111	0.191	-0.624112	7.02802e-09	2.18138e-06	2	191844998	F	II	STAT1	Body	opensea	Body-opensea
cg13287247	0.0434201	0.504099	0.460679	7.03302e-09	2.18138e-06	3	112359534	R	II	CCDC80	5'UTR	opensea	5'UTR-opensea
cg15509584	0.0591898	0.575708	0.516518	7.03958e-09	2.18138e-06	9	103174143	F	II		IGR	island	IGR-island	chr9:103173889-103174153
cg06728232	0.246025	0.534586	0.288561	7.05432e-09	2.18138e-06	3	172858390	R	II	SPATA16	5'UTR	opensea	5'UTR-opensea
cg15882726	0.441244	0.918003	0.476759	7.05807e-09	2.18138e-06	4	114293805	R	II	ANK2	Body	opensea	Body-opensea
cg26207201	0.467928	0.834074	0.366145	7.06015e-09	2.18138e-06	10	104629179	R	I	AS3MT	TSS200	island	TSS200-island	chr10:104629038-104629479
cg04837783	0.254226	0.698423	0.444198	7.06223e-09	2.18138e-06	10	60897986	R	II		IGR	opensea	IGR-opensea
cg08855729	0.423128	0.934338	0.511211	7.07667e-09	2.18138e-06	12	14927099	R	I	H2AFJ	TSS200	shore	TSS200-shore	chr12:14927291-14928023
cg24893844	0.309538	0.653525	0.343988	7.07747e-09	2.18138e-06	6	32811694	R	I	PSMB8	Body	island	Body-island	chr6:32811494-32811839
cg14230397	0.0244976	0.535304	0.510807	7.08773e-09	2.18138e-06	17	46799986	R	II	PRAC	TSS200	shore	TSS200-shore	chr17:46800533-46800746
cg25629773	0.165115	0.774598	0.609483	7.08816e-09	2.18138e-06	6	117199067	F	II	RFX6	Body	shore	Body-shore	chr6:117198089-117198705
cg24915620	0.0411237	0.536282	0.495159	7.09107e-09	2.18138e-06	6	128903377	R	II		IGR	shore	IGR-shore	chr6:128901553-128901925
cg15128275	0.0690557	0.839434	0.770379	7.09383e-09	2.18138e-06	3	111916760	R	II	SLC9A10	Body	opensea	Body-opensea
cg26474014	0.284913	0.595073	0.31016	7.09588e-09	2.18138e-06	18	56897771	R	II	GRP	3'UTR	opensea	3'UTR-opensea
cg12099325	0.0695879	0.774182	0.704594	7.09898e-09	2.18138e-06	4	133045114	F	II		IGR	opensea	IGR-opensea
cg12269111	0.213476	0.635516	0.42204	7.10745e-09	2.18138e-06	2	168554345	F	II		IGR	opensea	IGR-opensea
cg16854986	0.56613	0.902581	0.336451	7.10889e-09	2.18138e-06	4	77872417	F	II	SEPT11	Body	shore	Body-shore	chr4:77869440-77872122
cg17965159	0.0792	0.401343	0.322143	7.11229e-09	2.18138e-06	12	25246439	R	II	LRMP	Body	opensea	Body-opensea
cg26111030	0.428028	0.0317119	-0.396316	7.11604e-09	2.18138e-06	17	37856378	F	I	ERBB2	5'UTR	shore	5'UTR-shore	chr17:37856448-37856891
cg20857228	0.294054	0.903847	0.609793	7.11718e-09	2.18138e-06	8	101170192	R	I	SPAG1	TSS1500	island	TSS1500-island	chr8:101170161-101170827
cg02151101	0.33062	0.816376	0.485755	7.12642e-09	2.1826e-06	4	53439190	R	II		IGR	opensea	IGR-opensea
cg08424981	0.0431204	0.435536	0.392416	7.14038e-09	2.18526e-06	11	5586092	R	II		IGR	opensea	IGR-opensea
cg13779451	0.0287431	0.643612	0.614869	7.14832e-09	2.18537e-06	2	59162656	F	II		IGR	opensea	IGR-opensea
cg06896919	0.17351	0.939726	0.766216	7.15976e-09	2.18537e-06	7	33574872	F	II	BBS9	Body	opensea	Body-opensea
cg00975270	0.079681	0.380706	0.301025	7.16335e-09	2.18537e-06	3	127174816	F	II		IGR	island	IGR-island	chr3:127174375-127174944
cg09230250	0.304042	0.759701	0.455659	7.16631e-09	2.18537e-06	11	112676851	F	II		IGR	opensea	IGR-opensea
cg26385897	0.245325	0.842657	0.597331	7.17395e-09	2.18537e-06	8	63662874	F	I	NKAIN3	Body	opensea	Body-opensea
cg20450058	0.127293	0.58926	0.461967	7.17737e-09	2.18537e-06	13	111152708	R	II	COL4A2	Body	opensea	Body-opensea
cg01180167	0.103179	0.819852	0.716672	7.1796e-09	2.18537e-06	11	84620643	R	II	DLG2	Body	opensea	Body-opensea
cg00448707	0.425497	0.813279	0.387783	7.18283e-09	2.18537e-06	1	68512928	F	I	DIRAS3	Body	island	Body-island	chr1:68512643-68513005
cg10292915	0.106897	0.63474	0.527844	7.20826e-09	2.19011e-06	11	6790768	F	II	OR2AG2	TSS1500	opensea	TSS1500-opensea
cg03092825	0.429261	0.951587	0.522327	7.2106e-09	2.19011e-06	2	58768112	F	II		IGR	opensea	IGR-opensea
cg20872937	0.353184	0.877206	0.524023	7.21422e-09	2.19011e-06	18	74961968	R	I	GALR1	TSS200	island	TSS200-island	chr18:74961556-74963822
cg00066854	0.404678	0.679515	0.274837	7.22323e-09	2.19079e-06	10	113987376	F	II		IGR	opensea	IGR-opensea
cg20046964	0.556808	0.880404	0.323595	7.23478e-09	2.19079e-06	17	45401156	F	I	C17orf57	TSS200	island	TSS200-island	chr17:45400874-45401440
cg21810379	0.0267357	0.342078	0.315343	7.2397e-09	2.19079e-06	4	114168914	R	II	ANK2	Body	opensea	Body-opensea
cg10785793	0.0894123	0.599555	0.510142	7.24196e-09	2.19079e-06	1	207392261	R	II		IGR	opensea	IGR-opensea
cg13531482	0.0868478	0.556237	0.469389	7.2443e-09	2.19079e-06	8	127381566	R	II		IGR	opensea	IGR-opensea
cg19904666	0.278426	0.913952	0.635527	7.24952e-09	2.19079e-06	5	11524895	R	II	CTNND2	Body	opensea	Body-opensea
cg27534534	0.595944	0.212919	-0.383026	7.26477e-09	2.19079e-06	6	139139712	F	II	ECT2L	Body	opensea	Body-opensea
cg19213955	0.649305	0.00780966	-0.641496	7.2681e-09	2.19079e-06	17	72427108	F	I	GPRC5C	TSS1500	island	TSS1500-island	chr17:72426783-72428977
cg20612286	0.188727	0.899425	0.710697	7.26919e-09	2.19079e-06	1	66457146	R	II	PDE4B	Body	opensea	Body-opensea
cg21794419	0.515672	0.852144	0.336472	7.27293e-09	2.19079e-06	3	182973032	F	II	MCF2L2	Body	shore	Body-shore	chr3:182971429-182972635
cg01170129	0.948471	0.566251	-0.38222	7.27929e-09	2.19079e-06	2	110448269	F	II		IGR	opensea	IGR-opensea
cg19085463	0.0203922	0.3397	0.319308	7.28339e-09	2.19079e-06	8	49834354	F	II	SNAI2	TSS1500	shore	TSS1500-shore	chr8:49835987-49836231
cg05299278	0.319572	0.724465	0.404893	7.28507e-09	2.19079e-06	17	33885742	F	II	SLFN14	TSS1500	opensea	TSS1500-opensea
cg08236351	0.258456	0.954076	0.69562	7.30799e-09	2.19131e-06	3	168763195	F	II		IGR	opensea	IGR-opensea
cg03504018	0.343653	0.757393	0.41374	7.30877e-09	2.19131e-06	8	61787436	R	II		IGR	opensea	IGR-opensea
cg22923154	0.103924	0.91531	0.811386	7.31564e-09	2.19131e-06	2	153266693	R	II	FMNL2	Body	opensea	Body-opensea
cg19949241	0.400584	0.896358	0.495774	7.31782e-09	2.19131e-06	4	114238881	F	II	ANK2	Body	opensea	Body-opensea
cg02311932	0.30362	0.0161811	-0.287439	7.31818e-09	2.19131e-06	6	17282853	F	II	RBM24	TSS200	shore	TSS200-shore	chr6:17280739-17282334
cg20791560	0.0228976	0.327397	0.304499	7.31845e-09	2.19131e-06	8	102139271	F	II		IGR	shore	IGR-shore	chr8:102138593-102139108
cg26034531	0.171411	0.752626	0.581215	7.35803e-09	2.20067e-06	1	99469577	R	II	LPPR5	Body	shore	Body-shore	chr1:99469932-99470968
cg00299603	0.334852	0.816281	0.481429	7.36257e-09	2.20067e-06	5	64494334	R	II	ADAMTS6	Body	opensea	Body-opensea
cg07184643	0.413531	0.758586	0.345055	7.36559e-09	2.20067e-06	1	233815158	F	II		IGR	opensea	IGR-opensea
cg16864198	0.585833	0.952924	0.367091	7.37502e-09	2.20072e-06	12	26340863	F	II		IGR	opensea	IGR-opensea
cg15530112	0.121005	0.787642	0.666637	7.37638e-09	2.20072e-06	14	53929908	F	II		IGR	opensea	IGR-opensea
cg03466032	0.0580614	0.855956	0.797895	7.39221e-09	2.20209e-06	17	39968802	R	II	FKBP10	TSS200	shore	TSS200-shore	chr17:39967407-39968604
cg27563328	0.0277207	0.513406	0.485685	7.39463e-09	2.20209e-06	7	33533728	F	II	BBS9	Body	opensea	Body-opensea
cg10133125	0.586587	0.90892	0.322334	7.39685e-09	2.20209e-06	14	50863783	F	II	CDKL1	TSS1500	shore	TSS1500-shore	chr14:50863088-50863563
cg03969906	0.0163665	0.607605	0.591239	7.42569e-09	2.20909e-06	6	26021768	F	I	HIST1H4A	TSS200	shore	TSS200-shore	chr6:26021957-26022193
cg21823733	0.172165	0.930793	0.758628	7.45236e-09	2.21544e-06	1	76782984	R	II	ST6GALNAC3	Body	opensea	Body-opensea
cg10472064	0.335748	0.653393	0.317644	7.46731e-09	2.21824e-06	3	50452888	F	II	CACNA2D2	Body	opensea	Body-opensea
cg03508390	0.50342	0.908394	0.404973	7.47439e-09	2.21824e-06	3	124120796	F	II	KALRN	Body	opensea	Body-opensea
cg18757242	0.371092	0.0190691	-0.352023	7.47782e-09	2.21824e-06	1	154301194	R	I	ATP8B2	Body	island	Body-island	chr1:154300975-154301528
cg00091146	0.231968	0.74726	0.515292	7.48436e-09	2.2186e-06	8	1050972	R	II		IGR	shore	IGR-shore	chr8:1051641-1051896
cg04541606	0.044791	0.592657	0.547866	7.49748e-09	2.22064e-06	14	58470836	F	II	C14orf37	3'UTR	opensea	3'UTR-opensea
cg08070200	0.483807	0.863861	0.380054	7.50487e-09	2.22064e-06	4	187572960	F	II	FAT1	Body	opensea	Body-opensea
cg27227156	0.393823	0.918587	0.524765	7.50914e-09	2.22064e-06	11	114430285	F	II	FAM55A	5'UTR	opensea	5'UTR-opensea
cg23981116	0.419362	0.893173	0.473811	7.51266e-09	2.22064e-06	5	167088724	F	II	ODZ2	Body	opensea	Body-opensea
cg09062595	0.824466	0.025796	-0.79867	7.53565e-09	2.22586e-06	2	151343818	R	II	RND3	Body	shore	Body-shore	chr2:151341742-151343191
cg14284907	0.0670203	0.500633	0.433613	7.54728e-09	2.2267e-06	8	57084138	F	II	PLAG1	5'UTR	opensea	5'UTR-opensea
cg18187581	0.247311	0.603246	0.355935	7.54922e-09	2.2267e-06	7	121955310	R	II		IGR	shore	IGR-shore	chr7:121956543-121957341
cg16747973	0.0489215	0.565666	0.516745	7.56771e-09	2.22999e-06	4	155533784	R	II	FGG	5'UTR	opensea	5'UTR-opensea
cg14848783	0.374333	0.892999	0.518666	7.57143e-09	2.22999e-06	11	92600066	R	I	FAT3	Body	island	Body-island	chr11:92599941-92600345
cg05032607	0.367368	0.944897	0.577529	7.5827e-09	2.22999e-06	7	122587034	F	II		IGR	opensea	IGR-opensea
cg00330170	0.429176	0.917549	0.488373	7.5856e-09	2.22999e-06	19	42830596	F	II	MEGF8	Body	island	Body-island	chr19:42829555-42830597
cg05396178	0.0282817	0.776368	0.748087	7.58927e-09	2.22999e-06	6	27833129	R	II	HIST1H2AL	1stExon	island	1stExon-island	chr6:27833120-27833406
cg11287660	0.362714	0.936509	0.573795	7.59261e-09	2.22999e-06	15	45722608	R	I	C15orf48	TSS200	island	TSS200-island	chr15:45722561-45722939
cg26769720	0.292609	0.799278	0.506668	7.60908e-09	2.23325e-06	7	121950506	F	I		IGR	island	IGR-island	chr7:121950249-121950927
cg14463465	0.0692279	0.80091	0.731682	7.61641e-09	2.23382e-06	10	67387893	R	II		IGR	opensea	IGR-opensea
cg21789545	0.0881538	0.483338	0.395184	7.63564e-09	2.23398e-06	6	71012391	R	II	COL9A1	Body	opensea	Body-opensea
cg04696808	0.747482	0.0325328	-0.714949	7.63766e-09	2.23398e-06	16	34257170	F	I		IGR	island	IGR-island	chr16:34256748-34257750
cg00477226	0.0833476	0.854917	0.771569	7.63813e-09	2.23398e-06	3	112184271	R	II	BTLA	3'UTR	opensea	3'UTR-opensea
cg06340382	0.0313074	0.33896	0.307653	7.63919e-09	2.23398e-06	3	152464125	R	II		IGR	opensea	IGR-opensea
cg25032968	0.710035	0.951747	0.241712	7.64385e-09	2.23398e-06	6	32410347	F	II	HLA-DRA	Body	opensea	Body-opensea
cg26673377	0.428032	0.955414	0.527382	7.66738e-09	2.23928e-06	6	123182996	F	II		IGR	opensea	IGR-opensea
cg02492770	0.314959	0.827029	0.512071	7.68565e-09	2.24304e-06	1	101667223	F	II		IGR	opensea	IGR-opensea
cg08026735	0.0383282	0.541007	0.502679	7.69864e-09	2.24526e-06	2	98703888	F	II	VWA3B	5'UTR	island	5'UTR-island	chr2:98703354-98703889
cg24513381	0.0212305	0.3404	0.319169	7.7202e-09	2.24996e-06	1	170653323	R	II	PRRX1	Body	opensea	Body-opensea
cg24864639	0.294424	0.648047	0.353624	7.74064e-09	2.25434e-06	6	33156164	F	II	COL11A2	Body	shelf	Body-shelf	chr6:33159991-33160263
cg17443007	0.195789	0.565339	0.36955	7.74797e-09	2.25437e-06	1	101659419	R	II		IGR	opensea	IGR-opensea
cg18161956	0.0183509	0.716073	0.697722	7.75161e-09	2.25437e-06	12	115112626	F	II	TBX3	Body	island	Body-island	chr12:115112014-115112627
cg26232359	0.226769	0.865979	0.639209	7.77073e-09	2.25835e-06	14	54004893	R	II		IGR	opensea	IGR-opensea
cg06615378	0.0535183	0.412236	0.358718	7.78195e-09	2.26003e-06	11	105893184	F	I	KIAA1826	TSS1500	shore	TSS1500-shore	chr11:105892725-105892952
cg24817216	0.150854	0.879705	0.728851	7.80387e-09	2.26045e-06	8	63516617	F	II	NKAIN3	Body	opensea	Body-opensea
cg04192327	0.0637236	0.466887	0.403163	7.8051e-09	2.26045e-06	10	44806753	F	II		IGR	shore	IGR-shore	chr10:44806145-44806729
cg24420742	0.224274	0.809421	0.585147	7.80682e-09	2.26045e-06	12	77721808	F	II		IGR	shelf	IGR-shelf	chr12:77718453-77719440
cg00232806	0.21296	0.743581	0.530621	7.80864e-09	2.26045e-06	20	5888139	R	II		IGR	shelf	IGR-shelf	chr20:5891878-5892417
cg01495321	0.7655	0.0923678	-0.673132	7.8137e-09	2.26045e-06	1	16482606	R	II	EPHA2	TSS200	island	TSS200-island	chr1:16481484-16482782
cg19918599	0.293372	0.847641	0.55427	7.82093e-09	2.26045e-06	3	112366281	F	II		IGR	opensea	IGR-opensea
cg04626413	0.426344	0.917279	0.490936	7.82148e-09	2.26045e-06	12	40364819	R	II	SLC2A13	Body	opensea	Body-opensea
cg18268488	0.331404	0.717837	0.386433	7.83738e-09	2.26347e-06	1	157545234	F	II	FCRL4	3'UTR	opensea	3'UTR-opensea
cg17865555	0.0330301	0.669932	0.636902	7.85132e-09	2.26592e-06	19	49133647	R	II	SPHK2	3'UTR	island	3'UTR-island	chr19:49132603-49134291
cg09158035	0.0583225	0.895309	0.836987	7.85926e-09	2.26635e-06	2	59654806	R	II		IGR	opensea	IGR-opensea
cg18001844	0.157572	0.960082	0.802509	7.86372e-09	2.26635e-06	8	119220574	F	II	SAMD12	Body	opensea	Body-opensea
cg25488567	0.1278	0.815878	0.688077	7.88425e-09	2.27069e-06	6	116781307	F	II	FAM26F	TSS1500	shore	TSS1500-shore	chr6:116783067-116783678
cg01792368	0.56392	0.0540919	-0.509828	7.89079e-09	2.271e-06	6	131456785	F	I		IGR	island	IGR-island	chr6:131456364-131457157
cg07891983	0.462989	0.926638	0.463649	7.90503e-09	2.27207e-06	10	35484533	R	II	CREM	Body	opensea	Body-opensea
cg12802876	0.231522	0.807138	0.575616	7.90547e-09	2.27207e-06	8	72751354	F	II		IGR	shelf	IGR-shelf	chr8:72753874-72754755
cg10521596	0.222088	0.816023	0.593936	7.91102e-09	2.27209e-06	12	127599623	R	II		IGR	opensea	IGR-opensea
cg14615553	0.57473	0.979489	0.404759	7.92318e-09	2.27289e-06	5	147093466	F	II	JAKMIP2	5'UTR	opensea	5'UTR-opensea
cg24867142	0.600232	0.0636361	-0.536596	7.92475e-09	2.27289e-06	4	156588121	R	II	GUCY1A3	5'UTR	shore	5'UTR-shore	chr4:156588297-156589292
cg14355748	0.864941	0.326657	-0.538284	7.93638e-09	2.27466e-06	X	26158385	F	II	MAGEB18	3'UTR	opensea	3'UTR-opensea
cg23613219	0.518186	0.0397097	-0.478476	7.96375e-09	2.27917e-06	17	37856404	F	I	ERBB2	5'UTR	shore	5'UTR-shore	chr17:37856448-37856891
cg09601770	0.0706126	0.586049	0.515436	7.96706e-09	2.27917e-06	2	162930671	R	I	DPP4	1stExon	island	1stExon-island	chr2:162930233-162930879
cg17160327	0.579135	0.881427	0.302291	7.9686e-09	2.27917e-06	6	91885546	R	II		IGR	opensea	IGR-opensea
cg09967877	0.489853	0.97812	0.488267	7.99993e-09	2.2813e-06	11	66791156	F	I	SYT12	5'UTR	island	5'UTR-island	chr11:66790543-66791440
cg15918355	0.158231	0.609726	0.451496	8.01071e-09	2.2813e-06	6	29407689	F	II	OR10C1	TSS200	opensea	TSS200-opensea
cg04720794	0.0315221	0.548437	0.516915	8.01269e-09	2.2813e-06	6	118225590	F	II		IGR	shelf	IGR-shelf	chr6:118228042-118229811
cg20389847	0.434872	0.93917	0.504298	8.02057e-09	2.2813e-06	8	119043482	R	II	EXT1	Body	opensea	Body-opensea
cg15972560	0.880188	0.313428	-0.566761	8.02342e-09	2.2813e-06	4	82136940	F	II		IGR	shore	IGR-shore	chr4:82135888-82136535
cg07409629	0.257872	0.94939	0.691518	8.02607e-09	2.2813e-06	2	144282743	R	II	ARHGAP15	Body	opensea	Body-opensea
cg18276599	0.418612	0.77723	0.358618	8.02688e-09	2.2813e-06	3	16393023	F	II	RFTN1	Body	opensea	Body-opensea
cg02547724	0.307864	0.698196	0.390333	8.02777e-09	2.2813e-06	6	29455365	F	II	MAS1L	1stExon	opensea	1stExon-opensea
cg12935979	0.192955	0.641325	0.44837	8.03179e-09	2.2813e-06	4	147559648	R	I	POU4F2	TSS1500	island	TSS1500-island	chr4:147559205-147561901
cg10939667	0.277827	0.889892	0.612065	8.03888e-09	2.2813e-06	6	152201611	F	II	ESR1	Body	opensea	Body-opensea
cg03369247	0.10649	0.546384	0.439894	8.04141e-09	2.2813e-06	8	20032030	F	II	SLC18A1	Body	opensea	Body-opensea
cg16127242	0.342211	0.921239	0.579028	8.04194e-09	2.2813e-06	8	130598845	F	II		IGR	opensea	IGR-opensea
cg22135064	0.299282	0.782987	0.483705	8.06358e-09	2.28587e-06	3	110240891	R	II		IGR	opensea	IGR-opensea
cg21527411	0.425511	0.884605	0.459095	8.07003e-09	2.28614e-06	11	58499409	R	II	GLYAT	1stExon	opensea	1stExon-opensea
cg19145218	0.637448	0.0944406	-0.543007	8.08024e-09	2.28684e-06	20	749336	R	II	C20orf54	TSS200	opensea	TSS200-opensea
cg25545598	0.0756696	0.57492	0.499251	8.08349e-09	2.28684e-06	8	107937633	F	II		IGR	opensea	IGR-opensea
cg00793088	0.0182847	0.283452	0.265167	8.12251e-09	2.29631e-06	12	71315008	R	II	PTPRR	TSS1500	opensea	TSS1500-opensea
cg18436709	0.288298	0.777662	0.489364	8.13175e-09	2.29703e-06	12	566229	R	II		IGR	shelf	IGR-shelf	chr12:568702-570362
cg08063111	0.185454	0.627889	0.442435	8.13732e-09	2.29703e-06	2	21255279	F	I	APOB	Body	opensea	Body-opensea
cg20318156	0.246364	0.944859	0.698495	8.14721e-09	2.29703e-06	1	99469323	F	II	LPPR5	Body	shore	Body-shore	chr1:99469932-99470968
cg15149374	0.286854	0.748795	0.461942	8.14995e-09	2.29703e-06	3	19576826	R	II	KCNH8	3'UTR	opensea	3'UTR-opensea
cg07935727	0.536621	0.863299	0.326678	8.15271e-09	2.29703e-06	4	158496743	F	II	LOC340017	Body	opensea	Body-opensea
cg23019039	0.251979	0.72647	0.474491	8.1601e-09	2.29755e-06	5	53247484	R	II	ARL15	Body	opensea	Body-opensea
cg09185797	0.530252	0.973484	0.443232	8.17496e-09	2.30018e-06	2	163008822	R	II	GCG	TSS200	opensea	TSS200-opensea
cg02754084	0.0598004	0.472177	0.412376	8.18788e-09	2.30061e-06	12	72338080	F	II	TPH2	Body	opensea	Body-opensea
cg06676119	0.239375	0.846324	0.606948	8.18916e-09	2.30061e-06	2	183312755	R	II	PDE1A	Body	opensea	Body-opensea
cg21593149	0.845556	0.447728	-0.397828	8.1961e-09	2.30061e-06	4	1300163	R	I	MAEA	Body	shelf	Body-shelf	chr4:1303490-1303835
cg19696891	0.438322	0.891847	0.453525	8.20152e-09	2.30061e-06	19	54057705	R	I	ZNF331	5'UTR	island	5'UTR-island	chr19:54057414-54058254
cg18049676	0.62587	0.949121	0.323251	8.2042e-09	2.30061e-06	5	177540239	R	I	N4BP3	TSS1500	island	TSS1500-island	chr5:177540207-177541234
cg17611045	0.74734	0.338256	-0.409084	8.21596e-09	2.30235e-06	3	192289245	R	I	FGF12	Body	opensea	Body-opensea
cg23384428	0.392995	0.9049	0.511906	8.2352e-09	2.30619e-06	6	154406841	F	II	OPRM1	Body	opensea	Body-opensea
cg18342621	0.750659	0.14422	-0.606439	8.2411e-09	2.30629e-06	19	7598944	R	I	PNPLA6	TSS1500	island	TSS1500-island	chr19:7598413-7601008
cg20043699	0.174116	0.700311	0.526195	8.28441e-09	2.31611e-06	12	91445017	F	II	KERA	3'UTR	opensea	3'UTR-opensea
cg16280141	0.306677	0.0386358	-0.268041	8.29671e-09	2.31611e-06	5	63257753	F	II	HTR1A	TSS1500	island	TSS1500-island	chr5:63256548-63257886
cg13798300	0.502425	0.0472023	-0.455223	8.30163e-09	2.31611e-06	4	82136839	F	I		IGR	shore	IGR-shore	chr4:82135888-82136535
cg14583583	0.411711	0.745549	0.333838	8.30361e-09	2.31611e-06	5	122421195	F	II		IGR	shelf	IGR-shelf	chr5:122424337-122424539
cg24450239	0.466727	0.876689	0.409963	8.30408e-09	2.31611e-06	8	101348501	F	II		IGR	opensea	IGR-opensea
cg10350689	0.367147	0.899159	0.532012	8.31924e-09	2.31669e-06	4	74735924	F	II	CXCL1	Body	shore	Body-shore	chr4:74734918-74735544
cg01841118	0.422507	0.729125	0.306618	8.3222e-09	2.31669e-06	2	99348232	F	II	MGAT4A	TSS1500	shore	TSS1500-shore	chr2:99346882-99348177
cg23427998	0.59314	0.961133	0.367994	8.33045e-09	2.31669e-06	5	54522784	R	I		IGR	island	IGR-island	chr5:54522302-54523533
cg26291543	0.531879	0.859639	0.327761	8.33069e-09	2.31669e-06	22	26895578	R	II	TFIP11	Body	shore	Body-shore	chr22:26895185-26895460
cg04217556	0.489533	0.830581	0.341049	8.33406e-09	2.31669e-06	21	30452272	F	II	C21orf7	TSS1500	opensea	TSS1500-opensea
cg00990613	0.0486915	0.521548	0.472856	8.34186e-09	2.31731e-06	8	23082810	F	I	TNFRSF10A	TSS200	island	TSS200-island	chr8:23081956-23082975
cg24513433	0.525142	0.906312	0.38117	8.36515e-09	2.32101e-06	18	47088234	R	I	LIPG	TSS200	island	TSS200-island	chr18:47087879-47088528
cg25780219	0.0393436	0.59582	0.556476	8.36637e-09	2.32101e-06	3	35785041	R	II	MIR128-2	TSS1500	opensea	TSS1500-opensea
cg25220235	0.0144868	0.419104	0.404617	8.38357e-09	2.32322e-06	X	38663916	R	II	MID1IP1	5'UTR	island	5'UTR-island	chrX:38662906-38664764
cg22852355	0.145721	0.789856	0.644136	8.39646e-09	2.32322e-06	1	221053128	F	I	HLX	1stExon	island	1stExon-island	chr1:221051966-221053673
cg20331177	0.477815	0.920129	0.442314	8.40373e-09	2.32322e-06	17	39334970	R	II	KRTAP4-2	TSS1500	opensea	TSS1500-opensea
cg02938807	0.224862	0.527247	0.302385	8.40769e-09	2.32322e-06	14	63785523	R	II	GPHB5	TSS1500	opensea	TSS1500-opensea
cg13115376	0.350189	0.0542009	-0.295988	8.41606e-09	2.32322e-06	7	63391680	F	I		IGR	island	IGR-island	chr7:63391462-63392174
cg12748258	0.477796	0.104101	-0.373695	8.41653e-09	2.32322e-06	8	21988173	R	I	HR	1stExon	island	1stExon-island	chr8:21987532-21989013
cg12213680	0.188437	0.764573	0.576136	8.42164e-09	2.32322e-06	6	24877462	R	I	FAM65B	5'UTR	opensea	5'UTR-opensea
cg27312652	0.61054	0.959696	0.349155	8.42447e-09	2.32322e-06	21	38073517	R	I	SIM2	Body	island	Body-island	chr21:38068193-38073891
cg03835669	0.0339003	0.477809	0.443909	8.42466e-09	2.32322e-06	4	87813594	F	II	C4orf36	TSS200	island	TSS200-island	chr4:87813172-87813718
cg03448169	0.041731	0.361582	0.319851	8.44378e-09	2.32694e-06	16	20186968	F	II		IGR	opensea	IGR-opensea
cg10724690	0.165737	0.570344	0.404607	8.45487e-09	2.32845e-06	15	72690734	F	II	TMEM202	1stExon	opensea	1stExon-opensea
cg25481252	0.105904	0.653093	0.547189	8.46967e-09	2.33098e-06	8	92407956	F	II	SLC26A7	3'UTR	opensea	3'UTR-opensea
cg20498043	0.254117	0.598236	0.344119	8.48881e-09	2.33182e-06	12	14924076	F	II	HIST4H4	TSS200	shore	TSS200-shore	chr12:14922877-14923974
cg15313740	0.386133	0.9184	0.532267	8.49227e-09	2.33182e-06	2	171625337	R	II		IGR	shore	IGR-shore	chr2:171627225-171628062
cg23710226	0.60537	0.937066	0.331696	8.49532e-09	2.33182e-06	4	157479675	R	II		IGR	opensea	IGR-opensea
cg23363911	0.0232731	0.480368	0.457095	8.49972e-09	2.33182e-06	17	8055756	R	I	PER1	TSS200	island	TSS200-island	chr17:8054550-8055835
cg17890764	0.485375	0.925136	0.439762	8.50717e-09	2.33182e-06	3	52864816	R	II	ITIH4	TSS200	opensea	TSS200-opensea
cg20696338	0.0451386	0.902898	0.857759	8.50795e-09	2.33182e-06	7	93189809	R	II	CALCR	5'UTR	opensea	5'UTR-opensea
cg19974131	0.0672931	0.359602	0.292309	8.51203e-09	2.33182e-06	10	86526976	F	I		IGR	opensea	IGR-opensea
cg19589251	0.604188	0.953197	0.34901	8.52882e-09	2.33343e-06	17	96392	F	II	RPH3AL	Body	shelf	Body-shelf	chr17:99719-100301
cg16511229	0.602329	0.979824	0.377495	8.53238e-09	2.33343e-06	7	130126153	F	I	MEST	1stExon	island	1stExon-island	chr7:130126017-130126801
cg01411366	0.27612	0.785859	0.509739	8.53476e-09	2.33343e-06	3	112012867	F	II	SLC9A10	5'UTR	opensea	5'UTR-opensea
cg18087718	0.374232	0.926114	0.551881	8.55332e-09	2.33552e-06	5	146461785	F	II	PPP2R2B	TSS1500	opensea	TSS1500-opensea
cg21582253	0.146973	0.554136	0.407162	8.55364e-09	2.33552e-06	5	16181039	R	II	MARCH11	TSS1500	shore	TSS1500-shore	chr5:16179064-16180420
cg01230355	0.171782	0.59504	0.423258	8.57013e-09	2.33808e-06	5	54527190	F	I	CCNO	3'UTR	shore	3'UTR-shore	chr5:54527319-54527760
cg26207017	0.0360244	0.587497	0.551473	8.57429e-09	2.33808e-06	X	23761589	F	II	ACOT9	TSS200	island	TSS200-island	chrX:23761070-23761610
cg18166915	0.117672	0.846665	0.728992	8.62266e-09	2.34973e-06	3	112694196	R	II	CD200R1	TSS1500	opensea	TSS1500-opensea
cg01971034	0.375713	0.929249	0.553536	8.64937e-09	2.35504e-06	1	50796642	R	II		IGR	shelf	IGR-shelf	chr1:50798667-50799536
cg25085369	0.0753258	0.547654	0.472328	8.65348e-09	2.35504e-06	4	155254016	R	II	DCHS2	Body	shore	Body-shore	chr4:155254130-155254603
cg20103843	0.801887	0.0917767	-0.71011	8.65924e-09	2.35506e-06	19	9577374	R	II	ZNF560	Body	opensea	Body-opensea
cg05413305	0.0645172	0.460797	0.39628	8.67953e-09	2.35904e-06	17	79366851	F	II		IGR	island	IGR-island	chr17:79366806-79374742
cg24589712	0.149762	0.577758	0.427997	8.69332e-09	2.36014e-06	5	54472257	R	I		IGR	shelf	IGR-shelf	chr5:54468783-54469324
cg08160331	0.54764	0.8681	0.32046	8.69496e-09	2.36014e-06	11	75140865	F	I	KLHL35	1stExon	island	1stExon-island	chr11:75140737-75141849
cg04321618	0.588546	0.931789	0.343243	8.71087e-09	2.36292e-06	7	27170880	R	II	HOXA4	TSS1500	shore	TSS1500-shore	chr7:27169572-27170638
cg16636226	0.0325134	0.649836	0.617323	8.71883e-09	2.36353e-06	3	26669219	F	II	LRRC3B	5'UTR	shelf	5'UTR-shelf	chr3:26665950-26666164
cg27366866	0.568806	0.921398	0.352591	8.72485e-09	2.36362e-06	2	33611619	R	II	LTBP1	Body	opensea	Body-opensea
cg06225999	0.494916	0.774584	0.279669	8.74431e-09	2.36735e-06	10	90488156	F	II	LIPK	Body	opensea	Body-opensea
cg14177925	0.273728	0.593501	0.319773	8.78409e-09	2.37641e-06	14	22465676	F	II		IGR	opensea	IGR-opensea
cg04226714	0.0646573	0.479239	0.414582	8.78924e-09	2.37641e-06	8	49833948	F	I	SNAI2	1stExon	shelf	1stExon-shelf	chr8:49835987-49836231
cg26356309	0.0691278	0.799097	0.729969	8.79631e-09	2.37678e-06	6	56579212	R	II	DST	Body	opensea	Body-opensea
cg07677997	0.126636	0.526456	0.39982	8.8194e-09	2.38147e-06	10	97889705	R	I	ZNF518A	5'UTR	island	5'UTR-island	chr10:97889636-97890412
cg03234777	0.373595	0.688679	0.315083	8.82841e-09	2.38235e-06	11	118095544	R	II	AMICA1	5'UTR	opensea	5'UTR-opensea
cg16100392	0.533191	0.894129	0.360938	8.84004e-09	2.38385e-06	6	132931717	F	II	TAAR3	TSS1500	opensea	TSS1500-opensea
cg22228748	0.476164	0.922085	0.445921	8.85186e-09	2.38385e-06	1	99385800	F	II	LPPR5	Body	opensea	Body-opensea
cg10257070	0.126646	0.635273	0.508627	8.85284e-09	2.38385e-06	10	125399468	F	II		IGR	opensea	IGR-opensea
cg27547954	0.134532	0.944038	0.809506	8.8585e-09	2.38385e-06	1	76081962	F	I		IGR	island	IGR-island	chr1:76081378-76082365
cg21573200	0.600413	0.975552	0.375139	8.86267e-09	2.38385e-06	5	2739602	R	I		IGR	island	IGR-island	chr5:2738953-2741237
cg13281868	0.0598894	0.85721	0.79732	8.88322e-09	2.38464e-06	6	53883888	F	II	C6orf142	1stExon	opensea	1stExon-opensea
cg11329482	0.300142	0.792148	0.492006	8.88659e-09	2.38464e-06	12	91493337	R	II		IGR	opensea	IGR-opensea
cg19895517	0.179258	0.833155	0.653896	8.88819e-09	2.38464e-06	14	57269996	R	II	OTX2	Body	opensea	Body-opensea
cg18918116	0.0159073	0.484843	0.468936	8.89296e-09	2.38464e-06	11	7326990	F	II	SYT9	Body	opensea	Body-opensea
cg01165362	0.0832592	0.353644	0.270385	8.89499e-09	2.38464e-06	1	248845209	R	II	OR14I1	1stExon	opensea	1stExon-opensea
cg26913977	0.485474	0.903401	0.417926	8.90004e-09	2.38464e-06	1	192777635	F	I	RGS2	TSS1500	island	TSS1500-island	chr1:192777632-192778198
cg18778933	0.534879	0.956493	0.421613	8.91454e-09	2.38573e-06	5	52760204	R	II		IGR	opensea	IGR-opensea
cg20720118	0.0581285	0.384658	0.32653	8.91559e-09	2.38573e-06	6	29523976	F	II	UBD	Body	shelf	Body-shelf	chr6:29521110-29521833
cg16195878	0.0423103	0.408116	0.365806	8.93185e-09	2.38854e-06	3	63612034	F	II		IGR	opensea	IGR-opensea
cg13865360	0.312202	0.85568	0.543478	8.95517e-09	2.39018e-06	1	15476258	F	II	C1orf126	Body	shelf	Body-shelf	chr1:15479219-15481471
cg23027583	0.587369	0.968137	0.380768	8.95946e-09	2.39018e-06	1	221052558	F	I	HLX	TSS200	island	TSS200-island	chr1:221051966-221053673
cg07251099	0.170827	0.885718	0.714891	8.96159e-09	2.39018e-06	3	112052405	F	II	CD200	Body	island	Body-island	chr3:112051893-112052406
cg21895182	0.0579324	0.904879	0.846947	8.96705e-09	2.39018e-06	3	160580380	F	II	PPM1L	Body	opensea	Body-opensea
cg02052915	0.131733	0.741602	0.609869	8.97124e-09	2.39018e-06	17	46797568	F	II		IGR	shore	IGR-shore	chr17:46796234-46797292
cg07610178	0.145858	0.676643	0.530785	8.97251e-09	2.39018e-06	16	3458948	R	II	ZNF174	3'UTR	opensea	3'UTR-opensea
cg23276695	0.085324	0.745052	0.659728	8.99144e-09	2.39024e-06	6	88855716	F	II	CNR1	5'UTR	opensea	5'UTR-opensea
cg09495482	0.0869682	0.457206	0.370237	8.99174e-09	2.39024e-06	6	29408232	R	II	OR10C1	1stExon	opensea	1stExon-opensea
cg12986639	0.393211	0.835051	0.44184	8.99615e-09	2.39024e-06	7	141673903	F	II	TAS2R38	TSS1500	opensea	TSS1500-opensea
cg11703632	0.225048	0.711638	0.48659	9.00188e-09	2.39024e-06	20	36226699	R	II		IGR	island	IGR-island	chr20:36226617-36226841
cg00151491	0.367192	0.927659	0.560468	9.00487e-09	2.39024e-06	10	95776332	F	II	PLCE1	5'UTR	opensea	5'UTR-opensea
cg04955791	0.0735715	0.667003	0.593431	9.0073e-09	2.39024e-06	6	152959047	R	II	SYNE1	TSS1500	shore	TSS1500-shore	chr6:152957810-152958472
cg18818834	0.423895	0.028719	-0.395176	9.02246e-09	2.39128e-06	6	52226764	R	II	PAQR8	TSS200	island	TSS200-island	chr6:52226753-52228006
cg09579081	0.271114	0.852914	0.5818	9.02272e-09	2.39128e-06	15	81109237	R	II	KIAA1199	5'UTR	opensea	5'UTR-opensea
cg02683085	0.19275	0.57529	0.38254	9.03613e-09	2.39307e-06	20	10655461	R	I	JAG1	TSS1500	island	TSS1500-island	chr20:10652573-10655611
cg25300428	0.167712	0.867265	0.699553	9.04099e-09	2.39307e-06	2	36845361	R	II		IGR	opensea	IGR-opensea
cg25232660	0.434692	0.898582	0.463889	9.04738e-09	2.39323e-06	1	92951909	F	II	GFI1	TSS1500	island	TSS1500-island	chr1:92945907-92952609
cg08778805	0.374279	0.850522	0.476242	9.071e-09	2.39795e-06	11	92572717	R	II	FAT3	Body	opensea	Body-opensea
cg23429507	0.0574119	0.543947	0.486535	9.10521e-09	2.40547e-06	11	105893108	R	II	KIAA1826	TSS200	shore	TSS200-shore	chr11:105892725-105892952
cg07863831	0.386987	0.942971	0.555983	9.12637e-09	2.40952e-06	3	115341135	R	II	GAP43	TSS1500	opensea	TSS1500-opensea
cg12827188	0.0929106	0.583635	0.490724	9.13828e-09	2.41009e-06	4	155511987	R	II	FGA	TSS200	opensea	TSS200-opensea
cg02927111	0.0523836	0.416746	0.364363	9.14012e-09	2.41009e-06	1	99922633	R	II		IGR	opensea	IGR-opensea
cg17062665	0.152066	0.672368	0.520303	9.15002e-09	2.41117e-06	12	77715621	F	II		IGR	shelf	IGR-shelf	chr12:77718453-77719440
cg06253385	0.293381	0.652389	0.359009	9.15714e-09	2.41152e-06	12	3586449	F	II		IGR	opensea	IGR-opensea
cg24592962	0.564735	0.927123	0.362388	9.16656e-09	2.41247e-06	10	104629151	R	I	AS3MT	TSS200	island	TSS200-island	chr10:104629038-104629479
cg07863950	0.426448	0.870109	0.443661	9.17262e-09	2.41253e-06	8	143410908	F	II	TSNARE1	Body	shelf	Body-shelf	chr8:143407246-143408048
cg01538821	0.211325	0.581591	0.370265	9.20166e-09	2.41864e-06	8	85096835	F	I	RALYL	5'UTR	island	5'UTR-island	chr8:85096759-85097247
cg00405699	0.140684	0.858595	0.717911	9.21449e-09	2.41995e-06	5	100239919	F	II	ST8SIA4	TSS1500	shore	TSS1500-shore	chr5:100238722-100239138
cg01210307	0.0178081	0.500875	0.483067	9.22299e-09	2.41995e-06	3	35799781	R	II	ARPP-21	Body	opensea	Body-opensea
cg03163184	0.341409	0.785665	0.444256	9.23429e-09	2.41995e-06	12	16763147	R	II		IGR	opensea	IGR-opensea
cg11521427	0.0560465	0.781971	0.725925	9.23914e-09	2.41995e-06	4	113970617	R	II	ANK2	TSS200	opensea	TSS200-opensea
cg13806292	0.392587	0.798384	0.405797	9.24512e-09	2.41995e-06	6	152702463	R	II	SYNE1	Body	opensea	Body-opensea
cg02028402	0.61049	0.911092	0.300602	9.2474e-09	2.41995e-06	6	32410339	F	II	HLA-DRA	Body	opensea	Body-opensea
cg18520238	0.36745	0.656842	0.289392	9.24743e-09	2.41995e-06	11	36422557	R	II	PRR5L	5'UTR	opensea	5'UTR-opensea
cg23471798	0.225131	0.878231	0.6531	9.27212e-09	2.42488e-06	3	110110880	R	II		IGR	opensea	IGR-opensea
cg13619163	0.17269	0.707562	0.534872	9.28689e-09	2.42722e-06	1	116518766	R	II	SLC22A15	TSS1500	island	TSS1500-island	chr1:116518757-116519537
cg24935556	0.0280753	0.650659	0.622584	9.31263e-09	2.43095e-06	2	21291088	R	II		IGR	opensea	IGR-opensea
cg14662181	0.0573935	0.348101	0.290707	9.31287e-09	2.43095e-06	1	192408849	F	II		IGR	opensea	IGR-opensea
cg06533233	0.0941378	0.476672	0.382534	9.32909e-09	2.43365e-06	1	186162050	R	II	MIR548F1	Body	opensea	Body-opensea
cg15230849	0.449984	0.954346	0.504363	9.35029e-09	2.43765e-06	6	56608324	R	II	DST	Body	opensea	Body-opensea
cg18220666	0.33365	0.947474	0.613825	9.38149e-09	2.44044e-06	4	75252994	F	II	EREG	3'UTR	opensea	3'UTR-opensea
cg14571669	0.0915234	0.421923	0.330399	9.38755e-09	2.44044e-06	12	65756576	F	II	MSRB3	Body	opensea	Body-opensea
cg11478495	0.0411973	0.478433	0.437236	9.38967e-09	2.44044e-06	10	53058473	F	II	PRKG1	Body	opensea	Body-opensea
cg22006288	0.302162	0.942195	0.640033	9.39678e-09	2.44044e-06	5	35773529	R	II	SPEF2	Body	opensea	Body-opensea
cg11037477	0.0322508	0.402269	0.370019	9.39896e-09	2.44044e-06	4	99851008	R	II	EIF4E	5'UTR	shore	5'UTR-shore	chr4:99849305-99850552
cg12075586	0.083797	0.848764	0.764967	9.40992e-09	2.44044e-06	12	45088477	R	II	NELL2	Body	opensea	Body-opensea
cg08920071	0.304143	0.699117	0.394974	9.41138e-09	2.44044e-06	1	117544781	R	II	CD101	Body	opensea	Body-opensea
cg02054667	0.48559	0.900686	0.415097	9.41173e-09	2.44044e-06	14	54687314	R	I		IGR	opensea	IGR-opensea
cg15013177	0.222018	0.907691	0.685674	9.41864e-09	2.44044e-06	3	1134366	F	II	CNTN6	TSS1500	opensea	TSS1500-opensea
cg05680229	0.333857	0.667424	0.333567	9.42058e-09	2.44044e-06	2	29255202	R	II	FAM179A	Body	opensea	Body-opensea
cg16259229	0.798136	0.454265	-0.343871	9.42563e-09	2.44044e-06	5	140420475	R	II		IGR	opensea	IGR-opensea
cg14186641	0.610888	0.950505	0.339617	9.46419e-09	2.4489e-06	6	88876741	F	I	CNR1	TSS1500	island	TSS1500-island	chr6:88875397-88877449
cg19355929	0.331211	0.809178	0.477967	9.4742e-09	2.44996e-06	11	20618001	R	II		IGR	shore	IGR-shore	chr11:20618197-20619920
cg06609843	0.0173168	0.657474	0.640158	9.49623e-09	2.45413e-06	3	168236948	R	II	C3orf50	Body	opensea	Body-opensea
cg07532405	0.0792448	0.553027	0.473782	9.51563e-09	2.45627e-06	14	22948498	F	II		IGR	opensea	IGR-opensea
cg21631428	0.210287	0.835776	0.625489	9.52583e-09	2.45627e-06	4	122298456	R	II	QRFPR	Body	shelf	Body-shelf	chr4:122301567-122302290
cg06310422	0.0938793	0.440085	0.346205	9.52661e-09	2.45627e-06	2	234763532	R	II	HJURP	TSS1500	island	TSS1500-island	chr2:234762496-234763579
cg00436969	0.167429	0.71053	0.5431	9.52819e-09	2.45627e-06	2	220197716	F	II	RESP18	Body	shore	Body-shore	chr2:220196431-220196768
cg10356866	0.0849663	0.58089	0.495924	9.54428e-09	2.45715e-06	3	42960358	F	II	ZNF662	3'UTR	opensea	3'UTR-opensea
cg00026141	0.0523362	0.500917	0.448581	9.56201e-09	2.45715e-06	3	191579258	R	II		IGR	shore	IGR-shore	chr3:191580928-191581300
cg10518475	0.198091	0.595963	0.397873	9.56285e-09	2.45715e-06	3	124079183	F	II	KALRN	Body	opensea	Body-opensea
cg23754934	0.0789192	0.673153	0.594234	9.5687e-09	2.45715e-06	11	60047483	R	II	MS4A4A	TSS1500	opensea	TSS1500-opensea
cg01034811	0.601594	0.967759	0.366165	9.56963e-09	2.45715e-06	8	119966873	R	II		IGR	shelf	IGR-shelf	chr8:119963946-119964178
cg16557178	0.102384	0.628824	0.52644	9.57225e-09	2.45715e-06	17	46804309	R	II	HOXB13	Body	island	Body-island	chr17:46804203-46804415
cg25206690	0.0952921	0.912795	0.817503	9.573e-09	2.45715e-06	8	119302728	R	II	SAMD12	Body	opensea	Body-opensea
cg03342674	0.696844	0.967638	0.270794	9.57956e-09	2.45731e-06	9	140193776	R	II		IGR	shore	IGR-shore	chr9:140195501-140197475
cg22202381	0.265472	0.869827	0.604354	9.58741e-09	2.45781e-06	13	102103051	F	II		IGR	shelf	IGR-shelf	chr13:102106165-102106488
cg12254614	0.239447	0.798928	0.559481	9.60718e-09	2.46136e-06	3	178831804	F	II		IGR	opensea	IGR-opensea
cg07805238	0.498636	0.888759	0.390123	9.61892e-09	2.46285e-06	19	11909365	F	I	ZNF491	TSS200	shore	TSS200-shore	chr19:11909402-11909841
cg18794121	0.470086	0.88707	0.416984	9.63816e-09	2.46381e-06	3	19033947	F	II		IGR	opensea	IGR-opensea
cg09315391	0.614505	0.958575	0.344071	9.64596e-09	2.46381e-06	6	134499794	F	I	SGK1	Body	shelf	Body-shelf	chr6:134495939-134496958
cg01138867	0.475458	0.0601897	-0.415268	9.65468e-09	2.46381e-06	5	160975792	R	I	GABRB2	TSS1500	shore	TSS1500-shore	chr5:160974692-160975384
cg09078497	0.210921	0.859801	0.64888	9.65487e-09	2.46381e-06	1	103317515	F	II		IGR	opensea	IGR-opensea
cg06570843	0.0723355	0.585716	0.51338	9.65621e-09	2.46381e-06	4	120243252	F	II	FABP2	1stExon	opensea	1stExon-opensea
cg12970937	0.112474	0.901492	0.789018	9.67232e-09	2.46381e-06	7	93188125	F	II	CALCR	5'UTR	opensea	5'UTR-opensea
cg12751005	0.497994	0.849444	0.351449	9.68536e-09	2.46381e-06	7	50634170	F	II	DDC	TSS1500	opensea	TSS1500-opensea
cg13736875	0.0205889	0.445426	0.424837	9.68735e-09	2.46381e-06	20	44441064	F	II	UBE2C	TSS200	island	TSS200-island	chr20:44440946-44441655
cg17800669	0.210698	0.883657	0.67296	9.69341e-09	2.46381e-06	8	104241987	R	II	BAALC	3'UTR	opensea	3'UTR-opensea
cg22110973	0.402947	0.948551	0.545604	9.69428e-09	2.46381e-06	15	91499626	F	II	RCCD1	5'UTR	shore	5'UTR-shore	chr15:91499952-91500818
cg22910862	0.0620404	0.71936	0.657319	9.69451e-09	2.46381e-06	8	91122625	R	II		IGR	opensea	IGR-opensea
cg16342780	0.276408	0.0201869	-0.256221	9.70724e-09	2.46381e-06	X	153030343	F	II	PLXNB3	5'UTR	shelf	5'UTR-shelf	chrX:153032468-153033354
cg20117799	0.461939	0.952641	0.490702	9.71007e-09	2.46381e-06	19	50792536	F	II	MYH14	Body	shelf	Body-shelf	chr19:50789768-50789974
cg25050951	0.739857	0.101231	-0.638626	9.72141e-09	2.46381e-06	15	30115147	R	I	TJP1	TSS1500	island	TSS1500-island	chr15:30114110-30115215
cg04652536	0.316359	0.948017	0.631659	9.7218e-09	2.46381e-06	5	99381840	F	I		IGR	opensea	IGR-opensea
cg21463981	0.0333532	0.473681	0.440328	9.72198e-09	2.46381e-06	4	147554527	F	II		IGR	shelf	IGR-shelf	chr4:147558231-147558583
cg12994591	0.0439217	0.530883	0.486962	9.72815e-09	2.46381e-06	8	96975932	R	II		IGR	opensea	IGR-opensea
cg13751548	0.305245	0.826676	0.521431	9.72946e-09	2.46381e-06	9	37005935	F	II	PAX5	Body	shelf	Body-shelf	chr9:37002489-37002957
cg15243617	0.569541	0.0758051	-0.493736	9.74838e-09	2.46662e-06	8	86158163	F	II	CA13	Body	island	Body-island	chr8:86157835-86158168
cg25027603	0.63112	0.945808	0.314688	9.75244e-09	2.46662e-06	21	31721029	R	II	KRTAP23-1	TSS200	opensea	TSS200-opensea
cg07016184	0.0182121	0.461003	0.442791	9.77898e-09	2.46985e-06	15	96884187	R	I		IGR	island	IGR-island	chr15:96883941-96884533
cg11637980	0.127792	0.603945	0.476153	9.78285e-09	2.46985e-06	11	101000717	R	II	PGR	TSS200	shore	TSS200-shore	chr11:100998030-100999774
cg15928068	0.0932497	0.394656	0.301407	9.7949e-09	2.46985e-06	13	22249523	R	I	FGF9	Body	island	Body-island	chr13:22247803-22249755
cg13561817	0.235706	0.700841	0.465135	9.80149e-09	2.46985e-06	17	3213102	F	II	OR3A4	TSS1500	opensea	TSS1500-opensea
cg07061355	0.0968746	0.853951	0.757076	9.80445e-09	2.46985e-06	8	118147200	R	II	SLC30A8	TSS200	opensea	TSS200-opensea
cg24022301	0.0396371	0.62491	0.585273	9.80589e-09	2.46985e-06	1	78956570	R	II	PTGFR	TSS200	shore	TSS200-shore	chr1:78956624-78957516
cg01325409	0.395503	0.724622	0.329119	9.80684e-09	2.46985e-06	15	48413102	R	II	SLC24A5	TSS200	opensea	TSS200-opensea
cg18335796	0.330739	0.867585	0.536846	9.84162e-09	2.47635e-06	8	91094472	F	II	CALB1	Body	opensea	Body-opensea
cg07748847	0.1325	0.565415	0.432916	9.84458e-09	2.47635e-06	12	14124857	R	II	GRIN2B	5'UTR	opensea	5'UTR-opensea
cg16799191	0.156429	0.886938	0.730508	9.85787e-09	2.47819e-06	3	112395154	R	II		IGR	opensea	IGR-opensea
cg14419187	0.441225	0.0494646	-0.39176	9.87108e-09	2.48001e-06	2	210637094	F	II	UNC80	Body	shore	Body-shore	chr2:210636344-210636935
cg17374364	0.376197	0.909574	0.533377	9.87943e-09	2.48061e-06	5	76929064	R	II	OTP	Body	shelf	Body-shelf	chr5:76932317-76933523
cg08626939	0.0538633	0.718108	0.664245	9.89436e-09	2.48095e-06	2	227656417	F	I	IRS1	3'UTR	island	3'UTR-island	chr2:227655903-227656647
cg02552284	0.0460028	0.434115	0.388112	9.90331e-09	2.48095e-06	15	77577621	R	II	SGK269	TSS1500	opensea	TSS1500-opensea
cg19029445	0.839298	0.3297	-0.509598	9.90378e-09	2.48095e-06	17	907732	F	II	ABR	3'UTR	shelf	3'UTR-shelf	chr17:909981-910442
cg10666248	0.221352	0.68844	0.467089	9.917e-09	2.48095e-06	11	92699489	R	II		IGR	shelf	IGR-shelf	chr11:92702789-92703434
cg21541477	0.588618	0.934326	0.345707	9.92224e-09	2.48095e-06	15	49726639	F	II	FGF7	Body	opensea	Body-opensea
cg23468568	0.269922	0.948262	0.67834	9.92328e-09	2.48095e-06	2	64455397	R	II		IGR	opensea	IGR-opensea
cg24433722	0.317315	0.692477	0.375162	9.93038e-09	2.48095e-06	1	203596190	F	II	ATP2B4	5'UTR	shelf	5'UTR-shelf	chr1:203598471-203598853
cg06512350	0.55989	0.949556	0.389665	9.93354e-09	2.48095e-06	3	151121097	R	II	MED12L	Body	opensea	Body-opensea
cg26093611	0.243358	0.813013	0.569655	9.93984e-09	2.48095e-06	13	32312377	R	II	RXFP2	TSS1500	opensea	TSS1500-opensea
cg21113446	0.338482	0.899889	0.561407	9.94454e-09	2.48095e-06	5	146435967	F	II	PPP2R2B	5'UTR	opensea	5'UTR-opensea
cg19082960	0.0257984	0.31144	0.285641	9.95652e-09	2.48095e-06	1	213831368	F	II		IGR	opensea	IGR-opensea
cg15238012	0.139791	0.685412	0.545621	9.95847e-09	2.48095e-06	3	60656177	R	II	FHIT	5'UTR	opensea	5'UTR-opensea
cg23333072	0.545502	0.0417359	-0.503767	9.96005e-09	2.48095e-06	17	37856228	R	II	ERBB2	5'UTR	shore	5'UTR-shore	chr17:37856448-37856891
cg02400725	0.246985	0.902924	0.655938	9.96481e-09	2.48095e-06	6	70579618	F	II	COL19A1	5'UTR	shelf	5'UTR-shelf	chr6:70576974-70577572
cg21554861	0.0648457	0.403297	0.338451	9.97039e-09	2.48095e-06	4	99851060	F	II	EIF4E	5'UTR	shore	5'UTR-shore	chr4:99849305-99850552
cg01560399	0.163466	0.590478	0.427011	1.00031e-08	2.48647e-06	20	10655464	R	I	JAG1	TSS1500	island	TSS1500-island	chr20:10652573-10655611
cg00808740	0.913179	0.217461	-0.695718	1.0007e-08	2.48647e-06	12	46661305	R	II	SLC38A1	5'UTR	island	5'UTR-island	chr12:46661054-46663408
cg04617549	0.508816	0.950935	0.442119	1.00105e-08	2.48647e-06	19	51569622	F	II	KLK13	TSS1500	shore	TSS1500-shore	chr19:51568154-51568412
cg05209770	0.122334	0.910608	0.788273	1.00234e-08	2.48817e-06	6	89827644	F	I	SFRS13B	5'UTR	island	5'UTR-island	chr6:89827134-89828122
cg25549619	0.306452	0.909421	0.602969	1.00371e-08	2.49008e-06	5	147154246	F	II	JAKMIP2	5'UTR	opensea	5'UTR-opensea
cg22961727	0.0414645	0.500544	0.45908	1.00569e-08	2.49095e-06	21	32128708	R	II	KRTAP21-1	TSS1500	opensea	TSS1500-opensea
cg12023271	0.21202	0.536473	0.324453	1.0064e-08	2.49095e-06	8	1053157	F	I		IGR	shore	IGR-shore	chr8:1053354-1053804
cg07450902	0.316867	0.945753	0.628885	1.00759e-08	2.49095e-06	4	105393914	R	II	CXXC4	Body	opensea	Body-opensea
cg25483191	0.366788	0.623888	0.2571	1.0079e-08	2.49095e-06	8	67050040	F	II	TRIM55	Body	opensea	Body-opensea
cg03437887	0.00918668	0.410207	0.401021	1.00838e-08	2.49095e-06	2	22605688	F	II		IGR	opensea	IGR-opensea
cg20670085	0.566735	0.92127	0.354535	1.00874e-08	2.49095e-06	19	11909183	F	II	ZNF491	TSS1500	shore	TSS1500-shore	chr19:11909402-11909841
cg25123427	0.407959	0.899965	0.492006	1.00896e-08	2.49095e-06	3	39054994	F	II		IGR	opensea	IGR-opensea
cg09756226	0.387803	0.966357	0.578553	1.00912e-08	2.49095e-06	4	125343843	R	II		IGR	opensea	IGR-opensea
cg19672997	0.527028	0.128472	-0.398556	1.01008e-08	2.49095e-06	14	48144369	R	I	MDGA2	TSS1500	island	TSS1500-island	chr14:48143433-48145589
cg22062265	0.0199773	0.586427	0.56645	1.01032e-08	2.49095e-06	15	72668130	R	I	HEXA	1stExon	island	1stExon-island	chr15:72668041-72668658
cg06401909	0.586105	0.973982	0.387876	1.01066e-08	2.49095e-06	8	118909058	F	II	EXT1	Body	opensea	Body-opensea
cg04399108	0.222363	0.731566	0.509202	1.01278e-08	2.49471e-06	3	114160906	F	II	ZBTB20	5'UTR	opensea	5'UTR-opensea
cg04491591	0.280003	0.842095	0.562092	1.01471e-08	2.49774e-06	16	2902608	F	I		IGR	shore	IGR-shore	chr16:2902829-2903362
cg06906087	0.463667	0.0481818	-0.415486	1.01521e-08	2.49774e-06	17	80053205	F	II	FASN	Body	shore	Body-shore	chr17:80054171-80054392
cg21933359	0.630387	0.944095	0.313708	1.01645e-08	2.49929e-06	8	136531649	F	II	KHDRBS3	Body	opensea	Body-opensea
cg23885965	0.552063	0.893365	0.341301	1.01783e-08	2.50121e-06	15	32149178	R	II		IGR	opensea	IGR-opensea
cg22605924	0.0770327	0.881136	0.804103	1.01937e-08	2.50263e-06	3	168526498	R	II	C3orf50	Body	opensea	Body-opensea
cg15233131	0.306806	0.635148	0.328343	1.01966e-08	2.50263e-06	19	817832	F	II	LPPR3	Body	shelf	Body-shelf	chr19:821345-822669
cg17342759	0.145857	0.689006	0.543149	1.02022e-08	2.50263e-06	5	146461855	F	II	PPP2R2B	TSS1500	opensea	TSS1500-opensea
cg05616444	0.399916	0.868445	0.468529	1.02131e-08	2.50383e-06	2	58688112	F	II		IGR	opensea	IGR-opensea
cg06407137	0.226316	0.905681	0.679365	1.02265e-08	2.50565e-06	17	72527515	F	II	CD300LB	1stExon	opensea	1stExon-opensea
cg12457683	0.0525018	0.63563	0.583128	1.02326e-08	2.50567e-06	2	221393426	F	II		IGR	opensea	IGR-opensea
cg20455802	0.273939	0.727302	0.453363	1.02762e-08	2.51273e-06	13	112062882	R	II		IGR	island	IGR-island	chr13:112062648-112062903
cg14847818	0.1988	0.812486	0.613686	1.02792e-08	2.51273e-06	3	114328840	R	II	ZBTB20	5'UTR	opensea	5'UTR-opensea
cg07995091	0.51841	0.0820295	-0.43638	1.02802e-08	2.51273e-06	20	60966227	F	II	CABLES2	Body	shelf	Body-shelf	chr20:60969000-60969286
cg18862813	0.250013	0.901614	0.651602	1.02857e-08	2.51273e-06	2	222119702	R	II		IGR	opensea	IGR-opensea
cg24468070	0.0478033	0.711606	0.663802	1.02929e-08	2.51301e-06	19	54976501	R	I	CDC42EP5	Body	island	Body-island	chr19:54974175-54976819
cg16522885	0.192952	0.752679	0.559727	1.0335e-08	2.52139e-06	11	36407169	R	II	PRR5L	5'UTR	opensea	5'UTR-opensea
cg15623612	0.0384316	0.474695	0.436263	1.03393e-08	2.52139e-06	3	115577973	R	II	LSAMP	Body	opensea	Body-opensea
cg05669641	0.407802	0.924944	0.517141	1.03466e-08	2.52168e-06	2	116199971	F	II	DPP10	Body	opensea	Body-opensea
cg10792660	0.105349	0.796893	0.691545	1.0365e-08	2.52469e-06	4	125369980	R	II		IGR	opensea	IGR-opensea
cg21246516	0.0342448	0.415102	0.380858	1.03924e-08	2.52789e-06	6	54668826	F	II		IGR	opensea	IGR-opensea
cg07301829	0.0340481	0.888474	0.854426	1.03976e-08	2.52789e-06	8	118313044	F	II		IGR	opensea	IGR-opensea
cg09318066	0.177295	0.856475	0.67918	1.03984e-08	2.52789e-06	1	23884972	R	I	ID3	3'UTR	island	3'UTR-island	chr1:23884842-23885087
cg26104083	0.535813	0.14296	-0.392852	1.04025e-08	2.52789e-06	6	1606394	F	I		IGR	island	IGR-island	chr6:1604606-1615866
cg14116149	0.373324	0.822197	0.448872	1.04292e-08	2.53142e-06	9	100704083	F	II	HEMGN	5'UTR	opensea	5'UTR-opensea
cg12348970	0.0220828	0.670226	0.648143	1.04353e-08	2.53142e-06	9	19786543	R	II	SLC24A2	1stExon	shore	1stExon-shore	chr9:19788215-19789288
cg25132230	0.293364	0.952159	0.658795	1.04415e-08	2.53142e-06	1	198608383	F	II	PTPRC	5'UTR	opensea	5'UTR-opensea
cg21449015	0.0819626	0.909961	0.827998	1.04453e-08	2.53142e-06	8	133637539	F	II	LRRC6	Body	opensea	Body-opensea
cg08542181	0.0216428	0.446634	0.424991	1.0451e-08	2.53142e-06	1	216419959	F	II	USH2A	Body	opensea	Body-opensea
cg10683503	0.260985	0.869268	0.608283	1.04567e-08	2.53142e-06	7	121154178	R	II		IGR	opensea	IGR-opensea
cg24458756	0.0969952	0.754835	0.65784	1.0468e-08	2.53142e-06	2	108691558	R	II		IGR	opensea	IGR-opensea
cg03565923	0.0545264	0.618198	0.563671	1.04686e-08	2.53142e-06	5	136831390	F	II	SPOCK1	Body	shelf	Body-shelf	chr5:136834016-136835146
cg11876177	0.338441	0.730484	0.392043	1.04755e-08	2.53142e-06	6	25874121	R	II	SLC17A3	5'UTR	opensea	5'UTR-opensea
cg17824939	0.133075	0.576656	0.443582	1.0478e-08	2.53142e-06	12	88421705	F	II	C12orf50	5'UTR	opensea	5'UTR-opensea
cg11249835	0.289322	0.885035	0.595713	1.051e-08	2.53497e-06	12	70824419	R	II	KCNMB4	Body	opensea	Body-opensea
cg04279987	0.540474	0.821999	0.281525	1.05115e-08	2.53497e-06	2	69159461	R	II		IGR	opensea	IGR-opensea
cg23369111	0.200089	0.692004	0.491915	1.05181e-08	2.53497e-06	18	52258234	F	II	C18orf26	TSS200	opensea	TSS200-opensea
cg19711782	0.609226	0.241762	-0.367464	1.05223e-08	2.53497e-06	3	50395925	R	II	TMEM115	1stExon	shore	1stExon-shore	chr3:50396347-50397175
cg02347487	0.0231882	0.263457	0.240269	1.05281e-08	2.53497e-06	11	7059103	F	II	NLRP14	5'UTR	opensea	5'UTR-opensea
cg04120686	0.434607	0.942934	0.508326	1.05293e-08	2.53497e-06	3	169384410	F	I		IGR	shore	IGR-shore	chr3:169386268-169387187
cg15320474	0.138622	0.669205	0.530583	1.05367e-08	2.53527e-06	6	29528005	R	II	UBD	TSS1500	opensea	TSS1500-opensea
cg24988159	0.151224	0.840161	0.688937	1.05828e-08	2.5409e-06	15	35591514	R	II		IGR	opensea	IGR-opensea
cg03865281	0.260655	0.683277	0.422622	1.05832e-08	2.5409e-06	10	90364671	F	II	LIPJ	Body	opensea	Body-opensea
cg10483525	0.556828	0.833326	0.276498	1.05869e-08	2.5409e-06	16	73080909	R	II	ZFHX3	5'UTR	shore	5'UTR-shore	chr16:73081590-73082565
cg03923813	0.201864	0.598746	0.396881	1.05903e-08	2.5409e-06	8	104230441	F	II	BAALC	Body	opensea	Body-opensea
cg10785622	0.354001	0.744234	0.390233	1.05936e-08	2.5409e-06	4	85403409	F	II		IGR	shore	IGR-shore	chr4:85403830-85404524
cg17133045	0.194591	0.924919	0.730328	1.05968e-08	2.5409e-06	1	243877447	R	II	AKT3	Body	opensea	Body-opensea
cg21540406	0.0522799	0.898383	0.846103	1.06164e-08	2.54324e-06	12	43710595	F	II		IGR	opensea	IGR-opensea
cg25831281	0.57253	0.917373	0.344843	1.06188e-08	2.54324e-06	X	52841109	R	II	XAGE5	TSS200	opensea	TSS200-opensea
cg01925469	0.950554	0.713184	-0.237369	1.06334e-08	2.5444e-06	1	33613085	R	II	TRIM62	Body	island	Body-island	chr1:33612976-33613321
cg05413700	0.211117	0.821896	0.610779	1.06367e-08	2.5444e-06	12	66062166	R	II		IGR	opensea	IGR-opensea
cg02509027	0.609721	0.971357	0.361636	1.0651e-08	2.5444e-06	17	4609081	R	II	PELP1	TSS1500	shore	TSS1500-shore	chr17:4606984-4607722
cg08303110	0.104761	0.489604	0.384844	1.06514e-08	2.5444e-06	4	68033903	R	II		IGR	opensea	IGR-opensea
cg02646615	0.0311572	0.477839	0.446682	1.06587e-08	2.5444e-06	3	56500015	R	II	ERC2	5'UTR	shore	5'UTR-shore	chr3:56501868-56502345
cg23013114	0.2566	0.634735	0.378135	1.06604e-08	2.5444e-06	3	13977830	F	II	TPRXL	TSS1500	shelf	TSS1500-shelf	chr3:13974400-13974867
cg14666411	0.511943	0.928688	0.416744	1.0667e-08	2.54451e-06	20	62818091	R	II	MYT1	5'UTR	island	5'UTR-island	chr20:62818090-62818892
cg21967368	0.0884865	0.641423	0.552937	1.06804e-08	2.54625e-06	2	211422328	R	II	CPS1	Body	opensea	Body-opensea
cg16635578	0.104917	0.649244	0.544326	1.06984e-08	2.54857e-06	12	118202284	F	II	KSR2	Body	shelf	Body-shelf	chr12:118198767-118199287
cg03570232	0.17612	0.654202	0.478081	1.07124e-08	2.54857e-06	17	68303247	R	II		IGR	opensea	IGR-opensea
cg08696640	0.360665	0.7364	0.375735	1.07162e-08	2.54857e-06	6	41531327	R	II	FOXP4	5'UTR	shelf	5'UTR-shelf	chr6:41528266-41528900
cg04676561	0.0883513	0.725099	0.636748	1.0724e-08	2.54857e-06	6	27835191	R	II	HIST1H1B	1stExon	island	1stExon-island	chr6:27835190-27835461
cg16320788	0.268908	0.73099	0.462082	1.07267e-08	2.54857e-06	8	73794096	F	II	KCNB2	Body	opensea	Body-opensea
cg09325156	0.967999	0.35612	-0.611879	1.07269e-08	2.54857e-06	12	46660749	F	II	SLC38A1	5'UTR	shore	5'UTR-shore	chr12:46661054-46663408
cg12445309	0.0877875	0.398372	0.310585	1.07572e-08	2.55305e-06	11	131615437	F	II	NTM	Body	opensea	Body-opensea
cg25966893	0.0181296	0.290878	0.272749	1.07675e-08	2.55305e-06	6	100050770	R	II		IGR	shore	IGR-shore	chr6:100051018-100051972
cg06615699	0.0285694	0.592072	0.563502	1.07793e-08	2.55305e-06	13	78832424	F	II		IGR	opensea	IGR-opensea
cg00582881	0.234864	0.647189	0.412325	1.07832e-08	2.55305e-06	5	148651359	R	I	AFAP1L1	TSS200	island	TSS200-island	chr5:148650920-148651772
cg25175508	0.382103	0.823349	0.441246	1.07855e-08	2.55305e-06	20	9820894	R	II	PAK7	TSS1500	shore	TSS1500-shore	chr20:9819271-9819861
cg05868491	0.348806	0.923238	0.574431	1.07903e-08	2.55305e-06	2	153339703	F	II	FMNL2	Body	opensea	Body-opensea
cg12053284	0.326288	0.0201657	-0.306123	1.07935e-08	2.55305e-06	18	40857256	R	II	SYT4	5'UTR	opensea	5'UTR-opensea
cg24060890	0.118571	0.745259	0.626688	1.08011e-08	2.55305e-06	4	93229269	R	II	GRID2	Body	shelf	Body-shelf	chr4:93226348-93227007
cg18064152	0.0382903	0.356056	0.317765	1.08011e-08	2.55305e-06	8	23082721	R	I	TNFRSF10A	TSS200	island	TSS200-island	chr8:23081956-23082975
cg16351002	0.44501	0.929194	0.484184	1.08193e-08	2.55589e-06	10	124610101	R	II	FAM24B	5'UTR	opensea	5'UTR-opensea
cg25273451	0.408747	0.792099	0.383352	1.08257e-08	2.55595e-06	19	7538218	R	II	LOC100128573	Body	shelf	Body-shelf	chr19:7542104-7542355
cg09973986	0.465658	0.788006	0.322348	1.08321e-08	2.556e-06	12	58135973	F	I	AGAP2	TSS200	shelf	TSS200-shelf	chr12:58130870-58132047
cg04378886	0.150277	0.74071	0.590433	1.08549e-08	2.55808e-06	19	50031395	F	II	RCN3	5'UTR	shore	5'UTR-shore	chr19:50030981-50031300
cg21157690	0.0366216	0.550678	0.514056	1.08632e-08	2.55808e-06	6	152126895	F	II	ESR1	5'UTR	shore	5'UTR-shore	chr6:152128822-152129771
cg16491960	0.747143	0.146175	-0.600969	1.08634e-08	2.55808e-06	7	56297490	F	I		IGR	island	IGR-island	chr7:56297432-56297662
cg20564558	0.265374	0.617322	0.351948	1.08703e-08	2.55808e-06	11	7052637	R	II	NLRP14	5'UTR	opensea	5'UTR-opensea
cg07301561	0.457824	0.833531	0.375707	1.08717e-08	2.55808e-06	5	56777945	R	II	ACTBL2	1stExon	opensea	1stExon-opensea
cg22027151	0.545827	0.945763	0.399936	1.08887e-08	2.56062e-06	12	41860791	R	II	PDZRN4	Body	opensea	Body-opensea
cg17463277	0.288899	0.739692	0.450793	1.08976e-08	2.56128e-06	3	179791243	R	II		IGR	opensea	IGR-opensea
cg20555040	0.0895489	0.505796	0.416247	1.09176e-08	2.56302e-06	5	110404682	R	II		IGR	opensea	IGR-opensea
cg04630273	0.534922	0.886119	0.351197	1.09208e-08	2.56302e-06	20	62406879	R	II	ZBTB46	Body	island	Body-island	chr20:62406463-62407179
cg21876925	0.230873	0.628917	0.398044	1.09235e-08	2.56302e-06	1	173175328	R	II	TNFSF4	Body	opensea	Body-opensea
cg14219111	0.342455	0.935862	0.593407	1.09382e-08	2.565e-06	18	13826671	F	II	MC5R	1stExon	shore	1stExon-shore	chr18:13826186-13826523
cg22633208	0.651845	0.199829	-0.452016	1.0946e-08	2.56539e-06	7	56352934	R	I		IGR	shelf	IGR-shelf	chr7:56355508-56355798
cg01101355	0.0248833	0.354927	0.330044	1.09612e-08	2.56749e-06	20	47422326	F	II	PREX1	Body	opensea	Body-opensea
cg26032026	0.106597	0.747116	0.640519	1.09712e-08	2.56841e-06	3	18421299	R	II	SATB1	Body	opensea	Body-opensea
cg27170782	0.0269136	0.54978	0.522866	1.09987e-08	2.57329e-06	17	46800028	F	I	PRAC	TSS200	shore	TSS200-shore	chr17:46800533-46800746
cg20630812	0.420048	0.717873	0.297825	1.10045e-08	2.57329e-06	8	87877422	F	II	CNBD1	TSS1500	opensea	TSS1500-opensea
cg22868034	0.114824	0.615907	0.501083	1.10117e-08	2.57352e-06	19	49092375	R	I	SULT2B1	Body	opensea	Body-opensea
cg02027780	0.587414	0.957062	0.369648	1.10223e-08	2.57456e-06	11	92526087	F	II	FAT3	Body	opensea	Body-opensea
cg19136718	0.0117756	0.399052	0.387276	1.10621e-08	2.5824e-06	20	44441187	R	I	UBE2C	TSS200	island	TSS200-island	chr20:44440946-44441655
cg12056696	0.0207821	0.467787	0.447005	1.10827e-08	2.58574e-06	14	49913254	R	II		IGR	opensea	IGR-opensea
cg08496452	0.0159081	0.520905	0.504997	1.10914e-08	2.58624e-06	10	75118636	F	I	TTC18	TSS200	island	TSS200-island	chr10:75118205-75118679
cg22720761	0.53946	0.915523	0.376063	1.10972e-08	2.58624e-06	1	159769263	R	II		IGR	opensea	IGR-opensea
cg08649440	0.472123	0.942616	0.470493	1.11381e-08	2.59133e-06	10	99766975	R	II	CRTAC1	Body	opensea	Body-opensea
cg14201324	0.0456884	0.494322	0.448634	1.11426e-08	2.59133e-06	8	10893965	F	II	MIR598	TSS1500	opensea	TSS1500-opensea
cg20530613	0.0349692	0.39376	0.358791	1.11429e-08	2.59133e-06	3	99440673	F	II	COL8A1	5'UTR	opensea	5'UTR-opensea
cg26229307	0.0678824	0.418465	0.350583	1.1144e-08	2.59133e-06	3	63604493	F	II		IGR	opensea	IGR-opensea
cg25058261	0.0230279	0.728071	0.705043	1.11741e-08	2.59688e-06	12	115109452	F	II	TBX3	3'UTR	shore	3'UTR-shore	chr12:115109503-115110061
cg05238713	0.466544	0.779839	0.313295	1.11841e-08	2.59773e-06	11	31800946	F	II	ELP4	Body	opensea	Body-opensea
cg09501717	0.112984	0.804424	0.69144	1.11975e-08	2.59853e-06	2	225968528	F	II		IGR	opensea	IGR-opensea
cg21685387	0.493577	0.7504	0.256823	1.12e-08	2.59853e-06	2	70190408	F	II	ASPRV1	TSS1500	shore	TSS1500-shore	chr2:70188511-70188726
cg05654278	0.137849	0.488652	0.350803	1.12153e-08	2.59987e-06	3	52516335	R	II	NISCH	Body	opensea	Body-opensea
cg23057936	0.474637	0.939445	0.464808	1.12189e-08	2.59987e-06	8	119059709	R	II	EXT1	Body	opensea	Body-opensea
cg07735790	0.161483	0.537955	0.376473	1.12268e-08	2.59987e-06	6	34101545	R	II	GRM4	TSS200	opensea	TSS200-opensea
cg02616565	0.373399	0.840493	0.467094	1.12343e-08	2.59987e-06	3	30303691	F	II		IGR	opensea	IGR-opensea
cg18899117	0.698596	0.961245	0.262649	1.12371e-08	2.59987e-06	2	206411031	F	II	PARD3B	Body	opensea	Body-opensea
cg03820837	0.125209	0.758799	0.633591	1.12674e-08	2.60544e-06	3	28431690	R	II	ZCWPW2	TSS1500	opensea	TSS1500-opensea
cg20596329	0.857575	0.543715	-0.31386	1.12864e-08	2.60837e-06	11	67895842	F	I		IGR	island	IGR-island	chr11:67895786-67896104
cg14993912	0.0325134	0.566643	0.53413	1.13048e-08	2.61118e-06	5	83683585	F	II		IGR	shelf	IGR-shelf	chr5:83679584-83680720
cg10515180	0.509602	0.96462	0.455018	1.13512e-08	2.62027e-06	7	40583939	R	II	C7orf10	Body	opensea	Body-opensea
cg23944588	0.133725	0.480128	0.346403	1.13568e-08	2.62027e-06	4	14988786	R	II		IGR	opensea	IGR-opensea
cg12992268	0.345165	0.850686	0.505522	1.1364e-08	2.62046e-06	8	76181841	F	II		IGR	opensea	IGR-opensea
cg01027405	0.0514254	0.384267	0.332842	1.13848e-08	2.62352e-06	5	35860337	R	II	IL7R	Body	opensea	Body-opensea
cg07724487	0.936399	0.44839	-0.488008	1.13899e-08	2.62352e-06	19	58442865	F	II	ZNF418	Body	shelf	Body-shelf	chr19:58446336-58446800
cg00371368	0.439185	0.0225843	-0.416601	1.14053e-08	2.62433e-06	1	239550378	R	I		IGR	island	IGR-island	chr1:239550108-239551339
cg23369632	0.265762	0.758593	0.492831	1.1406e-08	2.62433e-06	6	56438637	R	II	DST	Body	opensea	Body-opensea
cg13172554	0.191774	0.941123	0.749349	1.14125e-08	2.62436e-06	15	35917803	R	II		IGR	opensea	IGR-opensea
cg09689137	0.248695	0.768726	0.520031	1.14404e-08	2.62733e-06	8	1949246	R	II	KBTBD11	5'UTR	island	5'UTR-island	chr8:1949245-1951390
cg25817111	0.353403	0.697981	0.344578	1.14491e-08	2.62733e-06	2	212232130	R	II		IGR	opensea	IGR-opensea
cg27391693	0.50613	0.864477	0.358347	1.14532e-08	2.62733e-06	4	95680102	R	II	BMPR1B	5'UTR	shore	5'UTR-shore	chr4:95678798-95679809
cg11344614	0.237256	0.759826	0.522569	1.14541e-08	2.62733e-06	21	27010160	R	II	JAM2	TSS1500	shore	TSS1500-shore	chr21:27011624-27012398
cg21865128	0.0488998	0.438183	0.389283	1.1457e-08	2.62733e-06	4	87813585	F	I	C4orf36	TSS200	island	TSS200-island	chr4:87813172-87813718
cg19588408	0.518281	0.844151	0.32587	1.14821e-08	2.63135e-06	7	28848902	R	I	CREB5	Body	opensea	Body-opensea
cg11173609	0.076932	0.759397	0.682465	1.14914e-08	2.63135e-06	2	153419601	F	II	FMNL2	Body	opensea	Body-opensea
cg04239078	0.259332	0.854826	0.595495	1.14935e-08	2.63135e-06	1	209549585	F	II		IGR	opensea	IGR-opensea
cg10000195	0.244844	0.921845	0.677001	1.15143e-08	2.63466e-06	4	43758625	R	II		IGR	opensea	IGR-opensea
cg21398996	0.530744	0.87108	0.340336	1.15222e-08	2.635e-06	13	33923778	R	II		IGR	shore	IGR-shore	chr13:33923930-33924781
cg23108559	0.293192	0.653716	0.360524	1.1546e-08	2.63768e-06	14	55491009	R	II	WDHD1	5'UTR	shelf	5'UTR-shelf	chr14:55493614-55494032
cg15922611	0.372305	0.931287	0.558982	1.15466e-08	2.63768e-06	4	114882334	F	II	ARSJ	Body	opensea	Body-opensea
cg13039454	0.352985	0.780218	0.427233	1.15669e-08	2.64023e-06	7	41099611	R	II		IGR	opensea	IGR-opensea
cg09406615	0.262238	0.876856	0.614618	1.15705e-08	2.64023e-06	3	165555103	R	II	BCHE	1stExon	opensea	1stExon-opensea
cg03148858	0.481062	0.934256	0.453194	1.158e-08	2.64095e-06	19	3047978	R	I	TLE2	TSS1500	shore	TSS1500-shore	chr19:3047224-3047444
cg19355763	0.192418	0.756394	0.563976	1.15939e-08	2.642e-06	1	158223513	R	II	CD1A	TSS1500	opensea	TSS1500-opensea
cg18625409	0.209884	0.624814	0.41493	1.16031e-08	2.642e-06	6	133783544	F	II	EYA4	Body	opensea	Body-opensea
cg08268692	0.511033	0.86812	0.357087	1.16047e-08	2.642e-06	11	76998832	F	II	GDPD4	TSS1500	opensea	TSS1500-opensea
cg20337021	0.126424	0.59127	0.464846	1.16147e-08	2.642e-06	11	105893282	F	II	KIAA1826	TSS1500	shore	TSS1500-shore	chr11:105892725-105892952
cg09679059	0.817321	0.51599	-0.30133	1.16164e-08	2.642e-06	X	41135426	R	I		IGR	island	IGR-island	chrX:41135116-41135669
cg00167259	0.0699805	0.472625	0.402645	1.16346e-08	2.64468e-06	1	166590947	F	II	FMO9P	Body	opensea	Body-opensea
cg23680900	0.520268	0.216829	-0.30344	1.16708e-08	2.64919e-06	15	75017924	R	II	CYP1A1	TSS200	shore	TSS200-shore	chr15:75018186-75019336
cg01483119	0.0282521	0.46203	0.433778	1.16723e-08	2.64919e-06	17	80551543	R	II	FOXK2	Body	shelf	Body-shelf	chr17:80554807-80555019
cg13604337	0.565153	0.860854	0.295702	1.16735e-08	2.64919e-06	12	54321653	R	I		IGR	island	IGR-island	chr12:54321301-54321721
cg12408777	0.33058	0.755541	0.424961	1.17111e-08	2.65626e-06	X	18448417	F	II	CDKL5	5'UTR	shelf	5'UTR-shelf	chrX:18443120-18444426
cg20519373	0.0571926	0.604044	0.546852	1.17252e-08	2.65801e-06	8	119456570	R	II	SAMD12	Body	opensea	Body-opensea
cg10396281	0.271268	0.825098	0.553829	1.17325e-08	2.65821e-06	7	37243747	R	I	ELMO1	Body	opensea	Body-opensea
cg14493181	0.0458513	0.452082	0.406231	1.1745e-08	2.6596e-06	6	127037376	R	II		IGR	opensea	IGR-opensea
cg14536431	0.12541	0.649848	0.524438	1.17709e-08	2.66309e-06	21	40030097	F	II	ERG	5'UTR	shelf	5'UTR-shelf	chr21:40032243-40033665
cg16538390	0.616778	0.87883	0.262052	1.17733e-08	2.66309e-06	10	135344917	R	II	CYP2E1	Body	shelf	Body-shelf	chr10:135341255-135342561
cg07537530	0.568215	0.86767	0.299454	1.1793e-08	2.66569e-06	13	36732321	F	II		IGR	shelf	IGR-shelf	chr13:36728962-36729267
cg11056832	0.397613	0.0863248	-0.311288	1.17976e-08	2.66569e-06	9	131465146	R	II	PKN3	1stExon	island	1stExon-island	chr9:131464843-131465830
cg22798707	0.520295	0.94581	0.425515	1.18139e-08	2.66595e-06	9	23822666	F	II	ELAVL2	TSS1500	island	TSS1500-island	chr9:23822412-23822667
cg09685982	0.00995597	0.541498	0.531542	1.18155e-08	2.66595e-06	1	78956458	F	II	PTGFR	TSS1500	shore	TSS1500-shore	chr1:78956624-78957516
cg08458400	0.182783	0.779028	0.596245	1.18224e-08	2.66595e-06	6	88854384	F	II	CNR1	Body	opensea	Body-opensea
cg10367023	0.188945	0.593412	0.404467	1.18244e-08	2.66595e-06	2	223177287	F	I		IGR	island	IGR-island	chr2:223176493-223177515
cg24987440	0.547141	0.955348	0.408207	1.18429e-08	2.66867e-06	7	116182100	F	II	CAV1	Body	opensea	Body-opensea
cg16816226	0.1513	0.667584	0.516284	1.18674e-08	2.67273e-06	3	5228848	R	II	EDEM1	TSS1500	shore	TSS1500-shore	chr3:5228958-5230190
cg05908492	0.0200537	0.43982	0.419766	1.18834e-08	2.6749e-06	14	41099126	F	I		IGR	opensea	IGR-opensea
cg27599058	0.11111	0.924116	0.813006	1.18937e-08	2.67508e-06	7	90226570	R	I		IGR	shore	IGR-shore	chr7:90225082-90226364
cg11895489	0.255061	0.0211365	-0.233924	1.19069e-08	2.67508e-06	7	57248018	F	II	LOC642006	TSS200	shore	TSS200-shore	chr7:57247588-57247927
cg14433070	0.485622	0.958162	0.47254	1.19074e-08	2.67508e-06	8	118893219	F	II	EXT1	Body	opensea	Body-opensea
cg14985421	0.232537	0.639867	0.407329	1.191e-08	2.67508e-06	6	13980019	F	II	RNF182	3'UTR	opensea	3'UTR-opensea
cg05998449	0.464446	0.946582	0.482136	1.1917e-08	2.67519e-06	11	19911623	F	II	NAV2	Body	opensea	Body-opensea
cg08981041	0.160924	0.442532	0.281608	1.19414e-08	2.67688e-06	4	117624191	R	II		IGR	shelf	IGR-shelf	chr4:117626556-117627110
cg18395355	0.0630346	0.568131	0.505096	1.19415e-08	2.67688e-06	17	46796556	R	II		IGR	island	IGR-island	chr17:46796234-46797292
cg17537380	0.376863	0.902996	0.526133	1.19438e-08	2.67688e-06	6	87649596	R	II	HTR1E	5'UTR	shore	5'UTR-shore	chr6:87647253-87647707
cg10503234	0.470826	0.147521	-0.323305	1.19514e-08	2.67714e-06	19	676739	R	II	FSTL3	Body	shore	Body-shore	chr19:675671-675881
cg01594538	0.106673	0.817665	0.710992	1.19621e-08	2.67738e-06	16	54689221	F	I		IGR	opensea	IGR-opensea
cg04988367	0.0915344	0.528167	0.436633	1.19653e-08	2.67738e-06	5	10933006	F	II		IGR	opensea	IGR-opensea
cg14975535	0.121172	0.835875	0.714702	1.20448e-08	2.69089e-06	14	54208439	R	II		IGR	opensea	IGR-opensea
cg23392804	0.427909	0.879088	0.451179	1.2046e-08	2.69089e-06	2	196930573	R	II	DNAH7	Body	shelf	Body-shelf	chr2:196933310-196933665
cg04389921	0.597805	0.876736	0.278932	1.20509e-08	2.69089e-06	14	26226996	F	II		IGR	opensea	IGR-opensea
cg17281600	0.0861884	0.710457	0.624268	1.20517e-08	2.69089e-06	1	157568591	F	II	FCRL4	TSS1500	opensea	TSS1500-opensea
cg20267828	0.179028	0.903729	0.7247	1.20761e-08	2.6949e-06	6	128222390	F	II	THEMIS	5'UTR	opensea	5'UTR-opensea
cg02832952	0.303515	0.712062	0.408547	1.20863e-08	2.69572e-06	6	100440411	R	II	MCHR2	5'UTR	shore	5'UTR-shore	chr6:100441406-100442152
cg10703884	0.0199143	0.483579	0.463665	1.21032e-08	2.69804e-06	3	169384648	F	II		IGR	shore	IGR-shore	chr3:169386268-169387187
cg06621682	0.143574	0.914683	0.771109	1.2121e-08	2.70056e-06	4	94125057	F	II	GRID2	Body	opensea	Body-opensea
cg00357503	0.0351963	0.306851	0.271655	1.21293e-08	2.70096e-06	15	44119060	F	I	WDR76	TSS200	shore	TSS200-shore	chr15:44119074-44119277
cg24336808	0.0214063	0.524248	0.502842	1.21551e-08	2.70445e-06	12	68474606	R	II		IGR	opensea	IGR-opensea
cg10405729	0.356179	0.87251	0.516332	1.21678e-08	2.70445e-06	11	58483730	F	II	GLYAT	Body	opensea	Body-opensea
cg02357649	0.309907	0.856652	0.546744	1.21696e-08	2.70445e-06	10	28594894	F	II		IGR	shelf	IGR-shelf	chr10:28591622-28592117
cg15990216	0.222235	0.64888	0.426645	1.21755e-08	2.70445e-06	4	74276031	F	II	ALB	Body	opensea	Body-opensea
cg13030404	0.0288404	0.508009	0.479169	1.21878e-08	2.70445e-06	4	87813277	R	I	C4orf36	5'UTR	island	5'UTR-island	chr4:87813172-87813718
cg07457820	0.167254	0.633489	0.466235	1.21901e-08	2.70445e-06	3	77267467	R	II	ROBO2	Body	opensea	Body-opensea
cg23052039	0.37461	0.757125	0.382516	1.21906e-08	2.70445e-06	6	647366	F	II	EXOC2	5'UTR	opensea	5'UTR-opensea
cg26824006	0.213483	0.924053	0.71057	1.2212e-08	2.70777e-06	7	121957254	R	I		IGR	island	IGR-island	chr7:121956543-121957341
cg02391410	0.782664	0.189919	-0.592744	1.22386e-08	2.71221e-06	16	59790082	R	II	LOC644649	TSS1500	shore	TSS1500-shore	chr16:59788792-59789072
cg11305940	0.263399	0.66084	0.397441	1.22467e-08	2.71257e-06	13	46202047	F	II		IGR	opensea	IGR-opensea
cg08263106	0.154428	0.957547	0.803119	1.22536e-08	2.71264e-06	4	93930622	R	II	GRID2	Body	opensea	Body-opensea
cg24138422	0.0286891	0.637248	0.608559	1.22639e-08	2.7128e-06	7	87189782	R	II	ABCB1	Body	opensea	Body-opensea
cg10341792	0.480514	0.922209	0.441695	1.22674e-08	2.7128e-06	8	119392871	R	II	SAMD12	Body	opensea	Body-opensea
cg19241927	0.311057	0.842764	0.531707	1.22865e-08	2.71559e-06	1	56333494	F	II		IGR	opensea	IGR-opensea
cg08850388	0.0338923	0.705246	0.671353	1.23156e-08	2.72057e-06	7	33628078	R	II	BBS9	Body	opensea	Body-opensea
cg13457515	0.437802	0.864684	0.426881	1.23359e-08	2.72211e-06	17	45934681	F	II	SP6	TSS1500	opensea	TSS1500-opensea
cg02836529	0.192932	0.720568	0.527636	1.23477e-08	2.72211e-06	2	182544413	R	II	NEUROD1	5'UTR	shelf	5'UTR-shelf	chr2:182547873-182549177
cg06518714	0.0348273	0.725424	0.690596	1.23486e-08	2.72211e-06	8	9870454	R	II		IGR	opensea	IGR-opensea
cg04850842	0.370569	0.716881	0.346312	1.23488e-08	2.72211e-06	14	27023180	R	II	NOVA1	Body	opensea	Body-opensea
cg08065229	0.461443	0.912279	0.450836	1.23682e-08	2.72217e-06	19	16606621	R	II	C19orf44	TSS1500	shore	TSS1500-shore	chr19:16606740-16607444
cg09893947	0.358412	0.905016	0.546604	1.23728e-08	2.72217e-06	22	43827897	R	II	MPPED1	Body	shelf	Body-shelf	chr22:43830899-43831162
cg18109530	0.568646	0.929972	0.361326	1.23746e-08	2.72217e-06	11	99504688	F	II	CNTN5	Body	opensea	Body-opensea
cg07035503	0.0263197	0.360495	0.334176	1.23756e-08	2.72217e-06	5	134871966	R	I	NEUROG1	TSS1500	island	TSS1500-island	chr5:134870740-134872051
cg01987925	0.0941272	0.585672	0.491544	1.23818e-08	2.72217e-06	5	146461045	R	II	PPP2R2B	TSS200	opensea	TSS200-opensea
cg03505857	0.681553	0.930236	0.248683	1.2401e-08	2.72493e-06	4	69102304	R	II	TMPRSS11B	Body	opensea	Body-opensea
cg13665300	0.0929282	0.724238	0.631309	1.24218e-08	2.72806e-06	5	146616603	R	II	STK32A	5'UTR	shelf	5'UTR-shelf	chr5:146614283-146614560
cg17816173	0.652624	0.962103	0.309479	1.24491e-08	2.73141e-06	7	158377440	F	II	PTPRN2	Body	shore	Body-shore	chr7:158379328-158381221
cg26847748	0.108136	0.423246	0.31511	1.24509e-08	2.73141e-06	17	46812601	F	II		IGR	shore	IGR-shore	chr17:46810609-46810945
cg14472551	0.167218	0.584913	0.417695	1.24567e-08	2.73141e-06	11	33563060	R	II	C11orf41	TSS1500	opensea	TSS1500-opensea
cg02414555	0.0996903	0.717544	0.617854	1.2479e-08	2.73464e-06	2	79216742	R	II		IGR	shelf	IGR-shelf	chr2:79220192-79220592
cg23651808	0.679875	0.150699	-0.529176	1.24895e-08	2.73464e-06	4	8200974	F	I	SH3TC1	TSS200	opensea	TSS200-opensea
cg07559178	0.0734895	0.749984	0.676494	1.24914e-08	2.73464e-06	14	53836489	F	II		IGR	opensea	IGR-opensea
cg09938273	0.450638	0.831597	0.380959	1.24978e-08	2.73464e-06	7	33907779	F	II		IGR	opensea	IGR-opensea
cg24769190	0.598417	0.934663	0.336246	1.25682e-08	2.74646e-06	10	84413538	F	II	NRG3	Body	opensea	Body-opensea
cg08364767	0.564233	0.945778	0.381545	1.25698e-08	2.74646e-06	15	40212176	F	I	GPR176	1stExon	island	1stExon-island	chr15:40211961-40213444
cg19419291	0.452567	0.921511	0.468944	1.25717e-08	2.74646e-06	5	95295965	R	I	ELL2	Body	shore	Body-shore	chr5:95296368-95297438
cg00690431	0.559689	0.963163	0.403475	1.26265e-08	2.75349e-06	1	186649354	F	I	PTGS2	Body	island	Body-island	chr1:186649310-186650081
cg21170978	0.45338	0.891502	0.438122	1.2641e-08	2.75349e-06	9	18727406	R	II	ADAMTSL1	Body	opensea	Body-opensea
cg00141845	0.492908	0.14116	-0.351748	1.26447e-08	2.75349e-06	X	74493352	R	II	UPRT	TSS1500	opensea	TSS1500-opensea
cg00173799	0.139012	0.707389	0.568377	1.26447e-08	2.75349e-06	11	101001711	F	II	PGR	TSS1500	shore	TSS1500-shore	chr11:100998030-100999774
cg12354192	0.458777	0.795612	0.336835	1.26485e-08	2.75349e-06	3	171159987	R	II	TNIK	Body	opensea	Body-opensea
cg09885664	0.225153	0.596106	0.370953	1.26501e-08	2.75349e-06	4	95380105	F	II	PDLIM5	Body	opensea	Body-opensea
cg16925177	0.0813402	0.519586	0.438246	1.26503e-08	2.75349e-06	8	73849114	F	II	KCNB2	Body	opensea	Body-opensea
cg05298677	0.648377	0.984873	0.336496	1.2662e-08	2.75459e-06	6	36355542	F	I	ETV7	TSS200	island	TSS200-island	chr6:36355277-36356016
cg06826671	0.0859052	0.557384	0.471479	1.26891e-08	2.75842e-06	8	121827961	F	II		IGR	shelf	IGR-shelf	chr8:121823534-121824720
cg02399831	0.523449	0.939694	0.416245	1.26928e-08	2.75842e-06	3	112113161	R	II		IGR	opensea	IGR-opensea
cg15211677	0.115408	0.800564	0.685155	1.27105e-08	2.76037e-06	X	102611451	R	II	WBP5	1stExon	opensea	1stExon-opensea
cg22830694	0.0149008	0.341248	0.326348	1.27151e-08	2.76037e-06	3	192417927	R	II	FGF12	Body	opensea	Body-opensea
cg07486252	0.72291	0.961873	0.238962	1.2739e-08	2.76412e-06	4	114213914	R	II	ANK2	Body	opensea	Body-opensea
cg00158528	0.358881	0.930464	0.571583	1.27559e-08	2.76535e-06	7	121956859	R	II		IGR	island	IGR-island	chr7:121956543-121957341
cg23194281	0.0433004	0.504945	0.461644	1.2758e-08	2.76535e-06	11	85565930	R	II	CCDC83	TSS1500	island	TSS1500-island	chr11:85565908-85566451
cg12564567	0.554904	0.853401	0.298497	1.278e-08	2.76761e-06	11	116371188	F	I		IGR	island	IGR-island	chr11:116371182-116371606
cg26912671	0.566861	0.961792	0.394932	1.27818e-08	2.76761e-06	1	66458803	F	II	PDE4B	Body	opensea	Body-opensea
cg02215603	0.0414317	0.65422	0.612788	1.28131e-08	2.77044e-06	4	145595888	R	II	HHIP	Body	opensea	Body-opensea
cg01289541	0.404118	0.793198	0.38908	1.28136e-08	2.77044e-06	3	170282058	F	II	SLC7A14	5'UTR	opensea	5'UTR-opensea
cg12588890	0.362527	0.900405	0.537878	1.2821e-08	2.77044e-06	7	90226363	F	II		IGR	island	IGR-island	chr7:90225082-90226364
cg04542080	0.0372342	0.529083	0.491849	1.28215e-08	2.77044e-06	6	127436400	R	II		IGR	shelf	IGR-shelf	chr6:127439265-127441072
cg17236870	0.0376229	0.512778	0.475155	1.28355e-08	2.77054e-06	4	94122883	F	II	GRID2	Body	opensea	Body-opensea
cg12073479	0.206225	0.693741	0.487517	1.28396e-08	2.77054e-06	7	120968288	F	II	WNT16	TSS1500	shore	TSS1500-shore	chr7:120969587-120970743
cg04105250	0.291854	0.594273	0.302418	1.28455e-08	2.77054e-06	2	171679114	R	II	GAD1	Body	island	Body-island	chr2:171678546-171680358
cg03252605	0.163046	0.495547	0.3325	1.28559e-08	2.77054e-06	2	141662876	R	II	LRP1B	Body	opensea	Body-opensea
cg23516854	0.0875816	0.655582	0.568001	1.28609e-08	2.77054e-06	5	109669259	F	II		IGR	opensea	IGR-opensea
cg02494930	0.150833	0.653441	0.502607	1.2862e-08	2.77054e-06	16	77887307	F	II	VAT1L	Body	opensea	Body-opensea
cg04768425	0.756464	0.309843	-0.44662	1.29036e-08	2.77669e-06	10	124222884	R	II	HTRA1	Body	shore	Body-shore	chr10:124220338-124222240
cg06098530	0.208254	0.53532	0.327065	1.29158e-08	2.77669e-06	10	76727919	F	II	MYST4	Body	opensea	Body-opensea
cg08095852	0.0887004	0.405179	0.316479	1.29222e-08	2.77669e-06	4	176987020	R	I	WDR17	1stExon	island	1stExon-island	chr4:176986921-176987360
cg13589859	0.655046	0.937486	0.28244	1.29235e-08	2.77669e-06	14	43950071	R	II		IGR	opensea	IGR-opensea
cg09506302	0.0174775	0.357128	0.339651	1.29418e-08	2.77669e-06	21	35574541	R	I		IGR	island	IGR-island	chr21:35574323-35574549
cg03556393	0.683615	0.978268	0.294653	1.29431e-08	2.77669e-06	12	54378789	F	I	HOXC10	TSS200	island	TSS200-island	chr12:54378696-54380102
cg20321270	0.155472	0.899212	0.74374	1.29472e-08	2.77669e-06	4	23155692	R	II		IGR	opensea	IGR-opensea
cg09226319	0.525533	0.932389	0.406856	1.29487e-08	2.77669e-06	4	74698986	F	II		IGR	shelf	IGR-shelf	chr4:74702420-74702627
cg18156471	0.344552	0.913699	0.569147	1.29507e-08	2.77669e-06	5	83011366	F	II	HAPLN1	5'UTR	opensea	5'UTR-opensea
cg23663533	0.412128	0.79283	0.380702	1.29913e-08	2.78359e-06	17	68128754	R	II	KCNJ16	Body	opensea	Body-opensea
cg17715243	0.111617	0.601083	0.489466	1.29968e-08	2.78359e-06	10	1156212	R	II	WDR37	Body	opensea	Body-opensea
cg12690929	0.237143	0.916995	0.679852	1.3006e-08	2.78359e-06	4	115287672	F	II		IGR	opensea	IGR-opensea
cg25028035	0.227242	0.578636	0.351393	1.30098e-08	2.78359e-06	6	42016671	R	I	CCND3	TSS200	island	TSS200-island	chr6:42016243-42016731
cg03626085	0.527689	0.93936	0.41167	1.30457e-08	2.78843e-06	13	39565540	F	II	STOML3	TSS1500	opensea	TSS1500-opensea
cg08264725	0.129785	0.504444	0.374658	1.30458e-08	2.78843e-06	X	23018003	F	II	DDX53	TSS200	opensea	TSS200-opensea
cg14294096	0.0685415	0.449642	0.381101	1.30636e-08	2.79079e-06	11	43581118	R	II	MIR670	TSS200	opensea	TSS200-opensea
cg26382626	0.452633	0.904464	0.451831	1.30728e-08	2.79132e-06	8	104289595	F	II		IGR	opensea	IGR-opensea
cg15262317	0.537707	0.962461	0.424755	1.30932e-08	2.79327e-06	2	208632832	R	I	FZD5	Body	island	Body-island	chr2:208631558-208634934
cg22573118	0.186642	0.443417	0.256775	1.31008e-08	2.79327e-06	3	46283081	R	II	CCR3	TSS1500	opensea	TSS1500-opensea
cg14209854	0.378091	0.828605	0.450514	1.31021e-08	2.79327e-06	16	11370349	R	II	PRM2	TSS200	shore	TSS200-shore	chr16:11369939-11370221
cg18739944	0.0529266	0.706316	0.65339	1.31137e-08	2.79432e-06	3	168004541	F	II	C3orf50	Body	opensea	Body-opensea
cg12477533	0.0152942	0.5477	0.532406	1.31538e-08	2.79974e-06	2	98703450	R	I	VWA3B	TSS200	island	TSS200-island	chr2:98703354-98703889
cg00512404	0.623521	0.920894	0.297373	1.31588e-08	2.79974e-06	12	15114732	R	II	ARHGDIB	TSS200	opensea	TSS200-opensea
cg19653783	0.0282279	0.462277	0.43405	1.31648e-08	2.79974e-06	4	93443138	F	II	GRID2	Body	opensea	Body-opensea
cg24045357	0.045875	0.676501	0.630626	1.31661e-08	2.79974e-06	2	177448447	F	II		IGR	opensea	IGR-opensea
cg08190928	0.444372	0.679023	0.234651	1.31885e-08	2.802e-06	6	106433985	R	II		IGR	island	IGR-island	chr6:106433984-106434459
cg19722371	0.156397	0.449356	0.292959	1.31902e-08	2.802e-06	12	102271755	R	II	DRAM1	Body	island	Body-island	chr12:102270754-102271801
cg10621610	0.456972	0.912069	0.455097	1.32067e-08	2.80283e-06	1	91175627	F	II		IGR	shore	IGR-shore	chr1:91176404-91176701
cg21585045	0.0744792	0.45829	0.383811	1.32076e-08	2.80283e-06	11	114831756	R	II		IGR	island	IGR-island	chr11:114831755-114832054
cg09843829	0.279019	0.667577	0.388558	1.32161e-08	2.80319e-06	12	48876998	R	II	C12orf54	5'UTR	opensea	5'UTR-opensea
cg04185382	0.626063	0.888792	0.262729	1.32298e-08	2.80402e-06	16	4424441	F	I	VASN	5'UTR	shelf	5'UTR-shelf	chr16:4421642-4422240
cg09464883	0.295247	0.669074	0.373826	1.3237e-08	2.80402e-06	4	79689621	R	II		IGR	opensea	IGR-opensea
cg11697618	0.431782	0.654882	0.2231	1.3253e-08	2.80402e-06	7	137866502	R	II		IGR	opensea	IGR-opensea
cg17543296	0.584531	0.894801	0.31027	1.32565e-08	2.80402e-06	1	20880378	R	II	FAM43B	1stExon	island	1stExon-island	chr1:20878894-20880592
cg24146776	0.360312	0.908374	0.548062	1.32602e-08	2.80402e-06	3	114419469	F	II	ZBTB20	5'UTR	opensea	5'UTR-opensea
cg03224627	0.291321	0.611968	0.320647	1.32629e-08	2.80402e-06	1	177896505	R	II		IGR	opensea	IGR-opensea
cg13316295	0.063055	0.355244	0.292189	1.32678e-08	2.80402e-06	8	117954154	R	II	C8orf85	Body	shelf	Body-shelf	chr8:117950472-117950717
cg07357081	0.471295	0.0537593	-0.417535	1.32816e-08	2.80402e-06	6	31846797	R	II	SLC44A4	5'UTR	opensea	5'UTR-opensea
cg17450733	0.53826	0.938078	0.399817	1.32854e-08	2.80402e-06	12	45443875	F	II	DBX2	Body	shore	Body-shore	chr12:45444202-45445386
cg17346639	0.19217	0.878171	0.686002	1.32943e-08	2.80402e-06	2	210479401	F	II	MAP2	5'UTR	opensea	5'UTR-opensea
cg16558432	0.507638	0.0888256	-0.418813	1.33004e-08	2.80402e-06	17	5403805	F	II	LOC728392	1stExon	island	1stExon-island	chr17:5403131-5404602
cg13657106	0.490469	0.929639	0.43917	1.33011e-08	2.80402e-06	5	53294048	R	II	ARL15	Body	opensea	Body-opensea
cg21519787	0.0216902	0.662054	0.640364	1.33121e-08	2.80429e-06	19	49133421	R	II	SPHK2	3'UTR	island	3'UTR-island	chr19:49132603-49134291
cg08324862	0.504504	0.940272	0.435768	1.33158e-08	2.80429e-06	12	77800655	R	II		IGR	opensea	IGR-opensea
cg02125910	0.208723	0.483101	0.274377	1.33238e-08	2.80455e-06	5	140479983	F	II	PCDHB3	TSS1500	shore	TSS1500-shore	chr5:140481546-140482460
cg26110818	0.390688	0.90355	0.512863	1.33415e-08	2.80665e-06	6	56222181	R	II		IGR	opensea	IGR-opensea
cg13683848	0.451433	0.831421	0.379988	1.33473e-08	2.80665e-06	3	40960648	F	II		IGR	opensea	IGR-opensea
cg06479755	0.0133943	0.274928	0.261534	1.33569e-08	2.80678e-06	21	27012313	R	I	JAM2	Body	island	Body-island	chr21:27011624-27012398
cg08077673	0.634851	0.97458	0.33973	1.33678e-08	2.80678e-06	7	130126368	R	II	MEST	5'UTR	island	5'UTR-island	chr7:130126017-130126801
cg26871735	0.280807	0.767665	0.486858	1.33682e-08	2.80678e-06	12	68620370	R	II	IL26	TSS1500	opensea	TSS1500-opensea
cg22149137	0.0413127	0.546569	0.505257	1.33784e-08	2.80749e-06	17	46804414	F	II	HOXB13	Body	island	Body-island	chr17:46804203-46804415
cg08077071	0.435804	0.732826	0.297022	1.33947e-08	2.80851e-06	2	157176106	F	II		IGR	shore	IGR-shore	chr2:157176251-157177346
cg04793527	0.725529	0.95203	0.226501	1.34096e-08	2.80851e-06	2	163099881	F	II	FAP	5'UTR	opensea	5'UTR-opensea
cg08886973	0.620694	0.149885	-0.470809	1.34099e-08	2.80851e-06	6	166402416	F	I	LOC441177	Body	island	Body-island	chr6:166401526-166402659
cg01943874	0.451082	0.783847	0.332765	1.34103e-08	2.80851e-06	20	44746944	F	I	CD40	1stExon	island	1stExon-island	chr20:44746822-44747060
cg01289318	0.139222	0.854438	0.715216	1.34289e-08	2.81101e-06	3	142526350	F	II	TRPC1	3'UTR	opensea	3'UTR-opensea
cg05529874	0.275465	0.0154043	-0.260061	1.34447e-08	2.81289e-06	16	3356081	R	II	ZNF75A	5'UTR	shore	5'UTR-shore	chr16:3355020-3356012
cg07546255	0.946855	0.426215	-0.520639	1.34571e-08	2.81315e-06	12	131200134	F	II		IGR	island	IGR-island	chr12:131199824-131200157
cg08835956	0.155133	0.804919	0.649786	1.34635e-08	2.81315e-06	7	39171034	R	II	POU6F2	Body	opensea	Body-opensea
cg06716730	0.549055	0.95575	0.406695	1.34663e-08	2.81315e-06	17	35851459	R	II	DUSP14	5'UTR	shore	5'UTR-shore	chr17:35849290-35850483
cg06469229	0.460741	0.834225	0.373485	1.34884e-08	2.81564e-06	5	59188213	R	II	PDE4D	Body	shore	Body-shore	chr5:59189046-59189894
cg13829680	0.711445	0.159107	-0.552337	1.34917e-08	2.81564e-06	9	136746975	R	I	VAV2	Body	opensea	Body-opensea
cg17940251	0.579228	0.967411	0.388182	1.34994e-08	2.81582e-06	1	206224005	R	I	AVPR1B	TSS1500	island	TSS1500-island	chr1:206223537-206224028
cg18229422	0.399375	0.846757	0.447382	1.35169e-08	2.81805e-06	2	176958552	R	II	HOXD13	Body	shore	Body-shore	chr2:176956504-176956707
cg11000521	0.12135	0.550637	0.429287	1.35332e-08	2.81872e-06	4	142652413	F	II	IL15	Body	opensea	Body-opensea
cg27262041	0.37756	0.801975	0.424415	1.3538e-08	2.81872e-06	11	19654032	R	II	NAV2	Body	opensea	Body-opensea
cg02543402	0.576549	0.922812	0.346263	1.35481e-08	2.81872e-06	12	68647356	R	II	IL22	TSS200	opensea	TSS200-opensea
cg02431531	0.0569853	0.352385	0.2954	1.35564e-08	2.81872e-06	16	59244939	F	II		IGR	opensea	IGR-opensea
cg17868936	0.638799	0.967605	0.328806	1.35594e-08	2.81872e-06	1	76053565	R	II	SLC44A5	5'UTR	opensea	5'UTR-opensea
cg26470924	0.164476	0.636708	0.472232	1.35608e-08	2.81872e-06	6	97378856	R	II	KLHL32	5'UTR	opensea	5'UTR-opensea
cg08331754	0.125008	0.570931	0.445923	1.35893e-08	2.82208e-06	5	53111959	R	II		IGR	opensea	IGR-opensea
[truncated: 44,595 more rows]
