# Supplementary material for: Distinct DNA methylation patterns associated with treatment resistance in metastatic castration resistant prostate cancer
Source: Sci Rep. 2021 Mar 23;11:6630. doi: 10.1038/s41598-021-85812-3 (PMC7988053; doi:10.1038/s41598-021-85812-3)
Supplement: Supplementary file 7 — Supplementary Information 7. [file 41598_2021_85812_MOESM7_ESM.xlsx]

## Sheet: S6_42D_vs_16D
PROBEID	X16D_AVG	X42D_AVG	logFC	P.Value	adj.P.Val	CHR	MAPINFO	Strand	Type	gene	feature	cgi	feat.cgi	UCSC_CpG_Islands_Name
cg02214470	0.0206477	0.973714	0.953066	7.5441e-14	1.48295e-09	11	85071093	F	II	DLG2	Body	opensea	Body-opensea
cg00906130	0.966028	0.0302004	-0.935827	8.07621e-14	1.48295e-09	4	175443797	F	I	HPGD	TSS200	island	TSS200-island	chr4:175443406-175443837
cg00366837	0.961463	0.0374672	-0.923996	1.2196e-13	1.48295e-09	19	12900860	F	I	JUNB	TSS1500	island	TSS1500-island	chr19:12900676-12901254
cg05967710	0.0195553	0.936935	0.91738	1.22612e-13	1.48295e-09	12	99284678	R	II	ANKS1B	Body	shelf	Body-shelf	chr12:99288222-99289374
cg00194126	0.0881396	0.970069	0.88193	1.25e-13	1.48295e-09	2	157186312	R	II	NR4A2	Body	island	Body-island	chr2:157185557-157186355
cg08175413	0.044112	0.958433	0.914321	1.29112e-13	1.48295e-09	5	96294187	R	II	LNPEP	Body	opensea	Body-opensea
cg07451520	0.0337826	0.911052	0.87727	1.3443e-13	1.48295e-09	5	157965198	R	II		IGR	opensea	IGR-opensea
cg02394698	0.0335465	0.971723	0.938176	1.37087e-13	1.48295e-09	4	86594376	R	II	ARHGAP24	Body	opensea	Body-opensea
cg27097923	0.0288838	0.899666	0.870782	1.61368e-13	1.48295e-09	6	83071433	F	II	TPBG	TSS1500	shore	TSS1500-shore	chr6:83073416-83075319
cg01353448	0.0289614	0.938587	0.909625	1.73279e-13	1.48295e-09	7	31726912	F	II	C7orf16	5'UTR	opensea	5'UTR-opensea
cg22361435	0.0375637	0.984989	0.947425	1.7481e-13	1.48295e-09	2	154205351	F	II		IGR	opensea	IGR-opensea
cg02552284	0.0460028	0.956557	0.910554	1.76028e-13	1.48295e-09	15	77577621	R	II	SGK269	TSS1500	opensea	TSS1500-opensea
cg19720780	0.0215695	0.948743	0.927174	1.7969e-13	1.48295e-09	17	51900887	F	I	KIF2B	1stExon	opensea	1stExon-opensea
cg25841491	0.0377852	0.946222	0.908437	1.86369e-13	1.48295e-09	2	58948019	F	II		IGR	opensea	IGR-opensea
cg02185675	0.0569581	0.921129	0.864171	1.90963e-13	1.48295e-09	8	133594318	R	I	LRRC6	Body	opensea	Body-opensea
cg22718140	0.0800236	0.946237	0.866213	1.93164e-13	1.48295e-09	17	15217411	R	I	TEKT3	Body	opensea	Body-opensea
cg17346647	0.0535499	0.977727	0.924177	1.93611e-13	1.48295e-09	2	154842584	F	II	GALNT13	Body	opensea	Body-opensea
cg24436906	0.948548	0.0460635	-0.902485	1.93732e-13	1.48295e-09	2	242498081	F	I	BOK	TSS200	island	TSS200-island	chr2:242498013-242499274
cg06609843	0.0173168	0.890163	0.872846	1.95331e-13	1.48295e-09	3	168236948	R	II	C3orf50	Body	opensea	Body-opensea
cg06434311	0.0277785	0.890147	0.862368	1.97146e-13	1.48295e-09	5	129987014	F	II		IGR	opensea	IGR-opensea
cg01244601	0.0159767	0.907407	0.89143	2.09868e-13	1.48295e-09	4	120671846	F	II		IGR	opensea	IGR-opensea
cg11428546	0.0546924	0.938784	0.884092	2.10632e-13	1.48295e-09	2	100723110	R	II	AFF3	TSS1500	shelf	TSS1500-shelf	chr2:100720385-100720741
cg07980148	0.0174722	0.926731	0.909259	2.15699e-13	1.48295e-09	4	82969268	R	II		IGR	shelf	IGR-shelf	chr4:82965415-82965896
cg19706515	0.0243012	0.96225	0.937949	2.16422e-13	1.48295e-09	7	31376488	F	II		IGR	island	IGR-island	chr7:31375845-31376542
cg18241469	0.0144866	0.82406	0.809573	2.21041e-13	1.48295e-09	3	168136028	F	II	C3orf50	Body	opensea	Body-opensea
cg17191006	0.0396128	0.939881	0.900269	2.21788e-13	1.48295e-09	12	45042313	F	II	NELL2	Body	opensea	Body-opensea
cg22645201	0.0274461	0.899192	0.871746	2.23231e-13	1.48295e-09	7	120701829	F	II	C7orf58	Body	opensea	Body-opensea
cg16975599	0.0087405	0.813961	0.805221	2.23363e-13	1.48295e-09	3	158962761	F	II	IQCJ	Body	opensea	Body-opensea
cg03116409	0.0379874	0.883283	0.845295	2.27914e-13	1.48295e-09	12	66042554	R	II		IGR	opensea	IGR-opensea
cg01055518	0.0417021	0.89032	0.848618	2.3495e-13	1.48295e-09	1	57802279	R	II	DAB1	5'UTR	opensea	5'UTR-opensea
cg01638225	0.0735818	0.977977	0.904395	2.4083e-13	1.48295e-09	4	1202930	F	I	LOC100130872	TSS200	shore	TSS200-shore	chr4:1202956-1203200
cg16209873	0.0822535	0.865261	0.783007	2.42091e-13	1.48295e-09	11	6219739	R	II	OR52W1	TSS1500	opensea	TSS1500-opensea
cg11073923	0.932378	0.0805076	-0.851871	2.42644e-13	1.48295e-09	4	175443752	F	I	HPGD	1stExon	island	1stExon-island	chr4:175443406-175443837
cg26311677	0.0854537	0.930917	0.845463	2.43388e-13	1.48295e-09	3	168142949	F	II	C3orf50	Body	opensea	Body-opensea
cg01441114	0.974022	0.0221203	-0.951902	2.45899e-13	1.48295e-09	19	12900873	F	I	JUNB	TSS1500	island	TSS1500-island	chr19:12900676-12901254
cg21604972	0.0265441	0.957872	0.931328	2.47427e-13	1.48295e-09	3	115118067	F	II		IGR	opensea	IGR-opensea
cg11612786	0.967283	0.0589512	-0.908332	2.48284e-13	1.48295e-09	2	237078362	R	II		IGR	island	IGR-island	chr2:237071794-237078762
cg17276118	0.0314144	0.960963	0.929549	2.4929e-13	1.48295e-09	11	92083801	F	II	FAT3	TSS1500	opensea	TSS1500-opensea
cg08120044	0.892792	0.0339361	-0.858856	2.53179e-13	1.48295e-09	21	42539440	R	I	BACE2	TSS1500	island	TSS1500-island	chr21:42539367-42540872
cg21147040	0.052568	0.95176	0.899192	2.54958e-13	1.48295e-09	1	210655903	R	II	HHAT	Body	opensea	Body-opensea
cg04455137	0.0283475	0.949923	0.921575	2.59621e-13	1.48295e-09	7	120629316	F	II	C7orf58	5'UTR	opensea	5'UTR-opensea
cg11538176	0.0174471	0.944396	0.926949	2.60635e-13	1.48295e-09	7	157053075	R	II	UBE3C	Body	opensea	Body-opensea
cg21071391	0.0904928	0.906918	0.816425	2.68799e-13	1.48295e-09	3	115580805	F	II	LSAMP	Body	opensea	Body-opensea
cg13110283	0.87993	0.0136464	-0.866284	2.73121e-13	1.48295e-09	1	233751191	F	II	KCNK1	Body	shore	Body-shore	chr1:233749373-233750314
cg00579393	0.0462439	0.883259	0.837015	2.73298e-13	1.48295e-09	2	79316004	F	II	REG1B	TSS1500	opensea	TSS1500-opensea
cg21658839	0.0590286	0.96086	0.901832	2.74223e-13	1.48295e-09	3	168269695	F	II	MIR551B	Body	opensea	Body-opensea
cg07575409	0.123343	0.943951	0.820608	2.76413e-13	1.48295e-09	6	18694265	F	II		IGR	opensea	IGR-opensea
cg02507677	0.0509857	0.860447	0.809461	2.7818e-13	1.48295e-09	8	73160775	F	II		IGR	shelf	IGR-shelf	chr8:73163618-73164191
cg13913933	0.0813936	0.964814	0.88342	2.84481e-13	1.48295e-09	2	59202222	F	II		IGR	opensea	IGR-opensea
cg16646662	0.798814	0.0140171	-0.784797	2.84799e-13	1.48295e-09	10	1778529	F	II	ADARB2	Body	shore	Body-shore	chr10:1778784-1780018
cg12691739	0.0272674	0.903545	0.876278	2.85424e-13	1.48295e-09	17	50021408	R	II	CA10	Body	opensea	Body-opensea
cg18308184	0.0533853	0.934663	0.881277	2.86966e-13	1.48295e-09	4	21699435	F	II	KCNIP4	5'UTR	opensea	5'UTR-opensea
cg26109843	0.110718	0.967917	0.857199	2.88012e-13	1.48295e-09	2	161206170	R	II	RBMS1	Body	opensea	Body-opensea
cg03055440	0.0791329	0.975287	0.896154	2.8989e-13	1.48295e-09	11	59950405	F	II	MS4A6A	5'UTR	opensea	5'UTR-opensea
cg17255703	0.0296993	0.93865	0.908951	2.92504e-13	1.48295e-09	3	158787141	F	II	IQCJ	1stExon	opensea	1stExon-opensea
cg18107094	0.0220205	0.906992	0.884972	2.98805e-13	1.48295e-09	8	110020924	F	II		IGR	opensea	IGR-opensea
cg11077657	0.0295017	0.981993	0.952491	3.05886e-13	1.48295e-09	3	115438561	R	II	GAP43	Body	opensea	Body-opensea
cg01771213	0.0952532	0.917855	0.822602	3.0629e-13	1.48295e-09	1	57735838	F	II	DAB1	Body	opensea	Body-opensea
cg04776357	0.00926371	0.943832	0.934568	3.11788e-13	1.48295e-09	12	41221689	F	II	CNTN1	5'UTR	opensea	5'UTR-opensea
cg02480675	0.0190127	0.967448	0.948435	3.16223e-13	1.48295e-09	20	6514844	R	II		IGR	opensea	IGR-opensea
cg21794767	0.0258081	0.94226	0.916452	3.19603e-13	1.48295e-09	7	120657213	F	II	C7orf58	Body	opensea	Body-opensea
cg10416784	0.0311652	0.947202	0.916036	3.19927e-13	1.48295e-09	2	58797233	R	II		IGR	opensea	IGR-opensea
cg20107996	0.0361812	0.941547	0.905366	3.20057e-13	1.48295e-09	4	12886669	R	I		IGR	opensea	IGR-opensea
cg26590449	0.184207	0.950063	0.765856	3.24599e-13	1.48295e-09	7	33941205	F	II		IGR	shelf	IGR-shelf	chr7:33943665-33945509
cg05860220	0.0313683	0.943121	0.911752	3.25285e-13	1.48295e-09	6	99632147	R	II		IGR	opensea	IGR-opensea
cg27173148	0.0351169	0.980845	0.945728	3.36819e-13	1.48295e-09	4	1203001	F	I	LOC100130872	TSS1500	island	TSS1500-island	chr4:1202956-1203200
cg10931792	0.0444173	0.899182	0.854765	3.40645e-13	1.48295e-09	5	152022470	F	II		IGR	opensea	IGR-opensea
cg22476807	0.0201497	0.886668	0.866518	3.45801e-13	1.48295e-09	5	151284294	F	II	GLRA1	Body	opensea	Body-opensea
cg03346806	0.0370797	0.852884	0.815805	3.46273e-13	1.48295e-09	8	119157879	F	II		IGR	opensea	IGR-opensea
cg08305378	0.0500205	0.850296	0.800276	3.47632e-13	1.48295e-09	8	118953376	R	II	EXT1	Body	opensea	Body-opensea
cg16000182	0.0313247	0.941471	0.910147	3.49456e-13	1.48295e-09	5	152809520	R	II		IGR	opensea	IGR-opensea
cg00318320	0.95676	0.0268745	-0.929885	3.53442e-13	1.48295e-09	2	242498098	R	I	BOK	TSS200	island	TSS200-island	chr2:242498013-242499274
cg19672209	0.043018	0.949168	0.90615	3.58567e-13	1.48295e-09	14	57961998	F	II	C14orf105	TSS1500	opensea	TSS1500-opensea
cg06166885	0.0264256	0.944277	0.917852	3.61999e-13	1.48295e-09	4	165305815	F	II	MARCH1	TSS1500	shore	TSS1500-shore	chr4:165304328-165305177
cg11964314	0.0659565	0.880841	0.814885	3.62349e-13	1.48295e-09	12	44858069	R	II		IGR	opensea	IGR-opensea
cg05085230	0.801439	0.0416661	-0.759773	3.66087e-13	1.48295e-09	6	133562461	F	I	EYA4	TSS200	island	TSS200-island	chr6:133562086-133563586
cg03455765	0.956444	0.0704373	-0.886007	3.67377e-13	1.48295e-09	3	85011052	R	II	CADM2	Body	shelf	Body-shelf	chr3:85008284-85008837
cg10672482	0.0383465	0.969602	0.931256	3.70483e-13	1.48295e-09	12	55725839	R	II	OR6C3	1stExon	opensea	1stExon-opensea
cg24977055	0.950545	0.0229231	-0.927621	3.71635e-13	1.48295e-09	7	50850870	F	II	GRB10	5'UTR	island	5'UTR-island	chr7:50849752-50850871
cg12346491	0.0407923	0.917994	0.877202	3.80283e-13	1.48295e-09	4	145277815	R	II		IGR	opensea	IGR-opensea
cg00173799	0.139012	0.961026	0.822014	3.82623e-13	1.48295e-09	11	101001711	F	II	PGR	TSS1500	shore	TSS1500-shore	chr11:100998030-100999774
cg04821520	0.0135365	0.876968	0.863432	3.82971e-13	1.48295e-09	11	37525709	R	II		IGR	opensea	IGR-opensea
cg14491149	0.0658542	0.973911	0.908057	3.88373e-13	1.48295e-09	11	103683233	R	II		IGR	opensea	IGR-opensea
cg09267427	0.0351391	0.935588	0.900449	3.89268e-13	1.48295e-09	12	124953924	F	II	NCOR2	Body	shelf	Body-shelf	chr12:124950705-124950939
cg25389863	0.0280576	0.777053	0.748996	3.89931e-13	1.48295e-09	8	130492175	R	II		IGR	opensea	IGR-opensea
cg17261096	0.0146543	0.962375	0.94772	3.93179e-13	1.48295e-09	5	151986804	R	II		IGR	opensea	IGR-opensea
cg09889778	0.0141904	0.883304	0.869114	3.96508e-13	1.48295e-09	12	43110559	F	II		IGR	opensea	IGR-opensea
cg12835118	0.168725	0.942579	0.773854	3.98039e-13	1.48295e-09	3	56789110	R	I	ARHGEF3	Body	opensea	Body-opensea
cg03445896	0.0509797	0.947224	0.896244	4.00253e-13	1.48295e-09	X	78010565	R	II	LPAR4	Body	opensea	Body-opensea
cg26970800	0.0204374	0.945413	0.924975	4.06997e-13	1.48295e-09	11	59614212	R	II	GIF	TSS1500	opensea	TSS1500-opensea
cg09457469	0.968139	0.037485	-0.930654	4.20761e-13	1.48295e-09	17	7197507	F	I	YBX2	Body	island	Body-island	chr17:7197431-7198417
cg24252656	0.182991	0.969272	0.786281	4.22667e-13	1.48295e-09	4	20884321	F	II	KCNIP4	Body	opensea	Body-opensea
cg26601310	0.12751	0.908877	0.781367	4.23508e-13	1.48295e-09	11	36397123	F	II	PRR5L	5'UTR	shore	5'UTR-shore	chr11:36397926-36399398
cg14066993	0.0581257	0.900295	0.842169	4.23738e-13	1.48295e-09	4	1203049	F	II	LOC100130872	TSS1500	island	TSS1500-island	chr4:1202956-1203200
cg16650073	0.106864	0.908056	0.801192	4.23746e-13	1.48295e-09	16	2089897	R	I	NTHL1	3'UTR	shore	3'UTR-shore	chr16:2088753-2088998
cg13643465	0.931104	0.113767	-0.817338	4.2569e-13	1.48295e-09	9	130375613	F	I	STXBP1	Body	shore	Body-shore	chr9:130374108-130374885
cg03147907	0.0346451	0.913902	0.879257	4.28404e-13	1.48295e-09	3	62926690	F	II		IGR	opensea	IGR-opensea
cg04867491	0.11623	0.861155	0.744926	4.31458e-13	1.48295e-09	20	52688256	F	II	BCAS1	TSS1500	opensea	TSS1500-opensea
cg08104448	0.0445183	0.864237	0.819719	4.34647e-13	1.48295e-09	3	67125504	R	II		IGR	opensea	IGR-opensea
cg16796150	0.961615	0.141043	-0.820573	4.36216e-13	1.48295e-09	X	20285575	R	I	RPS6KA3	TSS1500	island	TSS1500-island	chrX:20284127-20286811
cg00846036	0.0360412	0.851478	0.815436	4.36824e-13	1.48295e-09	11	84634126	F	II	DLG2	1stExon	opensea	1stExon-opensea
cg07190778	0.0348809	0.75231	0.717429	4.39736e-13	1.48295e-09	3	117604296	R	II		IGR	opensea	IGR-opensea
cg02822745	0.0253323	0.874703	0.849371	4.40504e-13	1.48295e-09	4	108270850	R	II		IGR	opensea	IGR-opensea
cg02436788	0.0374591	0.927155	0.889696	4.42905e-13	1.48295e-09	17	15245089	F	I	TEKT3	TSS200	island	TSS200-island	chr17:15244705-15245126
cg25726684	0.112137	0.860456	0.74832	4.44837e-13	1.48295e-09	1	87288288	F	II		IGR	opensea	IGR-opensea
cg19763428	0.0179307	0.970831	0.9529	4.45582e-13	1.48295e-09	7	32109831	R	II	PDE1C	Body	shore	Body-shore	chr7:32110063-32110910
cg14102434	0.046267	0.964521	0.918254	4.47587e-13	1.48295e-09	14	57960985	F	II	C14orf105	TSS1500	opensea	TSS1500-opensea
cg02870676	0.0485859	0.952477	0.903891	4.49023e-13	1.48295e-09	18	55888832	R	II	NEDD4L	5'UTR	opensea	5'UTR-opensea
cg02812036	0.948594	0.0326352	-0.915959	4.49335e-13	1.48295e-09	17	7198515	R	II	YBX2	TSS1500	shore	TSS1500-shore	chr17:7199710-7200009
cg00636982	0.0129352	0.946048	0.933112	4.52211e-13	1.48295e-09	13	37986386	F	II		IGR	opensea	IGR-opensea
cg09448654	0.977304	0.191148	-0.786156	4.52392e-13	1.48295e-09	2	242157220	R	I	ANO7	Body	island	Body-island	chr2:242156851-242157835
cg26480091	0.0445743	0.964326	0.919752	4.53066e-13	1.48295e-09	2	156403454	F	II		IGR	opensea	IGR-opensea
cg02582587	0.0121319	0.743816	0.731684	4.5438e-13	1.48295e-09	7	39374989	R	II	POU6F2	Body	opensea	Body-opensea
cg05758139	0.0255677	0.947074	0.921506	4.58634e-13	1.48295e-09	1	215169182	F	II		IGR	opensea	IGR-opensea
cg19919383	0.0398669	0.861964	0.822097	4.64524e-13	1.48295e-09	3	17046834	R	II	PLCL2	Body	opensea	Body-opensea
cg03790312	0.0260818	0.843351	0.817269	4.74749e-13	1.48295e-09	3	116437373	R	II		IGR	opensea	IGR-opensea
cg18085660	0.0585198	0.96957	0.911051	4.76901e-13	1.48295e-09	4	1202898	F	II	LOC100130872	TSS200	shore	TSS200-shore	chr4:1202956-1203200
cg03978682	0.159939	0.913019	0.75308	4.79576e-13	1.48295e-09	5	53411773	R	II	ARL15	Body	opensea	Body-opensea
cg22588275	0.0172163	0.8372	0.819983	4.83061e-13	1.48295e-09	3	167990777	F	II	C3orf50	Body	opensea	Body-opensea
cg04680304	0.0596884	0.828632	0.768944	4.83284e-13	1.48295e-09	11	4116184	F	II	RRM1	5'UTR	island	5'UTR-island	chr11:4115689-4116489
cg12525675	0.89458	0.04539	-0.84919	4.85238e-13	1.48295e-09	13	62274647	F	II		IGR	opensea	IGR-opensea
cg24138422	0.0286891	0.731292	0.702603	4.85756e-13	1.48295e-09	7	87189782	R	II	ABCB1	Body	opensea	Body-opensea
cg03910065	0.948211	0.0524575	-0.895753	4.90932e-13	1.48295e-09	11	115372874	F	I	CADM1	Body	shore	Body-shore	chr11:115373574-115375881
cg00071984	0.111561	0.970443	0.858881	4.92639e-13	1.48295e-09	3	60617504	R	I	FHIT	5'UTR	opensea	5'UTR-opensea
cg27051089	0.052995	0.92247	0.869475	5.02946e-13	1.48295e-09	6	87653726	F	II	HTR1E	5'UTR	opensea	5'UTR-opensea
cg19714279	0.937334	0.0211474	-0.916187	5.05435e-13	1.48295e-09	2	237077920	R	I	GBX2	TSS1500	island	TSS1500-island	chr2:237071794-237078762
cg12105691	0.0315825	0.842007	0.810424	5.10695e-13	1.48295e-09	3	168511423	R	II	C3orf50	Body	opensea	Body-opensea
cg21243848	0.0363144	0.875405	0.83909	5.10705e-13	1.48295e-09	9	104032118	F	II	LPPR1	Body	opensea	Body-opensea
cg12096363	0.0539781	0.895834	0.841856	5.11887e-13	1.48295e-09	12	45471054	R	II		IGR	opensea	IGR-opensea
cg21661031	0.0393581	0.896145	0.856787	5.14138e-13	1.48295e-09	3	159304352	F	II	SCHIP1	Body	opensea	Body-opensea
cg06560282	0.0326994	0.975309	0.94261	5.18208e-13	1.48295e-09	11	103830847	R	II	PDGFD	Body	opensea	Body-opensea
cg17779790	0.932638	0.0139179	-0.91872	5.18816e-13	1.48295e-09	17	7197994	F	I	YBX2	TSS200	island	TSS200-island	chr17:7197431-7198417
cg06873024	0.0127374	0.871631	0.858894	5.19146e-13	1.48295e-09	1	215130954	F	II		IGR	opensea	IGR-opensea
cg26748440	0.0470827	0.941051	0.893968	5.21444e-13	1.48295e-09	4	21699512	F	II	KCNIP4	5'UTR	opensea	5'UTR-opensea
cg21132686	0.0456258	0.851345	0.805719	5.22769e-13	1.48295e-09	20	22795774	R	II		IGR	opensea	IGR-opensea
cg15203271	0.0297512	0.957837	0.928086	5.23858e-13	1.48295e-09	4	1203168	R	I	LOC100130872	TSS1500	island	TSS1500-island	chr4:1202956-1203200
cg23091984	0.851389	0.0217214	-0.829668	5.24141e-13	1.48295e-09	19	31839664	R	I	TSHZ3	Body	island	Body-island	chr19:31839635-31843049
cg25623934	0.955517	0.0258121	-0.929705	5.27379e-13	1.48295e-09	2	12858483	R	II	TRIB2	1stExon	island	1stExon-island	chr2:12856625-12859019
cg00582562	0.0287285	0.760166	0.731438	5.28773e-13	1.48295e-09	17	46388465	R	II	SKAP1	Body	opensea	Body-opensea
cg25813711	0.0235921	0.793141	0.769549	5.3017e-13	1.48295e-09	11	28581244	R	II		IGR	opensea	IGR-opensea
cg01129246	0.0219835	0.952342	0.930359	5.31839e-13	1.48295e-09	4	43032307	R	II	GRXCR1	Body	opensea	Body-opensea
cg16377108	0.0242758	0.951635	0.927359	5.36643e-13	1.48295e-09	12	119557318	F	II	SRRM4	Body	opensea	Body-opensea
cg23951190	0.0393459	0.88038	0.841034	5.40038e-13	1.48295e-09	3	131538721	F	II	CPNE4	Body	opensea	Body-opensea
cg18370682	0.198068	0.949665	0.751597	5.54617e-13	1.48295e-09	5	158239759	F	II	EBF1	Body	opensea	Body-opensea
cg19441349	0.255219	0.972215	0.716996	5.58101e-13	1.48295e-09	19	42495372	F	II	ATP1A3	Body	shelf	Body-shelf	chr19:42497819-42498560
cg12984636	0.0754598	0.846284	0.770824	5.62515e-13	1.48295e-09	9	107455503	F	II	OR13D1	TSS1500	opensea	TSS1500-opensea
cg09906066	0.026219	0.975417	0.949198	5.64377e-13	1.48295e-09	12	40959011	F	II		IGR	opensea	IGR-opensea
cg22244938	0.0209614	0.961059	0.940098	5.7234e-13	1.48295e-09	12	55688862	F	II	OR6C6	1stExon	opensea	1stExon-opensea
cg03452737	0.0718092	0.900921	0.829112	5.7334e-13	1.48295e-09	3	117385277	F	II		IGR	opensea	IGR-opensea
cg24464500	0.0163467	0.941279	0.924932	5.75527e-13	1.48295e-09	1	215196452	R	II	KCNK2	Body	opensea	Body-opensea
cg16722884	0.0222751	0.832801	0.810526	5.76013e-13	1.48295e-09	3	109735618	F	II		IGR	opensea	IGR-opensea
cg18953078	0.0250012	0.771151	0.74615	5.78865e-13	1.48295e-09	4	21974932	F	II		IGR	opensea	IGR-opensea
cg07061355	0.0968746	0.879146	0.782271	5.80106e-13	1.48295e-09	8	118147200	R	II	SLC30A8	TSS200	opensea	TSS200-opensea
cg26263234	0.0439849	0.923943	0.879958	5.81606e-13	1.48295e-09	3	26666060	R	I	LRRC3B	5'UTR	island	5'UTR-island	chr3:26665950-26666164
cg21858680	0.0381093	0.842547	0.804438	5.81763e-13	1.48295e-09	4	85020829	F	II		IGR	opensea	IGR-opensea
cg07809176	0.0518891	0.865568	0.813679	5.82046e-13	1.48295e-09	12	27849452	F	II	REP15	5'UTR	opensea	5'UTR-opensea
cg05512100	0.0246065	0.959807	0.9352	5.82789e-13	1.48295e-09	7	32109997	R	II	PDE1C	Body	shore	Body-shore	chr7:32110063-32110910
cg02083707	0.0790734	0.950748	0.871675	5.86558e-13	1.48295e-09	11	104654124	F	II		IGR	opensea	IGR-opensea
cg16811039	0.074783	0.946053	0.87127	5.91814e-13	1.48295e-09	4	86224551	F	II		IGR	opensea	IGR-opensea
cg07576409	0.942342	0.0201527	-0.922189	5.93423e-13	1.48295e-09	8	37554905	F	I	ZNF703	Body	island	Body-island	chr8:37551944-37555922
cg24607398	0.0930826	0.928887	0.835805	5.93495e-13	1.48295e-09	3	37033625	R	II	EPM2AIP1	1stExon	shore	1stExon-shore	chr3:37034228-37035356
cg05129325	0.0652266	0.956433	0.891206	5.95225e-13	1.48295e-09	1	215255161	R	II	KCNK2	TSS1500	shore	TSS1500-shore	chr1:215256051-215256636
cg02599587	0.0200773	0.851772	0.831695	5.95309e-13	1.48295e-09	5	153275285	R	II		IGR	opensea	IGR-opensea
cg23036668	0.0325292	0.938858	0.906329	5.97159e-13	1.48295e-09	1	88421825	F	II		IGR	opensea	IGR-opensea
cg23574835	0.0744877	0.944846	0.870359	5.98943e-13	1.48295e-09	4	1902177	R	II	WHSC1	5'UTR	opensea	5'UTR-opensea
cg26017988	0.133388	0.963946	0.830558	6.02872e-13	1.48295e-09	12	99231280	R	II	ANKS1B	Body	opensea	Body-opensea
cg27608911	0.059022	0.940274	0.881252	6.03306e-13	1.48295e-09	3	115341429	R	II	GAP43	TSS1500	opensea	TSS1500-opensea
cg25236050	0.0289415	0.870768	0.841826	6.09394e-13	1.48295e-09	12	55794783	R	II	OR6C65	1stExon	opensea	1stExon-opensea
cg17721879	0.0774608	0.958119	0.880658	6.09811e-13	1.48295e-09	5	158532473	F	I		IGR	island	IGR-island	chr5:158532294-158532502
cg07388756	0.0125642	0.959145	0.94658	6.13584e-13	1.48295e-09	1	88761053	F	II		IGR	opensea	IGR-opensea
cg22946974	0.114851	0.948027	0.833177	6.15596e-13	1.48295e-09	1	153085969	F	II	SPRR2F	5'UTR	opensea	5'UTR-opensea
cg02049472	0.155065	0.945723	0.790658	6.16084e-13	1.48295e-09	2	177466316	F	II	MIR1246	TSS1500	opensea	TSS1500-opensea
cg04239786	0.0531283	0.960793	0.907665	6.20918e-13	1.48295e-09	5	44316088	R	II	FGF10	Body	opensea	Body-opensea
cg11409101	0.855466	0.0180405	-0.837425	6.24128e-13	1.48295e-09	8	37554832	F	II	ZNF703	Body	island	Body-island	chr8:37551944-37555922
cg17169397	0.0283997	0.908361	0.879961	6.26421e-13	1.48295e-09	7	32111453	R	II	PDE1C	TSS1500	shore	TSS1500-shore	chr7:32110063-32110910
cg11829680	0.0671971	0.90571	0.838513	6.29171e-13	1.48295e-09	8	118912508	F	I	EXT1	Body	opensea	Body-opensea
cg10608476	0.0416623	0.811032	0.769369	6.33855e-13	1.48295e-09	5	50761067	R	II		IGR	opensea	IGR-opensea
cg18804963	0.0422521	0.81138	0.769127	6.38955e-13	1.48295e-09	11	132456073	R	II	OPCML	Body	opensea	Body-opensea
cg15623612	0.0384316	0.955029	0.916598	6.39172e-13	1.48295e-09	3	115577973	R	II	LSAMP	Body	opensea	Body-opensea
cg06159296	0.0134712	0.699009	0.685537	6.49832e-13	1.48658e-09	11	92150122	F	II	FAT3	Body	opensea	Body-opensea
cg08125031	0.0218237	0.826481	0.804657	6.62224e-13	1.48658e-09	4	21699373	R	II	KCNIP4	5'UTR	opensea	5'UTR-opensea
cg02276909	0.034056	0.892523	0.858467	6.63238e-13	1.48658e-09	2	153732388	R	II		IGR	opensea	IGR-opensea
cg20055965	0.017685	0.853547	0.835862	6.67387e-13	1.48658e-09	11	92002443	F	II		IGR	opensea	IGR-opensea
cg17192315	0.0312495	0.915205	0.883955	6.67833e-13	1.48658e-09	18	61375622	F	II	SERPINB11	5'UTR	opensea	5'UTR-opensea
cg21082272	0.0786735	0.979855	0.901181	6.68806e-13	1.48658e-09	4	1202966	F	I	LOC100130872	TSS1500	island	TSS1500-island	chr4:1202956-1203200
cg20849835	0.0229835	0.955577	0.932593	6.70705e-13	1.48658e-09	3	115124600	F	II		IGR	opensea	IGR-opensea
cg01439649	0.149437	0.952984	0.803547	6.75269e-13	1.48658e-09	1	23410708	F	II	LUZP1	3'UTR	opensea	3'UTR-opensea
cg14961690	0.00805037	0.933131	0.92508	6.94758e-13	1.48658e-09	11	103572029	F	II		IGR	opensea	IGR-opensea
cg13876366	0.0979884	0.932377	0.834389	6.95858e-13	1.48658e-09	11	37204812	F	II		IGR	opensea	IGR-opensea
cg07820742	0.0574881	0.953075	0.895587	6.96369e-13	1.48658e-09	1	23751517	R	II	TCEA3	TSS1500	island	TSS1500-island	chr1:23750508-23751663
cg04860863	0.0647411	0.939221	0.874479	6.995e-13	1.48658e-09	1	248402594	R	II	OR2M4	1stExon	opensea	1stExon-opensea
cg15282973	0.0649131	0.861886	0.796973	7.00431e-13	1.48658e-09	12	125346253	F	II	SCARB1	Body	shore	Body-shore	chr12:125347784-125348688
cg05647859	0.953524	0.0723831	-0.881141	7.02364e-13	1.48658e-09	12	81331718	R	I	LIN7A	TSS200	shore	TSS200-shore	chr12:81330608-81331514
cg15329510	0.0127086	0.893217	0.880509	7.05518e-13	1.48658e-09	11	92084012	F	II	FAT3	TSS1500	opensea	TSS1500-opensea
cg17232217	0.0204986	0.935468	0.914969	7.05523e-13	1.48658e-09	4	1203104	R	II	LOC100130872	TSS1500	island	TSS1500-island	chr4:1202956-1203200
cg20480899	0.0221785	0.796133	0.773954	7.11193e-13	1.48658e-09	12	11548867	F	II	PRB2	TSS1500	opensea	TSS1500-opensea
cg07091412	0.955602	0.0327457	-0.922856	7.17281e-13	1.48658e-09	1	20810651	R	I	CAMK2N1	Body	island	Body-island	chr1:20810462-20813511
cg22161706	0.0476662	0.938246	0.89058	7.2013e-13	1.48658e-09	7	33457940	F	II	BBS9	Body	opensea	Body-opensea
cg21500126	0.047415	0.927807	0.880392	7.22961e-13	1.48658e-09	8	119372894	F	II	SAMD12	Body	opensea	Body-opensea
cg00053361	0.13074	0.96172	0.830979	7.26846e-13	1.48658e-09	8	127250180	F	II		IGR	opensea	IGR-opensea
cg21907389	0.0405528	0.881415	0.840862	7.27825e-13	1.48658e-09	3	116509011	R	II		IGR	opensea	IGR-opensea
cg03631078	0.108698	0.919886	0.811187	7.30472e-13	1.48658e-09	3	114290368	F	II	ZBTB20	5'UTR	opensea	5'UTR-opensea
cg14212266	0.949335	0.139247	-0.810089	7.40911e-13	1.48658e-09	15	68346341	R	I	PIAS1	TSS1500	island	TSS1500-island	chr15:68346303-68347408
cg02137691	0.918728	0.195221	-0.723507	7.46118e-13	1.48658e-09	4	1805671	F	II	FGFR3	Body	island	Body-island	chr4:1803076-1805672
cg23839002	0.0353754	0.948976	0.9136	7.4797e-13	1.48658e-09	12	44775162	F	II	TMEM117	Body	opensea	Body-opensea
cg14852505	0.108461	0.959717	0.851256	7.51909e-13	1.48658e-09	12	44902472	R	II	NELL2	3'UTR	opensea	3'UTR-opensea
cg14389665	0.0994685	0.950405	0.850936	7.54485e-13	1.48658e-09	X	75002912	F	II	MAGEE2	3'UTR	opensea	3'UTR-opensea
cg01256232	0.028027	0.855793	0.827766	7.5778e-13	1.48658e-09	14	40337190	F	II		IGR	opensea	IGR-opensea
cg00397871	0.0276294	0.812096	0.784467	7.6716e-13	1.48658e-09	7	31692686	F	II	CCDC129	3'UTR	opensea	3'UTR-opensea
cg15732149	0.0202482	0.777083	0.756835	7.69745e-13	1.48658e-09	1	207509334	F	II	CD55	Body	opensea	Body-opensea
cg17047106	0.0273351	0.861254	0.833919	7.69937e-13	1.48658e-09	8	131961479	F	II	ADCY8	Body	opensea	Body-opensea
cg03671796	0.0734011	0.960579	0.887178	7.76296e-13	1.48658e-09	3	109645423	F	II		IGR	opensea	IGR-opensea
cg02280912	0.0369891	0.768516	0.731527	7.80857e-13	1.48658e-09	19	58400095	F	II	ZNF814	Body	island	Body-island	chr19:58399945-58400276
cg07412043	0.0230417	0.945642	0.9226	7.82824e-13	1.48658e-09	2	137748366	F	II	THSD7B	TSS200	opensea	TSS200-opensea
cg12814353	0.0614606	0.938545	0.877085	7.87093e-13	1.48658e-09	14	36695421	R	II		IGR	opensea	IGR-opensea
cg17407629	0.0592324	0.917198	0.857965	7.87951e-13	1.48658e-09	5	102200701	F	II	PAM	TSS1500	shore	TSS1500-shore	chr5:102201583-102201912
cg23468002	0.066052	0.948407	0.882355	7.98144e-13	1.48658e-09	5	158532401	F	I		IGR	island	IGR-island	chr5:158532294-158532502
cg22541336	0.0289052	0.943185	0.914279	8.01441e-13	1.48658e-09	7	32106580	F	II	PDE1C	Body	shelf	Body-shelf	chr7:32110063-32110910
cg10334416	0.0693069	0.935138	0.865831	8.04735e-13	1.48658e-09	17	32504524	F	II		IGR	opensea	IGR-opensea
cg18321762	0.12413	0.902576	0.778446	8.06484e-13	1.48658e-09	8	90132979	R	II		IGR	opensea	IGR-opensea
cg26585981	0.0890184	0.889762	0.800743	8.08071e-13	1.48658e-09	11	48327164	F	II	OR4S1	TSS1500	opensea	TSS1500-opensea
cg13076441	0.0418519	0.889796	0.847944	8.1173e-13	1.48658e-09	8	60224479	R	II		IGR	opensea	IGR-opensea
cg06885823	0.0529554	0.949818	0.896862	8.17412e-13	1.48658e-09	5	82675005	R	II		IGR	opensea	IGR-opensea
cg04140834	0.0261412	0.843045	0.816904	8.20142e-13	1.48658e-09	1	111320416	R	II		IGR	shelf	IGR-shelf	chr1:111323223-111323433
cg11200222	0.0441271	0.947604	0.903477	8.29235e-13	1.48658e-09	1	215255110	F	II	KCNK2	TSS1500	shore	TSS1500-shore	chr1:215256051-215256636
cg02642296	0.0301734	0.950384	0.92021	8.29948e-13	1.48658e-09	12	55780133	R	II		IGR	opensea	IGR-opensea
cg00995854	0.0697877	0.823085	0.753297	8.3011e-13	1.48658e-09	1	157802305	R	II	CD5L	Body	opensea	Body-opensea
cg06484432	0.0139895	0.840692	0.826702	8.34133e-13	1.48658e-09	5	128801407	F	II	ADAMTS19	Body	shelf	Body-shelf	chr5:128795503-128797417
cg07747690	0.09968	0.970771	0.871091	8.34225e-13	1.48658e-09	3	168268757	F	II	MIR551B	TSS1500	opensea	TSS1500-opensea
cg09871637	0.874906	0.0490161	-0.825889	8.34919e-13	1.48658e-09	1	87800511	F	II	LMO4	Body	shore	Body-shore	chr1:87800835-87801252
cg03936663	0.0677621	0.862358	0.794595	8.39817e-13	1.48658e-09	1	218098422	F	I		IGR	opensea	IGR-opensea
cg27101034	0.021123	0.854767	0.833644	8.42223e-13	1.48658e-09	5	60137757	R	II	ELOVL7	5'UTR	shore	5'UTR-shore	chr5:60139359-60140155
cg01056808	0.045564	0.939442	0.893878	8.46631e-13	1.48658e-09	11	92085533	R	II	FAT3	1stExon	opensea	1stExon-opensea
cg23079522	0.0437586	0.917852	0.874094	8.53099e-13	1.48658e-09	3	160569628	R	II	PPM1L	Body	opensea	Body-opensea
cg05511148	0.0258188	0.824341	0.798523	8.55161e-13	1.48658e-09	4	43277401	R	II		IGR	opensea	IGR-opensea
cg15571730	0.865584	0.0907195	-0.774865	8.59253e-13	1.48658e-09	7	99680278	F	I	ZNF3	TSS1500	shore	TSS1500-shore	chr7:99678768-99679702
cg25716102	0.0224672	0.835009	0.812541	8.65754e-13	1.48658e-09	2	59156510	F	II		IGR	opensea	IGR-opensea
cg01940810	0.029463	0.954251	0.924788	8.67059e-13	1.48658e-09	12	68551655	R	II	IFNG	Body	opensea	Body-opensea
cg03012452	0.0589164	0.934598	0.875682	8.67879e-13	1.48658e-09	6	12754496	F	II	PHACTR1	Body	shelf	Body-shelf	chr6:12749877-12750499
cg00525145	0.941715	0.05805	-0.883665	8.82099e-13	1.48658e-09	4	1803443	R	I	FGFR3	Body	island	Body-island	chr4:1803076-1805672
cg24817257	0.0359525	0.935581	0.899629	8.86476e-13	1.48658e-09	4	21849543	R	II	NCRNA00099	Body	opensea	Body-opensea
cg25210884	0.0132414	0.907886	0.894645	8.86672e-13	1.48658e-09	7	32091043	R	II	PDE1C	Body	opensea	Body-opensea
cg04813876	0.0374041	0.928089	0.890685	8.93768e-13	1.48658e-09	11	103964219	R	II	PDGFD	Body	opensea	Body-opensea
cg07471052	0.0223516	0.855909	0.833557	8.94257e-13	1.48658e-09	17	73996245	R	II	CDK3	TSS1500	opensea	TSS1500-opensea
cg14884902	0.0224667	0.817204	0.794737	8.99963e-13	1.48658e-09	3	100761743	F	II		IGR	opensea	IGR-opensea
cg13214474	0.0408345	0.947421	0.906587	9.01402e-13	1.48658e-09	1	215409184	R	II	KCNK2	3'UTR	opensea	3'UTR-opensea
cg26623444	0.106928	0.936006	0.829078	9.03248e-13	1.48658e-09	7	31376092	R	I		IGR	island	IGR-island	chr7:31375845-31376542
cg02443428	0.0466275	0.89889	0.852263	9.08265e-13	1.48658e-09	5	44388907	F	II	FGF10	TSS200	opensea	TSS200-opensea
cg02831260	0.928497	0.0924454	-0.836052	9.09259e-13	1.48658e-09	2	4720598	R	I		IGR	opensea	IGR-opensea
cg06557985	0.0203159	0.965482	0.945167	9.13216e-13	1.48658e-09	17	50233082	R	II	CA10	Body	shelf	Body-shelf	chr17:50235175-50236466
cg07650391	0.142284	0.970208	0.827924	9.16404e-13	1.48658e-09	7	41733448	R	II	LOC285954	TSS200	opensea	TSS200-opensea
cg19599472	0.0383001	0.8954	0.8571	9.21255e-13	1.48658e-09	X	74739430	F	II	ZDHHC15	Body	shelf	Body-shelf	chrX:74742765-74743117
cg10952297	0.0511486	0.958563	0.907414	9.23451e-13	1.48658e-09	2	158175831	F	II	ERMN	3'UTR	opensea	3'UTR-opensea
cg05240166	0.879165	0.100182	-0.778983	9.25763e-13	1.48658e-09	16	21171239	R	II	TMEM159	5'UTR	shore	5'UTR-shore	chr16:21169810-21170278
cg13634560	0.0249769	0.934948	0.909971	9.2692e-13	1.48658e-09	13	38173852	R	II	POSTN	TSS1500	opensea	TSS1500-opensea
cg05893902	0.107672	0.959584	0.851912	9.27863e-13	1.48658e-09	3	100945574	R	II	IMPG2	3'UTR	opensea	3'UTR-opensea
cg17206968	0.0490743	0.93617	0.887096	9.30459e-13	1.48658e-09	5	44762293	F	II		IGR	opensea	IGR-opensea
cg03411082	0.0535632	0.894485	0.840922	9.35938e-13	1.48658e-09	16	433715	F	II	LOC100134368	Body	shore	Body-shore	chr16:431189-432810
cg05475172	0.138169	0.948543	0.810374	9.37685e-13	1.48658e-09	22	46371152	F	II	WNT7B	Body	shore	Body-shore	chr22:46371469-46375234
cg11166197	0.0342214	0.670124	0.635903	9.38471e-13	1.48658e-09	X	151561584	F	II	GABRA3	5'UTR	opensea	5'UTR-opensea
cg08777316	0.0843419	0.955409	0.871067	9.42659e-13	1.48658e-09	5	158531511	R	I		IGR	island	IGR-island	chr5:158531375-158531648
cg13088755	0.0447443	0.764852	0.720108	9.47551e-13	1.48658e-09	X	78200041	R	II	P2RY10	TSS1500	opensea	TSS1500-opensea
cg23710611	0.0875017	0.84678	0.759278	9.49939e-13	1.48658e-09	1	58098908	F	II	DAB1	5'UTR	opensea	5'UTR-opensea
cg09013696	0.0313317	0.939381	0.908049	9.62373e-13	1.48658e-09	11	91954554	F	II		IGR	shelf	IGR-shelf	chr11:91957635-91960290
cg02195925	0.0313177	0.925846	0.894528	9.66552e-13	1.48658e-09	X	147800074	R	II	AFF2	Body	opensea	Body-opensea
cg03253737	0.892015	0.186236	-0.705779	9.69724e-13	1.48658e-09	17	35291480	R	II		IGR	shore	IGR-shore	chr17:35291899-35300875
cg01093934	0.08156	0.907304	0.825744	9.71948e-13	1.48658e-09	2	177465789	R	II	MIR1246	TSS200	opensea	TSS200-opensea
cg21057880	0.0314151	0.936979	0.905564	9.74882e-13	1.48658e-09	14	62769348	R	II		IGR	opensea	IGR-opensea
cg25142010	0.0594631	0.964156	0.904693	9.75314e-13	1.48658e-09	5	158150180	R	II	EBF1	Body	opensea	Body-opensea
cg14187877	0.0269276	0.760803	0.733875	9.76346e-13	1.48658e-09	4	16679554	F	II	LDB2	Body	opensea	Body-opensea
cg24636368	0.0161479	0.760176	0.744028	9.76452e-13	1.48658e-09	17	46388447	R	II	SKAP1	Body	opensea	Body-opensea
cg16931707	0.0738665	0.886398	0.812531	9.81526e-13	1.48658e-09	12	42873202	F	II	PRICKLE1	5'UTR	shelf	5'UTR-shelf	chr12:42876654-42878193
cg13575161	0.705801	0.0282401	-0.677561	9.82447e-13	1.48658e-09	12	4381792	R	II	CCND2	TSS1500	island	TSS1500-island	chr12:4378366-4382222
cg20665157	0.064885	0.933354	0.868469	9.86026e-13	1.48658e-09	7	121969421	R	II	CADPS2	Body	opensea	Body-opensea
cg21109025	0.0340323	0.862879	0.828847	9.90993e-13	1.48658e-09	17	32580869	R	II	CCL2	TSS1500	opensea	TSS1500-opensea
cg01597480	0.0244024	0.963956	0.939554	9.91778e-13	1.48658e-09	7	120629404	R	II	C7orf58	5'UTR	opensea	5'UTR-opensea
cg06346335	0.132028	0.939076	0.807048	9.96389e-13	1.48658e-09	1	76489892	R	II		IGR	opensea	IGR-opensea
cg20565833	0.0395127	0.966505	0.926992	1.00111e-12	1.48658e-09	4	91137297	R	II	FAM190A	5'UTR	opensea	5'UTR-opensea
cg08030662	0.0400394	0.823459	0.78342	1.0037e-12	1.48658e-09	17	51900534	F	II	KIF2B	1stExon	opensea	1stExon-opensea
cg01941619	0.0159833	0.879858	0.863875	1.00506e-12	1.48658e-09	18	29770081	F	II	MEP1B	1stExon	opensea	1stExon-opensea
cg14902773	0.0822407	0.863911	0.78167	1.00585e-12	1.48658e-09	14	39961218	R	II		IGR	opensea	IGR-opensea
cg21274607	0.204638	0.953717	0.749079	1.0287e-12	1.49925e-09	21	47521576	F	II	COL6A2	5'UTR	shelf	5'UTR-shelf	chr21:47517651-47518999
cg18125814	0.0275368	0.92993	0.902393	1.03725e-12	1.49925e-09	11	49455214	F	II		IGR	shore	IGR-shore	chr11:49455935-49456211
cg13910460	0.0484337	0.944088	0.895654	1.03749e-12	1.49925e-09	3	112059676	R	II	CD200	Body	opensea	Body-opensea
cg00058515	0.112498	0.870857	0.758359	1.04275e-12	1.49925e-09	2	80527798	F	II	CTNNA2	Body	shore	Body-shore	chr2:80529677-80530846
cg22848982	0.0785694	0.904907	0.826338	1.0525e-12	1.49925e-09	1	3697631	R	I	LRRC47	3'UTR	opensea	3'UTR-opensea
cg12256941	0.0723411	0.955578	0.883237	1.05627e-12	1.49925e-09	18	13026680	R	II	CEP192	Body	opensea	Body-opensea
cg21752383	0.80632	0.0313794	-0.77494	1.05927e-12	1.49925e-09	5	140739976	F	II	PCDHGA4	Body	shore	Body-shore	chr5:140741174-140741738
cg09430518	0.0231571	0.931304	0.908147	1.06111e-12	1.49925e-09	8	118662568	R	II		IGR	opensea	IGR-opensea
cg16536718	0.166471	0.97642	0.809949	1.06292e-12	1.49925e-09	5	44390215	R	II	FGF10	TSS1500	opensea	TSS1500-opensea
cg00764796	0.0498141	0.927389	0.877575	1.06752e-12	1.49925e-09	16	433504	R	I	LOC100134368	Body	shore	Body-shore	chr16:431189-432810
cg08165340	0.0660321	0.962087	0.896054	1.06851e-12	1.49925e-09	2	153917369	F	II		IGR	opensea	IGR-opensea
cg02679809	0.937732	0.0531251	-0.884606	1.07178e-12	1.49925e-09	11	31834791	R	I	PAX6	5'UTR	island	5'UTR-island	chr11:31831620-31839038
cg21490751	0.0132997	0.758996	0.745696	1.07633e-12	1.49925e-09	3	168268421	R	II	MIR551B	TSS1500	opensea	TSS1500-opensea
cg09186689	0.0161361	0.765246	0.74911	1.08018e-12	1.49925e-09	3	63088529	F	II	LOC285401	Body	opensea	Body-opensea
cg22115798	0.0190472	0.871243	0.852196	1.08558e-12	1.49925e-09	3	159171160	F	II	SCHIP1	Body	opensea	Body-opensea
cg03561071	0.0262789	0.929221	0.902942	1.08929e-12	1.49925e-09	11	91844355	F	II		IGR	opensea	IGR-opensea
cg27434149	0.11051	0.763049	0.652538	1.08942e-12	1.49925e-09	10	62332846	R	II		IGR	opensea	IGR-opensea
cg18221021	0.0530037	0.894419	0.841415	1.09219e-12	1.49925e-09	11	84432312	F	II	DLG2	Body	opensea	Body-opensea
cg05703230	0.0220155	0.771142	0.749127	1.09932e-12	1.49925e-09	4	14112376	R	II		IGR	opensea	IGR-opensea
cg12759420	0.0633729	0.845286	0.781913	1.10415e-12	1.49925e-09	10	96798865	F	II	CYP2C8	Body	opensea	Body-opensea
cg22158051	0.0201211	0.715635	0.695514	1.10489e-12	1.49925e-09	5	143172092	R	II		IGR	opensea	IGR-opensea
cg19752565	0.0365047	0.666455	0.62995	1.10999e-12	1.49925e-09	2	167268207	F	II	SCN7A	Body	opensea	Body-opensea
cg01455178	0.00947139	0.919824	0.910352	1.11453e-12	1.49925e-09	1	205648187	F	II	SLC45A3	5'UTR	shore	5'UTR-shore	chr1:205648975-205649903
cg13027556	0.0699996	0.837154	0.767154	1.11729e-12	1.49925e-09	6	29323210	F	II	OR5V1	1stExon	opensea	1stExon-opensea
cg11227598	0.213425	0.957537	0.744112	1.11956e-12	1.49925e-09	11	28658101	R	II		IGR	opensea	IGR-opensea
cg22506301	0.0525676	0.790926	0.738359	1.11957e-12	1.49925e-09	12	43705168	R	II		IGR	opensea	IGR-opensea
cg06773116	0.067696	0.974273	0.906577	1.12274e-12	1.49925e-09	4	20884431	F	II	KCNIP4	Body	opensea	Body-opensea
cg09800500	0.196933	0.969906	0.772973	1.12281e-12	1.49925e-09	12	24992256	F	I	BCAT1	Body	opensea	Body-opensea
cg00440980	0.0168141	0.92107	0.904256	1.12521e-12	1.49925e-09	17	74639894	F	II	ST6GALNAC1	TSS200	opensea	TSS200-opensea
cg23539034	0.0448015	0.920507	0.875705	1.12651e-12	1.49925e-09	8	35762637	R	II		IGR	opensea	IGR-opensea
cg16135090	0.0144182	0.954967	0.940549	1.13362e-12	1.49925e-09	3	62934644	R	II		IGR	opensea	IGR-opensea
cg22754866	0.0121988	0.674797	0.662598	1.13711e-12	1.49925e-09	10	99771121	F	II	CRTAC1	Body	opensea	Body-opensea
cg08639339	0.0584585	0.850649	0.792191	1.13905e-12	1.49925e-09	1	205648336	R	II	SLC45A3	5'UTR	shore	5'UTR-shore	chr1:205648975-205649903
cg21944219	0.117768	0.851774	0.734006	1.14089e-12	1.49925e-09	1	67523185	R	II		IGR	shelf	IGR-shelf	chr1:67519224-67520139
cg24434350	0.101144	0.945464	0.84432	1.14177e-12	1.49925e-09	7	31376255	R	II		IGR	island	IGR-island	chr7:31375845-31376542
cg15906794	0.972405	0.121132	-0.851274	1.14439e-12	1.49925e-09	17	7197963	F	I	YBX2	TSS200	island	TSS200-island	chr17:7197431-7198417
cg10899681	0.0898838	0.865838	0.775955	1.15835e-12	1.50582e-09	5	158531647	F	II		IGR	island	IGR-island	chr5:158531375-158531648
cg26369576	0.141314	0.960181	0.818868	1.16069e-12	1.50582e-09	7	31276097	R	II		IGR	opensea	IGR-opensea
cg15746696	0.0262219	0.847709	0.821487	1.16208e-12	1.50582e-09	19	58400494	F	II	ZNF814	TSS200	shore	TSS200-shore	chr19:58399945-58400276
cg10891473	0.0808035	0.978888	0.898084	1.16553e-12	1.50582e-09	12	55820093	R	II	OR6C76	1stExon	opensea	1stExon-opensea
cg01704957	0.927455	0.0362947	-0.891161	1.17375e-12	1.50582e-09	17	7198347	R	I	YBX2	TSS1500	island	TSS1500-island	chr17:7197431-7198417
cg07254066	0.7893	0.0959619	-0.693338	1.17652e-12	1.50582e-09	16	54965895	R	I	IRX5	Body	island	Body-island	chr16:54962422-54967805
cg27047836	0.193677	0.869384	0.675708	1.18099e-12	1.50582e-09	5	158533081	F	I		IGR	shore	IGR-shore	chr5:158533557-158534000
cg11076814	0.0867436	0.938923	0.852179	1.18368e-12	1.50582e-09	4	11225303	R	II		IGR	opensea	IGR-opensea
cg04115740	0.219489	0.915061	0.695572	1.18413e-12	1.50582e-09	17	6690948	R	II	FBXO39	3'UTR	opensea	3'UTR-opensea
cg00257800	0.0174953	0.740595	0.723099	1.18879e-12	1.50582e-09	2	57938135	R	II		IGR	opensea	IGR-opensea
cg02813931	0.2116	0.905042	0.693442	1.19464e-12	1.50582e-09	10	65956613	R	I		IGR	opensea	IGR-opensea
cg04420335	0.0376711	0.960105	0.922434	1.2023e-12	1.50582e-09	11	103800408	F	II	PDGFD	Body	opensea	Body-opensea
cg07101732	0.0874527	0.963872	0.876419	1.21041e-12	1.50582e-09	17	49822589	F	II	CA10	Body	opensea	Body-opensea
cg15908308	0.0578002	0.86745	0.80965	1.21203e-12	1.50582e-09	4	43459582	F	II		IGR	opensea	IGR-opensea
cg13615337	0.110477	0.903714	0.793238	1.21701e-12	1.50582e-09	6	29427915	R	II	OR2H1	5'UTR	opensea	5'UTR-opensea
cg25355599	0.018315	0.756254	0.737939	1.22293e-12	1.50582e-09	3	117455566	R	II		IGR	opensea	IGR-opensea
cg10396281	0.271268	0.942076	0.670807	1.22559e-12	1.50582e-09	7	37243747	R	I	ELMO1	Body	opensea	Body-opensea
cg14549524	0.130959	0.873009	0.742049	1.22579e-12	1.50582e-09	6	24140822	F	I	NRSN1	Body	opensea	Body-opensea
cg17844121	0.0209524	0.927068	0.906116	1.22687e-12	1.50582e-09	7	113517552	R	II	PPP1R3A	3'UTR	opensea	3'UTR-opensea
cg03988660	0.0739009	0.870893	0.796992	1.23047e-12	1.50582e-09	3	57316479	F	II	ASB14	Body	opensea	Body-opensea
cg26957951	0.151676	0.851584	0.699908	1.23182e-12	1.50582e-09	5	32979235	F	II		IGR	opensea	IGR-opensea
cg10140158	0.193287	0.950727	0.75744	1.23917e-12	1.50582e-09	7	22765750	R	II	IL6	TSS1500	opensea	TSS1500-opensea
cg04860291	0.144342	0.895343	0.751001	1.23982e-12	1.50582e-09	3	53286651	F	II	TKT	Body	shelf	Body-shelf	chr3:53289533-53290213
cg09220563	0.060439	0.964908	0.904469	1.24077e-12	1.50582e-09	14	54261853	R	II		IGR	opensea	IGR-opensea
cg18004320	0.163583	0.962083	0.7985	1.24469e-12	1.50582e-09	3	111194931	F	II		IGR	opensea	IGR-opensea
cg14048465	0.0479866	0.946673	0.898686	1.24477e-12	1.50582e-09	9	82308107	F	II	TLE4	Body	opensea	Body-opensea
cg02349264	0.18487	0.962896	0.778026	1.25426e-12	1.50582e-09	16	8960833	F	II	CARHSP1	5'UTR	shore	5'UTR-shore	chr16:8962189-8963190
cg12478266	0.214748	0.974918	0.76017	1.25721e-12	1.50582e-09	1	177675656	R	II		IGR	opensea	IGR-opensea
cg22509807	0.0406913	0.860911	0.82022	1.25891e-12	1.50582e-09	3	179870362	R	II		IGR	opensea	IGR-opensea
cg13931531	0.0104067	0.669061	0.658654	1.26108e-12	1.50582e-09	9	19791354	F	II		IGR	shelf	IGR-shelf	chr9:19788215-19789288
cg09832276	0.0400037	0.922779	0.882776	1.2618e-12	1.50582e-09	14	63121958	R	II		IGR	opensea	IGR-opensea
cg01881971	0.0663825	0.86594	0.799557	1.26891e-12	1.50844e-09	5	167181457	R	II	ODZ2	Body	opensea	Body-opensea
cg00546491	0.114307	0.935578	0.821271	1.27126e-12	1.50844e-09	7	32111062	R	II	PDE1C	TSS200	shore	TSS200-shore	chr7:32110063-32110910
cg24984506	0.036318	0.808463	0.772145	1.29102e-12	1.52397e-09	3	135086818	F	II		IGR	opensea	IGR-opensea
cg04796986	0.12321	0.91977	0.796559	1.29606e-12	1.52397e-09	7	39457814	F	II	POU6F2	Body	shelf	Body-shelf	chr7:39453515-39454291
cg15087740	0.0257179	0.815674	0.789956	1.29824e-12	1.52397e-09	1	248112137	R	II	OR2L8	TSS200	opensea	TSS200-opensea
cg24335273	0.111796	0.927095	0.815299	1.29903e-12	1.52397e-09	3	117506059	F	II		IGR	opensea	IGR-opensea
cg22971191	0.136697	0.925649	0.788951	1.30397e-12	1.52546e-09	13	103719706	F	II	SLC10A2	TSS1500	opensea	TSS1500-opensea
cg24605023	0.0284423	0.919362	0.89092	1.31111e-12	1.52951e-09	3	62654733	R	II	CADPS	Body	opensea	Body-opensea
cg26659572	0.00860407	0.870142	0.861538	1.31927e-12	1.53362e-09	11	22569243	R	II		IGR	opensea	IGR-opensea
cg25859489	0.0580676	0.764601	0.706533	1.32515e-12	1.53362e-09	11	103908787	R	II	PDGFD	Body	shore	Body-shore	chr11:103907405-103907990
cg21519787	0.0216902	0.918407	0.896716	1.32571e-12	1.53362e-09	19	49133421	R	II	SPHK2	3'UTR	island	3'UTR-island	chr19:49132603-49134291
cg05201970	0.774167	0.120495	-0.653672	1.33914e-12	1.54484e-09	5	45696206	R	I	HCN1	5'UTR	island	5'UTR-island	chr5:45695394-45696510
cg24102420	0.0394857	0.702587	0.663101	1.35267e-12	1.54967e-09	3	35785890	F	II	MIR128-2	TSS200	opensea	TSS200-opensea
cg10682568	0.0331683	0.701304	0.668135	1.3572e-12	1.54967e-09	4	87040423	F	II	MAPK10	Body	opensea	Body-opensea
cg20637081	0.0483104	0.81311	0.7648	1.36084e-12	1.54967e-09	11	131920673	R	II	NTM	Body	opensea	Body-opensea
cg17926328	0.0334276	0.774407	0.740979	1.36955e-12	1.54967e-09	3	115724567	R	II	LSAMP	Body	opensea	Body-opensea
cg10232198	0.0564192	0.753991	0.697572	1.37069e-12	1.54967e-09	1	98468025	F	II		IGR	opensea	IGR-opensea
cg18764771	0.0382279	0.66629	0.628062	1.37636e-12	1.54967e-09	6	116381957	R	II	FRK	TSS200	opensea	TSS200-opensea
cg19831698	0.0267722	0.700039	0.673267	1.37686e-12	1.54967e-09	15	35381318	R	II		IGR	shelf	IGR-shelf	chr15:35385071-35385301
cg26389392	0.107311	0.779139	0.671828	1.37754e-12	1.54967e-09	10	110326562	R	II		IGR	opensea	IGR-opensea
cg23443190	0.201798	0.868781	0.666983	1.3819e-12	1.54967e-09	7	17702198	R	II		IGR	opensea	IGR-opensea
cg13423274	0.102933	0.931671	0.828738	1.38701e-12	1.54967e-09	11	28695679	F	II		IGR	opensea	IGR-opensea
cg17700620	0.103446	0.820055	0.716609	1.39025e-12	1.54967e-09	10	68805443	R	I	CTNNA3	Body	opensea	Body-opensea
cg17572800	0.0178589	0.867022	0.849163	1.39285e-12	1.54967e-09	X	78400174	F	II		IGR	opensea	IGR-opensea
cg20189036	0.0431971	0.789795	0.746598	1.39801e-12	1.54967e-09	8	109796144	F	II	TMEM74	3'UTR	shelf	3'UTR-shelf	chr8:109799429-109799847
cg05243267	0.0917185	0.959081	0.867362	1.40055e-12	1.54967e-09	4	145275499	R	II		IGR	opensea	IGR-opensea
cg08048194	0.0469309	0.919767	0.872836	1.4022e-12	1.54967e-09	12	55641538	R	II	OR6C74	1stExon	opensea	1stExon-opensea
cg04765303	0.165174	0.915839	0.750665	1.40303e-12	1.54967e-09	11	132808797	F	II	OPCML	Body	shelf	Body-shelf	chr11:132812662-132813075
cg08414809	0.191603	0.964009	0.772406	1.40736e-12	1.55034e-09	22	45959202	F	I	FBLN1	Body	opensea	Body-opensea
cg13313508	0.191984	0.943488	0.751504	1.42442e-12	1.55092e-09	10	64219918	F	II	ZNF365	Body	opensea	Body-opensea
cg02166981	0.0232733	0.837903	0.814629	1.42465e-12	1.55092e-09	1	215178907	F	II	KCNK2	1stExon	opensea	1stExon-opensea
cg23689630	0.0790345	0.794268	0.715233	1.42485e-12	1.55092e-09	10	122578241	R	II		IGR	opensea	IGR-opensea
cg05393484	0.0940527	0.94203	0.847978	1.42555e-12	1.55092e-09	11	6818466	F	II	OR6A2	TSS1500	opensea	TSS1500-opensea
cg24507144	0.934094	0.0220186	-0.912076	1.42746e-12	1.55092e-09	13	103047225	F	II	FGF14	Body	island	Body-island	chr13:103046680-103047226
cg26651837	0.0258699	0.930836	0.904966	1.43029e-12	1.55092e-09	4	104695090	F	II		IGR	opensea	IGR-opensea
cg13921308	0.0391843	0.82628	0.787096	1.43465e-12	1.55158e-09	1	214166160	R	II	PROX1	5'UTR	shelf	5'UTR-shelf	chr1:214162508-214162737
cg05279092	0.949489	0.160005	-0.789484	1.44228e-12	1.55579e-09	17	35290458	F	I		IGR	island	IGR-island	chr17:35290403-35290663
cg25977938	0.0233291	0.841487	0.818158	1.4515e-12	1.55718e-09	1	99432192	F	II	LPPR5	Body	opensea	Body-opensea
cg12942155	0.0451553	0.80373	0.758575	1.45624e-12	1.55718e-09	3	35721284	F	II	ARPP-21	5'UTR	opensea	5'UTR-opensea
cg01987353	0.0567455	0.862302	0.805556	1.45698e-12	1.55718e-09	17	32569640	F	II		IGR	opensea	IGR-opensea
cg09684557	0.037066	0.965106	0.928039	1.45856e-12	1.55718e-09	12	55885216	F	II	OR6C68	TSS1500	opensea	TSS1500-opensea
cg08602276	0.31952	0.975493	0.655973	1.46669e-12	1.56183e-09	16	51851838	F	II		IGR	opensea	IGR-opensea
cg23554286	0.0150145	0.954656	0.939641	1.47369e-12	1.56361e-09	2	137951070	F	II	THSD7B	Body	opensea	Body-opensea
cg19020339	0.0408919	0.895364	0.854472	1.48129e-12	1.56361e-09	7	77823401	F	II	MAGI2	Body	opensea	Body-opensea
cg08835688	0.858415	0.0133426	-0.845072	1.4853e-12	1.56361e-09	7	50849931	R	II	GRB10	5'UTR	island	5'UTR-island	chr7:50849752-50850871
cg11951143	0.185324	0.96079	0.775466	1.48833e-12	1.56361e-09	18	29847791	F	II	FAM59A	3'UTR	opensea	3'UTR-opensea
cg13779451	0.0287431	0.970583	0.94184	1.49002e-12	1.56361e-09	2	59162656	F	II		IGR	opensea	IGR-opensea
cg13278738	0.0936479	0.871742	0.778094	1.49279e-12	1.56361e-09	2	23007744	R	II		IGR	opensea	IGR-opensea
cg16746770	0.0759257	0.955535	0.87961	1.49688e-12	1.56361e-09	12	15580907	F	II	PTPRO	Body	opensea	Body-opensea
cg26083045	0.0156182	0.698121	0.682503	1.49847e-12	1.56361e-09	3	8560168	F	II	LMCD1	Body	opensea	Body-opensea
cg06976250	0.123654	0.748899	0.625245	1.50826e-12	1.56987e-09	11	113258750	F	I	ANKK1	1stExon	island	1stExon-island	chr11:113258443-113258821
cg18527583	0.187028	0.915466	0.728439	1.52799e-12	1.57952e-09	2	77856944	R	II		IGR	opensea	IGR-opensea
cg03798336	0.0551389	0.897272	0.842133	1.52825e-12	1.57952e-09	2	158271449	F	II	CYTIP	3'UTR	opensea	3'UTR-opensea
cg16242653	0.0960313	0.859338	0.763307	1.53134e-12	1.57952e-09	1	214151615	R	II		IGR	shore	IGR-shore	chr1:214153214-214153668
cg16204717	0.0230915	0.87037	0.847278	1.53945e-12	1.57952e-09	12	65894458	F	II		IGR	opensea	IGR-opensea
cg17452365	0.175338	0.984371	0.809033	1.5432e-12	1.57952e-09	3	110918718	R	II		IGR	opensea	IGR-opensea
cg02723904	0.0468169	0.743039	0.696222	1.54362e-12	1.57952e-09	3	160167768	R	I	TRIM59	TSS200	island	TSS200-island	chr3:160167184-160168200
cg19537932	0.0253211	0.927027	0.901705	1.54742e-12	1.57952e-09	12	55886519	R	II	OR6C68	1stExon	opensea	1stExon-opensea
cg04293948	0.0132924	0.611876	0.598583	1.55096e-12	1.57952e-09	15	96158220	R	II		IGR	opensea	IGR-opensea
cg10553088	0.918617	0.0458906	-0.872726	1.55668e-12	1.57952e-09	11	115372912	F	II	CADM1	Body	shore	Body-shore	chr11:115373574-115375881
cg21664636	0.0553674	0.784715	0.729347	1.56764e-12	1.57952e-09	3	70432664	R	I		IGR	opensea	IGR-opensea
cg04013592	0.0179264	0.93537	0.917444	1.57114e-12	1.57952e-09	3	63263076	F	II	SYNPR	TSS1500	shore	TSS1500-shore	chr3:63263989-63264205
cg10581449	0.968177	0.0610848	-0.907092	1.57702e-12	1.57952e-09	X	51238781	R	II	NUDT11	Body	island	Body-island	chrX:51238706-51240104
cg26513689	0.201147	0.872578	0.671431	1.57988e-12	1.57952e-09	1	58717632	F	II	DAB1	TSS1500	shore	TSS1500-shore	chr1:58715272-58716095
cg24013105	0.0147035	0.884995	0.870292	1.5815e-12	1.57952e-09	8	137955493	F	II		IGR	opensea	IGR-opensea
cg04752574	0.0335768	0.823052	0.789475	1.58318e-12	1.57952e-09	X	75005102	R	I	MAGEE2	TSS200	opensea	TSS200-opensea
cg03842440	0.0984192	0.862773	0.764354	1.59307e-12	1.57952e-09	12	41831532	F	II	PDZRN4	TSS200	opensea	TSS200-opensea
cg22506801	0.0253362	0.821304	0.795968	1.59541e-12	1.57952e-09	4	94304388	F	II	GRID2	Body	opensea	Body-opensea
cg06621094	0.224546	0.952247	0.727701	1.59691e-12	1.57952e-09	13	75149963	F	I		IGR	opensea	IGR-opensea
cg12176793	0.124847	0.815741	0.690895	1.60423e-12	1.57952e-09	8	90624127	R	II		IGR	opensea	IGR-opensea
cg26772104	0.0470187	0.959977	0.912958	1.60644e-12	1.57952e-09	17	51501596	F	II		IGR	opensea	IGR-opensea
cg05604486	0.0341157	0.762768	0.728652	1.60857e-12	1.57952e-09	13	38173002	R	II	POSTN	TSS200	opensea	TSS200-opensea
cg04841837	0.0384367	0.757796	0.71936	1.60891e-12	1.57952e-09	1	76574405	F	II	ST6GALNAC3	Body	opensea	Body-opensea
cg00213334	0.02093	0.770205	0.749275	1.61376e-12	1.57952e-09	3	99341589	R	II	MIR548G	Body	opensea	Body-opensea
cg04883293	0.949959	0.229666	-0.720293	1.6185e-12	1.57952e-09	3	84919226	F	II		IGR	opensea	IGR-opensea
cg12807764	0.180108	0.879826	0.699718	1.62076e-12	1.57952e-09	5	146864669	F	II		IGR	opensea	IGR-opensea
cg20682222	0.0258119	0.919181	0.893369	1.62249e-12	1.57952e-09	4	42894981	R	II	GRXCR1	TSS1500	opensea	TSS1500-opensea
cg02197923	0.0826334	0.788036	0.705403	1.62506e-12	1.57952e-09	4	138622842	R	II		IGR	opensea	IGR-opensea
cg26217648	0.0638301	0.786938	0.723108	1.62903e-12	1.57952e-09	14	58096553	F	II		IGR	opensea	IGR-opensea
cg21136182	0.0220965	0.807993	0.785896	1.63609e-12	1.57952e-09	5	160063057	R	II	ATP10B	Body	opensea	Body-opensea
cg05955831	0.0276296	0.744708	0.717078	1.64472e-12	1.57952e-09	15	77568977	F	II	SGK269	5'UTR	opensea	5'UTR-opensea
cg11104416	0.130449	0.930275	0.799826	1.64577e-12	1.57952e-09	4	1202861	F	I	LOC100130872	TSS200	shore	TSS200-shore	chr4:1202956-1203200
cg19418525	0.0782423	0.804827	0.726585	1.64737e-12	1.57952e-09	4	79077191	R	II	FRAS1	Body	opensea	Body-opensea
cg00991744	0.133738	0.943063	0.809326	1.6479e-12	1.57952e-09	12	41581484	R	II	PDZRN4	TSS1500	shore	TSS1500-shore	chr12:41582155-41582975
cg12348970	0.0220828	0.916533	0.89445	1.65402e-12	1.57952e-09	9	19786543	R	II	SLC24A2	1stExon	shore	1stExon-shore	chr9:19788215-19789288
cg12994591	0.0439217	0.660598	0.616677	1.65776e-12	1.57952e-09	8	96975932	R	II		IGR	opensea	IGR-opensea
cg17282428	0.0727066	0.918562	0.845856	1.66363e-12	1.57952e-09	6	147056622	R	II	C6orf103	Body	opensea	Body-opensea
cg19309580	0.906748	0.0343945	-0.872353	1.66487e-12	1.57952e-09	1	9747263	R	I	PIK3CD	5'UTR	shelf	5'UTR-shelf	chr1:9749295-9750228
cg19588154	0.0421488	0.928906	0.886758	1.66567e-12	1.57952e-09	2	60154029	F	I		IGR	opensea	IGR-opensea
cg10078688	0.049862	0.915178	0.865316	1.66986e-12	1.57952e-09	8	107290576	R	II	OXR1	5'UTR	opensea	5'UTR-opensea
cg14660733	0.0344802	0.901455	0.866974	1.67344e-12	1.57952e-09	2	155719622	F	II		IGR	opensea	IGR-opensea
cg19704451	0.104946	0.935603	0.830657	1.67594e-12	1.57952e-09	7	39373423	F	II	POU6F2	Body	opensea	Body-opensea
cg13647960	0.0545784	0.955499	0.900921	1.68106e-12	1.57952e-09	10	68582091	F	II	CTNNA3	Body	opensea	Body-opensea
cg11085294	0.0362596	0.912389	0.87613	1.68387e-12	1.57952e-09	1	177057631	R	II	ASTN1	Body	opensea	Body-opensea
cg02054792	0.956368	0.19458	-0.761788	1.68548e-12	1.57952e-09	2	106014950	F	I	FHL2	5'UTR	island	5'UTR-island	chr2:106014878-106015884
cg16127242	0.342211	0.976842	0.634631	1.68867e-12	1.57952e-09	8	130598845	F	II		IGR	opensea	IGR-opensea
cg08919597	0.0305516	0.973369	0.942818	1.6963e-12	1.58309e-09	6	138194824	F	II	TNFAIP3	Body	opensea	Body-opensea
cg01646423	0.197495	0.946525	0.74903	1.71938e-12	1.6004e-09	6	110682827	F	II		IGR	shelf	IGR-shelf	chr6:110678854-110679108
cg21326613	0.233856	0.942506	0.70865	1.72256e-12	1.6004e-09	7	40786160	F	II	C7orf10	Body	opensea	Body-opensea
cg25100722	0.0314872	0.901678	0.870191	1.75244e-12	1.60654e-09	1	170253405	F	II	LOC284688	TSS200	opensea	TSS200-opensea
cg18578080	0.022987	0.914721	0.891734	1.75738e-12	1.60654e-09	6	82405786	R	II		IGR	opensea	IGR-opensea
cg10585806	0.053036	0.818592	0.765556	1.75799e-12	1.60654e-09	8	9987847	F	II	MSRA	Body	opensea	Body-opensea
cg19857361	0.136776	0.876659	0.739883	1.75807e-12	1.60654e-09	1	34330000	F	II	HMGB4	Body	opensea	Body-opensea
cg11664500	0.723359	0.0618996	-0.661459	1.76622e-12	1.60654e-09	6	133562479	F	I	EYA4	TSS200	island	TSS200-island	chr6:133562086-133563586
cg03065090	0.0496441	0.898864	0.84922	1.76771e-12	1.60654e-09	2	108159066	F	II		IGR	shore	IGR-shore	chr2:108160701-108160912
cg10559416	0.100609	0.971238	0.870629	1.7687e-12	1.60654e-09	2	158300485	F	II	CYTIP	1stExon	opensea	1stExon-opensea
cg03221073	0.040033	0.684423	0.64439	1.77681e-12	1.60654e-09	1	186157555	R	II	HMCN1	Body	opensea	Body-opensea
cg09838262	0.29706	0.910285	0.613225	1.77824e-12	1.60654e-09	17	37921981	F	II	IKZF3	3'UTR	opensea	3'UTR-opensea
cg17561241	0.853773	0.0819322	-0.77184	1.79428e-12	1.60654e-09	12	54070294	F	I	ATP5G2	1stExon	shore	1stExon-shore	chr12:54071053-54071265
cg19248367	0.92689	0.234107	-0.692782	1.80107e-12	1.60654e-09	11	67141079	F	I	LOC100130987	Body	island	Body-island	chr11:67139887-67141146
cg22612330	0.188054	0.943934	0.75588	1.80112e-12	1.60654e-09	3	114228062	F	II	ZBTB20	5'UTR	opensea	5'UTR-opensea
cg21237837	0.0237932	0.939605	0.915812	1.80161e-12	1.60654e-09	14	54113453	F	II		IGR	opensea	IGR-opensea
cg22664405	0.0186252	0.861814	0.843189	1.81744e-12	1.60654e-09	12	55944274	R	II	OR6C4	TSS1500	opensea	TSS1500-opensea
cg05767035	0.0496519	0.780166	0.730514	1.82044e-12	1.60654e-09	12	44964823	F	II	NELL2	Body	opensea	Body-opensea
cg26867978	0.0289487	0.711792	0.682843	1.82496e-12	1.60654e-09	3	116428385	F	II	LOC285194	TSS1500	opensea	TSS1500-opensea
cg17786845	0.121852	0.947181	0.82533	1.83086e-12	1.60654e-09	3	134529302	R	II	EPHB1	Body	opensea	Body-opensea
cg20302533	0.113165	0.848431	0.735266	1.83195e-12	1.60654e-09	7	39170763	R	I	POU6F2	Body	opensea	Body-opensea
cg03296565	0.0291717	0.880826	0.851655	1.83375e-12	1.60654e-09	17	51191056	R	II		IGR	opensea	IGR-opensea
cg00893522	0.0526422	0.77915	0.726508	1.83552e-12	1.60654e-09	6	125677906	F	II		IGR	opensea	IGR-opensea
cg01159294	0.0221982	0.811413	0.789215	1.84095e-12	1.60654e-09	5	143763289	F	II	KCTD16	Body	opensea	Body-opensea
cg00640456	0.0838715	0.839077	0.755205	1.84858e-12	1.60654e-09	6	29274829	R	II	OR14J1	1stExon	opensea	1stExon-opensea
cg26304237	0.0923274	0.721329	0.629002	1.85712e-12	1.60654e-09	1	65730384	R	II	DNAJC6	TSS200	shore	TSS200-shore	chr1:65731411-65731849
cg26040101	0.0440071	0.92516	0.881153	1.85805e-12	1.60654e-09	2	60229772	R	II		IGR	opensea	IGR-opensea
cg19272349	0.065245	0.924533	0.859288	1.86361e-12	1.60654e-09	13	37681255	R	II	CSNK1A1L	TSS1500	opensea	TSS1500-opensea
cg00418828	0.0235485	0.918499	0.894951	1.86523e-12	1.60654e-09	3	63263308	R	II	SYNPR	TSS1500	shore	TSS1500-shore	chr3:63263989-63264205
cg08086751	0.116742	0.932318	0.815576	1.86751e-12	1.60654e-09	3	111080883	R	II		IGR	opensea	IGR-opensea
cg21530649	0.0812677	0.953469	0.872201	1.873e-12	1.60654e-09	7	32111237	F	II	PDE1C	TSS1500	shore	TSS1500-shore	chr7:32110063-32110910
cg19804027	0.130492	0.836007	0.705515	1.87699e-12	1.60654e-09	5	126988647	R	II	CTXN3	5'UTR	opensea	5'UTR-opensea
cg18678763	0.0298771	0.701789	0.671912	1.87822e-12	1.60654e-09	11	4115507	R	II	RRM1	TSS1500	shore	TSS1500-shore	chr11:4115689-4116489
cg08076100	0.0626957	0.964436	0.90174	1.88364e-12	1.60654e-09	12	55758751	F	II	OR6C75	TSS200	opensea	TSS200-opensea
cg00658704	0.134821	0.945993	0.811172	1.88967e-12	1.60654e-09	15	35999901	R	II		IGR	opensea	IGR-opensea
cg05763609	0.123037	0.892667	0.76963	1.89294e-12	1.60654e-09	3	100535443	F	II	ABI3BP	Body	opensea	Body-opensea
cg08772684	0.0160513	0.827828	0.811777	1.89345e-12	1.60654e-09	X	76198371	R	II		IGR	opensea	IGR-opensea
cg05137378	0.167345	0.94272	0.775376	1.89809e-12	1.60654e-09	1	58393137	R	II	DAB1	5'UTR	opensea	5'UTR-opensea
cg04066147	0.0260751	0.698971	0.672896	1.89941e-12	1.60654e-09	7	77854601	R	II	MAGI2	Body	opensea	Body-opensea
cg12045030	0.0492025	0.754087	0.704884	1.90007e-12	1.60654e-09	2	220865785	R	II		IGR	opensea	IGR-opensea
cg12848345	0.736453	0.048749	-0.687704	1.90342e-12	1.60654e-09	11	115373119	R	II	CADM1	Body	shore	Body-shore	chr11:115373574-115375881
cg26624672	0.0508908	0.925967	0.875076	1.90649e-12	1.60654e-09	X	99550869	R	II	PCDH19	3'UTR	opensea	3'UTR-opensea
cg23533254	0.93865	0.237055	-0.701595	1.90977e-12	1.60654e-09	3	171176940	R	I	TNIK	Body	shore	Body-shore	chr3:171177829-171178964
cg20694572	0.1128	0.792581	0.679782	1.91808e-12	1.60654e-09	1	152331529	R	II	FLG2	5'UTR	opensea	5'UTR-opensea
cg00730694	0.0288248	0.888713	0.859888	1.92213e-12	1.60654e-09	8	139144720	F	II	FAM135B	3'UTR	opensea	3'UTR-opensea
cg06116757	0.0339152	0.956909	0.922993	1.92278e-12	1.60654e-09	1	177131972	R	II	ASTN1	Body	shore	Body-shore	chr1:177133392-177133846
cg02619087	0.0610533	0.915267	0.854214	1.9256e-12	1.60654e-09	12	103838906	R	II	C12orf42	Body	opensea	Body-opensea
cg17444859	0.0221041	0.850473	0.828369	1.92906e-12	1.60654e-09	7	41543664	R	II		IGR	opensea	IGR-opensea
cg17165585	0.208543	0.968764	0.760222	1.9307e-12	1.60654e-09	4	82781063	R	II		IGR	opensea	IGR-opensea
cg01889284	0.0626008	0.963424	0.900823	1.93322e-12	1.60654e-09	5	81890512	F	II		IGR	opensea	IGR-opensea
cg18196709	0.0242717	0.76195	0.737678	1.9372e-12	1.60654e-09	1	170646916	R	II	PRRX1	Body	opensea	Body-opensea
cg04724807	0.022381	0.734345	0.711964	1.93792e-12	1.60654e-09	14	62396305	F	II		IGR	opensea	IGR-opensea
cg23558626	0.0751204	0.938035	0.862914	1.94278e-12	1.60654e-09	2	154400847	R	II		IGR	opensea	IGR-opensea
cg18043514	0.129982	0.933199	0.803217	1.94342e-12	1.60654e-09	5	158531132	F	II		IGR	shore	IGR-shore	chr5:158531375-158531648
cg12227647	0.101273	0.943272	0.841999	1.94926e-12	1.60654e-09	4	165458909	R	II		IGR	opensea	IGR-opensea
cg04064353	0.0295553	0.862811	0.833255	1.95288e-12	1.60654e-09	4	14116867	F	II		IGR	opensea	IGR-opensea
cg16040306	0.0434696	0.767878	0.724408	1.95363e-12	1.60654e-09	1	166353877	R	II		IGR	opensea	IGR-opensea
cg21719418	0.0795658	0.926787	0.847221	1.95588e-12	1.60654e-09	11	105800243	R	II	GRIA4	Body	opensea	Body-opensea
cg14989033	0.0189706	0.808199	0.789229	1.96382e-12	1.60654e-09	1	215179151	F	II	KCNK2	1stExon	opensea	1stExon-opensea
cg14976283	0.0336592	0.744594	0.710935	1.97056e-12	1.60654e-09	3	99484879	F	II	COL8A1	5'UTR	opensea	5'UTR-opensea
cg17834768	0.0194882	0.670416	0.650927	1.97102e-12	1.60654e-09	4	21699336	R	II	KCNIP4	5'UTR	opensea	5'UTR-opensea
cg09777776	0.0299297	0.814149	0.784219	1.98049e-12	1.60654e-09	19	24269890	R	II	ZNF254	TSS200	opensea	TSS200-opensea
cg13284646	0.0520418	0.882162	0.83012	1.98602e-12	1.60654e-09	17	32505474	R	II		IGR	opensea	IGR-opensea
cg07875993	0.0567491	0.766013	0.709264	1.9865e-12	1.60654e-09	4	79096535	F	II	FRAS1	Body	opensea	Body-opensea
cg15892785	0.964854	0.22161	-0.743244	1.98665e-12	1.60654e-09	1	6309343	R	I	GPR153	3'UTR	island	3'UTR-island	chr1:6309163-6310092
cg27160524	0.0128178	0.781425	0.768608	1.98942e-12	1.60654e-09	2	1691184	R	II	PXDN	Body	opensea	Body-opensea
cg11554507	0.0104405	0.954574	0.944133	1.99337e-12	1.60654e-09	7	31380572	F	II	NEUROD6	TSS200	opensea	TSS200-opensea
cg17852876	0.0603859	0.942558	0.882173	1.999e-12	1.60654e-09	10	86963121	R	II		IGR	opensea	IGR-opensea
cg11265488	0.00704034	0.700226	0.693186	1.99922e-12	1.60654e-09	8	35913614	R	II		IGR	opensea	IGR-opensea
cg13281868	0.0598894	0.862712	0.802823	2.00071e-12	1.60654e-09	6	53883888	F	II	C6orf142	1stExon	opensea	1stExon-opensea
cg05781609	0.0274611	0.767672	0.74021	2.00192e-12	1.60654e-09	1	86429211	F	II	COL24A1	Body	opensea	Body-opensea
cg26147311	0.196454	0.881365	0.684911	2.00195e-12	1.60654e-09	4	114748506	R	II		IGR	opensea	IGR-opensea
cg24406902	0.0827938	0.959185	0.876391	2.00522e-12	1.60654e-09	4	84692932	R	II		IGR	opensea	IGR-opensea
cg10316490	0.856685	0.0514311	-0.805254	2.00625e-12	1.60654e-09	1	190445197	R	I	FAM5C	5'UTR	opensea	5'UTR-opensea
cg07500957	0.0851777	0.84336	0.758182	2.00769e-12	1.60654e-09	20	16731979	F	II	OTOR	3'UTR	opensea	3'UTR-opensea
cg07606234	0.950182	0.263844	-0.686338	2.01745e-12	1.60694e-09	14	24551147	F	II	NRL	Body	island	Body-island	chr14:24550317-24551148
cg20245751	0.041465	0.882994	0.841529	2.01892e-12	1.60694e-09	12	11423120	F	II	PRB3	TSS1500	opensea	TSS1500-opensea
cg22797031	0.0428146	0.959814	0.916999	2.0198e-12	1.60694e-09	1	170630070	F	I		IGR	shore	IGR-shore	chr1:170630456-170630851
cg25826463	0.0400875	0.862096	0.822009	2.02757e-12	1.60714e-09	19	3369820	F	I	NFIC	Body	island	Body-island	chr19:3369477-3369913
cg07318204	0.0290872	0.919137	0.89005	2.02779e-12	1.60714e-09	4	145566441	R	I	HHIP	TSS1500	island	TSS1500-island	chr4:145566242-145567413
cg10193870	0.28629	0.942398	0.656108	2.03761e-12	1.61185e-09	14	73138006	R	I	DPF3	Body	opensea	Body-opensea
cg20094111	0.0843595	0.959839	0.875479	2.05574e-12	1.61598e-09	3	116496701	F	II		IGR	opensea	IGR-opensea
cg02471028	0.129298	0.955792	0.826495	2.05873e-12	1.61598e-09	4	1203653	F	II	LOC100130872	TSS1500	shore	TSS1500-shore	chr4:1202956-1203200
cg25486039	0.162593	0.743668	0.581075	2.06117e-12	1.61598e-09	6	41715166	R	II	PGC	TSS200	opensea	TSS200-opensea
cg00922841	0.168883	0.888058	0.719175	2.07026e-12	1.61598e-09	1	152955080	R	II	SPRR1A	TSS1500	opensea	TSS1500-opensea
cg19753914	0.945181	0.19667	-0.748511	2.07379e-12	1.61598e-09	2	189305149	F	II	GULP1	5'UTR	opensea	5'UTR-opensea
cg03171710	0.0566143	0.863855	0.807241	2.07395e-12	1.61598e-09	8	133140125	R	II		IGR	shore	IGR-shore	chr8:133141565-133141816
cg10299128	0.284806	0.953981	0.669175	2.07764e-12	1.61598e-09	4	82796846	F	II		IGR	opensea	IGR-opensea
cg03212161	0.21158	0.955392	0.743812	2.08174e-12	1.61598e-09	1	158027914	R	II	KIRREL	Body	opensea	Body-opensea
cg11702351	0.0379802	0.966361	0.928381	2.08677e-12	1.61598e-09	11	37643855	F	II		IGR	opensea	IGR-opensea
cg03084949	0.016433	0.777824	0.761391	2.09061e-12	1.61598e-09	11	67232511	R	II	TMEM134	Body	island	Body-island	chr11:67232298-67232558
cg01029395	0.0583739	0.839888	0.781514	2.09264e-12	1.61598e-09	22	35019788	F	II		IGR	opensea	IGR-opensea
cg16872898	0.0162131	0.936477	0.920263	2.09316e-12	1.61598e-09	4	43459768	F	II		IGR	opensea	IGR-opensea
cg14292834	0.161279	0.965865	0.804586	2.09423e-12	1.61598e-09	14	36691116	F	II		IGR	opensea	IGR-opensea
cg00332802	0.104414	0.96195	0.857536	2.09731e-12	1.61598e-09	3	118198779	R	I		IGR	opensea	IGR-opensea
cg07910724	0.0251722	0.755039	0.729867	2.11298e-12	1.62504e-09	3	117604411	R	II		IGR	opensea	IGR-opensea
cg06017143	0.336798	0.960392	0.623595	2.12771e-12	1.63334e-09	11	82403271	R	II		IGR	shelf	IGR-shelf	chr11:82400585-82400858
cg25928493	0.0702405	0.894033	0.823792	2.13746e-12	1.63486e-09	5	146259944	F	II	PPP2R2B	5'UTR	shore	5'UTR-shore	chr5:146257346-146258575
cg15870832	0.0223811	0.659319	0.636938	2.13956e-12	1.63486e-09	4	81407975	R	II	C4orf22	Body	opensea	Body-opensea
cg12596692	0.0533492	0.75129	0.697941	2.1415e-12	1.63486e-09	1	57773982	R	II	DAB1	5'UTR	opensea	5'UTR-opensea
cg13115455	0.749951	0.101914	-0.648038	2.15056e-12	1.63616e-09	X	48748662	F	I		IGR	island	IGR-island	chrX:48748397-48749372
cg05668317	0.13265	0.86796	0.73531	2.15108e-12	1.63616e-09	3	64663714	R	II	ADAMTS9	Body	opensea	Body-opensea
cg04011712	0.0377628	0.933356	0.895593	2.16306e-12	1.64227e-09	12	55863738	F	II	OR6C70	1stExon	opensea	1stExon-opensea
cg17144547	0.26452	0.939327	0.674807	2.16745e-12	1.64259e-09	11	46260234	R	II		IGR	shore	IGR-shore	chr11:46260617-46260945
cg06536506	0.16061	0.935933	0.775323	2.19509e-12	1.65823e-09	12	99227017	F	II	ANKS1B	Body	opensea	Body-opensea
cg19100988	0.192703	0.939723	0.747019	2.19951e-12	1.65823e-09	5	43731068	F	II		IGR	opensea	IGR-opensea
cg19240117	0.961129	0.0386704	-0.922459	2.20806e-12	1.65823e-09	13	58202439	R	II		IGR	shore	IGR-shore	chr13:58203586-58204322
cg26557744	0.0124318	0.839645	0.827213	2.20854e-12	1.65823e-09	3	116515339	F	II		IGR	opensea	IGR-opensea
cg07113947	0.858266	0.0474651	-0.810801	2.20931e-12	1.65823e-09	1	207494596	F	I	CD55	TSS1500	island	TSS1500-island	chr1:207494543-207495364
cg19716950	0.109093	0.791487	0.682394	2.21204e-12	1.65823e-09	1	170655402	F	II	PRRX1	Body	opensea	Body-opensea
cg01619825	0.207051	0.935129	0.728078	2.22065e-12	1.66168e-09	20	23033805	F	II		IGR	shore	IGR-shore	chr20:23028403-23032218
cg08554603	0.0482526	0.952452	0.904199	2.22998e-12	1.66567e-09	7	120702049	F	II	C7orf58	Body	opensea	Body-opensea
cg03081689	0.0518615	0.903348	0.851486	2.2428e-12	1.66785e-09	11	5408788	R	II		IGR	opensea	IGR-opensea
cg01397065	0.10752	0.800742	0.693223	2.24804e-12	1.66785e-09	19	1908328	F	II	ADAT3	5'UTR	island	5'UTR-island	chr19:1908118-1908509
cg00938429	0.0352522	0.787473	0.75222	2.24855e-12	1.66785e-09	12	43946880	R	II	ADAMTS20	TSS1500	shore	TSS1500-shore	chr12:43944719-43946285
cg17315500	0.0319452	0.92888	0.896935	2.24896e-12	1.66785e-09	12	103359572	F	I		IGR	island	IGR-island	chr12:103359248-103359629
cg26150142	0.0617941	0.71944	0.657646	2.28597e-12	1.68945e-09	1	248102842	R	II	OR2L13	5'UTR	shelf	5'UTR-shelf	chr1:248100325-248100726
cg08291907	0.0367562	0.800554	0.763797	2.28623e-12	1.68945e-09	10	53011793	F	II	PRKG1	Body	opensea	Body-opensea
cg03625261	0.9424	0.365877	-0.576523	2.29768e-12	1.6949e-09	2	217497941	R	II	IGFBP2	TSS200	island	TSS200-island	chr2:217497811-217498847
cg26134619	0.0364856	0.789903	0.753418	2.30624e-12	1.69548e-09	4	17325429	R	II		IGR	opensea	IGR-opensea
cg07914107	0.0430455	0.970454	0.927408	2.30719e-12	1.69548e-09	1	66256911	F	II	PDE4B	TSS1500	shore	TSS1500-shore	chr1:66258440-66258918
cg12804693	0.119999	0.976333	0.856334	2.31193e-12	1.69548e-09	11	92273179	F	II	FAT3	Body	opensea	Body-opensea
cg04602747	0.0344361	0.736164	0.701728	2.31781e-12	1.69548e-09	6	118273169	R	II	SLC35F1	Body	opensea	Body-opensea
cg20945509	0.0251663	0.84243	0.817263	2.3206e-12	1.69548e-09	11	106636073	R	II	GUCY1A2	Body	opensea	Body-opensea
cg11860203	0.0625394	0.790255	0.727716	2.32297e-12	1.69548e-09	17	32582516	R	II	CCL2	Body	opensea	Body-opensea
cg22107164	0.0983699	0.848114	0.749744	2.33788e-12	1.69683e-09	11	117957509	F	II	TMPRSS4	Body	opensea	Body-opensea
cg03760589	0.119792	0.813035	0.693243	2.33961e-12	1.69683e-09	1	170630397	F	II		IGR	shore	IGR-shore	chr1:170630456-170630851
cg22298615	0.175974	0.77567	0.599695	2.34215e-12	1.69683e-09	11	5658232	F	II	TRIM34	Body	opensea	Body-opensea
cg00547103	0.79973	0.0488567	-0.750873	2.34382e-12	1.69683e-09	4	159092089	F	II	FAM198B	Body	opensea	Body-opensea
cg19937212	0.0718287	0.96013	0.888301	2.34524e-12	1.69683e-09	11	85056953	F	II	DLG2	Body	opensea	Body-opensea
cg08683790	0.148602	0.940531	0.79193	2.3605e-12	1.70489e-09	4	81243757	R	II		IGR	opensea	IGR-opensea
cg00149716	0.11237	0.88051	0.76814	2.37422e-12	1.71183e-09	20	13200069	R	II		IGR	shore	IGR-shore	chr20:13200670-13202616
cg02208793	0.266955	0.955531	0.688576	2.39035e-12	1.71718e-09	11	84634615	R	II	DLG2	TSS200	opensea	TSS200-opensea
cg02077084	0.102014	0.843161	0.741147	2.40333e-12	1.71718e-09	1	248549941	R	II	OR2T6	TSS1500	opensea	TSS1500-opensea
cg07695603	0.0554402	0.891623	0.836183	2.40444e-12	1.71718e-09	X	150399990	R	II		IGR	shelf	IGR-shelf	chrX:150396220-150396447
cg06753901	0.292895	0.926889	0.633994	2.40583e-12	1.71718e-09	2	226265132	F	II	KIAA1486	TSS1500	opensea	TSS1500-opensea
cg21895182	0.0579324	0.935458	0.877526	2.41031e-12	1.71718e-09	3	160580380	F	II	PPM1L	Body	opensea	Body-opensea
cg00167491	0.0156496	0.885757	0.870107	2.41574e-12	1.71718e-09	5	44388799	R	II	FGF10	TSS200	opensea	TSS200-opensea
cg26272425	0.0426029	0.868812	0.826209	2.42228e-12	1.71718e-09	21	15587812	R	II	RBM11	TSS1500	shore	TSS1500-shore	chr21:15588439-15588908
cg04034290	0.057469	0.895247	0.837778	2.42231e-12	1.71718e-09	8	119586905	F	II	SAMD12	Body	opensea	Body-opensea
cg02556155	0.0379669	0.781306	0.74334	2.42364e-12	1.71718e-09	3	114052269	R	II		IGR	opensea	IGR-opensea
cg07254667	0.0320561	0.956103	0.924047	2.42896e-12	1.71718e-09	10	87291812	F	II		IGR	opensea	IGR-opensea
cg04847638	0.0238269	0.827506	0.803679	2.43142e-12	1.71718e-09	4	22744871	F	II	GBA3	Body	opensea	Body-opensea
cg14321066	0.0965637	0.919083	0.822519	2.43652e-12	1.71718e-09	3	168115836	R	II	C3orf50	Body	opensea	Body-opensea
cg04748010	0.0582161	0.877633	0.819417	2.44126e-12	1.71718e-09	7	39046213	F	II	POU6F2	5'UTR	opensea	5'UTR-opensea
cg07557639	0.107865	0.91623	0.808364	2.44571e-12	1.71718e-09	3	117481358	R	II		IGR	opensea	IGR-opensea
cg09911173	0.0594766	0.820027	0.760551	2.44714e-12	1.71718e-09	12	43196754	R	II		IGR	opensea	IGR-opensea
cg22719314	0.0537868	0.827424	0.773638	2.4478e-12	1.71718e-09	1	152290334	R	II	FLG	5'UTR	opensea	5'UTR-opensea
cg01750157	0.817368	0.058138	-0.75923	2.46185e-12	1.71795e-09	17	72426840	F	II	GPRC5C	TSS1500	island	TSS1500-island	chr17:72426783-72428977
cg12431891	0.0172342	0.960821	0.943587	2.46225e-12	1.71795e-09	3	114958699	R	II		IGR	opensea	IGR-opensea
cg02919122	0.14879	0.840256	0.691465	2.46346e-12	1.71795e-09	3	112109797	F	II		IGR	opensea	IGR-opensea
cg01008557	0.0163504	0.73272	0.71637	2.46795e-12	1.71795e-09	7	31292573	F	II		IGR	opensea	IGR-opensea
cg25353990	0.0164861	0.786784	0.770298	2.47058e-12	1.71795e-09	5	158164199	R	II	EBF1	Body	opensea	Body-opensea
cg07909128	0.0373177	0.810117	0.772799	2.47371e-12	1.71795e-09	1	152957379	F	II	SPRR1A	5'UTR	opensea	5'UTR-opensea
cg00261082	0.0985627	0.916162	0.817599	2.48824e-12	1.72354e-09	2	209563429	F	II		IGR	opensea	IGR-opensea
cg00925087	0.17486	0.842737	0.667877	2.49007e-12	1.72354e-09	2	48962273	R	II	LHCGR	Body	opensea	Body-opensea
cg09913544	0.976034	0.0957659	-0.880268	2.50183e-12	1.72641e-09	22	39269086	R	I	CBX6	TSS1500	island	TSS1500-island	chr22:39267539-39269160
cg12635662	0.0315749	0.764294	0.73272	2.50296e-12	1.72641e-09	11	59807181	R	II	PLAC1L	TSS1500	opensea	TSS1500-opensea
cg22757824	0.822547	0.186323	-0.636224	2.51649e-12	1.72641e-09	13	110960186	F	I	COL4A1	TSS1500	island	TSS1500-island	chr13:110958891-110960590
cg25473910	0.0168001	0.91235	0.89555	2.51714e-12	1.72641e-09	7	41254173	F	II		IGR	opensea	IGR-opensea
cg17511532	0.13461	0.907223	0.772613	2.52076e-12	1.72641e-09	7	41356278	R	II		IGR	opensea	IGR-opensea
cg00046899	0.104527	0.858016	0.753488	2.52421e-12	1.72641e-09	13	97777690	R	II		IGR	opensea	IGR-opensea
cg25403922	0.026282	0.742985	0.716703	2.52649e-12	1.72641e-09	5	144921742	R	II		IGR	opensea	IGR-opensea
cg02011430	0.0383248	0.912112	0.873787	2.53409e-12	1.72641e-09	16	85010597	R	II	ZDHHC7	Body	opensea	Body-opensea
cg04050463	0.0689948	0.886712	0.817717	2.54092e-12	1.72641e-09	6	170602486	F	II		IGR	shore	IGR-shore	chr6:170604411-170606479
cg27325314	0.887386	0.0276091	-0.859777	2.56079e-12	1.72641e-09	2	12856626	R	II	TRIB2	TSS1500	island	TSS1500-island	chr2:12856625-12859019
cg03495237	0.0758145	0.897154	0.821339	2.56862e-12	1.72641e-09	3	8533978	R	II		IGR	opensea	IGR-opensea
cg05740582	0.0162542	0.770363	0.754109	2.56924e-12	1.72641e-09	8	133573933	F	II	HPYR1	TSS1500	opensea	TSS1500-opensea
cg17425014	0.106153	0.78689	0.680737	2.57128e-12	1.72641e-09	4	86673958	F	II	ARHGAP24	Body	opensea	Body-opensea
cg20420873	0.0257902	0.744717	0.718927	2.57438e-12	1.72641e-09	13	97639223	F	II	OXGR1	Body	opensea	Body-opensea
cg10043865	0.714062	0.0982479	-0.615814	2.57472e-12	1.72641e-09	17	35294481	R	I	LHX1	TSS200	island	TSS200-island	chr17:35291899-35300875
cg13447818	0.0957501	0.77865	0.6829	2.57841e-12	1.72641e-09	1	152298884	R	II	FLG	TSS1500	opensea	TSS1500-opensea
cg01921583	0.0770445	0.92721	0.850165	2.57973e-12	1.72641e-09	11	6940851	F	II	OR2D3	TSS1500	opensea	TSS1500-opensea
cg20905413	0.0201491	0.678528	0.658379	2.58054e-12	1.72641e-09	3	36375125	F	II		IGR	opensea	IGR-opensea
cg16234907	0.861412	0.150939	-0.710473	2.58219e-12	1.72641e-09	2	224809055	R	I	WDFY1	Body	island	Body-island	chr2:224808923-224810219
cg19034038	0.301959	0.941825	0.639865	2.58223e-12	1.72641e-09	12	45443996	R	II	DBX2	Body	shore	Body-shore	chr12:45444202-45445386
cg01277511	0.28398	0.910583	0.626602	2.58553e-12	1.72641e-09	20	23016753	F	II	SSTR4	1stExon	island	1stExon-island	chr20:23015716-23016879
cg25626234	0.0390623	0.946335	0.907273	2.58566e-12	1.72641e-09	7	122004050	F	II	CADPS2	Body	opensea	Body-opensea
cg01904886	0.026424	0.745386	0.718962	2.5965e-12	1.72683e-09	12	66034196	F	II		IGR	opensea	IGR-opensea
cg02183373	0.143211	0.952241	0.80903	2.59739e-12	1.72683e-09	2	150191207	F	II	LYPD6	5'UTR	shelf	5'UTR-shelf	chr2:150186463-150187492
cg13593391	0.356362	0.917129	0.560766	2.59876e-12	1.72683e-09	11	132582488	F	I	OPCML	Body	opensea	Body-opensea
cg00760950	0.0457272	0.90462	0.858893	2.61486e-12	1.73475e-09	13	38066983	F	II		IGR	opensea	IGR-opensea
cg07841905	0.0855744	0.914185	0.828611	2.6209e-12	1.73598e-09	6	27521450	R	II		IGR	opensea	IGR-opensea
cg23982461	0.127721	0.950546	0.822825	2.63099e-12	1.73989e-09	3	158955027	F	II	IQCJ	Body	opensea	Body-opensea
cg02774129	0.00784528	0.562544	0.554699	2.64784e-12	1.74539e-09	1	58712062	F	II	DAB1	5'UTR	shelf	5'UTR-shelf	chr1:58715272-58716095
cg05916545	0.028934	0.765832	0.736898	2.65105e-12	1.74539e-09	4	74901513	F	II		IGR	shelf	IGR-shelf	chr4:74903953-74904589
cg05895410	0.0935167	0.846367	0.752851	2.65797e-12	1.74539e-09	7	40609519	F	II	C7orf10	Body	opensea	Body-opensea
cg19282928	0.250314	0.903561	0.653248	2.66083e-12	1.74539e-09	2	241570341	R	I	GPR35	3'UTR	shore	3'UTR-shore	chr2:241569691-241570138
cg16798686	0.289633	0.944428	0.654795	2.66442e-12	1.74539e-09	3	61318369	F	II		IGR	opensea	IGR-opensea
cg20925925	0.106472	0.726675	0.620203	2.666e-12	1.74539e-09	3	143375676	F	II	SLC9A9	Body	opensea	Body-opensea
cg04714787	0.386769	0.948391	0.561622	2.68618e-12	1.74539e-09	4	3881512	R	II		IGR	shelf	IGR-shelf	chr4:3878078-3878281
cg14398353	0.11087	0.915731	0.804861	2.69202e-12	1.74539e-09	9	113733131	R	II	LPAR1	Body	opensea	Body-opensea
cg13866767	0.165831	0.919166	0.753335	2.69783e-12	1.74539e-09	13	78470850	F	II	EDNRB	Body	opensea	Body-opensea
cg26470924	0.164476	0.820676	0.6562	2.70095e-12	1.74539e-09	6	97378856	R	II	KLHL32	5'UTR	opensea	5'UTR-opensea
cg09681167	0.91244	0.0258483	-0.886591	2.70911e-12	1.74539e-09	2	237078026	F	II	GBX2	TSS1500	island	TSS1500-island	chr2:237071794-237078762
cg09131511	0.118277	0.693631	0.575354	2.71513e-12	1.74539e-09	2	163089214	F	II	FAP	Body	opensea	Body-opensea
cg08594936	0.0274692	0.87063	0.843161	2.72378e-12	1.74539e-09	7	31726704	R	II	C7orf16	TSS200	opensea	TSS200-opensea
cg05893614	0.653582	0.0097346	-0.643847	2.73454e-12	1.74539e-09	3	68981956	R	II	FAM19A4	TSS1500	island	TSS1500-island	chr3:68980783-68982035
cg19335617	0.0272206	0.941014	0.913794	2.73662e-12	1.74539e-09	7	120716269	F	II	C7orf58	Body	opensea	Body-opensea
cg06503456	0.0790775	0.964547	0.885469	2.73747e-12	1.74539e-09	16	16124697	R	II	ABCC1	Body	opensea	Body-opensea
cg19359940	0.109742	0.91969	0.809948	2.74037e-12	1.74539e-09	13	78391713	R	II		IGR	opensea	IGR-opensea
cg19745814	0.0811715	0.90794	0.826769	2.74553e-12	1.74539e-09	4	94124971	F	II	GRID2	Body	opensea	Body-opensea
cg21606664	0.158636	0.958347	0.799711	2.75386e-12	1.74539e-09	1	57790248	F	II	DAB1	5'UTR	opensea	5'UTR-opensea
cg10908869	0.0113833	0.86733	0.855947	2.75609e-12	1.74539e-09	6	80621222	R	II		IGR	opensea	IGR-opensea
cg08230483	0.820455	0.0314634	-0.788991	2.75662e-12	1.74539e-09	10	88123453	F	I	GRID1	Body	island	Body-island	chr10:88122924-88127364
cg26032026	0.106597	0.831859	0.725262	2.75816e-12	1.74539e-09	3	18421299	R	II	SATB1	Body	opensea	Body-opensea
cg08961668	0.069308	0.919322	0.850014	2.75995e-12	1.74539e-09	4	6957863	R	II	TBC1D14	Body	opensea	Body-opensea
cg08702689	0.0595962	0.917373	0.857776	2.76e-12	1.74539e-09	1	170662395	F	II	PRRX1	Body	opensea	Body-opensea
cg24313932	0.0526385	0.926086	0.873448	2.76564e-12	1.74539e-09	15	35591670	R	I		IGR	opensea	IGR-opensea
cg08137080	0.779416	0.108819	-0.670598	2.77334e-12	1.74539e-09	1	16482430	F	I	EPHA2	1stExon	island	1stExon-island	chr1:16481484-16482782
cg15099418	0.0216924	0.946283	0.924591	2.77498e-12	1.74539e-09	3	117593637	R	II		IGR	opensea	IGR-opensea
cg12911481	0.0644871	0.755579	0.691092	2.77704e-12	1.74539e-09	11	28487617	F	II		IGR	opensea	IGR-opensea
cg26852477	0.0251176	0.963826	0.938708	2.77977e-12	1.74539e-09	2	155239151	R	II	GALNT13	Body	opensea	Body-opensea
cg16318882	0.105709	0.950163	0.844454	2.78194e-12	1.74539e-09	8	129912602	F	II		IGR	opensea	IGR-opensea
cg14255655	0.0271028	0.933461	0.906358	2.79114e-12	1.74539e-09	2	137891808	R	II	THSD7B	Body	opensea	Body-opensea
cg05695384	0.0703162	0.698262	0.627946	2.79146e-12	1.74539e-09	1	34625206	R	II	CSMD2	Body	shelf	Body-shelf	chr1:34628783-34630976
cg03668763	0.0735123	0.88171	0.808198	2.79337e-12	1.74539e-09	11	9549286	F	II	ZNF143	3'UTR	opensea	3'UTR-opensea
cg17752576	0.108303	0.903688	0.795385	2.80255e-12	1.74539e-09	1	98336448	F	II	DPYD	Body	opensea	Body-opensea
cg06389252	0.0159227	0.640065	0.624143	2.80503e-12	1.74539e-09	7	39350675	R	II	POU6F2	Body	opensea	Body-opensea
cg05157433	0.133384	0.924558	0.791174	2.80521e-12	1.74539e-09	6	29527885	R	II	UBD	TSS200	opensea	TSS200-opensea
cg16617774	0.242406	0.876965	0.634559	2.80544e-12	1.74539e-09	5	146435656	R	II	PPP2R2B	5'UTR	opensea	5'UTR-opensea
cg19002907	0.152863	0.914376	0.761513	2.81116e-12	1.74539e-09	10	115939579	F	II	TDRD1	5'UTR	shore	5'UTR-shore	chr10:115938962-115939292
cg19187831	0.0290239	0.687916	0.658892	2.81487e-12	1.74539e-09	11	67232316	R	I	TMEM134	Body	island	Body-island	chr11:67232298-67232558
cg22163011	0.177438	0.875144	0.697706	2.81943e-12	1.74539e-09	1	56313800	R	II		IGR	opensea	IGR-opensea
cg18856581	0.807018	0.0392405	-0.767777	2.81946e-12	1.74539e-09	14	48145000	R	II	MDGA2	TSS1500	island	TSS1500-island	chr14:48143433-48145589
cg24493737	0.133092	0.797195	0.664102	2.82088e-12	1.74539e-09	4	14113215	F	II		IGR	opensea	IGR-opensea
cg14376467	0.173403	0.919459	0.746056	2.8234e-12	1.74539e-09	4	86851411	R	II	ARHGAP24	Body	opensea	Body-opensea
cg09255694	0.0401395	0.753568	0.713429	2.82423e-12	1.74539e-09	11	4116198	F	II	RRM1	5'UTR	island	5'UTR-island	chr11:4115689-4116489
cg15617853	0.0228705	0.833424	0.810553	2.83271e-12	1.74707e-09	13	47669359	F	II		IGR	opensea	IGR-opensea
cg21238061	0.0927295	0.962358	0.869629	2.84256e-12	1.74707e-09	9	104036809	R	II	LPPR1	Body	opensea	Body-opensea
cg14234213	0.0133731	0.658091	0.644718	2.84596e-12	1.74707e-09	3	98216372	R	II	OR5K2	TSS200	opensea	TSS200-opensea
cg22146571	0.0377535	0.817552	0.779799	2.84622e-12	1.74707e-09	15	35563860	R	II		IGR	opensea	IGR-opensea
cg20090497	0.0338741	0.965249	0.931375	2.84798e-12	1.74707e-09	12	10962437	R	II	TAS2R9	1stExon	opensea	1stExon-opensea
cg25024670	0.952894	0.171041	-0.781853	2.85676e-12	1.74765e-09	12	81331796	R	II	LIN7A	TSS200	shore	TSS200-shore	chr12:81330608-81331514
cg02340053	0.0253712	0.783742	0.75837	2.85734e-12	1.74765e-09	13	36044886	R	I	NBEA	Body	island	Body-island	chr13:36044844-36045481
cg06177627	0.117169	0.915155	0.797986	2.86477e-12	1.74906e-09	1	23751208	R	I	TCEA3	1stExon	island	1stExon-island	chr1:23750508-23751663
cg02361458	0.901708	0.0839484	-0.81776	2.86807e-12	1.74906e-09	1	57111511	R	II	PRKAA2	Body	shore	Body-shore	chr1:57110663-57111337
cg01710607	0.0163183	0.936699	0.92038	2.88034e-12	1.75397e-09	3	115417878	R	II	GAP43	Body	opensea	Body-opensea
cg14826683	0.00694337	0.715196	0.708253	2.88488e-12	1.75416e-09	1	153013830	R	II	SPRR2D	TSS1500	opensea	TSS1500-opensea
cg26893600	0.0500266	0.805375	0.755349	2.88931e-12	1.75428e-09	11	104758766	R	II	CASP12	Body	opensea	Body-opensea
cg16962802	0.237401	0.853393	0.615993	2.90572e-12	1.76e-09	X	151287712	R	I	MAGEA5	TSS1500	opensea	TSS1500-opensea
cg04418647	0.0734953	0.905565	0.832069	2.90929e-12	1.76e-09	8	50653901	R	I		IGR	opensea	IGR-opensea
cg11172396	0.152489	0.850114	0.697625	2.91201e-12	1.76e-09	2	153295007	F	II	FMNL2	Body	opensea	Body-opensea
cg17433294	0.0214264	0.952431	0.931005	2.91567e-12	1.76e-09	5	151784251	R	I	NMUR2	1stExon	opensea	1stExon-opensea
cg21365902	0.0282737	0.945938	0.917664	2.92231e-12	1.76145e-09	3	179964589	R	II		IGR	opensea	IGR-opensea
cg02700478	0.95749	0.0248865	-0.932603	2.92893e-12	1.76287e-09	2	12856717	R	I	TRIB2	TSS1500	island	TSS1500-island	chr2:12856625-12859019
cg17611045	0.74734	0.0162338	-0.731106	2.93756e-12	1.76551e-09	3	192289245	R	I	FGF12	Body	opensea	Body-opensea
cg20909773	0.0881012	0.764362	0.676261	2.94958e-12	1.76867e-09	8	57084179	F	II	PLAG1	5'UTR	opensea	5'UTR-opensea
cg21889448	0.153805	0.842231	0.688427	2.95133e-12	1.76867e-09	4	62637815	F	II	LPHN3	Body	opensea	Body-opensea
cg19860636	0.311566	0.932873	0.621307	2.96185e-12	1.77066e-09	5	156191450	R	II	SGCD	3'UTR	opensea	3'UTR-opensea
cg04839975	0.180048	0.829419	0.649371	2.96319e-12	1.77066e-09	3	193656618	R	II		IGR	opensea	IGR-opensea
cg06898549	0.0293201	0.762041	0.732721	2.96861e-12	1.77135e-09	12	41083590	R	II		IGR	shelf	IGR-shelf	chr12:41086522-41087102
cg10518475	0.198091	0.848251	0.65016	2.98002e-12	1.77561e-09	3	124079183	F	II	KALRN	Body	opensea	Body-opensea
cg16225703	0.289362	0.966566	0.677204	2.98554e-12	1.77635e-09	4	62383028	R	I	LPHN3	Body	island	Body-island	chr4:62383013-62383248
cg27060294	0.0235247	0.652248	0.628723	3.00258e-12	1.77756e-09	4	16839404	R	II	LDB2	Body	opensea	Body-opensea
cg16998656	0.00304803	0.942893	0.939845	3.00368e-12	1.77756e-09	7	32114197	F	II		IGR	shelf	IGR-shelf	chr7:32110063-32110910
cg24420742	0.224274	0.957313	0.733039	3.00407e-12	1.77756e-09	12	77721808	F	II		IGR	shelf	IGR-shelf	chr12:77718453-77719440
cg00444898	0.30416	0.939402	0.635242	3.00934e-12	1.77756e-09	3	169100001	F	II	MECOM	Body	opensea	Body-opensea
cg07020967	0.237162	0.912577	0.675415	3.01315e-12	1.77756e-09	12	44410498	F	II	TMEM117	Body	opensea	Body-opensea
cg17738375	0.936688	0.107729	-0.828959	3.01325e-12	1.77756e-09	19	12900572	R	II		IGR	shore	IGR-shore	chr19:12900676-12901254
cg16541222	0.0703665	0.848807	0.77844	3.02398e-12	1.78136e-09	5	111541635	R	II	EPB41L4A	Body	opensea	Body-opensea
cg07277061	0.0294579	0.930497	0.901039	3.03954e-12	1.78682e-09	7	31373496	F	II		IGR	shelf	IGR-shelf	chr7:31375845-31376542
cg13868773	0.167022	0.943578	0.776556	3.04185e-12	1.78682e-09	7	33644150	F	II	BBS9	Body	opensea	Body-opensea
cg05397033	0.204087	0.874728	0.670641	3.04861e-12	1.78826e-09	20	60118450	F	II	CDH4	Body	shore	Body-shore	chr20:60119507-60119712
cg00777560	0.0592257	0.900716	0.84149	3.06473e-12	1.78857e-09	12	10954529	R	II	TAS2R7	1stExon	opensea	1stExon-opensea
cg17216807	0.430179	0.972545	0.542366	3.06751e-12	1.78857e-09	3	33194171	R	II	SUSD5	3'UTR	opensea	3'UTR-opensea
cg16590792	0.0993167	0.913368	0.814051	3.06829e-12	1.78857e-09	2	144888877	R	II	GTDC1	Body	opensea	Body-opensea
cg00285343	0.308629	0.944263	0.635633	3.0727e-12	1.78857e-09	7	41733356	F	II	LOC285954	TSS200	opensea	TSS200-opensea
cg10466421	0.108903	0.915476	0.806573	3.07513e-12	1.78857e-09	21	27010696	R	II	JAM2	TSS1500	shore	TSS1500-shore	chr21:27011624-27012398
cg04768939	0.915045	0.194715	-0.72033	3.07628e-12	1.78857e-09	10	20106787	F	II	PLXDC2	Body	island	Body-island	chr10:20106643-20106946
cg09631175	0.068347	0.711831	0.643484	3.07929e-12	1.78857e-09	8	130472165	R	II		IGR	opensea	IGR-opensea
cg00426709	0.0369934	0.952965	0.915971	3.11111e-12	1.80304e-09	6	100067930	F	II		IGR	shore	IGR-shore	chr6:100066405-100067277
cg06879302	0.0587663	0.835051	0.776285	3.1171e-12	1.80304e-09	20	6760769	R	II	BMP2	3'UTR	opensea	3'UTR-opensea
cg11951010	0.0864005	0.926484	0.840083	3.11723e-12	1.80304e-09	1	57746735	R	II	DAB1	Body	opensea	Body-opensea
cg01134608	0.955315	0.374843	-0.580471	3.1247e-12	1.80485e-09	4	26177418	R	II		IGR	opensea	IGR-opensea
cg08425177	0.0741177	0.908934	0.834817	3.13519e-12	1.80775e-09	4	120516527	R	II	PDE5A	Body	opensea	Body-opensea
cg25815219	0.020957	0.895557	0.8746	3.13843e-12	1.80775e-09	7	31827390	F	II		IGR	opensea	IGR-opensea
cg01568736	0.021991	0.819226	0.797235	3.14418e-12	1.80856e-09	18	61441730	F	II	SERPINB7	TSS1500	opensea	TSS1500-opensea
cg00743354	0.135393	0.961806	0.826413	3.1522e-12	1.81066e-09	2	137935851	F	II	THSD7B	Body	opensea	Body-opensea
cg05139788	0.203519	0.901654	0.698135	3.15762e-12	1.81072e-09	6	50690647	R	II	TFAP2D	Body	shore	Body-shore	chr6:50692149-50692375
cg03478610	0.140872	0.892521	0.75165	3.16179e-12	1.81072e-09	3	135702110	R	II	PPP2R3A	5'UTR	opensea	5'UTR-opensea
cg12629448	0.138031	0.840349	0.702319	3.16538e-12	1.81072e-09	1	152733025	F	I	KPRP	Body	island	Body-island	chr1:152732958-152733338
cg03780486	0.0860879	0.754798	0.66871	3.17327e-12	1.81273e-09	11	6817280	F	II	OR6A2	TSS200	opensea	TSS200-opensea
cg04453665	0.0790391	0.864783	0.785744	3.1939e-12	1.81804e-09	5	151504455	R	II		IGR	opensea	IGR-opensea
cg08820041	0.172805	0.96669	0.793886	3.19481e-12	1.81804e-09	12	40916109	F	II		IGR	opensea	IGR-opensea
cg13793854	0.123872	0.951411	0.827539	3.20147e-12	1.81804e-09	2	150188474	R	II	LYPD6	5'UTR	shore	5'UTR-shore	chr2:150186463-150187492
cg23208294	0.0670877	0.815591	0.748503	3.20311e-12	1.81804e-09	1	186175774	F	II	MIR548F1	Body	opensea	Body-opensea
cg21968796	0.221542	0.868962	0.64742	3.20444e-12	1.81804e-09	21	46358532	F	II	C21orf67	Body	shore	Body-shore	chr21:46359647-46360423
cg02832162	0.232765	0.956344	0.723579	3.2236e-12	1.82641e-09	12	4736730	R	II	AKAP3	Body	opensea	Body-opensea
cg06211550	0.174977	0.89761	0.722633	3.2335e-12	1.82744e-09	16	3230726	F	I		IGR	shelf	IGR-shelf	chr16:3232835-3234048
cg14633398	0.0445298	0.69416	0.64963	3.23806e-12	1.82744e-09	9	19789383	R	II		IGR	shore	IGR-shore	chr9:19788215-19789288
cg13568956	0.043021	0.675418	0.632397	3.23966e-12	1.82744e-09	8	137938192	R	II		IGR	opensea	IGR-opensea
cg07450849	0.290414	0.953391	0.662977	3.24301e-12	1.82744e-09	4	80334832	F	II		IGR	opensea	IGR-opensea
cg02923516	0.3304	0.939298	0.608898	3.27498e-12	1.83924e-09	10	53627396	F	II	PRKG1	Body	opensea	Body-opensea
cg15924121	0.131295	0.944146	0.812851	3.27625e-12	1.83924e-09	11	30929357	F	II		IGR	opensea	IGR-opensea
cg09169531	0.0485858	0.715525	0.666939	3.27724e-12	1.83924e-09	1	153030594	R	II	SPRR2A	TSS1500	opensea	TSS1500-opensea
cg02103401	0.21407	0.930677	0.716607	3.29559e-12	1.84704e-09	3	37033373	R	II	EPM2AIP1	1stExon	shore	1stExon-shore	chr3:37034228-37035356
cg24860020	0.0577253	0.82149	0.763765	3.31485e-12	1.84952e-09	8	122515725	R	II		IGR	opensea	IGR-opensea
cg03000711	0.0383361	0.594635	0.556299	3.31667e-12	1.84952e-09	6	18571548	F	II	MIR548A1	TSS1500	opensea	TSS1500-opensea
cg12361744	0.0984352	0.710286	0.611851	3.31944e-12	1.84952e-09	3	131515563	R	II	CPNE4	Body	opensea	Body-opensea
cg07197092	0.326232	0.961026	0.634794	3.32347e-12	1.84952e-09	2	79008089	F	II		IGR	opensea	IGR-opensea
cg22869818	0.788918	0.0644885	-0.724429	3.32505e-12	1.84952e-09	4	182714319	F	II		IGR	opensea	IGR-opensea
cg08365738	0.0502119	0.861735	0.811524	3.32673e-12	1.84952e-09	3	112324301	F	II	CCDC80	Body	opensea	Body-opensea
cg03485311	0.915369	0.226494	-0.688875	3.34138e-12	1.85513e-09	7	74070894	F	II	GTF2I	TSS1500	shore	TSS1500-shore	chr7:74070951-74071154
cg06033387	0.182342	0.920966	0.738624	3.35013e-12	1.85513e-09	1	23751582	R	I	TCEA3	TSS1500	island	TSS1500-island	chr1:23750508-23751663
cg13242871	0.158362	0.923908	0.765546	3.35359e-12	1.85513e-09	20	47278547	F	II	PREX1	Body	shelf	Body-shelf	chr20:47281297-47281643
cg06313119	0.666873	0.0261226	-0.64075	3.35819e-12	1.85513e-09	13	103046736	F	I	FGF14	Body	island	Body-island	chr13:103046680-103047226
cg07891911	0.154259	0.84195	0.687691	3.36632e-12	1.85513e-09	15	35598798	R	II		IGR	opensea	IGR-opensea
cg08316983	0.02582	0.886692	0.860872	3.36886e-12	1.85513e-09	4	14067054	F	II		IGR	opensea	IGR-opensea
cg17341158	0.128912	0.783523	0.65461	3.3689e-12	1.85513e-09	11	131855439	F	II	NTM	Body	opensea	Body-opensea
cg17163839	0.0256536	0.724831	0.699178	3.37511e-12	1.85513e-09	11	4115579	F	II	RRM1	TSS1500	shore	TSS1500-shore	chr11:4115689-4116489
cg21109167	0.131712	0.771311	0.639599	3.37702e-12	1.85513e-09	3	37034084	F	II	MLH1	TSS1500	shore	TSS1500-shore	chr3:37034228-37035356
cg10960118	0.0252507	0.943244	0.917993	3.38891e-12	1.85621e-09	3	115386082	F	II	GAP43	Body	opensea	Body-opensea
cg14468932	0.0292169	0.930171	0.900954	3.38944e-12	1.85621e-09	13	37961201	F	II		IGR	opensea	IGR-opensea
cg01236751	0.0677051	0.923238	0.855533	3.3924e-12	1.85621e-09	7	38492620	R	II	AMPH	Body	opensea	Body-opensea
cg11845549	0.0370383	0.696928	0.65989	3.42386e-12	1.87095e-09	5	81847536	R	II		IGR	opensea	IGR-opensea
cg05654163	0.356322	0.918131	0.561809	3.43235e-12	1.87095e-09	14	21467502	F	II	SLC39A2	1stExon	opensea	1stExon-opensea
cg26022010	0.21323	0.944754	0.731524	3.43582e-12	1.87095e-09	8	63895823	F	II	LOC643763	Body	opensea	Body-opensea
cg13444005	0.102462	0.773044	0.670582	3.43933e-12	1.87095e-09	1	175372551	F	I	TNR	Body	opensea	Body-opensea
cg01469547	0.135609	0.745717	0.610108	3.44187e-12	1.87095e-09	11	7847155	F	II	OR5P3	1stExon	opensea	1stExon-opensea
cg14379965	0.169708	0.821422	0.651714	3.44656e-12	1.87105e-09	2	150177134	F	I		IGR	island	IGR-island	chr2:150176813-150177219
cg23471798	0.225131	0.977582	0.752451	3.45422e-12	1.87277e-09	3	110110880	R	II		IGR	opensea	IGR-opensea
cg16663645	0.0403139	0.76887	0.728556	3.45886e-12	1.87283e-09	3	116639591	R	II		IGR	opensea	IGR-opensea
cg11098622	0.0424926	0.966916	0.924423	3.46423e-12	1.8733e-09	5	102205822	F	II	PAM	Body	shelf	Body-shelf	chr5:102201583-102201912
cg24850296	0.233021	0.78001	0.546989	3.4965e-12	1.88829e-09	12	25707569	F	II	IFLTD1	TSS1500	opensea	TSS1500-opensea
cg00543073	0.200935	0.896501	0.695567	3.51441e-12	1.8955e-09	2	60773386	F	I	BCL11A	Body	shelf	Body-shelf	chr2:60776596-60778157
cg19926245	0.0325796	0.787933	0.755354	3.52394e-12	1.89595e-09	1	57368084	R	II	C8A	Body	opensea	Body-opensea
cg25711246	0.153124	0.873688	0.720564	3.52659e-12	1.89595e-09	12	4917426	R	II	KCNA6	TSS1500	shore	TSS1500-shore	chr12:4918273-4919657
cg24298423	0.104833	0.972622	0.867789	3.52894e-12	1.89595e-09	7	120704511	F	II	C7orf58	Body	opensea	Body-opensea
cg11898009	0.104349	0.939959	0.835609	3.55076e-12	1.90521e-09	7	31375861	R	I		IGR	island	IGR-island	chr7:31375845-31376542
cg06621682	0.143574	0.961609	0.818034	3.57356e-12	1.90636e-09	4	94125057	F	II	GRID2	Body	opensea	Body-opensea
cg18587984	0.0618891	0.91607	0.85418	3.57797e-12	1.90636e-09	8	136473366	F	II	KHDRBS3	Body	shelf	Body-shelf	chr8:136468939-136470342
cg20906044	0.0529661	0.955577	0.902611	3.58405e-12	1.90636e-09	14	40348789	R	II		IGR	opensea	IGR-opensea
cg24682512	0.135913	0.688384	0.55247	3.59036e-12	1.90636e-09	7	86277679	F	II	GRM3	5'UTR	opensea	5'UTR-opensea
cg13475578	0.322847	0.95398	0.631133	3.59757e-12	1.90636e-09	12	99548550	R	II	ANKS1B	TSS200	opensea	TSS200-opensea
cg02487061	0.172491	0.809901	0.63741	3.59775e-12	1.90636e-09	1	85721250	F	II	C1orf52	Body	shelf	Body-shelf	chr1:85724701-85725524
cg14371343	0.159102	0.95096	0.791858	3.60394e-12	1.90636e-09	7	122097744	R	II	CADPS2	Body	opensea	Body-opensea
cg21721681	0.0228153	0.837199	0.814383	3.60812e-12	1.90636e-09	19	49133845	R	II	DBP	3'UTR	island	3'UTR-island	chr19:49132603-49134291
cg12139725	0.256409	0.932273	0.675865	3.61837e-12	1.90636e-09	1	38219781	F	II	EPHA10	Body	island	Body-island	chr1:38219702-38220012
cg18498684	0.362049	0.883513	0.521464	3.63992e-12	1.90636e-09	8	140885454	F	II	TRAPPC9	Body	opensea	Body-opensea
cg05127574	0.0810329	0.899422	0.818389	3.64304e-12	1.90636e-09	8	121714454	F	II	SNTB1	Body	opensea	Body-opensea
cg12297329	0.0216495	0.752028	0.730379	3.64307e-12	1.90636e-09	5	152029980	R	II		IGR	opensea	IGR-opensea
cg04790450	0.0756	0.924243	0.848643	3.64742e-12	1.90636e-09	3	8573184	F	II	LMCD1	Body	opensea	Body-opensea
cg14040633	0.195936	0.971064	0.775129	3.65982e-12	1.90636e-09	17	73996331	F	II	CDK3	TSS1500	opensea	TSS1500-opensea
cg11700490	0.268627	0.79245	0.523824	3.66117e-12	1.90636e-09	7	95026937	F	II	PON3	TSS1500	shore	TSS1500-shore	chr7:95025559-95026122
cg14107382	0.342272	0.926022	0.58375	3.66118e-12	1.90636e-09	12	101189608	F	II	ANO4	5'UTR	opensea	5'UTR-opensea
cg04672622	0.0263948	0.744428	0.718033	3.66343e-12	1.90636e-09	12	114724257	F	II		IGR	opensea	IGR-opensea
cg04909854	0.029757	0.706687	0.67693	3.67307e-12	1.90636e-09	1	170253944	F	II	LOC284688	TSS1500	opensea	TSS1500-opensea
cg26162554	0.0413121	0.805004	0.763692	3.67566e-12	1.90636e-09	5	42425093	F	I	GHR	5'UTR	shore	5'UTR-shore	chr5:42423530-42423740
cg08319294	0.0536601	0.866885	0.813225	3.67754e-12	1.90636e-09	19	43202122	F	I		IGR	island	IGR-island	chr19:43202099-43202313
cg10091994	0.72425	0.0185134	-0.705736	3.68758e-12	1.90636e-09	12	4381803	R	I	CCND2	TSS1500	island	TSS1500-island	chr12:4378366-4382222
cg16987735	0.109549	0.796825	0.687276	3.69022e-12	1.90636e-09	1	152759772	R	II	LCE1E	5'UTR	opensea	5'UTR-opensea
cg00401265	0.0686031	0.961323	0.89272	3.69795e-12	1.90636e-09	X	78003113	F	II	LPAR4	TSS200	opensea	TSS200-opensea
cg19836595	0.0472391	0.829373	0.782133	3.70088e-12	1.90636e-09	3	115395513	F	II	GAP43	Body	opensea	Body-opensea
cg16457477	0.201437	0.918054	0.716618	3.70185e-12	1.90636e-09	7	39326912	R	II	POU6F2	Body	opensea	Body-opensea
cg13899293	0.0386004	0.624473	0.585873	3.70377e-12	1.90636e-09	4	79175365	R	II	FRAS1	Body	opensea	Body-opensea
cg23404612	0.0391451	0.810189	0.771044	3.70652e-12	1.90636e-09	X	101400003	R	II		IGR	shelf	IGR-shelf	chrX:101397305-101397514
cg04026379	0.0581122	0.619905	0.561792	3.7083e-12	1.90636e-09	X	47483043	F	I		IGR	island	IGR-island	chrX:47483042-47483364
cg03796381	0.0240013	0.776625	0.752624	3.71613e-12	1.90636e-09	15	36650033	R	II		IGR	opensea	IGR-opensea
cg19670474	0.0571028	0.97077	0.913668	3.71752e-12	1.90636e-09	4	94315842	F	II	GRID2	Body	opensea	Body-opensea
cg04745673	0.0595467	0.748215	0.688669	3.72094e-12	1.90636e-09	12	103359368	F	II		IGR	island	IGR-island	chr12:103359248-103359629
cg21007342	0.215489	0.867007	0.651517	3.72282e-12	1.90636e-09	14	94917627	F	II	SERPINA11	5'UTR	opensea	5'UTR-opensea
cg00846554	0.284056	0.85994	0.575884	3.73557e-12	1.90636e-09	6	12748001	F	II	PHACTR1	Body	shore	Body-shore	chr6:12749877-12750499
cg00128951	0.131478	0.952473	0.820995	3.73583e-12	1.90636e-09	1	88927170	F	II		IGR	shore	IGR-shore	chr1:88928283-88928760
cg18015301	0.0468616	0.853113	0.806252	3.74244e-12	1.90636e-09	7	38624096	R	II	AMPH	Body	opensea	Body-opensea
cg05542617	0.0953679	0.740322	0.644954	3.74368e-12	1.90636e-09	3	181890930	F	II		IGR	opensea	IGR-opensea
cg13523654	0.0549303	0.940245	0.885315	3.74892e-12	1.90636e-09	18	24762316	F	II	CHST9	5'UTR	shelf	5'UTR-shelf	chr18:24764951-24765507
cg20176142	0.112234	0.750203	0.637969	3.74964e-12	1.90636e-09	8	81408357	F	II	ZBTB10	Body	opensea	Body-opensea
cg26523478	0.0354306	0.836547	0.801117	3.75218e-12	1.90636e-09	4	74853333	F	II	PPBP	Body	opensea	Body-opensea
cg02147465	0.133746	0.931264	0.797519	3.75995e-12	1.90636e-09	3	114068139	F	II	ZBTB20	Body	shore	Body-shore	chr3:114069725-114070658
cg03271761	0.0497851	0.944768	0.894983	3.76082e-12	1.90636e-09	4	21699209	R	II	KCNIP4	5'UTR	opensea	5'UTR-opensea
cg00772192	0.132144	0.907563	0.775419	3.76192e-12	1.90636e-09	7	48552817	F	II	ABCA13	Body	opensea	Body-opensea
cg22126440	0.0653381	0.918236	0.852898	3.76317e-12	1.90636e-09	7	120628658	F	II	C7orf58	TSS1500	opensea	TSS1500-opensea
cg05166801	0.0918478	0.840706	0.748858	3.76687e-12	1.90636e-09	7	116143459	R	II	CAV2	Body	shelf	Body-shelf	chr7:116139774-116140352
cg11745355	0.0800956	0.881486	0.80139	3.7689e-12	1.90636e-09	20	13085698	R	II	SPTLC3	Body	opensea	Body-opensea
cg27423669	0.125131	0.924204	0.799073	3.76941e-12	1.90636e-09	13	97766320	F	II		IGR	opensea	IGR-opensea
cg24902206	0.0528224	0.775797	0.722975	3.7785e-12	1.90636e-09	11	132177653	R	II	NTM	Body	opensea	Body-opensea
cg12060838	0.183965	0.916151	0.732187	3.77991e-12	1.90636e-09	1	158028936	R	II	KIRREL	Body	opensea	Body-opensea
cg25880810	0.042394	0.781718	0.739324	3.78467e-12	1.90636e-09	2	153428373	F	II	FMNL2	Body	opensea	Body-opensea
cg10035812	0.218084	0.888935	0.670852	3.78544e-12	1.90636e-09	2	31251951	F	II	GALNT14	Body	opensea	Body-opensea
cg16271720	0.800649	0.106504	-0.694145	3.78701e-12	1.90636e-09	8	11760136	R	II		IGR	island	IGR-island	chr8:11759862-11760212
cg09931793	0.0439956	0.908069	0.864073	3.79586e-12	1.9085e-09	9	114090261	R	II	OR2K2	1stExon	opensea	1stExon-opensea
cg11527168	0.0558015	0.812908	0.757107	3.80534e-12	1.91095e-09	12	65888961	F	II		IGR	opensea	IGR-opensea
cg19600115	0.178228	0.842868	0.66464	3.81578e-12	1.91276e-09	3	26666855	F	I	LRRC3B	5'UTR	shore	5'UTR-shore	chr3:26665950-26666164
cg07509161	0.0921006	0.873313	0.781213	3.81816e-12	1.91276e-09	14	54552632	R	II		IGR	opensea	IGR-opensea
cg27502580	0.196406	0.93233	0.735924	3.82332e-12	1.91304e-09	3	169247421	F	II	MECOM	Body	opensea	Body-opensea
cg22133161	0.275774	0.959435	0.683661	3.83021e-12	1.91418e-09	19	49891603	F	II	CCDC155	5'UTR	island	5'UTR-island	chr19:49891269-49891604
cg06854478	0.863761	0.19358	-0.670182	3.84098e-12	1.9152e-09	10	24841602	R	II		IGR	opensea	IGR-opensea
cg23113826	0.0443793	0.886787	0.842407	3.84651e-12	1.9152e-09	21	15580581	R	II	LIPI	TSS1500	opensea	TSS1500-opensea
cg17208530	0.0159541	0.69591	0.679956	3.85744e-12	1.9152e-09	17	49810062	R	II	CA10	Body	opensea	Body-opensea
cg14714222	0.115925	0.980689	0.864763	3.86192e-12	1.9152e-09	20	47440761	F	II	PREX1	Body	shelf	Body-shelf	chr20:47443734-47445181
cg20335293	0.0619134	0.951527	0.889613	3.86903e-12	1.9152e-09	2	156586057	R	II		IGR	opensea	IGR-opensea
cg09679059	0.817321	0.0461403	-0.77118	3.86931e-12	1.9152e-09	X	41135426	R	I		IGR	island	IGR-island	chrX:41135116-41135669
cg16148956	0.0420782	0.642198	0.60012	3.87296e-12	1.9152e-09	8	54140771	R	II	OPRK1	3'UTR	opensea	3'UTR-opensea
cg08333778	0.14635	0.972164	0.825814	3.87551e-12	1.9152e-09	6	88756376	R	II	SPACA1	TSS1500	shore	TSS1500-shore	chr6:88757292-88757879
cg19632206	0.742024	0.0276326	-0.714391	3.87571e-12	1.9152e-09	1	190446756	F	II	FAM5C	1stExon	opensea	1stExon-opensea
cg20629183	0.917538	0.31142	-0.606118	3.87837e-12	1.9152e-09	17	41985830	R	II	MPP2	TSS1500	shore	TSS1500-shore	chr17:41984148-41985012
cg04960614	0.0687238	0.929686	0.860963	3.88985e-12	1.91666e-09	11	5528087	R	II		IGR	opensea	IGR-opensea
cg18739944	0.0529266	0.860775	0.807848	3.89167e-12	1.91666e-09	3	168004541	F	II	C3orf50	Body	opensea	Body-opensea
cg25769347	0.0538199	0.845618	0.791798	3.89593e-12	1.91666e-09	5	155826845	F	II	SGCD	Body	opensea	Body-opensea
cg18850127	0.0545782	0.83368	0.779102	3.90052e-12	1.91666e-09	7	39170497	F	I	POU6F2	Body	opensea	Body-opensea
cg24954210	0.0124797	0.823487	0.811008	3.90531e-12	1.91666e-09	3	62856521	R	II	CADPS	Body	shelf	Body-shelf	chr3:62859617-62861190
cg08073365	0.228545	0.941153	0.712608	3.90901e-12	1.91666e-09	X	135638873	R	II	VGLL1	3'UTR	opensea	3'UTR-opensea
cg00504569	0.0175591	0.672347	0.654788	3.9221e-12	1.91908e-09	10	63697267	F	II	ARID5B	Body	opensea	Body-opensea
cg03115048	0.28928	0.847105	0.557825	3.92403e-12	1.91908e-09	1	152077402	R	II		IGR	shelf	IGR-shelf	chr1:152079997-152081705
cg04312119	0.0245193	0.777683	0.753164	3.93074e-12	1.91908e-09	6	116839146	R	II	FAM26E	3'UTR	opensea	3'UTR-opensea
cg22366350	0.0864017	0.86993	0.783528	3.93242e-12	1.91908e-09	12	57082604	R	II	PTGES3	TSS1500	shore	TSS1500-shore	chr12:57081290-57082445
cg06903465	0.2191	0.942864	0.723764	3.94207e-12	1.92153e-09	8	119222516	F	II	SAMD12	Body	opensea	Body-opensea
cg08014430	0.0236485	0.857572	0.833924	3.95406e-12	1.92334e-09	3	117453585	F	II		IGR	opensea	IGR-opensea
cg23016257	0.0368247	0.937192	0.900368	3.95505e-12	1.92334e-09	7	31377934	F	II	NEUROD6	Body	shore	Body-shore	chr7:31375845-31376542
cg21312148	0.0394532	0.702919	0.663466	3.9623e-12	1.92374e-09	1	152636074	R	II	LCE2D	5'UTR	opensea	5'UTR-opensea
cg02570115	0.0253316	0.900808	0.875476	3.96515e-12	1.92374e-09	7	31412358	R	II		IGR	opensea	IGR-opensea
cg24433477	0.967335	0.111463	-0.855872	3.98487e-12	1.92953e-09	3	85042454	F	II	CADM2	Body	opensea	Body-opensea
cg15171488	0.0295702	0.901506	0.871935	3.9948e-12	1.92953e-09	3	160611917	F	II	PPM1L	Body	opensea	Body-opensea
cg16634544	0.0377035	0.912399	0.874695	4.0022e-12	1.92953e-09	3	117520653	R	II		IGR	opensea	IGR-opensea
cg17565360	0.0598231	0.628511	0.568688	4.00299e-12	1.92953e-09	11	4115872	F	I	RRM1	TSS200	island	TSS200-island	chr11:4115689-4116489
cg01658277	0.0654096	0.883269	0.817859	4.00357e-12	1.92953e-09	8	61086176	R	II		IGR	island	IGR-island	chr8:61086125-61086327
cg12100385	0.268417	0.926878	0.658461	4.00746e-12	1.92953e-09	14	88602662	R	II		IGR	opensea	IGR-opensea
cg08743017	0.0739893	0.896581	0.822592	4.01523e-12	1.92953e-09	12	99643523	F	II	ANKS1B	Body	opensea	Body-opensea
cg10946573	0.0629096	0.952055	0.889145	4.01679e-12	1.92953e-09	11	84635788	F	II	DLG2	TSS1500	opensea	TSS1500-opensea
cg03373714	0.278265	0.934244	0.655979	4.03286e-12	1.92953e-09	2	147632094	R	II		IGR	opensea	IGR-opensea
cg23482397	0.0919118	0.70677	0.614858	4.03995e-12	1.92953e-09	18	53257226	R	I	TCF4	TSS1500	island	TSS1500-island	chr18:53257018-53257309
cg23846443	0.211664	0.9344	0.722736	4.04482e-12	1.92953e-09	6	155777949	F	II	NOX3	TSS1500	opensea	TSS1500-opensea
cg13810707	0.0491796	0.880645	0.831465	4.04529e-12	1.92953e-09	7	122018993	R	II	CADPS2	Body	opensea	Body-opensea
cg04270799	0.897496	0.102169	-0.795326	4.04613e-12	1.92953e-09	12	57944059	F	II	KIF5A	1stExon	shore	1stExon-shore	chr12:57943662-57943926
cg24194285	0.900195	0.0745188	-0.825676	4.05208e-12	1.92953e-09	4	177715040	R	II	VEGFC	TSS1500	shore	TSS1500-shore	chr4:177713243-177714457
cg06352873	0.115517	0.890739	0.775222	4.0606e-12	1.92953e-09	3	98596709	F	II	DCBLD2	Body	opensea	Body-opensea
cg17312632	0.250784	0.790652	0.539868	4.06609e-12	1.92953e-09	4	6227099	F	II		IGR	shelf	IGR-shelf	chr4:6223566-6224224
cg01754423	0.253418	0.942881	0.689463	4.06634e-12	1.92953e-09	16	51465744	R	II		IGR	opensea	IGR-opensea
cg26770200	0.110231	0.8482	0.737969	4.06651e-12	1.92953e-09	8	119752914	R	II		IGR	opensea	IGR-opensea
cg25736517	0.137369	0.951684	0.814314	4.06951e-12	1.92953e-09	13	103049754	F	II	FGF14	Body	shelf	Body-shelf	chr13:103052361-103052944
cg27578977	0.127816	0.929664	0.801848	4.06999e-12	1.92953e-09	20	23018266	R	II		IGR	shore	IGR-shore	chr20:23015716-23016879
cg24829483	0.0261957	0.899244	0.873049	4.08187e-12	1.93178e-09	4	15341641	R	II	C1QTNF7	5'UTR	opensea	5'UTR-opensea
cg05243705	0.733523	0.0494451	-0.684078	4.08404e-12	1.93178e-09	6	170124933	F	I	PHF10	TSS1500	opensea	TSS1500-opensea
cg15342139	0.771462	0.0981068	-0.673356	4.09e-12	1.93218e-09	6	170124938	F	I	PHF10	TSS1500	opensea	TSS1500-opensea
cg00299603	0.334852	0.956399	0.621547	4.09418e-12	1.93218e-09	5	64494334	R	II	ADAMTS6	Body	opensea	Body-opensea
cg06319861	0.0434387	0.97273	0.929291	4.10171e-12	1.93353e-09	2	137964351	F	II	THSD7B	Body	opensea	Body-opensea
cg22342922	0.045669	0.943917	0.898248	4.11698e-12	1.93388e-09	8	118158694	F	II	SLC30A8	Body	opensea	Body-opensea
cg21577836	0.0955801	0.772642	0.677062	4.11712e-12	1.93388e-09	1	175568710	R	I	TNR	5'UTR	island	5'UTR-island	chr1:175568376-175568808
cg00813135	0.230734	0.899675	0.66894	4.12004e-12	1.93388e-09	12	26881038	F	II	ITPR2	Body	opensea	Body-opensea
cg06531573	0.654184	0.0427631	-0.611421	4.12497e-12	1.93388e-09	16	857576	F	II	PRR25	Body	island	Body-island	chr16:857341-858025
cg10839745	0.0116017	0.742769	0.731167	4.12906e-12	1.93388e-09	20	6754184	R	II	BMP2	Body	shelf	Body-shelf	chr20:6750695-6750957
cg17609887	0.0250919	0.882686	0.857594	4.13473e-12	1.93388e-09	7	157053014	F	II	UBE3C	Body	opensea	Body-opensea
cg02035698	0.82269	0.129702	-0.692988	4.13983e-12	1.93388e-09	X	152126884	F	II	ZNF185	Body	shore	Body-shore	chrX:152127380-152127623
cg08747591	0.799067	0.0364383	-0.762629	4.1464e-12	1.93388e-09	11	789928	F	I	CEND1	5'UTR	island	5'UTR-island	chr11:789871-790133
cg19092845	0.0380082	0.689621	0.651612	4.15859e-12	1.93388e-09	11	103907262	F	II	PDGFD	Body	shore	Body-shore	chr11:103907405-103907990
cg14284907	0.0670203	0.841558	0.774538	4.1605e-12	1.93388e-09	8	57084138	F	II	PLAG1	5'UTR	opensea	5'UTR-opensea
cg08906009	0.119511	0.918611	0.7991	4.16108e-12	1.93388e-09	6	29274521	F	II	OR14J1	1stExon	opensea	1stExon-opensea
cg06353345	0.0173289	0.607083	0.589754	4.16135e-12	1.93388e-09	11	5322976	R	II	OR51B4	1stExon	opensea	1stExon-opensea
cg17970598	0.0326171	0.935374	0.902757	4.16299e-12	1.93388e-09	11	49453027	R	II		IGR	shelf	IGR-shelf	chr11:49455935-49456211
cg16382322	0.680299	0.0426573	-0.637641	4.17309e-12	1.93641e-09	5	141061902	F	II	ARAP3	TSS200	opensea	TSS200-opensea
cg20289412	0.0429293	0.91768	0.874751	4.18727e-12	1.94003e-09	14	62531354	F	II	SYT16	Body	opensea	Body-opensea
cg14531319	0.0367236	0.886747	0.850023	4.1917e-12	1.94003e-09	5	129083450	F	II		IGR	opensea	IGR-opensea
cg10434977	0.0133394	0.857074	0.843735	4.19492e-12	1.94003e-09	8	67472493	R	II		IGR	opensea	IGR-opensea
cg08507270	0.0426616	0.916249	0.873588	4.20531e-12	1.94268e-09	12	10961076	R	II	TAS2R8	TSS1500	opensea	TSS1500-opensea
cg07170641	0.017888	0.774	0.756112	4.21228e-12	1.94278e-09	11	59950068	R	II	MS4A6A	5'UTR	opensea	5'UTR-opensea
cg21722655	0.951818	0.0327307	-0.919087	4.2149e-12	1.94278e-09	17	7197878	F	I	YBX2	TSS200	island	TSS200-island	chr17:7197431-7198417
cg14022881	0.108502	0.810952	0.70245	4.21998e-12	1.94297e-09	6	32811495	F	I	PSMB8	Body	island	Body-island	chr6:32811494-32811839
cg24586554	0.0852641	0.791908	0.706644	4.23629e-12	1.9452e-09	4	21120300	F	II	KCNIP4	Body	opensea	Body-opensea
cg02976309	0.967352	0.350876	-0.616476	4.2366e-12	1.9452e-09	6	52441305	R	I	TRAM2	Body	island	Body-island	chr6:52441269-52441793
cg02395917	0.0251427	0.72554	0.700397	4.23982e-12	1.9452e-09	8	139613712	R	I	COL22A1	Body	opensea	Body-opensea
cg19759671	0.902508	0.101978	-0.80053	4.2468e-12	1.9452e-09	4	183063459	F	I	MGC45800	Body	island	Body-island	chr4:183063396-183066370
cg07260806	0.0492302	0.742158	0.692928	4.24825e-12	1.9452e-09	6	142335484	R	II		IGR	opensea	IGR-opensea
cg20789760	0.0713757	0.954976	0.883601	4.31236e-12	1.97056e-09	15	36163070	R	II		IGR	opensea	IGR-opensea
cg24864707	0.149575	0.873068	0.723493	4.31973e-12	1.97056e-09	11	121916987	R	II		IGR	opensea	IGR-opensea
cg16526137	0.0743608	0.745672	0.671312	4.32183e-12	1.97056e-09	16	68573552	R	I	ZFP90	TSS200	island	TSS200-island	chr16:68572891-68573740
cg16281600	0.0173581	0.68369	0.666332	4.32262e-12	1.97056e-09	5	152869431	R	II	GRIA1	TSS1500	opensea	TSS1500-opensea
cg24935556	0.0280753	0.587224	0.559149	4.33224e-12	1.97192e-09	2	21291088	R	II		IGR	opensea	IGR-opensea
cg04988917	0.362637	0.946041	0.583403	4.33555e-12	1.97192e-09	6	27291585	F	II	FKSG83	TSS1500	opensea	TSS1500-opensea
cg15436919	0.203359	0.898895	0.695536	4.33984e-12	1.97192e-09	17	67665970	R	II		IGR	opensea	IGR-opensea
cg26540004	0.118019	0.803753	0.685733	4.34956e-12	1.97368e-09	5	54932693	R	II	SLC38A9	Body	opensea	Body-opensea
cg18680346	0.897478	0.0270505	-0.870427	4.36077e-12	1.97368e-09	10	116391764	R	I	ABLIM1	Body	island	Body-island	chr10:116391466-116391827
cg04747996	0.0496176	0.789959	0.740341	4.36152e-12	1.97368e-09	3	160546500	R	II	PPM1L	Body	opensea	Body-opensea
cg09896346	0.0618564	0.884382	0.822525	4.37773e-12	1.97368e-09	1	23751195	R	I	TCEA3	1stExon	island	1stExon-island	chr1:23750508-23751663
cg24373253	0.202394	0.95616	0.753766	4.38431e-12	1.97368e-09	1	99469634	F	II	LPPR5	Body	shore	Body-shore	chr1:99469932-99470968
cg02571055	0.14171	0.862874	0.721163	4.38721e-12	1.97368e-09	6	158896790	F	I	TULP4	Body	opensea	Body-opensea
cg00535683	0.0381606	0.793787	0.755626	4.38777e-12	1.97368e-09	1	153114002	F	II	SPRR2C	TSS200	opensea	TSS200-opensea
cg07156115	0.22347	0.955065	0.731595	4.38828e-12	1.97368e-09	7	17379753	R	II	AHR	Body	opensea	Body-opensea
cg21936179	0.896567	0.115543	-0.781024	4.39654e-12	1.97368e-09	1	206786180	R	I	LGTN	TSS1500	shore	TSS1500-shore	chr1:206785804-206786030
cg04542290	0.191563	0.96471	0.773147	4.39707e-12	1.97368e-09	5	5033782	F	II	LOC340094	TSS1500	opensea	TSS1500-opensea
cg04092437	0.333818	0.941526	0.607708	4.39818e-12	1.97368e-09	10	92971269	R	II		IGR	opensea	IGR-opensea
cg23878264	0.0401213	0.804619	0.764498	4.40075e-12	1.97368e-09	6	132910945	F	II	TAAR5	TSS200	opensea	TSS200-opensea
cg19777644	0.129742	0.962566	0.832823	4.41658e-12	1.97865e-09	1	167902728	R	II	BRP44	Body	shelf	Body-shelf	chr1:167905027-167906801
cg23818246	0.0564816	0.876105	0.819623	4.42178e-12	1.97884e-09	18	22711612	R	II	ZNF521	Body	opensea	Body-opensea
cg17772212	0.170646	0.820821	0.650175	4.43399e-12	1.98217e-09	4	53069128	F	II		IGR	opensea	IGR-opensea
cg17897699	0.0973571	0.742607	0.64525	4.44735e-12	1.986e-09	8	137806993	F	II		IGR	opensea	IGR-opensea
cg01227294	0.0710259	0.958107	0.887081	4.46453e-12	1.98922e-09	7	31747928	F	II	C7orf16	3'UTR	opensea	3'UTR-opensea
cg05812452	0.913864	0.179652	-0.734211	4.46679e-12	1.98922e-09	4	183063194	F	II	MGC45800	Body	shore	Body-shore	chr4:183063396-183066370
cg25606097	0.051536	0.662974	0.611438	4.46948e-12	1.98922e-09	1	170040953	R	II	KIFAP3	Body	shelf	Body-shelf	chr1:170043610-170043997
cg07797370	0.391235	0.956604	0.565369	4.47733e-12	1.98922e-09	12	44316362	F	II	TMEM117	Body	opensea	Body-opensea
cg05723953	0.0463738	0.6952	0.648827	4.47849e-12	1.98922e-09	1	34328907	F	II	HMGB4	5'UTR	opensea	5'UTR-opensea
cg17619993	0.946534	0.0914967	-0.855037	4.49336e-12	1.9917e-09	6	7728888	R	I	BMP6	Body	island	Body-island	chr6:7728885-7729108
cg16527208	0.263196	0.818752	0.555556	4.49901e-12	1.9917e-09	3	135527381	R	II		IGR	opensea	IGR-opensea
cg23742152	0.915061	0.019671	-0.89539	4.50338e-12	1.9917e-09	7	50849805	F	I	GRB10	5'UTR	island	5'UTR-island	chr7:50849752-50850871
cg14761514	0.0257498	0.732169	0.706419	4.51302e-12	1.9917e-09	12	114714301	F	II		IGR	opensea	IGR-opensea
cg22037030	0.0413242	0.788741	0.747417	4.51413e-12	1.9917e-09	1	56139081	R	II		IGR	opensea	IGR-opensea
cg18975130	0.0309781	0.850303	0.819325	4.52017e-12	1.9917e-09	8	94238749	R	II		IGR	opensea	IGR-opensea
cg01880908	0.0662644	0.974542	0.908278	4.53094e-12	1.9917e-09	17	76101114	R	I	TNRC6C	3'UTR	island	3'UTR-island	chr17:76100679-76101115
cg17878320	0.128219	0.897012	0.768793	4.53146e-12	1.9917e-09	5	142922506	F	II		IGR	opensea	IGR-opensea
cg15483964	0.69151	0.0309459	-0.660564	4.53468e-12	1.9917e-09	1	16482439	F	I	EPHA2	1stExon	island	1stExon-island	chr1:16481484-16482782
cg10805721	0.0373275	0.788522	0.751194	4.53823e-12	1.9917e-09	6	83075187	F	II	TPBG	Body	island	Body-island	chr6:83073416-83075319
cg18515303	0.0417246	0.58949	0.547765	4.54422e-12	1.9917e-09	10	108864049	R	II	SORCS1	Body	opensea	Body-opensea
cg10904858	0.1704	0.945024	0.774625	4.54925e-12	1.9917e-09	10	95758137	R	II	PLCE1	5'UTR	shelf	5'UTR-shelf	chr10:95753347-95754201
cg15990658	0.0486495	0.875541	0.826891	4.55103e-12	1.9917e-09	1	76396165	F	II	ASB17	Body	opensea	Body-opensea
cg03552992	0.913612	0.0768078	-0.836804	4.55651e-12	1.9917e-09	17	3599635	F	II	P2RX5	TSS200	shore	TSS200-shore	chr17:3599052-3599551
cg09501717	0.112984	0.969676	0.856692	4.55935e-12	1.9917e-09	2	225968528	F	II		IGR	opensea	IGR-opensea
cg17840047	0.0108706	0.769081	0.758211	4.56205e-12	1.9917e-09	4	18580125	F	II		IGR	opensea	IGR-opensea
cg24243753	0.106226	0.71448	0.608254	4.56561e-12	1.9917e-09	6	97972900	R	II		IGR	opensea	IGR-opensea
cg10582795	0.0398808	0.7573	0.71742	4.57805e-12	1.99503e-09	2	161172036	R	II	RBMS1	Body	opensea	Body-opensea
cg27138812	0.0464984	0.711378	0.66488	4.58449e-12	1.99545e-09	17	46827113	F	II		IGR	shore	IGR-shore	chr17:46827435-46827641
cg10754659	0.131131	0.951372	0.82024	4.58862e-12	1.99545e-09	7	38110151	R	II		IGR	opensea	IGR-opensea
cg23624133	0.0207427	0.678649	0.657907	4.59695e-12	1.9957e-09	1	152816168	F	II	LCE6A	Body	opensea	Body-opensea
cg14388466	0.0546398	0.769453	0.714813	4.60161e-12	1.9957e-09	8	118843355	F	II	EXT1	Body	opensea	Body-opensea
cg21305452	0.852181	0.0683019	-0.783879	4.60582e-12	1.9957e-09	1	16481937	F	II	EPHA2	Body	island	Body-island	chr1:16481484-16482782
cg23317910	0.0922991	0.96665	0.874351	4.60842e-12	1.9957e-09	12	43031029	F	I		IGR	opensea	IGR-opensea
cg05414754	0.206897	0.952136	0.74524	4.61503e-12	1.99648e-09	12	41582067	F	II	PDZRN4	TSS200	shore	TSS200-shore	chr12:41582155-41582975
cg10615842	0.124309	0.682527	0.558219	4.62784e-12	1.99994e-09	11	20619158	F	II		IGR	island	IGR-island	chr11:20618197-20619920
cg25465438	0.14431	0.890306	0.745996	4.63936e-12	2.00158e-09	6	56194458	F	II		IGR	opensea	IGR-opensea
cg01974817	0.176077	0.858553	0.682475	4.64127e-12	2.00158e-09	1	29802252	R	II		IGR	shelf	IGR-shelf	chr1:29804962-29805239
cg19653783	0.0282279	0.675164	0.646936	4.65212e-12	2.00326e-09	4	93443138	F	II	GRID2	Body	opensea	Body-opensea
cg06514994	0.0851223	0.892739	0.807617	4.65481e-12	2.00326e-09	11	101711789	F	II		IGR	opensea	IGR-opensea
cg12712618	0.247573	0.890032	0.642459	4.66651e-12	2.00509e-09	8	9986782	F	II	MSRA	Body	opensea	Body-opensea
cg14101485	0.0373048	0.876689	0.839384	4.66872e-12	2.00509e-09	19	3369759	F	I	NFIC	Body	island	Body-island	chr19:3369477-3369913
cg16070018	0.0419445	0.806866	0.764921	4.67737e-12	2.0061e-09	6	26224392	F	II	HIST1H3E	TSS1500	shore	TSS1500-shore	chr6:26225386-26225790
cg19746502	0.151528	0.864392	0.712864	4.68227e-12	2.0061e-09	10	84296310	F	II	NRG3	Body	opensea	Body-opensea
cg03142885	0.104827	0.73529	0.630464	4.68558e-12	2.0061e-09	6	24144479	R	II	NRSN1	Body	opensea	Body-opensea
cg25857695	0.0539123	0.84385	0.789937	4.70811e-12	2.01367e-09	3	180100722	R	II		IGR	opensea	IGR-opensea
cg12628020	0.0646863	0.957663	0.892977	4.7282e-12	2.0192e-09	3	109984044	F	II		IGR	opensea	IGR-opensea
cg12689803	0.0182943	0.827103	0.808809	4.73604e-12	2.0192e-09	12	119519948	R	II	SRRM4	Body	opensea	Body-opensea
cg25052847	0.0227268	0.927464	0.904737	4.74222e-12	2.0192e-09	2	161767428	F	II		IGR	opensea	IGR-opensea
cg05269432	0.107187	0.905889	0.798703	4.7434e-12	2.0192e-09	3	118663470	R	II	IGSF11	Body	opensea	Body-opensea
cg09934926	0.791428	0.152437	-0.638991	4.75203e-12	2.0192e-09	4	111115815	F	II	ELOVL6	Body	shore	Body-shore	chr4:111117462-111118390
cg12259469	0.136344	0.85543	0.719086	4.75224e-12	2.0192e-09	7	39017305	F	II	POU6F2	TSS1500	shore	TSS1500-shore	chr7:39015543-39015929
cg17921548	0.0680312	0.867772	0.79974	4.75507e-12	2.0192e-09	5	143678450	R	II	KCTD16	Body	opensea	Body-opensea
cg22516696	0.0678636	0.793245	0.725382	4.76597e-12	2.02097e-09	8	122251921	R	II		IGR	opensea	IGR-opensea
cg00083993	0.0417759	0.870226	0.82845	4.76934e-12	2.02097e-09	5	146133678	F	II	PPP2R2B	Body	opensea	Body-opensea
cg07960624	0.0294063	0.845855	0.816448	4.77691e-12	2.02097e-09	8	119208486	R	II	SAMD12	3'UTR	opensea	3'UTR-opensea
cg12269138	0.106732	0.938292	0.83156	4.7802e-12	2.02097e-09	6	116118279	F	II		IGR	opensea	IGR-opensea
cg08683831	0.921531	0.262508	-0.659022	4.78355e-12	2.02097e-09	4	1404607	R	II		IGR	shore	IGR-shore	chr4:1404039-1404518
cg08069383	0.0115628	0.553019	0.541456	4.80242e-12	2.02546e-09	7	126897376	R	II		IGR	shelf	IGR-shelf	chr7:126891300-126894205
cg06926146	0.225902	0.814847	0.588946	4.81224e-12	2.02546e-09	1	170629502	R	II		IGR	shore	IGR-shore	chr1:170630456-170630851
cg11473417	0.184888	0.910326	0.725438	4.81725e-12	2.02546e-09	8	145946869	R	II	ZNF251	3'UTR	opensea	3'UTR-opensea
cg23332689	0.188963	0.925127	0.736165	4.82029e-12	2.02546e-09	4	987652	R	I	IDUA	Body	shore	Body-shore	chr4:984926-985695
cg26358634	0.102628	0.850278	0.74765	4.8262e-12	2.02546e-09	5	62365115	F	II		IGR	opensea	IGR-opensea
cg01882871	0.0403207	0.665296	0.624976	4.8275e-12	2.02546e-09	17	32575548	R	II		IGR	opensea	IGR-opensea
cg19865425	0.146332	0.772839	0.626508	4.82834e-12	2.02546e-09	1	68569745	F	II	GPR177	Body	opensea	Body-opensea
cg12940473	0.157905	0.965938	0.808032	4.83531e-12	2.02585e-09	4	154623601	F	II	TLR2	5'UTR	opensea	5'UTR-opensea
cg11743675	0.00833963	0.833787	0.825447	4.84776e-12	2.02585e-09	12	41221855	F	II	CNTN1	5'UTR	opensea	5'UTR-opensea
cg22915906	0.10862	0.896125	0.787505	4.84993e-12	2.02585e-09	3	180196830	F	II		IGR	opensea	IGR-opensea
cg25774020	0.191551	0.778659	0.587108	4.85724e-12	2.02585e-09	5	99869796	F	II	FAM174A	TSS1500	shore	TSS1500-shore	chr5:99870925-99871720
cg16443014	0.265532	0.838082	0.57255	4.85921e-12	2.02585e-09	3	63630365	R	II		IGR	opensea	IGR-opensea
cg00795205	0.191454	0.865994	0.67454	4.86515e-12	2.02585e-09	16	23916466	R	II	PRKCB	Body	opensea	Body-opensea
cg04481444	0.0449926	0.847308	0.802315	4.86597e-12	2.02585e-09	11	127923605	R	II		IGR	opensea	IGR-opensea
cg08549390	0.223479	0.879818	0.656339	4.86828e-12	2.02585e-09	7	25702709	R	II		IGR	opensea	IGR-opensea
cg04885775	0.164134	0.881264	0.71713	4.87349e-12	2.02599e-09	3	114035416	F	II	MIR568	TSS200	opensea	TSS200-opensea
cg19798908	0.271882	0.943931	0.672049	4.89729e-12	2.03009e-09	14	48430115	F	II		IGR	opensea	IGR-opensea
cg16306043	0.133572	0.870779	0.737207	4.90353e-12	2.03009e-09	5	83681955	F	II	EDIL3	TSS1500	shore	TSS1500-shore	chr5:83679584-83680720
cg08530632	0.0203226	0.763943	0.74362	4.90572e-12	2.03009e-09	1	89037170	R	II		IGR	opensea	IGR-opensea
cg18771300	0.276027	0.943958	0.667931	4.90981e-12	2.03009e-09	14	63671737	F	II	RHOJ	1stExon	opensea	1stExon-opensea
cg02753719	0.138354	0.758678	0.620324	4.91046e-12	2.03009e-09	17	66657633	R	II		IGR	opensea	IGR-opensea
cg24892992	0.0508854	0.82855	0.777665	4.91743e-12	2.03009e-09	8	118861198	F	II	EXT1	Body	opensea	Body-opensea
cg10292915	0.106897	0.888628	0.781732	4.92444e-12	2.03009e-09	11	6790768	F	II	OR2AG2	TSS1500	opensea	TSS1500-opensea
cg26140961	0.0391596	0.663595	0.624436	4.92676e-12	2.03009e-09	14	21121353	F	II		IGR	opensea	IGR-opensea
cg21406144	0.0297804	0.744823	0.715043	4.92736e-12	2.03009e-09	2	59919051	F	II		IGR	opensea	IGR-opensea
cg14231369	0.0980562	0.861623	0.763567	4.94077e-12	2.03247e-09	9	113792896	F	II	LPAR1	5'UTR	opensea	5'UTR-opensea
cg00136400	0.127425	0.74502	0.617595	4.94292e-12	2.03247e-09	8	144000430	F	II	CYP11B2	TSS1500	opensea	TSS1500-opensea
cg09293534	0.0617369	0.644889	0.583152	4.95402e-12	2.03404e-09	16	11004059	F	II	CIITA	Body	shelf	Body-shelf	chr16:11000779-11001033
cg19756313	0.188576	0.941208	0.752632	4.95654e-12	2.03404e-09	5	82522040	F	II	XRCC4	Body	opensea	Body-opensea
cg11832000	0.280676	0.865947	0.585271	4.96439e-12	2.03525e-09	10	61153075	F	II		IGR	opensea	IGR-opensea
cg21791158	0.425412	0.926718	0.501306	4.98156e-12	2.0396e-09	7	35801414	R	II		IGR	opensea	IGR-opensea
cg03064524	0.221911	0.781184	0.559273	4.98663e-12	2.0396e-09	12	66890229	R	II	GRIP1	Body	opensea	Body-opensea
cg27400208	0.187756	0.870105	0.682348	4.99373e-12	2.0396e-09	4	153084760	F	II		IGR	opensea	IGR-opensea
cg05361475	0.224276	0.917385	0.69311	4.99963e-12	2.0396e-09	X	74744538	F	II	ZDHHC15	TSS1500	shore	TSS1500-shore	chrX:74742765-74743117
cg21844472	0.0393044	0.714518	0.675213	5.00296e-12	2.0396e-09	3	160559936	F	II	PPM1L	Body	opensea	Body-opensea
cg26309134	0.019772	0.543879	0.524107	5.00605e-12	2.0396e-09	19	56879571	F	II	ZNF542	TSS200	island	TSS200-island	chr19:56879417-56879995
cg04574152	0.13094	0.882541	0.751601	5.00937e-12	2.0396e-09	12	5965794	F	II	ANO2	Body	opensea	Body-opensea
cg20417953	0.632334	0.0270756	-0.605258	5.0225e-12	2.04045e-09	17	72426797	R	I	GPRC5C	TSS1500	island	TSS1500-island	chr17:72426783-72428977
cg22428858	0.096546	0.84177	0.745225	5.02263e-12	2.04045e-09	1	215044060	F	II		IGR	shore	IGR-shore	chr1:215043777-215044003
cg16440561	0.0263944	0.958665	0.93227	5.03009e-12	2.04045e-09	2	220312854	F	I	SPEG	Body	island	Body-island	chr2:220312698-220314094
cg23444713	0.052917	0.730084	0.677167	5.03112e-12	2.04045e-09	14	22573483	F	II		IGR	opensea	IGR-opensea
cg03610148	0.145825	0.950811	0.804986	5.04898e-12	2.04203e-09	3	60534659	R	II	FHIT	5'UTR	opensea	5'UTR-opensea
cg18236250	0.0259828	0.842682	0.816699	5.05434e-12	2.04203e-09	4	16791106	F	II	LDB2	Body	opensea	Body-opensea
cg00866439	0.240814	0.780436	0.539622	5.0583e-12	2.04203e-09	10	109023550	R	II		IGR	opensea	IGR-opensea
cg10433904	0.231918	0.830149	0.598231	5.06309e-12	2.04203e-09	6	131281636	R	II	EPB41L2	5'UTR	opensea	5'UTR-opensea
cg00279755	0.026834	0.960972	0.934138	5.06416e-12	2.04203e-09	11	103584918	F	II		IGR	opensea	IGR-opensea
cg15489693	0.137106	0.892635	0.755529	5.06829e-12	2.04203e-09	4	10498037	F	II	CLNK	Body	opensea	Body-opensea
cg15962538	0.168833	0.833854	0.665021	5.07064e-12	2.04203e-09	1	243904118	R	II	AKT3	Body	opensea	Body-opensea
cg24965479	0.379421	0.948178	0.568756	5.07434e-12	2.04203e-09	17	59216714	F	II	BCAS3	Body	opensea	Body-opensea
cg12859429	0.32671	0.855319	0.528609	5.08864e-12	2.0458e-09	11	20046011	F	II	NAV2	Body	opensea	Body-opensea
cg07775293	0.0230287	0.706906	0.683877	5.11285e-12	2.05355e-09	18	25572639	R	II	CDH2	Body	opensea	Body-opensea
cg07474083	0.0347113	0.624979	0.590268	5.14141e-12	2.06302e-09	16	3225553	F	I		IGR	island	IGR-island	chr16:3225354-3225594
cg03920522	0.117375	0.938995	0.82162	5.14736e-12	2.06342e-09	7	94047477	R	II	COL1A2	Body	opensea	Body-opensea
cg17137324	0.18391	0.814645	0.630735	5.15931e-12	2.06374e-09	10	86527253	F	II		IGR	opensea	IGR-opensea
cg09840328	0.300256	0.951265	0.651009	5.16238e-12	2.06374e-09	2	206375718	F	II	PARD3B	Body	opensea	Body-opensea
cg11818376	0.0623864	0.795125	0.732738	5.166e-12	2.06374e-09	4	84806923	F	II		IGR	opensea	IGR-opensea
cg10472840	0.158576	0.913514	0.754938	5.17419e-12	2.06374e-09	5	54206061	F	II		IGR	opensea	IGR-opensea
cg10966440	0.0318415	0.631222	0.59938	5.17566e-12	2.06374e-09	11	132745701	R	II	OPCML	Body	opensea	Body-opensea
cg01323371	0.0296773	0.667229	0.637551	5.18246e-12	2.06374e-09	3	179667823	F	II	PEX5L	Body	opensea	Body-opensea
cg08850388	0.0338923	0.922117	0.888225	5.18296e-12	2.06374e-09	7	33628078	R	II	BBS9	Body	opensea	Body-opensea
cg03642695	0.17913	0.717794	0.538663	5.20114e-12	2.069e-09	17	15211958	R	I	TEKT3	Body	opensea	Body-opensea
cg11922066	0.119699	0.973385	0.853686	5.27152e-12	2.09461e-09	5	158309831	R	II	EBF1	Body	opensea	Body-opensea
cg07653053	0.0528499	0.894693	0.841843	5.27562e-12	2.09461e-09	8	121749288	F	II	SNTB1	Body	opensea	Body-opensea
cg02118562	0.00799885	0.557689	0.54969	5.28801e-12	2.09712e-09	3	124082907	F	II	KALRN	Body	opensea	Body-opensea
cg26106316	0.0323637	0.91535	0.882987	5.29971e-12	2.09712e-09	2	56701451	F	II		IGR	opensea	IGR-opensea
cg09588186	0.1089	0.762597	0.653697	5.30011e-12	2.09712e-09	3	118479934	R	II		IGR	opensea	IGR-opensea
cg24297451	0.20804	0.805187	0.597147	5.30214e-12	2.09712e-09	11	19453448	R	II	NAV2	Body	opensea	Body-opensea
cg22374861	0.799293	0.0685438	-0.73075	5.3108e-12	2.09855e-09	12	15475342	F	I	PTPRO	TSS200	island	TSS200-island	chr12:15475318-15475901
cg05429117	0.100003	0.87637	0.776368	5.32102e-12	2.09956e-09	10	83630419	R	II		IGR	shelf	IGR-shelf	chr10:83633820-83635729
cg01180167	0.103179	0.884594	0.781415	5.32346e-12	2.09956e-09	11	84620643	R	II	DLG2	Body	opensea	Body-opensea
cg25188398	0.0624482	0.624308	0.56186	5.3438e-12	2.10558e-09	8	136245867	R	II	LOC286094	TSS1500	opensea	TSS1500-opensea
cg20945212	0.0673053	0.912119	0.844814	5.37333e-12	2.1079e-09	5	146080656	F	II	PPP2R2B	Body	opensea	Body-opensea
cg23992130	0.0397614	0.577799	0.538037	5.37475e-12	2.1079e-09	X	118113800	F	II	LONRF3	Body	shelf	Body-shelf	chrX:118108502-118110559
cg07877645	0.0650064	0.927362	0.862356	5.37969e-12	2.1079e-09	8	139402000	F	II	FAM135B	5'UTR	opensea	5'UTR-opensea
cg14179575	0.280457	0.909889	0.629432	5.38755e-12	2.1079e-09	18	13826399	R	II	MC5R	1stExon	island	1stExon-island	chr18:13826186-13826523
cg15292110	0.0421212	0.946406	0.904284	5.39666e-12	2.1079e-09	13	97488358	F	II	HS6ST3	3'UTR	opensea	3'UTR-opensea
cg18484139	0.0407773	0.810629	0.769852	5.40009e-12	2.1079e-09	3	98108648	F	II	OR5K3	TSS1500	opensea	TSS1500-opensea
cg11209880	0.162787	0.801915	0.639128	5.40152e-12	2.1079e-09	11	115035023	R	II		IGR	opensea	IGR-opensea
cg02524475	0.0229431	0.799814	0.776871	5.40368e-12	2.1079e-09	4	145566595	F	II	HHIP	TSS1500	island	TSS1500-island	chr4:145566242-145567413
cg07924653	0.138714	0.950706	0.811991	5.40611e-12	2.1079e-09	4	16883525	R	II	LDB2	Body	opensea	Body-opensea
cg04206257	0.0440274	0.907434	0.863406	5.40881e-12	2.1079e-09	3	118627022	F	II	IGSF11	Body	opensea	Body-opensea
cg20284999	0.125169	0.901726	0.776557	5.41154e-12	2.1079e-09	11	59952153	R	II	MS4A6A	TSS1500	opensea	TSS1500-opensea
cg22969014	0.111564	0.974654	0.86309	5.41755e-12	2.1079e-09	12	41721310	F	II	PDZRN4	Body	opensea	Body-opensea
cg04677622	0.217794	0.905711	0.687918	5.42366e-12	2.1079e-09	3	35679276	F	II		IGR	shore	IGR-shore	chr3:35680509-35681628
cg04416247	0.813314	0.0161728	-0.797141	5.42618e-12	2.1079e-09	3	85213671	F	II	CADM2	Body	opensea	Body-opensea
cg18054674	0.642599	0.0227458	-0.619854	5.43367e-12	2.1079e-09	5	140753542	F	II	PCDHGA4	Body	shore	Body-shore	chr5:140753654-140753952
cg08944029	0.287352	0.866964	0.579612	5.43504e-12	2.1079e-09	5	112553445	R	II	MCC	Body	opensea	Body-opensea
cg26186392	0.0320828	0.71865	0.686567	5.43599e-12	2.1079e-09	8	104605535	F	II	RIMS2	Body	opensea	Body-opensea
cg18867010	0.330361	0.936956	0.606595	5.45966e-12	2.11361e-09	11	6817049	R	II	OR6A2	1stExon	opensea	1stExon-opensea
cg02762593	0.138701	0.915243	0.776543	5.46089e-12	2.11361e-09	5	128009061	R	II		IGR	opensea	IGR-opensea
cg21897880	0.0838119	0.759792	0.675981	5.48221e-12	2.11416e-09	13	111278058	F	II	CARKD	Body	shore	Body-shore	chr13:111277412-111277651
cg08949655	0.246114	0.961349	0.715235	5.48351e-12	2.11416e-09	2	176940301	R	II		IGR	shelf	IGR-shelf	chr2:176944087-176948446
cg00361992	0.246397	0.955096	0.708699	5.49005e-12	2.11416e-09	1	76079177	R	II		IGR	shore	IGR-shore	chr1:76080454-76080808
cg22526555	0.119494	0.668937	0.549443	5.49078e-12	2.11416e-09	21	39579028	F	II	DSCR10	Body	opensea	Body-opensea
cg07805642	0.287691	0.883692	0.596001	5.49181e-12	2.11416e-09	6	132890602	R	II	TAAR6	TSS1500	opensea	TSS1500-opensea
cg01300105	0.14757	0.912978	0.765408	5.49286e-12	2.11416e-09	8	72599552	F	II		IGR	opensea	IGR-opensea
cg07781678	0.0637102	0.944896	0.881185	5.5001e-12	2.11499e-09	5	143267380	F	II		IGR	opensea	IGR-opensea
cg04781626	0.17578	0.728027	0.552247	5.50692e-12	2.11565e-09	3	135172091	F	II		IGR	opensea	IGR-opensea
cg22114979	0.0954893	0.91396	0.818471	5.53995e-12	2.12638e-09	3	160533078	R	II	PPM1L	Body	opensea	Body-opensea
cg02902186	0.0175987	0.822409	0.80481	5.54836e-12	2.12699e-09	8	118683119	F	II		IGR	opensea	IGR-opensea
cg06635133	0.0378222	0.571145	0.533322	5.55178e-12	2.12699e-09	16	17528276	R	II	XYLT1	Body	opensea	Body-opensea
cg11640920	0.100479	0.724236	0.623757	5.57226e-12	2.13287e-09	11	5474965	R	II	OR51I2	1stExon	opensea	1stExon-opensea
cg12623735	0.0595425	0.929596	0.870054	5.58645e-12	2.13372e-09	5	146152748	F	II	PPP2R2B	Body	opensea	Body-opensea
cg25637829	0.21969	0.88385	0.66416	5.58837e-12	2.13372e-09	10	77155545	F	II		IGR	island	IGR-island	chr10:77155128-77169600
cg00198586	0.0426492	0.590045	0.547396	5.58991e-12	2.13372e-09	3	123861151	F	II	KALRN	Body	opensea	Body-opensea
cg01862650	0.0337921	0.811616	0.777823	5.59815e-12	2.1349e-09	5	143619194	R	II	KCTD16	Body	opensea	Body-opensea
cg13534095	0.0742079	0.931274	0.857067	5.62041e-12	2.14143e-09	4	12926002	F	II		IGR	opensea	IGR-opensea
cg04451579	0.0252913	0.829338	0.804047	5.6662e-12	2.15298e-09	7	32059706	R	II	PDE1C	Body	opensea	Body-opensea
cg09892671	0.338414	0.937166	0.598752	5.66815e-12	2.15298e-09	1	82951578	F	II		IGR	opensea	IGR-opensea
cg10860270	0.0145361	0.744117	0.729581	5.67087e-12	2.15298e-09	X	77912297	F	II	ZCCHC5	3'UTR	opensea	3'UTR-opensea
cg12829747	0.0216924	0.623357	0.601665	5.67323e-12	2.15298e-09	5	152836144	F	II		IGR	opensea	IGR-opensea
cg22509845	0.0414029	0.783657	0.742254	5.67666e-12	2.15298e-09	5	82696965	F	II		IGR	opensea	IGR-opensea
cg04525857	0.156087	0.850829	0.694741	5.69931e-12	2.15317e-09	4	79165002	R	II	FRAS1	Body	opensea	Body-opensea
cg04749323	0.163629	0.889534	0.725905	5.71553e-12	2.15317e-09	16	18039447	R	II		IGR	opensea	IGR-opensea
cg03969260	0.0234404	0.697967	0.674526	5.71639e-12	2.15317e-09	1	153122203	R	II	SPRR2G	3'UTR	opensea	3'UTR-opensea
cg16288617	0.30515	0.978674	0.673524	5.71848e-12	2.15317e-09	8	61190272	F	II	CA8	Body	shelf	Body-shelf	chr8:61193312-61194195
cg27227317	0.0398658	0.812802	0.772936	5.73302e-12	2.15317e-09	2	161785635	R	II		IGR	opensea	IGR-opensea
cg12254614	0.239447	0.896695	0.657249	5.73775e-12	2.15317e-09	3	178831804	F	II		IGR	opensea	IGR-opensea
cg26465522	0.237554	0.943451	0.705897	5.73794e-12	2.15317e-09	X	141293131	R	I	MAGEC2	TSS200	opensea	TSS200-opensea
cg10540680	0.238657	0.941474	0.702817	5.74755e-12	2.15317e-09	3	110510470	R	II		IGR	opensea	IGR-opensea
cg18790787	0.269852	0.906509	0.636657	5.75713e-12	2.15317e-09	2	118170690	F	II		IGR	opensea	IGR-opensea
cg23194776	0.0836026	0.93337	0.849767	5.75786e-12	2.15317e-09	5	143026910	F	I		IGR	opensea	IGR-opensea
cg15466595	0.0958488	0.8923	0.796451	5.77377e-12	2.15317e-09	14	88621696	F	I		IGR	opensea	IGR-opensea
cg20576094	0.139219	0.72757	0.588351	5.77761e-12	2.15317e-09	14	70715730	F	II	ADAM21P1	TSS1500	opensea	TSS1500-opensea
cg13238350	0.684091	0.0837108	-0.60038	5.77799e-12	2.15317e-09	3	52280037	F	I	PPM1M	TSS200	island	TSS200-island	chr3:52279601-52280140
cg15903915	0.0211359	0.823027	0.801891	5.77914e-12	2.15317e-09	7	31381065	R	II	NEUROD6	TSS1500	opensea	TSS1500-opensea
cg07345354	0.320143	0.848055	0.527911	5.78e-12	2.15317e-09	13	37016859	R	II	CCNA1	3'UTR	opensea	3'UTR-opensea
cg06471536	0.321282	0.864923	0.543641	5.78461e-12	2.15317e-09	6	105749844	F	II	PREP	Body	opensea	Body-opensea
cg27336379	0.0805122	0.824503	0.743991	5.78904e-12	2.15317e-09	1	76078230	R	II	SLC44A5	TSS1500	shelf	TSS1500-shelf	chr1:76080454-76080808
cg20382920	0.863435	0.0843	-0.779135	5.79556e-12	2.15317e-09	13	62516113	R	II		IGR	opensea	IGR-opensea
cg13984492	0.130346	0.978497	0.848151	5.79645e-12	2.15317e-09	9	104031694	R	II	LPPR1	Body	opensea	Body-opensea
cg24053587	0.622466	0.0378706	-0.584596	5.79808e-12	2.15317e-09	12	15476085	R	II	PTPRO	Body	shore	Body-shore	chr12:15475318-15475901
cg07850982	0.847468	0.187808	-0.65966	5.79862e-12	2.15317e-09	20	2188511	F	I		IGR	island	IGR-island	chr20:2187532-2188576
cg05891572	0.277274	0.943483	0.666208	5.79885e-12	2.15317e-09	7	33462512	F	II	BBS9	Body	opensea	Body-opensea
cg07748847	0.1325	0.933901	0.801401	5.80129e-12	2.15317e-09	12	14124857	R	II	GRIN2B	5'UTR	opensea	5'UTR-opensea
cg01750200	0.0521834	0.849562	0.797378	5.80159e-12	2.15317e-09	16	83273795	R	II	CDH13	Body	opensea	Body-opensea
cg01354782	0.052932	0.925949	0.873017	5.81083e-12	2.15468e-09	12	26522758	R	II	ITPR2	Body	opensea	Body-opensea
cg15210526	0.246825	0.945214	0.698389	5.81884e-12	2.15572e-09	1	167733310	R	II	MPZL1	Body	opensea	Body-opensea
cg24177217	0.203791	0.949684	0.745893	5.8326e-12	2.15695e-09	6	29702053	R	II	LOC285830	Body	opensea	Body-opensea
cg09644806	0.0396667	0.73341	0.693743	5.84213e-12	2.15695e-09	16	85242503	R	II		IGR	island	IGR-island	chr16:85242383-85242634
cg10785622	0.354001	0.933021	0.57902	5.84324e-12	2.15695e-09	4	85403409	F	II		IGR	shore	IGR-shore	chr4:85403830-85404524
cg06675705	0.0492018	0.670407	0.621205	5.84341e-12	2.15695e-09	3	100560402	F	II	ABI3BP	Body	opensea	Body-opensea
cg10547426	0.0707788	0.923279	0.8525	5.86104e-12	2.15695e-09	13	97641384	F	II	OXGR1	5'UTR	opensea	5'UTR-opensea
cg00901493	0.648895	0.0310824	-0.617812	5.86722e-12	2.15695e-09	17	7197375	F	II	YBX2	Body	shore	Body-shore	chr17:7197431-7198417
cg06644359	0.27761	0.940633	0.663023	5.86754e-12	2.15695e-09	17	64873439	R	I	CACNG5	TSS200	opensea	TSS200-opensea
cg08712932	0.794735	0.0684859	-0.726249	5.86846e-12	2.15695e-09	6	133562463	F	I	EYA4	TSS200	island	TSS200-island	chr6:133562086-133563586
cg24060730	0.126786	0.889013	0.762226	5.8689e-12	2.15695e-09	7	116193811	F	II	CAV1	Body	opensea	Body-opensea
cg23730436	0.69069	0.046826	-0.643864	5.87465e-12	2.15715e-09	17	46688845	R	I	HOXB7	TSS1500	shore	TSS1500-shore	chr17:46690390-46691055
cg06697536	0.620651	0.0922938	-0.528357	5.90029e-12	2.16097e-09	2	177053496	F	I	HOXD1	1stExon	island	1stExon-island	chr2:177052957-177054350
cg02774439	0.619172	0.0631516	-0.55602	5.90129e-12	2.16097e-09	4	174451251	R	II	HAND2	5'UTR	island	5'UTR-island	chr4:174450046-174451469
cg03349134	0.154984	0.960707	0.805723	5.90483e-12	2.16097e-09	6	25655241	F	II	SCGN	Body	shelf	Body-shelf	chr6:25652380-25652709
cg25146261	0.0739229	0.75721	0.683287	5.90703e-12	2.16097e-09	2	222053559	R	II		IGR	opensea	IGR-opensea
cg01204271	0.944986	0.0211268	-0.923859	5.91107e-12	2.16097e-09	17	7198000	F	I	YBX2	TSS200	island	TSS200-island	chr17:7197431-7198417
cg21572719	0.0425043	0.779879	0.737375	5.9345e-12	2.16763e-09	6	88855255	R	II	CNR1	5'UTR	opensea	5'UTR-opensea
cg19284751	0.218231	0.799025	0.580794	5.94248e-12	2.16864e-09	2	119699789	F	II	MARCO	1stExon	opensea	1stExon-opensea
cg03993463	0.0396843	0.760035	0.72035	5.96045e-12	2.17176e-09	21	39627271	R	II	KCNJ15	TSS1500	opensea	TSS1500-opensea
cg23149881	0.35632	0.941675	0.585355	5.97052e-12	2.17176e-09	2	113594654	R	II	IL1B	TSS1500	opensea	TSS1500-opensea
cg08889243	0.400049	0.966948	0.566899	5.97286e-12	2.17176e-09	1	57892830	F	II	DAB1	5'UTR	shelf	5'UTR-shelf	chr1:57887963-57890637
cg15237265	0.217638	0.770258	0.55262	5.97655e-12	2.17176e-09	18	53257153	R	I	TCF4	TSS1500	island	TSS1500-island	chr18:53257018-53257309
cg20272205	0.169081	0.901988	0.732908	5.97802e-12	2.17176e-09	3	112360754	F	II	CCDC80	TSS1500	opensea	TSS1500-opensea
cg03823171	0.153435	0.808184	0.654749	5.98242e-12	2.17176e-09	12	127215338	F	II		IGR	shelf	IGR-shelf	chr12:127210778-127211651
cg18129046	0.0672368	0.844703	0.777467	6.0077e-12	2.17904e-09	4	114897023	R	II	ARSJ	Body	shelf	Body-shelf	chr4:114900355-114900810
cg16998564	0.0794689	0.924736	0.845267	6.02332e-12	2.1828e-09	1	88271572	F	II		IGR	opensea	IGR-opensea
cg23721254	0.0237983	0.63273	0.608932	6.06885e-12	2.19738e-09	3	70538099	F	II		IGR	opensea	IGR-opensea
cg24083274	0.0397626	0.927892	0.88813	6.09835e-12	2.2035e-09	7	121977191	F	II	CADPS2	Body	opensea	Body-opensea
cg09324702	0.236824	0.932351	0.695527	6.10788e-12	2.2035e-09	2	153682841	F	II		IGR	opensea	IGR-opensea
cg22699362	0.289546	0.821772	0.532225	6.10814e-12	2.2035e-09	2	118775427	F	II		IGR	shelf	IGR-shelf	chr2:118770859-118771868
cg23089840	0.804681	0.089633	-0.715048	6.11113e-12	2.2035e-09	21	45874886	F	II	LRRC3	TSS1500	shore	TSS1500-shore	chr21:45875391-45877326
cg07956003	0.248942	0.895924	0.646982	6.11228e-12	2.2035e-09	7	95433460	F	II	DYNC1I1	5'UTR	opensea	5'UTR-opensea
cg20065449	0.00887507	0.792428	0.783553	6.14759e-12	2.2143e-09	1	248307122	R	II	OR2M5	TSS1500	opensea	TSS1500-opensea
cg12027068	0.0229238	0.751032	0.728108	6.15625e-12	2.2155e-09	3	159176057	R	II	SCHIP1	Body	opensea	Body-opensea
cg15102224	0.2446	0.927811	0.68321	6.17432e-12	2.22008e-09	12	57980962	R	I		IGR	shelf	IGR-shelf	chr12:57984776-57985302
cg12872329	0.0743885	0.945425	0.871037	6.21374e-12	2.22592e-09	4	93536632	R	II	GRID2	Body	opensea	Body-opensea
cg24811125	0.397292	0.913639	0.516347	6.21376e-12	2.22592e-09	10	121138124	R	I	GRK5	Body	opensea	Body-opensea
cg09325012	0.234535	0.923232	0.688698	6.21518e-12	2.22592e-09	3	112343034	R	II	CCDC80	Body	opensea	Body-opensea
cg12616434	0.0787301	0.923566	0.844835	6.21627e-12	2.22592e-09	2	59146751	R	II		IGR	opensea	IGR-opensea
cg16065186	0.623862	0.00727595	-0.616586	6.21734e-12	2.22592e-09	17	37856663	F	II	ERBB2	5'UTR	island	5'UTR-island	chr17:37856448-37856891
cg02833117	0.250319	0.945517	0.695198	6.22937e-12	2.2283e-09	2	158182968	R	II	ERMN	TSS1500	opensea	TSS1500-opensea
cg04592560	0.0406343	0.686511	0.645877	6.24867e-12	2.23328e-09	6	12701873	F	II		IGR	opensea	IGR-opensea
cg03848127	0.0361862	0.840377	0.80419	6.2719e-12	2.23965e-09	5	100126093	F	II		IGR	opensea	IGR-opensea
cg14352477	0.942188	0.0739071	-0.868281	6.28557e-12	2.2418e-09	17	42908137	R	II	GJC1	1stExon	shore	1stExon-shore	chr17:42906810-42908061
cg10190339	0.034907	0.840706	0.805799	6.28957e-12	2.2418e-09	5	142829804	F	II		IGR	opensea	IGR-opensea
cg06785293	0.0246637	0.59852	0.573856	6.29409e-12	2.2418e-09	6	157187520	F	II	ARID1B	Body	opensea	Body-opensea
cg08535918	0.334156	0.896177	0.56202	6.307e-12	2.24181e-09	16	56256748	F	II	GNAO1	Body	opensea	Body-opensea
cg05878558	0.0291227	0.541717	0.512594	6.30937e-12	2.24181e-09	19	45147316	R	I	PVR	1stExon	island	1stExon-island	chr19:45147074-45147721
cg04685798	0.269543	0.95933	0.689786	6.31031e-12	2.24181e-09	12	99642048	R	II	ANKS1B	Body	opensea	Body-opensea
cg18082362	0.0579919	0.622653	0.564661	6.31954e-12	2.24317e-09	3	131854912	F	II		IGR	opensea	IGR-opensea
cg10712687	0.335177	0.953732	0.618555	6.32531e-12	2.2433e-09	11	92714801	F	I	MTNR1B	Body	opensea	Body-opensea
cg19364538	0.271728	0.913514	0.641785	6.33776e-12	2.24579e-09	13	36042394	R	II	NBEA	Body	shelf	Body-shelf	chr13:36044844-36045481
cg13655242	0.0207645	0.801983	0.781219	6.3604e-12	2.2519e-09	4	20988275	R	II	KCNIP4	Body	opensea	Body-opensea
cg02612927	0.0594302	0.711277	0.651847	6.37359e-12	2.25288e-09	20	30060884	F	II	DEFB124	TSS200	shelf	TSS200-shelf	chr20:30062969-30063281
cg04610718	0.23945	0.949523	0.710073	6.37404e-12	2.25288e-09	12	103353362	F	II	ASCL1	3'UTR	shore	3'UTR-shore	chr12:103351579-103352695
cg13278227	0.164818	0.932106	0.767289	6.39015e-12	2.25666e-09	2	105764436	R	II		IGR	shelf	IGR-shelf	chr2:105760109-105761018
cg10541534	0.208514	0.964909	0.756395	6.39592e-12	2.25678e-09	4	140429995	R	II	SETD7	3'UTR	opensea	3'UTR-opensea
cg15661409	0.0717456	0.977429	0.905684	6.40503e-12	2.25807e-09	14	57960976	F	II	C14orf105	TSS1500	opensea	TSS1500-opensea
cg08583231	0.0877053	0.927359	0.839654	6.42886e-12	2.25995e-09	4	22999086	F	I		IGR	opensea	IGR-opensea
cg25358212	0.197089	0.892018	0.694929	6.43055e-12	2.25995e-09	5	11001834	R	II	CTNND2	Body	opensea	Body-opensea
cg01631408	0.165206	0.946279	0.781073	6.43097e-12	2.25995e-09	1	248437212	F	II	OR2T33	TSS200	opensea	TSS200-opensea
cg06389574	0.051099	0.849027	0.797928	6.43274e-12	2.25995e-09	2	133834998	F	II	NCKAP5	Body	opensea	Body-opensea
cg16654302	0.0592613	0.940312	0.881051	6.43756e-12	2.25995e-09	4	107960060	R	II		IGR	shelf	IGR-shelf	chr4:107956555-107957453
cg04149356	0.0861266	0.933281	0.847154	6.45305e-12	2.26273e-09	5	158139306	R	II	EBF1	Body	opensea	Body-opensea
cg02132051	0.425896	0.921928	0.496031	6.45637e-12	2.26273e-09	14	73020007	R	II	RGS6	Body	opensea	Body-opensea
cg19208104	0.138147	0.786611	0.648465	6.46212e-12	2.26283e-09	10	50608262	F	II		IGR	shore	IGR-shore	chr10:50602989-50606783
cg26783404	0.0124661	0.763857	0.751391	6.4714e-12	2.26417e-09	3	115346099	R	II	GAP43	Body	opensea	Body-opensea
cg21803113	0.343013	0.935202	0.592189	6.4776e-12	2.26443e-09	4	144480338	F	I	LOC441046	TSS1500	shore	TSS1500-shore	chr4:144480541-144480947
cg07210835	0.666577	0.0469621	-0.619615	6.48738e-12	2.26481e-09	X	49029104	F	II	PLP2	Body	island	Body-island	chrX:49028091-49029111
cg02366534	0.022373	0.587343	0.56497	6.48958e-12	2.26481e-09	6	84140923	R	II	ME1	TSS200	island	TSS200-island	chr6:84140412-84140998
cg14076394	0.269807	0.975637	0.705831	6.50329e-12	2.2674e-09	11	132458009	F	II	OPCML	Body	opensea	Body-opensea
cg01715901	0.0767257	0.970137	0.893411	6.50835e-12	2.2674e-09	2	158297684	F	II	CYTIP	Body	opensea	Body-opensea
cg01785722	0.17094	0.648385	0.477446	6.51338e-12	2.2674e-09	8	89019480	R	II		IGR	opensea	IGR-opensea
cg19274341	0.273069	0.928051	0.654982	6.53468e-12	2.26744e-09	1	8143891	R	II		IGR	opensea	IGR-opensea
cg23099578	0.115606	0.915764	0.800158	6.5392e-12	2.26744e-09	5	98541874	R	II		IGR	opensea	IGR-opensea
cg26853640	0.73999	0.0388215	-0.701169	6.53957e-12	2.26744e-09	19	38879673	R	II	SPRED3	TSS1500	shore	TSS1500-shore	chr19:38876614-38878950
cg18703951	0.0691197	0.789553	0.720433	6.5418e-12	2.26744e-09	6	88856120	F	II	CNR1	5'UTR	opensea	5'UTR-opensea
cg20687825	0.108844	0.888678	0.779834	6.54379e-12	2.26744e-09	4	79005609	F	II	FRAS1	Body	opensea	Body-opensea
cg20443778	0.697336	0.0507753	-0.646561	6.54627e-12	2.26744e-09	2	142887886	F	I	LRP1B	Body	island	Body-island	chr2:142887724-142888553
cg12646386	0.036919	0.632241	0.595322	6.56563e-12	2.26935e-09	1	23902856	R	II		IGR	opensea	IGR-opensea
cg09827433	0.106188	0.905814	0.799626	6.56737e-12	2.26935e-09	1	177215619	F	II	FAM5B	Body	opensea	Body-opensea
cg11523071	0.0807785	0.774847	0.694069	6.57169e-12	2.26935e-09	1	56160889	F	II		IGR	opensea	IGR-opensea
cg09387914	0.0969011	0.761495	0.664594	6.57362e-12	2.26935e-09	6	53187374	R	II	ELOVL5	5'UTR	opensea	5'UTR-opensea
cg06017249	0.023701	0.94607	0.922369	6.59377e-12	2.27441e-09	8	130375106	F	II		IGR	opensea	IGR-opensea
cg26120958	0.858548	0.353112	-0.505437	6.61269e-12	2.27904e-09	11	6439806	F	II	APBB1	5'UTR	shore	5'UTR-shore	chr11:6439863-6440732
cg05893353	0.0079239	0.618186	0.610262	6.63362e-12	2.28436e-09	3	115335126	F	II		IGR	opensea	IGR-opensea
cg16636226	0.0325134	0.919313	0.8868	6.63918e-12	2.28438e-09	3	26669219	F	II	LRRC3B	5'UTR	shelf	5'UTR-shelf	chr3:26665950-26666164
cg00944193	0.0424769	0.72673	0.684253	6.65083e-12	2.28446e-09	13	36044860	R	I	NBEA	Body	island	Body-island	chr13:36044844-36045481
cg18358894	0.394555	0.933784	0.539229	6.6521e-12	2.28446e-09	7	121956890	R	I		IGR	island	IGR-island	chr7:121956543-121957341
cg19155932	0.954002	0.309563	-0.644438	6.66588e-12	2.28446e-09	20	56725873	F	I	C20orf85	TSS200	island	TSS200-island	chr20:56725857-56726113
cg24298860	0.359567	0.933731	0.574164	6.66898e-12	2.28446e-09	11	92600238	R	II	FAT3	Body	island	Body-island	chr11:92599941-92600345
cg26068677	0.0540765	0.900498	0.846422	6.66977e-12	2.28446e-09	11	92282995	R	II	FAT3	Body	opensea	Body-opensea
cg11024180	0.159805	0.878124	0.718319	6.67491e-12	2.28446e-09	20	10195033	R	II		IGR	shelf	IGR-shelf	chr20:10198135-10198984
cg20519373	0.0571926	0.758275	0.701082	6.6779e-12	2.28446e-09	8	119456570	R	II	SAMD12	Body	opensea	Body-opensea
cg05491166	0.0944904	0.866591	0.772101	6.6892e-12	2.28644e-09	11	19885901	R	II	NAV2	Body	opensea	Body-opensea
cg07429087	0.0313812	0.877035	0.845654	6.69506e-12	2.28656e-09	5	151771606	R	II	NMUR2	3'UTR	opensea	3'UTR-opensea
cg09171093	0.112487	0.858072	0.745585	6.70244e-12	2.2872e-09	1	67154905	F	II	SGIP1	Body	opensea	Body-opensea
cg10532833	0.262279	0.906806	0.644527	6.71357e-12	2.28912e-09	5	147443067	R	II	SPINK5	TSS1500	opensea	TSS1500-opensea
cg12248883	0.12767	0.90774	0.78007	6.73294e-12	2.29384e-09	11	6219573	F	II	OR52W1	TSS1500	opensea	TSS1500-opensea
cg10580539	0.146744	0.92891	0.782166	6.75977e-12	2.3003e-09	12	67411708	F	II		IGR	opensea	IGR-opensea
cg03546163	0.0529386	0.80114	0.748201	6.76299e-12	2.3003e-09	6	35654363	R	II	FKBP5	5'UTR	shore	5'UTR-shore	chr6:35655607-35656856
cg25086874	0.047882	0.925806	0.877924	6.80045e-12	2.31115e-09	3	112067412	F	II	CD200	Body	opensea	Body-opensea
cg06546806	0.945329	0.11859	-0.826739	6.82493e-12	2.31203e-09	2	237078704	F	I		IGR	island	IGR-island	chr2:237071794-237078762
cg24004138	0.0379512	0.931894	0.893943	6.82545e-12	2.31203e-09	12	43497639	F	II		IGR	opensea	IGR-opensea
cg07266910	0.126148	0.724082	0.597935	6.82639e-12	2.31203e-09	3	178745575	R	II	ZMAT3	Body	opensea	Body-opensea
cg10435838	0.0203757	0.69963	0.679254	6.83022e-12	2.31203e-09	5	5034303	R	II	LOC340094	TSS200	opensea	TSS200-opensea
cg26576576	0.152356	0.821697	0.669341	6.83344e-12	2.31203e-09	1	214627705	R	II	PTPN14	Body	opensea	Body-opensea
cg07627639	0.0422065	0.657699	0.615493	6.83643e-12	2.31203e-09	16	55544136	F	II	LPCAT2	Body	shore	Body-shore	chr16:55542920-55543274
cg09999673	0.0225618	0.880093	0.857531	6.84822e-12	2.31291e-09	13	77278858	R	II		IGR	opensea	IGR-opensea
cg02395434	0.0508454	0.785618	0.734772	6.85019e-12	2.31291e-09	3	81604026	R	II	GBE1	Body	opensea	Body-opensea
cg02914422	0.015845	0.692382	0.676537	6.87191e-12	2.31836e-09	7	32110145	F	I	PDE1C	5'UTR	island	5'UTR-island	chr7:32110063-32110910
cg09562285	0.0221457	0.8137	0.791555	6.90801e-12	2.32007e-09	8	108163998	R	II		IGR	opensea	IGR-opensea
cg17323171	0.133415	0.934624	0.80121	6.90949e-12	2.32007e-09	11	103908255	F	II	PDGFD	Body	shore	Body-shore	chr11:103907405-103907990
cg23003890	0.933382	0.305168	-0.628214	6.9124e-12	2.32007e-09	13	110440175	F	II	IRS2	TSS1500	island	TSS1500-island	chr13:110434466-110440180
cg23430388	0.0176954	0.653618	0.635923	6.91693e-12	2.32007e-09	3	63429828	F	II	SYNPR	Body	opensea	Body-opensea
cg17952467	0.589045	0.0485225	-0.540522	6.9174e-12	2.32007e-09	19	17758336	F	II	UNC13A	Body	island	Body-island	chr19:17758055-17758337
cg01624229	0.0317283	0.825226	0.793498	6.91757e-12	2.32007e-09	2	153252785	F	II	FMNL2	Body	opensea	Body-opensea
cg25801976	0.028054	0.716613	0.688559	6.9189e-12	2.32007e-09	8	48648112	F	II	KIAA0146	3'UTR	shore	3'UTR-shore	chr8:48649766-48651653
cg24950828	0.296536	0.904433	0.607896	6.92299e-12	2.32007e-09	17	31995527	R	II	ACCN1	Body	opensea	Body-opensea
cg21625271	0.0182213	0.759011	0.740789	6.92871e-12	2.32007e-09	5	143116918	F	II		IGR	opensea	IGR-opensea
cg10147982	0.340094	0.962074	0.62198	6.93284e-12	2.32007e-09	7	40502112	F	II	C7orf10	Body	opensea	Body-opensea
cg01210307	0.0178081	0.763869	0.746061	6.95416e-12	2.32436e-09	3	35799781	R	II	ARPP-21	Body	opensea	Body-opensea
cg09058542	0.294433	0.929225	0.634792	6.95862e-12	2.32436e-09	1	115572863	F	II	TSHB	5'UTR	opensea	5'UTR-opensea
cg19814174	0.420851	0.964498	0.543647	6.97453e-12	2.32436e-09	1	213704987	F	II		IGR	opensea	IGR-opensea
cg20043699	0.174116	0.803261	0.629145	6.97841e-12	2.32436e-09	12	91445017	F	II	KERA	3'UTR	opensea	3'UTR-opensea
cg11168006	0.0856696	0.711857	0.626188	6.98501e-12	2.32436e-09	1	34329788	F	II	HMGB4	5'UTR	opensea	5'UTR-opensea
cg21038740	0.0616106	0.804158	0.742548	6.98504e-12	2.32436e-09	2	155390332	R	II		IGR	opensea	IGR-opensea
cg05303690	0.0357227	0.80621	0.770488	6.9905e-12	2.32436e-09	8	32284962	F	II	NRG1	Body	opensea	Body-opensea
cg10169261	0.589364	0.0884081	-0.500956	7.00995e-12	2.32436e-09	6	71122912	F	I	FAM135A	TSS200	island	TSS200-island	chr6:71122892-71123820
cg15490075	0.629154	0.0368943	-0.59226	7.01368e-12	2.32436e-09	13	100150979	R	I		IGR	island	IGR-island	chr13:100150692-100151020
cg26120971	0.0352764	0.81701	0.781733	7.01595e-12	2.32436e-09	8	118676025	R	II		IGR	opensea	IGR-opensea
cg17375049	0.14546	0.910679	0.765219	7.02027e-12	2.32436e-09	7	31592736	F	II	CCDC129	Body	opensea	Body-opensea
cg09509503	0.0442065	0.796863	0.752656	7.02592e-12	2.32436e-09	1	58353581	F	II	DAB1	5'UTR	opensea	5'UTR-opensea
cg11175476	0.928814	0.350074	-0.57874	7.02639e-12	2.32436e-09	12	12419201	F	II	LRP6	Body	shore	Body-shore	chr12:12419679-12420541
cg25477456	0.111009	0.938328	0.827318	7.0328e-12	2.32436e-09	18	32552858	R	II		IGR	shelf	IGR-shelf	chr18:32556654-32557883
cg13474719	0.0174232	0.850165	0.832742	7.04552e-12	2.32436e-09	1	177034184	R	II	ASTN1	Body	opensea	Body-opensea
cg07214270	0.0251574	0.750268	0.725111	7.04693e-12	2.32436e-09	8	32118308	F	II	NRG1	Body	opensea	Body-opensea
cg04567738	0.313138	0.96855	0.655413	7.04788e-12	2.32436e-09	1	91171013	F	II		IGR	shore	IGR-shore	chr1:91172102-91172771
cg00286067	0.164798	0.969187	0.804389	7.05261e-12	2.32436e-09	6	125681166	R	II		IGR	shelf	IGR-shelf	chr6:125684544-125684865
cg09458096	0.0201556	0.839637	0.819481	7.05761e-12	2.32436e-09	5	152069632	R	II		IGR	opensea	IGR-opensea
cg05072995	0.213736	0.919283	0.705548	7.06171e-12	2.32436e-09	20	44030646	R	II	SYS1-DBNDD2	Body	shelf	Body-shelf	chr20:44034458-44035954
cg14106719	0.0486727	0.793911	0.745239	7.07087e-12	2.32436e-09	9	80524371	R	II	GNAQ	Body	opensea	Body-opensea
cg12664209	0.915159	0.206459	-0.7087	7.08212e-12	2.32436e-09	20	13200954	F	I	ISM1	TSS1500	island	TSS1500-island	chr20:13200670-13202616
cg03665761	0.913517	0.174438	-0.739079	7.08429e-12	2.32436e-09	16	54965929	F	II	IRX5	Body	island	Body-island	chr16:54962422-54967805
cg13167263	0.0266171	0.762678	0.736061	7.08913e-12	2.32436e-09	10	110668321	F	II		IGR	shelf	IGR-shelf	chr10:110671724-110672326
cg00647859	0.144615	0.974138	0.829523	7.08983e-12	2.32436e-09	1	185534625	R	II		IGR	opensea	IGR-opensea
cg09541333	0.0459467	0.887724	0.841777	7.09668e-12	2.32436e-09	2	59092988	R	II		IGR	opensea	IGR-opensea
cg24877509	0.0397834	0.891065	0.851281	7.09678e-12	2.32436e-09	13	102686228	R	II	FGF14	Body	opensea	Body-opensea
cg15155441	0.295462	0.803104	0.507643	7.11556e-12	2.32868e-09	11	57005981	F	II	APLNR	TSS1500	opensea	TSS1500-opensea
cg22355554	0.100946	0.92625	0.825303	7.13009e-12	2.3316e-09	4	125572022	R	I		IGR	opensea	IGR-opensea
cg22976588	0.294627	0.857583	0.562957	7.14289e-12	2.3328e-09	12	26865256	R	II	ITPR2	Body	opensea	Body-opensea
cg21375105	0.0355816	0.677319	0.641738	7.14538e-12	2.3328e-09	17	39345958	R	II		IGR	opensea	IGR-opensea
cg25756241	0.853092	0.0481694	-0.804923	7.15945e-12	2.3328e-09	12	50221559	R	II	NCKAP5L	5'UTR	island	5'UTR-island	chr12:50221558-50222609
cg14158601	0.0364222	0.603065	0.566643	7.16267e-12	2.3328e-09	17	8055831	F	II	PER1	TSS200	island	TSS200-island	chr17:8054550-8055835
cg00978505	0.275761	0.928718	0.652957	7.16509e-12	2.3328e-09	1	65728475	R	II		IGR	shelf	IGR-shelf	chr1:65731411-65731849
cg16480803	0.113124	0.865531	0.752407	7.16749e-12	2.3328e-09	7	38470088	R	II	AMPH	Body	opensea	Body-opensea
cg00097357	0.0857992	0.828934	0.743135	7.17446e-12	2.33291e-09	12	33591336	R	II	SYT10	Body	shore	Body-shore	chr12:33591763-33593050
cg23890639	0.3053	0.946429	0.641129	7.17905e-12	2.33291e-09	15	83345353	R	II	AP3B2	Body	shelf	Body-shelf	chr15:83348839-83349865
cg12011436	0.0306373	0.605233	0.574596	7.19554e-12	2.33613e-09	21	27944779	R	II	CYYR1	Body	shore	Body-shore	chr21:27945010-27945646
cg16405235	0.366439	0.932909	0.56647	7.20022e-12	2.33613e-09	7	33568937	F	II	BBS9	Body	opensea	Body-opensea
cg25356719	0.393975	0.952134	0.558159	7.21666e-12	2.33843e-09	10	1638893	F	I	ADARB2	Body	opensea	Body-opensea
cg23075139	0.0116893	0.505342	0.493653	7.22216e-12	2.33843e-09	3	115524031	R	II	LSAMP	3'UTR	opensea	3'UTR-opensea
cg26130533	0.4324	0.970999	0.5386	7.2242e-12	2.33843e-09	4	1202700	F	II	LOC100130872-SPON2	TSS200	shore	TSS200-shore	chr4:1202956-1203200
cg06568438	0.197117	0.782255	0.585138	7.23414e-12	2.33858e-09	13	80315399	R	II		IGR	opensea	IGR-opensea
cg14811105	0.0811104	0.92812	0.84701	7.23923e-12	2.33858e-09	2	157186321	R	II	NR4A2	Body	island	Body-island	chr2:157185557-157186355
cg12400114	0.0560916	0.911176	0.855084	7.24214e-12	2.33858e-09	1	88196409	F	II		IGR	opensea	IGR-opensea
cg15238012	0.139791	0.949401	0.80961	7.24718e-12	2.33858e-09	3	60656177	R	II	FHIT	5'UTR	opensea	5'UTR-opensea
cg11315153	0.927231	0.285736	-0.641495	7.26276e-12	2.34024e-09	6	62996299	F	II	KHDRBS2	TSS200	shore	TSS200-shore	chr6:62995855-62996228
cg14654926	0.0795313	0.930719	0.851188	7.27143e-12	2.34024e-09	5	44388688	F	II	FGF10	1stExon	opensea	1stExon-opensea
cg02494549	0.133715	0.963953	0.830238	7.27569e-12	2.34024e-09	2	161798364	F	II		IGR	opensea	IGR-opensea
cg17675852	0.308204	0.905108	0.596904	7.28086e-12	2.34024e-09	8	143054785	R	II		IGR	island	IGR-island	chr8:143054784-143055048
cg01930947	0.76532	0.276056	-0.489264	7.28164e-12	2.34024e-09	1	162343861	R	II	C1orf111	Body	opensea	Body-opensea
cg22027985	0.0600224	0.730507	0.670484	7.28945e-12	2.34024e-09	11	4115532	R	II	RRM1	TSS1500	shore	TSS1500-shore	chr11:4115689-4116489
cg20071203	0.0649308	0.844944	0.780013	7.29176e-12	2.34024e-09	X	150351493	R	II		IGR	opensea	IGR-opensea
cg14336112	0.0614372	0.939012	0.877575	7.31666e-12	2.34642e-09	15	77645762	F	II		IGR	opensea	IGR-opensea
cg11823894	0.197616	0.953008	0.755392	7.32445e-12	2.3471e-09	4	12244738	R	II		IGR	opensea	IGR-opensea
cg03159883	0.325436	0.854364	0.528928	7.34846e-12	2.35298e-09	6	14215435	F	II		IGR	shelf	IGR-shelf	chr6:14211081-14211744
cg25871420	0.0411073	0.884767	0.84366	7.35581e-12	2.35352e-09	X	23348969	F	II		IGR	shore	IGR-shore	chrX:23350284-23350596
cg03743432	0.637581	0.0442105	-0.59337	7.37503e-12	2.35632e-09	4	164253656	R	II	NPY1R	1stExon	shore	1stExon-shore	chr4:164252954-164253471
cg06436488	0.100589	0.876195	0.775606	7.38504e-12	2.35632e-09	16	84560887	F	II		IGR	opensea	IGR-opensea
cg06705366	0.935467	0.356709	-0.578757	7.38586e-12	2.35632e-09	5	74162621	F	I	FAM169A	TSS200	island	TSS200-island	chr5:74161536-74162716
cg23622047	0.0241479	0.674113	0.649965	7.39323e-12	2.35632e-09	2	173701464	F	II	RAPGEF4	Body	opensea	Body-opensea
cg17448481	0.114161	0.854729	0.740569	7.39373e-12	2.35632e-09	8	118991759	R	II	EXT1	Body	opensea	Body-opensea
cg20982112	0.13762	0.950502	0.812882	7.4016e-12	2.35632e-09	3	110911278	F	II		IGR	opensea	IGR-opensea
cg13621272	0.253903	0.968553	0.71465	7.40614e-12	2.35632e-09	5	155449909	R	II		IGR	opensea	IGR-opensea
cg27127645	0.372466	0.930502	0.558037	7.40996e-12	2.35632e-09	14	55220956	R	II	SAMD4A	TSS1500	opensea	TSS1500-opensea
cg09535226	0.0561525	0.959472	0.90332	7.43179e-12	2.36043e-09	5	143397012	F	II		IGR	opensea	IGR-opensea
cg04649769	0.350951	0.960938	0.609987	7.43624e-12	2.36043e-09	8	19799278	F	II	LPL	Body	shore	Body-shore	chr8:19796843-19798006
cg18442183	0.0307616	0.935051	0.904289	7.44288e-12	2.36043e-09	X	99610803	F	II	PCDH19	Body	opensea	Body-opensea
cg00865724	0.433789	0.976053	0.542264	7.45226e-12	2.36043e-09	19	17346507	F	I	NR2F6	Body	island	Body-island	chr19:17346165-17346886
cg15894365	0.0796085	0.905308	0.8257	7.45619e-12	2.36043e-09	17	15248133	F	II		IGR	shelf	IGR-shelf	chr17:15244705-15245126
cg19387750	0.511178	0.0179011	-0.493277	7.46706e-12	2.36043e-09	6	150390624	F	II	ULBP3	TSS1500	shore	TSS1500-shore	chr6:150389943-150390558
cg03864281	0.0367272	0.946548	0.909821	7.47532e-12	2.36043e-09	5	151785326	F	II	NMUR2	TSS1500	opensea	TSS1500-opensea
cg06772742	0.0117725	0.60265	0.590877	7.47718e-12	2.36043e-09	1	177980492	R	II		IGR	opensea	IGR-opensea
cg07264679	0.1627	0.849345	0.686645	7.48055e-12	2.36043e-09	12	7657396	R	II	CD163	TSS1500	opensea	TSS1500-opensea
cg06553841	0.118721	0.852462	0.733741	7.48375e-12	2.36043e-09	7	120628572	F	II	C7orf58	TSS1500	opensea	TSS1500-opensea
cg14842777	0.838872	0.0689416	-0.76993	7.49431e-12	2.36043e-09	13	112723226	F	I	SOX1	1stExon	island	1stExon-island	chr13:112720564-112723582
cg12473849	0.227545	0.947508	0.719962	7.49589e-12	2.36043e-09	3	136882749	F	II		IGR	opensea	IGR-opensea
cg01622439	0.761867	0.110202	-0.651665	7.50829e-12	2.36043e-09	13	62515965	F	I		IGR	opensea	IGR-opensea
cg08873628	0.958955	0.172277	-0.786678	7.51146e-12	2.36043e-09	1	175162347	F	II	KIAA0040	TSS200	island	TSS200-island	chr1:175161900-175162364
cg17303119	0.3482	0.962518	0.614317	7.51565e-12	2.36043e-09	11	19974895	R	II	NAV2	Body	opensea	Body-opensea
cg21021448	0.0339536	0.64664	0.612686	7.51751e-12	2.36043e-09	8	94718376	R	II	FAM92A1	Body	opensea	Body-opensea
cg03218797	0.119226	0.655451	0.536224	7.51951e-12	2.36043e-09	12	54399468	R	II		IGR	island	IGR-island	chr12:54399412-54399654
cg12006072	0.0265116	0.698256	0.671745	7.52569e-12	2.36059e-09	2	186609566	F	II		IGR	opensea	IGR-opensea
cg14206626	0.047537	0.661313	0.613776	7.56137e-12	2.36592e-09	9	118950322	R	I	PAPPA	Body	opensea	Body-opensea
cg10116904	0.930316	0.292272	-0.638044	7.56657e-12	2.36592e-09	1	190068092	R	I	FAM5C	Body	opensea	Body-opensea
cg03639671	0.0240539	0.872319	0.848265	7.56664e-12	2.36592e-09	4	145430689	F	II		IGR	opensea	IGR-opensea
cg02477523	0.0498836	0.854897	0.805014	7.57097e-12	2.36592e-09	3	180456508	F	II		IGR	opensea	IGR-opensea
cg20163532	0.934057	0.402677	-0.53138	7.57214e-12	2.36592e-09	17	56064356	F	II	VEZF1	Body	shore	Body-shore	chr17:56064830-56066051
cg24681125	0.0277045	0.891013	0.863308	7.58025e-12	2.36592e-09	2	154725150	R	II		IGR	shelf	IGR-shelf	chr2:154727906-154728271
cg06977014	0.0167271	0.689549	0.672822	7.59822e-12	2.36592e-09	7	87288184	R	II	RUNDC3B	Body	opensea	Body-opensea
cg05992395	0.0304092	0.766172	0.735763	7.60103e-12	2.36592e-09	8	110145814	F	II		IGR	opensea	IGR-opensea
cg08250880	0.119055	0.750311	0.631256	7.60448e-12	2.36592e-09	11	86526022	R	II		IGR	opensea	IGR-opensea
cg18463686	0.0443177	0.515044	0.470726	7.6085e-12	2.36592e-09	7	141646690	R	II	CLEC5A	5'UTR	opensea	5'UTR-opensea
cg10927848	0.0555639	0.752769	0.697205	7.60937e-12	2.36592e-09	11	16298618	F	II	SOX6	Body	opensea	Body-opensea
cg26766277	0.0201002	0.604053	0.583953	7.6115e-12	2.36592e-09	15	77577491	F	II	SGK269	TSS200	opensea	TSS200-opensea
cg09565310	0.215711	0.778298	0.562587	7.6199e-12	2.36592e-09	5	112541553	F	II	MCC	Body	opensea	Body-opensea
cg23387863	0.147198	0.901254	0.754056	7.62243e-12	2.36592e-09	15	77472416	F	II	SGK269	Body	opensea	Body-opensea
cg12055183	0.334398	0.965387	0.630989	7.64444e-12	2.36639e-09	19	35649055	F	II	FXYD5	Body	shelf	Body-shelf	chr19:35645597-35646047
cg25957124	0.625949	0.0301042	-0.595845	7.64611e-12	2.36639e-09	16	21171084	F	II	TMEM159	5'UTR	shore	5'UTR-shore	chr16:21169810-21170278
cg13015534	0.0252349	0.743315	0.71808	7.65059e-12	2.36639e-09	17	74639793	R	II	ST6GALNAC1	5'UTR	opensea	5'UTR-opensea
cg01368227	0.168701	0.922673	0.753972	7.65192e-12	2.36639e-09	4	120648893	R	II		IGR	opensea	IGR-opensea
cg15200009	0.106103	0.827578	0.721475	7.65246e-12	2.36639e-09	1	55909399	R	II		IGR	opensea	IGR-opensea
cg26481727	0.0477252	0.767397	0.719672	7.66556e-12	2.36787e-09	16	89410474	F	I	ANKRD11	5'UTR	shelf	5'UTR-shelf	chr16:89408237-89408465
cg04482825	0.00847804	0.614072	0.605594	7.66878e-12	2.36787e-09	15	37190548	R	II	MEIS2	Body	opensea	Body-opensea
cg13432007	0.0591654	0.881883	0.822717	7.67631e-12	2.36787e-09	2	221491208	R	II		IGR	opensea	IGR-opensea
cg02252421	0.042693	0.743114	0.700421	7.68582e-12	2.36787e-09	5	127914655	F	II		IGR	opensea	IGR-opensea
cg23689219	0.0376663	0.537451	0.499785	7.68688e-12	2.36787e-09	1	159408079	F	II	OR10J1	TSS1500	opensea	TSS1500-opensea
cg23035024	0.0648835	0.806538	0.741655	7.69703e-12	2.36787e-09	2	221701682	F	II		IGR	opensea	IGR-opensea
cg09688928	0.0895907	0.940991	0.8514	7.69716e-12	2.36787e-09	11	103907989	F	II	PDGFD	Body	island	Body-island	chr11:103907405-103907990
cg04353483	0.257359	0.778879	0.521521	7.70891e-12	2.36847e-09	4	26493496	R	II	CCKAR	TSS1500	opensea	TSS1500-opensea
cg07350448	0.0136091	0.783764	0.770155	7.71051e-12	2.36847e-09	3	131676669	F	II	CPNE4	5'UTR	opensea	5'UTR-opensea
cg26744369	0.0155066	0.618928	0.603421	7.73047e-12	2.37285e-09	X	79590882	R	II	FAM46D	TSS200	island	TSS200-island	chrX:79590720-79591007
cg06331682	0.0731567	0.863855	0.790698	7.73838e-12	2.37301e-09	17	39212764	R	II	KRTAP2-2	TSS1500	opensea	TSS1500-opensea
cg05534676	0.0486185	0.967491	0.918872	7.74244e-12	2.37301e-09	7	31378807	R	II	NEUROD6	Body	shelf	Body-shelf	chr7:31375845-31376542
cg10679301	0.280522	0.932481	0.651959	7.75913e-12	2.37444e-09	6	50818268	F	I		IGR	island	IGR-island	chr6:50818180-50818431
cg05318546	0.0795188	0.912897	0.833378	7.75964e-12	2.37444e-09	2	221864241	R	II		IGR	opensea	IGR-opensea
cg08818297	0.105903	0.897528	0.791625	7.76426e-12	2.37444e-09	5	44911232	R	II		IGR	opensea	IGR-opensea
cg11348188	0.0634992	0.637859	0.574359	7.77058e-12	2.37463e-09	2	222655366	F	II		IGR	opensea	IGR-opensea
cg18538812	0.0946355	0.729657	0.635021	7.78119e-12	2.37484e-09	11	59614095	R	II	GIF	TSS1500	opensea	TSS1500-opensea
cg11703777	0.132499	0.8578	0.725301	7.78634e-12	2.37484e-09	X	75005096	F	II	MAGEE2	TSS200	opensea	TSS200-opensea
cg17252489	0.214086	0.787956	0.573869	7.78842e-12	2.37484e-09	2	169069249	R	II	STK39	Body	opensea	Body-opensea
cg13749118	0.0223125	0.637602	0.615289	7.80445e-12	2.37798e-09	9	120181466	R	II		IGR	shelf	IGR-shelf	chr9:120175253-120177496
cg07019438	0.555859	0.0211004	-0.534759	7.82808e-12	2.37942e-09	14	34419546	R	I	EGLN3	Body	island	Body-island	chr14:34419508-34420438
cg26054548	0.0355518	0.952385	0.916834	7.83135e-12	2.37942e-09	3	62802561	R	II	CADPS	Body	opensea	Body-opensea
cg05114739	0.0145751	0.753368	0.738793	7.83851e-12	2.37942e-09	2	240238904	F	II	HDAC4	Body	opensea	Body-opensea
cg26652155	0.156276	0.935196	0.77892	7.84422e-12	2.37942e-09	3	112054506	R	II	CD200	Body	shelf	Body-shelf	chr3:112051893-112052406
cg26724018	0.021303	0.580808	0.559505	7.8448e-12	2.37942e-09	11	5716255	F	II	TRIM22	5'UTR	opensea	5'UTR-opensea
cg12636785	0.0224412	0.609108	0.586667	7.84564e-12	2.37942e-09	1	242684042	R	II	PLD5	5'UTR	shelf	5'UTR-shelf	chr1:242686916-242687476
cg02049210	0.0194254	0.745242	0.725816	7.84927e-12	2.37942e-09	8	48647583	F	II	KIAA0146	Body	shelf	Body-shelf	chr8:48649766-48651653
cg10812526	0.0382	0.879344	0.841144	7.87229e-12	2.38465e-09	12	101192122	F	II	ANO4	5'UTR	opensea	5'UTR-opensea
cg14841453	0.0272364	0.902341	0.875105	7.88743e-12	2.38732e-09	12	55884723	R	II	OR6C68	TSS1500	opensea	TSS1500-opensea
cg10500641	0.114674	0.913304	0.79863	7.89258e-12	2.38732e-09	6	118117179	R	II		IGR	opensea	IGR-opensea
cg03416562	0.965906	0.03803	-0.927876	7.90506e-12	2.38935e-09	3	85010677	F	II	CADM2	Body	shore	Body-shore	chr3:85008284-85008837
cg13134916	0.404738	0.939967	0.535229	7.91655e-12	2.39052e-09	12	25707564	F	II	IFLTD1	TSS1500	opensea	TSS1500-opensea
cg04401986	0.116694	0.899291	0.782597	7.92042e-12	2.39052e-09	4	81189927	F	I	FGF5	Body	shelf	Body-shelf	chr4:81187494-81187913
cg05897028	0.0514792	0.742443	0.690964	7.93021e-12	2.39173e-09	20	47252940	R	I	PREX1	Body	island	Body-island	chr20:47252934-47253218
cg15642035	0.0248443	0.688645	0.663801	7.94758e-12	2.39425e-09	8	139165052	F	II	FAM135B	Body	opensea	Body-opensea
cg21092342	0.06933	0.892514	0.823184	7.9501e-12	2.39425e-09	3	115105435	F	II		IGR	opensea	IGR-opensea
cg12676702	0.303959	0.967753	0.663795	7.98582e-12	2.40171e-09	2	172953925	F	II	DLX1	3'UTR	shore	3'UTR-shore	chr2:172951289-172952159
cg22416051	0.195064	0.869278	0.674214	7.98746e-12	2.40171e-09	7	157455196	R	I	PTPRN2	Body	shore	Body-shore	chr7:157455789-157456044
cg18334849	0.160233	0.804831	0.644598	7.99221e-12	2.40171e-09	4	90815958	R	II	MMRN1	TSS200	opensea	TSS200-opensea
cg08835956	0.155133	0.951525	0.796392	8.00186e-12	2.40287e-09	7	39171034	R	II	POU6F2	Body	opensea	Body-opensea
cg05638929	0.145102	0.778757	0.633655	8.00969e-12	2.40348e-09	10	102508633	R	I	PAX2	Body	island	Body-island	chr10:102507482-102509646
cg07489132	0.00968454	0.788124	0.77844	8.04056e-12	2.40907e-09	11	20678833	F	II		IGR	opensea	IGR-opensea
cg08490094	0.0726925	0.807652	0.734959	8.04231e-12	2.40907e-09	3	35785735	R	II	MIR128-2	TSS1500	opensea	TSS1500-opensea
cg09287096	0.130134	0.964175	0.834041	8.04858e-12	2.40907e-09	10	86998622	F	I		IGR	opensea	IGR-opensea
cg25597535	0.0345484	0.92299	0.888442	8.05247e-12	2.40907e-09	7	31379820	F	II	NEUROD6	5'UTR	shelf	5'UTR-shelf	chr7:31375845-31376542
cg26255052	0.945703	0.150771	-0.794931	8.06405e-12	2.40907e-09	1	23038321	R	II	EPHB2	Body	island	Body-island	chr1:23036823-23038362
cg17062665	0.152066	0.799912	0.647846	8.06702e-12	2.40907e-09	12	77715621	F	II		IGR	shelf	IGR-shelf	chr12:77718453-77719440
cg05683292	0.0583572	0.906032	0.847675	8.07687e-12	2.40907e-09	5	155133584	R	II		IGR	opensea	IGR-opensea
cg09560590	0.17638	0.94228	0.7659	8.07751e-12	2.40907e-09	5	143191663	F	II	HMHB1	TSS200	opensea	TSS200-opensea
cg22143274	0.149796	0.934142	0.784346	8.0805e-12	2.40907e-09	5	51339709	R	II		IGR	opensea	IGR-opensea
cg17878273	0.0256525	0.84827	0.822618	8.09566e-12	2.41077e-09	12	45266836	R	II	NELL2	Body	shelf	Body-shelf	chr12:45269830-45270835
cg26893134	0.0212464	0.679013	0.657766	8.10133e-12	2.41077e-09	6	116381904	R	II	FRK	1stExon	opensea	1stExon-opensea
cg04988367	0.0915344	0.642569	0.551035	8.1084e-12	2.41077e-09	5	10933006	F	II		IGR	opensea	IGR-opensea
cg12316142	0.0737796	0.828097	0.754318	8.1159e-12	2.41077e-09	5	146790205	F	II	DPYSL3	Body	opensea	Body-opensea
cg19990785	0.0775858	0.69406	0.616474	8.12808e-12	2.41077e-09	11	67232403	F	I	TMEM134	Body	island	Body-island	chr11:67232298-67232558
cg21146273	0.036343	0.908454	0.872111	8.13527e-12	2.41077e-09	5	152869193	F	II	GRIA1	TSS1500	opensea	TSS1500-opensea
cg09086987	0.0826204	0.675484	0.592864	8.13809e-12	2.41077e-09	3	18470432	F	II	SATB1	5'UTR	shelf	5'UTR-shelf	chr3:18466298-18466604
cg03501539	0.0532409	0.899369	0.846128	8.14462e-12	2.41077e-09	11	114760598	F	I		IGR	opensea	IGR-opensea
cg25127250	0.131522	0.848355	0.716832	8.15286e-12	2.41077e-09	6	33868386	R	II		IGR	opensea	IGR-opensea
cg13953900	0.13391	0.706446	0.572536	8.15581e-12	2.41077e-09	9	18622331	R	II	ADAMTSL1	Body	opensea	Body-opensea
cg08964024	0.380458	0.87865	0.498191	8.15602e-12	2.41077e-09	12	14923326	R	II		IGR	island	IGR-island	chr12:14922877-14923974
cg27451587	0.0600594	0.603851	0.543791	8.15657e-12	2.41077e-09	1	177939484	R	II	SEC16B	TSS1500	opensea	TSS1500-opensea
cg01854969	0.358329	0.939842	0.581513	8.16572e-12	2.41077e-09	19	35644903	R	I	FXYD5	TSS1500	shore	TSS1500-shore	chr19:35645597-35646047
cg08325103	0.129285	0.90151	0.772225	8.16749e-12	2.41077e-09	5	151306404	F	II		IGR	shore	IGR-shore	chr5:151304226-151304824
cg14186816	0.0570472	0.678606	0.621559	8.17737e-12	2.41197e-09	18	55862763	F	II	NEDD4L	5'UTR	island	5'UTR-island	chr18:55862653-55862873
cg10880006	0.190467	0.825892	0.635425	8.19518e-12	2.41352e-09	4	81122687	R	II	PRDM8	Body	shore	Body-shore	chr4:81123508-81124318
cg19621338	0.0246766	0.862565	0.837888	8.20335e-12	2.41352e-09	11	22533592	F	II		IGR	opensea	IGR-opensea
cg00859352	0.866605	0.239865	-0.62674	8.20457e-12	2.41352e-09	3	171176909	R	II	TNIK	Body	shore	Body-shore	chr3:171177829-171178964
cg17636366	0.0573893	0.867889	0.8105	8.20613e-12	2.41352e-09	6	139918661	F	II		IGR	opensea	IGR-opensea
cg12466613	0.0743347	0.883937	0.809602	8.21531e-12	2.41352e-09	5	142815469	F	II	NR3C1	TSS1500	opensea	TSS1500-opensea
cg10418263	0.0743635	0.710125	0.635761	8.21748e-12	2.41352e-09	6	35265544	F	II	DEF6	TSS200	opensea	TSS200-opensea
cg05993589	0.0986205	0.946203	0.847583	8.22795e-12	2.41489e-09	3	44159455	F	II		IGR	opensea	IGR-opensea
cg04538585	0.207383	0.952678	0.745294	8.2477e-12	2.41765e-09	12	71835737	R	II	LGR5	Body	shore	Body-shore	chr12:71833192-71834389
cg19265886	0.0345834	0.875811	0.841228	8.249e-12	2.41765e-09	12	55845465	F	II	OR6C2	TSS1500	opensea	TSS1500-opensea
cg21823733	0.172165	0.960014	0.787848	8.26433e-12	2.41879e-09	1	76782984	R	II	ST6GALNAC3	Body	opensea	Body-opensea
cg16881064	0.0726282	0.93089	0.858261	8.26453e-12	2.41879e-09	7	41739678	F	I	LOC285954	Body	opensea	Body-opensea
cg21008530	0.238484	0.942649	0.704165	8.27335e-12	2.41966e-09	7	88229994	F	II		IGR	opensea	IGR-opensea
cg16734451	0.0231587	0.806607	0.783448	8.28608e-12	2.42168e-09	8	32430022	R	II	NRG1	Body	opensea	Body-opensea
cg25490475	0.0517501	0.928625	0.876875	8.29321e-12	2.42206e-09	11	28702222	R	II		IGR	opensea	IGR-opensea
cg03764259	0.0557451	0.714902	0.659157	8.30327e-12	2.42329e-09	7	127176905	R	I		IGR	opensea	IGR-opensea
cg09551776	0.132553	0.80662	0.674067	8.31706e-12	2.42504e-09	2	75788246	F	I	FAM176A	TSS200	island	TSS200-island	chr2:75787717-75788312
cg09715906	0.241986	0.96708	0.725094	8.32091e-12	2.42504e-09	2	162480637	F	II	SLC4A10	TSS1500	opensea	TSS1500-opensea
cg03171882	0.183696	0.906794	0.723098	8.32874e-12	2.42561e-09	11	92511989	F	II	FAT3	Body	opensea	Body-opensea
cg08271366	0.286449	0.870719	0.58427	8.34331e-12	2.42811e-09	16	82816457	F	II	CDH13	Body	opensea	Body-opensea
cg15405515	0.178445	0.94894	0.770495	8.35323e-12	2.42811e-09	10	87180675	F	II		IGR	opensea	IGR-opensea
cg15454481	0.0524769	0.773826	0.721349	8.3652e-12	2.42811e-09	3	44636844	F	II	ZNF660	3'UTR	opensea	3'UTR-opensea
cg25610428	0.0761417	0.773312	0.69717	8.36668e-12	2.42811e-09	1	152758453	F	II	LCE1E	TSS1500	opensea	TSS1500-opensea
cg17091361	0.121744	0.938259	0.816515	8.37572e-12	2.42811e-09	17	15245076	F	I	TEKT3	TSS200	island	TSS200-island	chr17:15244705-15245126
cg13360395	0.212164	0.798214	0.58605	8.37731e-12	2.42811e-09	2	124665281	F	II		IGR	opensea	IGR-opensea
cg06760467	0.243781	0.786131	0.542351	8.37834e-12	2.42811e-09	6	29496514	F	II		IGR	opensea	IGR-opensea
cg11516654	0.381645	0.867293	0.485648	8.38658e-12	2.42811e-09	11	19783852	R	II	NAV2	Body	opensea	Body-opensea
cg02658668	0.346494	0.821608	0.475114	8.39495e-12	2.42811e-09	5	121525513	F	II		IGR	opensea	IGR-opensea
cg07165288	0.0402611	0.601958	0.561696	8.39579e-12	2.42811e-09	3	114261297	F	II	ZBTB20	5'UTR	opensea	5'UTR-opensea
cg15526939	0.0459936	0.73085	0.684857	8.43066e-12	2.43343e-09	5	82805379	F	II	VCAN	Body	opensea	Body-opensea
cg13315995	0.0287311	0.529164	0.500433	8.43187e-12	2.43343e-09	20	54828009	R	II		IGR	shelf	IGR-shelf	chr20:54824312-54824584
cg05949889	0.0212191	0.712509	0.69129	8.43377e-12	2.43343e-09	11	106336898	F	II		IGR	opensea	IGR-opensea
cg27088197	0.0207027	0.552717	0.532014	8.4376e-12	2.43343e-09	5	151292089	F	II	GLRA1	Body	opensea	Body-opensea
cg27309871	0.382624	0.9348	0.552176	8.45057e-12	2.43548e-09	11	86224410	F	II	ME3	Body	opensea	Body-opensea
cg00338702	0.0342041	0.699717	0.665513	8.46272e-12	2.43639e-09	12	133463694	R	II	CHFR	Body	shore	Body-shore	chr12:133463807-133464858
cg26293019	0.031452	0.935567	0.904115	8.46549e-12	2.43639e-09	5	50688913	F	II	ISL1	Body	shelf	Body-shelf	chr5:50685453-50686148
cg16519197	0.0530158	0.65661	0.603594	8.4808e-12	2.43742e-09	3	4211558	F	II		IGR	opensea	IGR-opensea
cg19968009	0.116459	0.872401	0.755942	8.48696e-12	2.43742e-09	11	5474612	R	II	OR51I2	TSS200	opensea	TSS200-opensea
cg09158035	0.0583225	0.968509	0.910186	8.48787e-12	2.43742e-09	2	59654806	R	II		IGR	opensea	IGR-opensea
cg21495675	0.211591	0.951251	0.73966	8.49252e-12	2.43742e-09	5	104435062	R	II	RAB9P1	TSS200	opensea	TSS200-opensea
cg23212445	0.0552788	0.744675	0.689396	8.50472e-12	2.43812e-09	2	176928222	R	II		IGR	shelf	IGR-shelf	chr2:176931575-176932663
cg21850934	0.15894	0.922221	0.763281	8.50672e-12	2.43812e-09	11	90451108	R	II		IGR	opensea	IGR-opensea
cg15734409	0.0583016	0.721355	0.663054	8.54447e-12	2.44725e-09	3	68961294	F	II	FAM19A4	5'UTR	opensea	5'UTR-opensea
cg07810204	0.261744	0.947363	0.685619	8.55821e-12	2.44792e-09	1	1169394	F	I	B3GALT6	1stExon	shore	1stExon-shore	chr1:1167001-1168985
cg03108296	0.0729269	0.856432	0.783505	8.56106e-12	2.44792e-09	1	56185096	R	II		IGR	opensea	IGR-opensea
cg05668351	0.26642	0.87377	0.607349	8.56896e-12	2.44792e-09	10	69424581	R	II	CTNNA3	5'UTR	opensea	5'UTR-opensea
cg16700758	0.172476	0.733242	0.560766	8.57167e-12	2.44792e-09	17	32582359	R	II	CCL2	5'UTR	opensea	5'UTR-opensea
cg09217599	0.360277	0.906614	0.546337	8.57628e-12	2.44792e-09	7	140802949	R	II		IGR	opensea	IGR-opensea
cg19655179	0.0676888	0.5757	0.508012	8.59042e-12	2.4488e-09	2	40260498	F	II		IGR	opensea	IGR-opensea
cg27589988	0.0232792	0.562972	0.539692	8.59115e-12	2.4488e-09	1	215147891	F	II		IGR	opensea	IGR-opensea
cg00506250	0.33855	0.96769	0.629141	8.60929e-12	2.45061e-09	3	60747416	R	II	FHIT	5'UTR	opensea	5'UTR-opensea
cg00148513	0.345158	0.955692	0.610534	8.61815e-12	2.45061e-09	1	241584653	F	II		IGR	shelf	IGR-shelf	chr1:241587601-241587883
cg13937817	0.0564998	0.695988	0.639488	8.61976e-12	2.45061e-09	9	72134749	F	II	APBA1	5'UTR	shelf	5'UTR-shelf	chr9:72130887-72131100
cg01238234	0.0225636	0.69484	0.672276	8.62109e-12	2.45061e-09	14	62461969	F	II	SYT16	TSS1500	opensea	TSS1500-opensea
cg25016420	0.178948	0.806722	0.627774	8.65946e-12	2.45895e-09	20	12989053	R	I	SPTLC3	TSS1500	opensea	TSS1500-opensea
cg26654775	0.0219388	0.634182	0.612243	8.66229e-12	2.45895e-09	13	47971330	R	II		IGR	opensea	IGR-opensea
cg05335473	0.398468	0.949694	0.551226	8.67921e-12	2.46207e-09	1	84040080	R	II		IGR	opensea	IGR-opensea
cg07837520	0.0328238	0.762419	0.729595	8.70533e-12	2.46703e-09	16	19871730	R	II	GPRC5B	3'UTR	opensea	3'UTR-opensea
cg18544974	0.26562	0.937855	0.672234	8.71548e-12	2.46703e-09	3	132842314	R	II	TMEM108	5'UTR	opensea	5'UTR-opensea
cg17582074	0.0563635	0.715147	0.658784	8.72019e-12	2.46703e-09	4	83189641	F	II		IGR	opensea	IGR-opensea
cg10821127	0.0150526	0.616072	0.601019	8.72346e-12	2.46703e-09	11	91987297	R	II		IGR	opensea	IGR-opensea
cg18699226	0.0154464	0.82877	0.813324	8.73184e-12	2.46703e-09	7	31980400	F	II	PDE1C	Body	opensea	Body-opensea
cg26539042	0.229959	0.929263	0.699304	8.73231e-12	2.46703e-09	17	77029308	R	II	C1QTNF1	5'UTR	opensea	5'UTR-opensea
cg17382294	0.210466	0.711477	0.501012	8.74914e-12	2.4701e-09	5	135692034	R	II	TRPC7	Body	shore	Body-shore	chr5:135692397-135693042
cg04331368	0.333398	0.947851	0.614453	8.76173e-12	2.47197e-09	4	62859346	R	II	LPHN3	Body	opensea	Body-opensea
cg22605924	0.0770327	0.94805	0.871017	8.77005e-12	2.47264e-09	3	168526498	R	II	C3orf50	Body	opensea	Body-opensea
cg22549610	0.112142	0.73626	0.624117	8.79352e-12	2.47758e-09	7	40240143	F	II	C7orf10	Body	opensea	Body-opensea
cg22828602	0.17142	0.790945	0.619525	8.81617e-12	2.48227e-09	7	122338579	R	II	CADPS2	Body	opensea	Body-opensea
cg04318279	0.0617821	0.890887	0.829105	8.82365e-12	2.4827e-09	11	112830149	R	II		IGR	shelf	IGR-shelf	chr11:112832524-112834490
cg06525551	0.106128	0.937666	0.831537	8.8385e-12	2.48519e-09	X	137792939	F	II	FGF13	Body	shore	Body-shore	chrX:137793095-137794010
cg16001150	0.214639	0.900939	0.6863	8.87457e-12	2.49365e-09	1	67604092	R	II		IGR	shelf	IGR-shelf	chr1:67600390-67600715
cg04688327	0.250259	0.938056	0.687797	8.89745e-12	2.49838e-09	X	130419944	R	II	IGSF1	Body	opensea	Body-opensea
cg21558545	0.0639807	0.552731	0.48875	8.93438e-12	2.5034e-09	12	71834859	F	II	LGR5	Body	shore	Body-shore	chr12:71833192-71834389
cg16540586	0.132378	0.898029	0.765651	8.93565e-12	2.5034e-09	16	85242550	R	I		IGR	island	IGR-island	chr16:85242383-85242634
cg09188595	0.0654702	0.931673	0.866202	8.93608e-12	2.5034e-09	1	88439598	R	II		IGR	opensea	IGR-opensea
cg04102905	0.0783185	0.743188	0.664869	8.93941e-12	2.5034e-09	1	248738984	R	II	OR2T34	TSS1500	opensea	TSS1500-opensea
cg06956125	0.0845344	0.84883	0.764296	8.98086e-12	2.51331e-09	13	39917203	R	II	LHFP	3'UTR	opensea	3'UTR-opensea
cg17834338	0.0404884	0.579912	0.539423	9.00017e-12	2.51591e-09	2	145418212	F	II		IGR	opensea	IGR-opensea
cg12764231	0.0734598	0.90592	0.83246	9.00228e-12	2.51591e-09	4	23163587	R	II		IGR	opensea	IGR-opensea
cg04993276	0.144343	0.858427	0.714084	9.01957e-12	2.51882e-09	1	65730339	F	II	DNAJC6	TSS200	shore	TSS200-shore	chr1:65731411-65731849
cg25512742	0.0900932	0.949589	0.859496	9.03011e-12	2.51882e-09	13	47622311	F	II		IGR	opensea	IGR-opensea
cg01921956	0.061814	0.667266	0.605452	9.04113e-12	2.51882e-09	2	75785874	F	II	FAM176A	5'UTR	shore	5'UTR-shore	chr2:75787129-75787420
cg26478107	0.291093	0.924472	0.633379	9.04263e-12	2.51882e-09	6	26595280	F	II		IGR	shore	IGR-shore	chr6:26596046-26596321
cg07279557	0.0544424	0.642083	0.58764	9.04302e-12	2.51882e-09	21	46875417	F	I	COL18A1	TSS200	shore	TSS200-shore	chr21:46876168-46876752
cg21806750	0.0398071	0.821572	0.781765	9.09454e-12	2.53088e-09	1	86673476	F	II		IGR	opensea	IGR-opensea
cg06770322	0.0799385	0.790872	0.710933	9.10772e-12	2.53088e-09	5	142851098	F	II		IGR	opensea	IGR-opensea
cg09659223	0.0462036	0.869791	0.823587	9.11017e-12	2.53088e-09	21	31992257	F	II	KRTAP20-4	TSS1500	opensea	TSS1500-opensea
cg23585687	0.394881	0.976792	0.581911	9.11166e-12	2.53088e-09	6	82161324	F	II		IGR	opensea	IGR-opensea
cg00355389	0.878084	0.321319	-0.556765	9.12491e-12	2.53088e-09	3	139653431	R	II	CLSTN2	TSS1500	island	TSS1500-island	chr3:139653430-139655115
cg07559178	0.0734895	0.869281	0.795791	9.12687e-12	2.53088e-09	14	53836489	F	II		IGR	opensea	IGR-opensea
cg03247245	0.275495	0.860512	0.585017	9.13133e-12	2.53088e-09	12	67272574	F	II		IGR	opensea	IGR-opensea
cg03833216	0.0515773	0.94902	0.897443	9.13506e-12	2.53088e-09	17	51603096	F	II		IGR	opensea	IGR-opensea
cg18810542	0.0969403	0.834317	0.737377	9.15228e-12	2.53396e-09	7	17379795	F	II	AHR	Body	opensea	Body-opensea
cg19095267	0.0326303	0.77793	0.7453	9.16778e-12	2.53656e-09	13	40107622	R	II	LHFP	Body	opensea	Body-opensea
cg14294096	0.0685415	0.599323	0.530781	9.17713e-12	2.53668e-09	11	43581118	R	II	MIR670	TSS200	opensea	TSS200-opensea
cg02564299	0.282494	0.925758	0.643263	9.18043e-12	2.53668e-09	3	114130829	F	II	ZBTB20	5'UTR	opensea	5'UTR-opensea
cg13863153	0.0352631	0.913674	0.878411	9.20486e-12	2.54093e-09	21	39628679	F	II	KCNJ15	5'UTR	opensea	5'UTR-opensea
cg11100581	0.202971	0.772833	0.569862	9.20804e-12	2.54093e-09	6	75910011	R	II	COL12A1	Body	shore	Body-shore	chr6:75911579-75912133
cg09798370	0.286268	0.851617	0.565348	9.21449e-12	2.54102e-09	1	115804973	F	II		IGR	opensea	IGR-opensea
cg04557057	0.167254	0.899254	0.732	9.23574e-12	2.54405e-09	7	12151638	F	II		IGR	shore	IGR-shore	chr7:12151220-12151559
cg13079429	0.0250904	0.515038	0.489948	9.24272e-12	2.54405e-09	11	28781311	F	II		IGR	opensea	IGR-opensea
cg16579431	0.0381416	0.817543	0.779402	9.24384e-12	2.54405e-09	16	433439	F	II	TMEM8A	TSS1500	shore	TSS1500-shore	chr16:431189-432810
cg11000057	0.0644326	0.911713	0.84728	9.2653e-12	2.54658e-09	3	160580264	F	II	PPM1L	Body	opensea	Body-opensea
cg18280251	0.0586911	0.855211	0.79652	9.26537e-12	2.54658e-09	7	48237515	F	II	ABCA13	Body	opensea	Body-opensea
cg03104936	0.915963	0.235846	-0.680117	9.27325e-12	2.54658e-09	7	50849168	F	II	GRB10	5'UTR	shore	5'UTR-shore	chr7:50849752-50850871
cg14201424	0.860678	0.0771217	-0.783556	9.27758e-12	2.54658e-09	4	183063397	F	I	MGC45800	Body	island	Body-island	chr4:183063396-183066370
cg14337785	0.0287073	0.860769	0.832062	9.28676e-12	2.54742e-09	6	88857394	R	II	CNR1	5'UTR	opensea	5'UTR-opensea
cg11538920	0.860565	0.035583	-0.824982	9.32638e-12	2.5566e-09	1	25942670	F	II	MAN1C1	TSS1500	island	TSS1500-island	chr1:25942661-25943191
cg10092518	0.108978	0.806389	0.69741	9.33455e-12	2.55715e-09	1	57670054	R	II	DAB1	Body	opensea	Body-opensea
cg26300652	0.392002	0.971535	0.579534	9.36034e-12	2.55852e-09	12	33593004	F	II	SYT10	TSS1500	island	TSS1500-island	chr12:33591763-33593050
cg04852097	0.290789	0.966352	0.675564	9.36271e-12	2.55852e-09	6	29431228	R	II	OR2H1	3'UTR	opensea	3'UTR-opensea
cg21165221	0.950242	0.1361	-0.814141	9.36753e-12	2.55852e-09	2	237078166	R	II		IGR	island	IGR-island	chr2:237071794-237078762
cg13631444	0.0362722	0.668588	0.632315	9.37797e-12	2.55852e-09	8	110098866	F	II	TRHR	TSS1500	opensea	TSS1500-opensea
cg14866117	0.352402	0.863917	0.511515	9.38103e-12	2.55852e-09	20	865954	R	II	ANGPT4	Body	island	Body-island	chr20:865828-866064
cg25760227	0.202461	0.913128	0.710668	9.38398e-12	2.55852e-09	8	130691556	F	II		IGR	opensea	IGR-opensea
cg07034103	0.0546332	0.890121	0.835488	9.38861e-12	2.55852e-09	13	39885248	R	II		IGR	opensea	IGR-opensea
cg17519477	0.0272321	0.549652	0.52242	9.38884e-12	2.55852e-09	10	83848597	F	II	NRG3	Body	opensea	Body-opensea
cg21761639	0.0182615	0.814063	0.795801	9.4036e-12	2.56086e-09	7	31533786	F	II		IGR	opensea	IGR-opensea
cg05226125	0.171674	0.913453	0.741778	9.41633e-12	2.56184e-09	1	87594107	R	II	LOC339524	TSS1500	shelf	TSS1500-shelf	chr1:87597543-87598515
cg03914397	0.0222873	0.61236	0.590072	9.41954e-12	2.56184e-09	5	151784441	F	II	NMUR2	1stExon	opensea	1stExon-opensea
cg07782620	0.0374349	0.650349	0.612914	9.42669e-12	2.56211e-09	4	155105000	F	II		IGR	opensea	IGR-opensea
cg20310902	0.105058	0.846827	0.741768	9.45752e-12	2.56872e-09	X	150732030	R	II	PASD1	5'UTR	opensea	5'UTR-opensea
cg05702234	0.0183095	0.554899	0.53659	9.46551e-12	2.56872e-09	11	5527468	F	II		IGR	opensea	IGR-opensea
cg26886424	0.0268786	0.865131	0.838253	9.47409e-12	2.56872e-09	1	56090378	R	II		IGR	opensea	IGR-opensea
cg05256276	0.956173	0.335927	-0.620246	9.47789e-12	2.56872e-09	2	189260073	F	II	GULP1	5'UTR	opensea	5'UTR-opensea
cg00613945	0.0572508	0.802474	0.745223	9.48723e-12	2.56872e-09	6	72293789	F	II		IGR	shore	IGR-shore	chr6:72294372-72294988
cg15918355	0.158231	0.93513	0.776899	9.48812e-12	2.56872e-09	6	29407689	F	II	OR10C1	TSS200	opensea	TSS200-opensea
cg00473051	0.903772	0.37188	-0.531892	9.50133e-12	2.57062e-09	X	39949232	F	II	BCOR	5'UTR	shore	5'UTR-shore	chrX:39949372-39949976
cg20555682	0.845597	0.282215	-0.563382	9.51977e-12	2.57332e-09	11	8290308	F	I		IGR	island	IGR-island	chr11:8289532-8290322
cg11726229	0.154249	0.911804	0.757555	9.52932e-12	2.57332e-09	3	97754720	R	II	GABRR3	TSS1500	opensea	TSS1500-opensea
cg04804618	0.649938	0.0891125	-0.560825	9.53276e-12	2.57332e-09	10	131761386	F	I	EBF3	Body	island	Body-island	chr10:131761169-131771696
cg02175873	0.0356781	0.641991	0.606313	9.53611e-12	2.57332e-09	4	82964079	F	II		IGR	shore	IGR-shore	chr4:82965415-82965896
cg15761405	0.015842	0.558537	0.542695	9.54536e-12	2.57377e-09	1	157746405	F	II	FCRL2	Body	opensea	Body-opensea
cg15245625	0.0641057	0.628927	0.564821	9.55015e-12	2.57377e-09	18	55862676	R	II	NEDD4L	5'UTR	island	5'UTR-island	chr18:55862653-55862873
cg14992768	0.0233623	0.85599	0.832628	9.55698e-12	2.57394e-09	2	209981979	F	II		IGR	opensea	IGR-opensea
cg25983531	0.149008	0.747156	0.598148	9.57424e-12	2.57583e-09	7	36765142	R	II	AOAH	TSS1500	opensea	TSS1500-opensea
cg02179478	0.156357	0.883635	0.727278	9.57642e-12	2.57583e-09	3	35785377	R	II	MIR128-2	TSS1500	opensea	TSS1500-opensea
cg25015791	0.14988	0.789333	0.639453	9.59575e-12	2.5792e-09	12	66889655	F	I	GRIP1	Body	opensea	Body-opensea
cg11066776	0.0951832	0.866867	0.771684	9.60374e-12	2.5792e-09	1	152942401	R	II	SPRR4	TSS1500	opensea	TSS1500-opensea
cg19742538	0.830614	0.319991	-0.510623	9.60756e-12	2.5792e-09	11	1568549	R	I	HCCA2	Body	island	Body-island	chr11:1567940-1568907
cg22833603	0.312493	0.769516	0.457023	9.62252e-12	2.57941e-09	12	48304627	R	II		IGR	opensea	IGR-opensea
cg19497640	0.211647	0.932476	0.720829	9.6248e-12	2.57941e-09	3	134518696	F	II	EPHB1	Body	shelf	Body-shelf	chr3:134514085-134515980
cg10151799	0.0484629	0.937855	0.889392	9.62698e-12	2.57941e-09	6	82271548	F	II		IGR	opensea	IGR-opensea
cg01561869	0.685861	0.0372446	-0.648617	9.65844e-12	2.58617e-09	5	140725147	F	II	PCDHGA2	Body	island	Body-island	chr5:140725051-140725891
cg14989642	0.0280033	0.578516	0.550513	9.66954e-12	2.58731e-09	6	26224013	R	II	HIST1H3E	TSS1500	shore	TSS1500-shore	chr6:26225386-26225790
cg15766408	0.0542193	0.66092	0.606701	9.67938e-12	2.58731e-09	4	16850240	R	II	LDB2	Body	opensea	Body-opensea
cg23831574	0.310171	0.886603	0.576432	9.68138e-12	2.58731e-09	7	33771908	F	II		IGR	opensea	IGR-opensea
cg05246098	0.0373459	0.596079	0.558733	9.69086e-12	2.58818e-09	11	103908400	R	II	PDGFD	Body	shore	Body-shore	chr11:103907405-103907990
cg03031009	0.0650566	0.565382	0.500326	9.70068e-12	2.58913e-09	10	10835019	F	II	SFTA1P	Body	opensea	Body-opensea
cg01706789	0.948763	0.125874	-0.82289	9.71192e-12	2.59047e-09	3	107646883	F	I	LOC285205	Body	island	Body-island	chr3:107646470-107646941
cg03477679	0.0214348	0.809004	0.787569	9.7454e-12	2.59594e-09	11	91960644	F	II		IGR	shore	IGR-shore	chr11:91957635-91960290
cg06518714	0.0348273	0.745277	0.71045	9.7517e-12	2.59594e-09	8	9870454	R	II		IGR	opensea	IGR-opensea
cg21191241	0.154721	0.916191	0.761471	9.75966e-12	2.59594e-09	8	63385433	R	II	NKAIN3	Body	opensea	Body-opensea
cg25374494	0.337284	0.834041	0.496757	9.76811e-12	2.59594e-09	3	46778871	R	II		IGR	opensea	IGR-opensea
cg21211213	0.0673913	0.877043	0.809652	9.77267e-12	2.59594e-09	5	158127763	R	II	EBF1	Body	opensea	Body-opensea
cg27504861	0.0590993	0.668497	0.609398	9.77416e-12	2.59594e-09	17	49825314	F	II	CA10	Body	opensea	Body-opensea
cg04642306	0.050154	0.742084	0.69193	9.77617e-12	2.59594e-09	11	112834466	F	II	NCAM1	Body	island	Body-island	chr11:112832524-112834490
cg10054641	0.218777	0.798712	0.579935	9.79654e-12	2.59968e-09	8	133773093	F	II	TMEM71	TSS200	opensea	TSS200-opensea
cg05580560	0.342647	0.855395	0.512748	9.80333e-12	2.59982e-09	3	108607138	F	II		IGR	opensea	IGR-opensea
cg19423196	0.252999	0.86234	0.609341	9.82553e-12	2.60405e-09	10	82049429	F	II	MAT1A	1stExon	opensea	1stExon-opensea
cg13921245	0.0776666	0.567928	0.490262	9.83549e-12	2.60503e-09	6	33053791	F	II	HLA-DPB1	Body	opensea	Body-opensea
cg13453589	0.0603966	0.73389	0.673494	9.86015e-12	2.60784e-09	9	33850099	F	II	UBE2R2	Body	opensea	Body-opensea
cg03061764	0.12309	0.867178	0.744088	9.86404e-12	2.60784e-09	11	6817040	R	II	OR6A2	1stExon	opensea	1stExon-opensea
cg16399300	0.23778	0.96251	0.72473	9.86495e-12	2.60784e-09	1	66458687	R	II	PDE4B	Body	opensea	Body-opensea
cg06358636	0.370526	0.960608	0.590082	9.88182e-12	2.61063e-09	6	133480830	R	II		IGR	opensea	IGR-opensea
cg20409752	0.192318	0.726987	0.534669	9.89647e-12	2.61199e-09	1	7122726	F	II	CAMTA1	Body	island	Body-island	chr1:7122519-7122727
cg15898414	0.0672828	0.889805	0.822522	9.91244e-12	2.61199e-09	1	58713367	R	II	DAB1	5'UTR	shore	5'UTR-shore	chr1:58715272-58716095
cg17814758	0.0614166	0.778714	0.717298	9.91288e-12	2.61199e-09	5	45192536	R	II		IGR	opensea	IGR-opensea
cg18069403	0.0447212	0.839665	0.794944	9.91453e-12	2.61199e-09	3	112565651	F	II	CD200R1L	TSS1500	opensea	TSS1500-opensea
cg05572627	0.284087	0.967135	0.683047	9.91838e-12	2.61199e-09	11	56085425	F	II	OR8K3	TSS1500	opensea	TSS1500-opensea
cg17583957	0.237563	0.824617	0.587054	9.9376e-12	2.61539e-09	17	67536299	R	II	MAP2K6	Body	opensea	Body-opensea
cg01324261	0.179435	0.857084	0.677649	9.94586e-12	2.61591e-09	4	174320378	R	II	SCRG1	1stExon	opensea	1stExon-opensea
cg23931150	0.23104	0.826514	0.595475	9.96071e-12	2.61815e-09	10	54114224	R	II		IGR	opensea	IGR-opensea
cg22651103	0.432294	0.899758	0.467464	9.97416e-12	2.61889e-09	X	153232918	R	II	HCFC1	Body	shelf	Body-shelf	chrX:153236071-153238480
cg06622573	0.0972832	0.814649	0.717366	9.97611e-12	2.61889e-09	8	36662976	R	II	KCNU1	Body	opensea	Body-opensea
cg15541583	0.176301	0.703253	0.526952	9.99013e-12	2.62053e-09	3	112013063	R	II	SLC9A10	1stExon	opensea	1stExon-opensea
cg01046070	0.07386	0.637919	0.564059	9.99499e-12	2.62053e-09	16	74730199	F	II	MLKL	5'UTR	shelf	5'UTR-shelf	chr16:74734152-74734572
cg08563570	0.295218	0.77118	0.475961	1.00026e-11	2.62088e-09	2	85426502	R	II	TCF7L1	Body	opensea	Body-opensea
cg13917968	0.147778	0.862925	0.715147	1.00266e-11	2.62095e-09	5	151504425	R	I		IGR	opensea	IGR-opensea
cg00933859	0.0262963	0.67621	0.649914	1.003e-11	2.62095e-09	7	33534876	F	II	BBS9	Body	opensea	Body-opensea
cg14941895	0.0727393	0.674435	0.601696	1.00361e-11	2.62095e-09	3	114089301	R	II	ZBTB20	5'UTR	opensea	5'UTR-opensea
cg13352914	0.378868	0.952411	0.573543	1.00369e-11	2.62095e-09	1	63760405	F	II		IGR	opensea	IGR-opensea
cg22911687	0.0386952	0.951751	0.913055	1.00418e-11	2.62095e-09	5	102211822	R	II	PAM	Body	opensea	Body-opensea
cg07706367	0.349895	0.870583	0.520687	1.00504e-11	2.62095e-09	4	3342725	F	I	RGS12	Body	shore	Body-shore	chr4:3341783-3342021
cg12479674	0.0273152	0.753393	0.726078	1.00518e-11	2.62095e-09	3	160167789	R	I	TRIM59	TSS200	island	TSS200-island	chr3:160167184-160168200
cg12075586	0.083797	0.88743	0.803633	1.00534e-11	2.62095e-09	12	45088477	R	II	NELL2	Body	opensea	Body-opensea
cg24403959	0.0059328	0.486754	0.480821	1.00765e-11	2.62235e-09	11	46260412	F	II		IGR	shore	IGR-shore	chr11:46260617-46260945
cg14463292	0.734831	0.0419746	-0.692856	1.00828e-11	2.62235e-09	3	192289252	R	I	FGF12	Body	opensea	Body-opensea
cg11798658	0.827884	0.110112	-0.717771	1.00831e-11	2.62235e-09	1	47082039	F	I	MOBKL2C	TSS1500	island	TSS1500-island	chr1:47082016-47082526
cg10666248	0.221352	0.930536	0.709184	1.0087e-11	2.62235e-09	11	92699489	R	II		IGR	shelf	IGR-shelf	chr11:92702789-92703434
cg23451678	0.024965	0.709215	0.68425	1.00903e-11	2.62235e-09	3	112323619	R	II	CCDC80	3'UTR	opensea	3'UTR-opensea
cg19848940	0.029109	0.495679	0.46657	1.01053e-11	2.62459e-09	12	112250795	R	II		IGR	opensea	IGR-opensea
cg24463527	0.094351	0.785941	0.69159	1.01148e-11	2.62543e-09	1	215648453	F	I		IGR	opensea	IGR-opensea
cg14621350	0.132495	0.657389	0.524894	1.01243e-11	2.62626e-09	12	39538106	F	II		IGR	shore	IGR-shore	chr12:39538383-39539500
cg04511463	0.0156819	0.712886	0.697204	1.01416e-11	2.62909e-09	11	43589582	R	II		IGR	opensea	IGR-opensea
cg06620541	0.0604567	0.967511	0.907054	1.01498e-11	2.62957e-09	2	155101803	R	II	GALNT13	Body	opensea	Body-opensea
cg01302853	0.0821312	0.674559	0.592428	1.0167e-11	2.63202e-09	7	2236170	R	II	MAD1L1	Body	opensea	Body-opensea
cg18733690	0.0395655	0.574356	0.53479	1.01811e-11	2.63202e-09	10	112896872	R	II		IGR	opensea	IGR-opensea
cg01411366	0.27612	0.900777	0.624657	1.01862e-11	2.63202e-09	3	112012867	F	II	SLC9A10	5'UTR	opensea	5'UTR-opensea
cg22853325	0.334983	0.852836	0.517854	1.01869e-11	2.63202e-09	4	3494883	F	II	DOK7	Body	opensea	Body-opensea
cg10114279	0.0888806	0.90784	0.81896	1.01909e-11	2.63202e-09	13	97600124	F	II		IGR	opensea	IGR-opensea
cg21822905	0.14703	0.844977	0.697948	1.02073e-11	2.63382e-09	1	2341337	F	I	PEX10	Body	shore	Body-shore	chr1:2339876-2340246
cg19241927	0.311057	0.968828	0.657771	1.02106e-11	2.63382e-09	1	56333494	F	II		IGR	opensea	IGR-opensea
cg14451730	0.0318179	0.913413	0.881595	1.02528e-11	2.64073e-09	3	62905621	R	II		IGR	opensea	IGR-opensea
cg12177677	0.0885776	0.977837	0.889259	1.02533e-11	2.64073e-09	2	158300475	F	II	CYTIP	1stExon	opensea	1stExon-opensea
cg15722977	0.0410119	0.691945	0.650933	1.02564e-11	2.64073e-09	1	159171213	R	II	CADM3	3'UTR	opensea	3'UTR-opensea
cg21831811	0.825905	0.159778	-0.666127	1.02672e-11	2.64185e-09	21	42539384	R	I	BACE2	TSS1500	island	TSS1500-island	chr21:42539367-42540872
cg07092145	0.0855632	0.72683	0.641267	1.02961e-11	2.64766e-09	8	118369910	F	II		IGR	opensea	IGR-opensea
cg12412079	0.483361	0.0176183	-0.465743	1.03284e-11	2.6541e-09	3	68981877	F	I	FAM19A4	TSS200	island	TSS200-island	chr3:68980783-68982035
cg27138901	0.26235	0.942942	0.680592	1.03395e-11	2.6541e-09	12	9851366	F	II	CLEC2D	3'UTR	opensea	3'UTR-opensea
cg07016493	0.0169788	0.480237	0.463258	1.03403e-11	2.6541e-09	6	27265786	R	II		IGR	opensea	IGR-opensea
cg18074450	0.0530979	0.892484	0.839386	1.03818e-11	2.66309e-09	5	135688594	R	II	TRPC7	Body	shelf	Body-shelf	chr5:135692397-135693042
cg03192231	0.0595585	0.743858	0.6843	1.03893e-11	2.66338e-09	3	35786480	F	II	ARPP-21	Body	opensea	Body-opensea
cg23111488	0.0162446	0.869314	0.853069	1.0405e-11	2.66509e-09	5	144538350	R	II		IGR	opensea	IGR-opensea
cg09818265	0.114587	0.971557	0.856971	1.04154e-11	2.66509e-09	1	57917333	F	II	DAB1	5'UTR	opensea	5'UTR-opensea
cg11249835	0.289322	0.964722	0.6754	1.04249e-11	2.66509e-09	12	70824419	R	II	KCNMB4	Body	opensea	Body-opensea
cg00844298	0.0254942	0.556709	0.531215	1.04253e-11	2.66509e-09	7	9826908	R	II		IGR	opensea	IGR-opensea
cg03717994	0.262869	0.749078	0.486209	1.04281e-11	2.66509e-09	11	73114164	F	II		IGR	opensea	IGR-opensea
cg07558131	0.194433	0.92987	0.735436	1.04356e-11	2.66537e-09	16	22929420	R	II		IGR	shelf	IGR-shelf	chr16:22926343-22926639
cg00071950	0.745279	0.0394491	-0.70583	1.04572e-11	2.66925e-09	4	10020882	R	II	SLC2A9	Body	island	Body-island	chr4:10020481-10021026
cg04692238	0.0195763	0.896682	0.877106	1.05215e-11	2.68343e-09	12	43063317	F	II		IGR	opensea	IGR-opensea
cg26470926	0.0337284	0.895782	0.862054	1.05354e-11	2.68343e-09	11	106197651	F	II		IGR	opensea	IGR-opensea
cg02571738	0.0482713	0.964845	0.916574	1.05424e-11	2.68343e-09	5	129242000	F	II	CHSY3	Body	shore	Body-shore	chr5:129239553-129241612
cg07032439	0.0360914	0.853456	0.817364	1.05495e-11	2.68343e-09	20	23017312	F	II	SSTR4	1stExon	shore	1stExon-shore	chr20:23015716-23016879
cg25964032	0.0243898	0.736243	0.711854	1.05516e-11	2.68343e-09	10	35929326	F	I	FZD8	1stExon	island	1stExon-island	chr10:35928501-35931893
cg01289318	0.139222	0.959436	0.820214	1.05555e-11	2.68343e-09	3	142526350	F	II	TRPC1	3'UTR	opensea	3'UTR-opensea
cg03867465	0.766806	0.0156359	-0.75117	1.0558e-11	2.68343e-09	4	183062301	F	I	MGC45800	Body	island	Body-island	chr4:183062278-183062481
cg18925923	0.0944996	0.60868	0.51418	1.05797e-11	2.68633e-09	4	144480237	F	II	LOC441046	TSS1500	shore	TSS1500-shore	chr4:144480541-144480947
cg19861260	0.113119	0.798207	0.685088	1.05823e-11	2.68633e-09	7	87228749	F	II	ABCB1	Body	shore	Body-shore	chr7:87229551-87229890
cg01889083	0.0546458	0.704344	0.649698	1.06143e-11	2.68729e-09	3	36803565	R	II		IGR	shelf	IGR-shelf	chr3:36805949-36806214
cg10639029	0.00858904	0.838851	0.830262	1.06156e-11	2.68729e-09	5	151946019	F	II		IGR	opensea	IGR-opensea
cg06754764	0.187183	0.812411	0.625228	1.06168e-11	2.68729e-09	6	72253845	R	II		IGR	opensea	IGR-opensea
cg09239639	0.0720288	0.869538	0.79751	1.06337e-11	2.68729e-09	12	26271024	R	II		IGR	shelf	IGR-shelf	chr12:26267058-26267519
cg06112871	0.102145	0.893639	0.791494	1.06425e-11	2.68729e-09	7	39383753	R	II	POU6F2	Body	opensea	Body-opensea
cg04985661	0.354081	0.966937	0.612855	1.06459e-11	2.68729e-09	6	12717192	R	II	PHACTR1	TSS1500	opensea	TSS1500-opensea
cg05338527	0.0514553	0.736677	0.685221	1.06465e-11	2.68729e-09	12	41797234	R	II	PDZRN4	Body	opensea	Body-opensea
cg07988927	0.178015	0.856042	0.678026	1.0655e-11	2.68729e-09	6	116938986	R	II	RSPH4A	Body	opensea	Body-opensea
cg03930929	0.122114	0.808461	0.686348	1.06572e-11	2.68729e-09	3	3862703	F	II	LRRN1	5'UTR	opensea	5'UTR-opensea
cg25499121	0.0223867	0.749389	0.727002	1.06574e-11	2.68729e-09	17	50007030	R	II	CA10	Body	opensea	Body-opensea
cg24073146	0.166554	0.696381	0.529827	1.06584e-11	2.68729e-09	11	2543204	F	I	KCNQ1	Body	opensea	Body-opensea
cg20957755	0.0130593	0.626498	0.613439	1.06637e-11	2.68729e-09	12	43423278	F	II		IGR	opensea	IGR-opensea
cg26342535	0.0344227	0.752012	0.717589	1.06848e-11	2.68909e-09	4	69052173	F	II	LOC100130017	Body	shelf	Body-shelf	chr4:69048062-69048437
cg02775256	0.160187	0.888153	0.727966	1.06865e-11	2.68909e-09	X	64708686	F	II	ZC3H12B	TSS200	opensea	TSS200-opensea
cg16874894	0.28575	0.931421	0.645671	1.06997e-11	2.68909e-09	20	45094014	R	II	LOC100240726	TSS200	opensea	TSS200-opensea
cg17846334	0.759609	0.0529045	-0.706705	1.07017e-11	2.68909e-09	20	49639134	F	I	KCNG1	5'UTR	island	5'UTR-island	chr20:49639071-49640212
cg22182945	0.139791	0.891298	0.751507	1.07033e-11	2.68909e-09	4	71200583	R	II	C4orf35	TSS200	opensea	TSS200-opensea
cg18995042	0.0238005	0.783248	0.759447	1.07212e-11	2.69197e-09	3	191797208	R	II		IGR	opensea	IGR-opensea
cg13518537	0.177954	0.914008	0.736053	1.07426e-11	2.6947e-09	8	28618150	R	I		IGR	opensea	IGR-opensea
cg12165758	0.0750224	0.646585	0.571563	1.07451e-11	2.6947e-09	14	61789593	F	II	PRKCH	Body	shore	Body-shore	chr14:61787880-61789467
cg01110440	0.181651	0.663877	0.482226	1.0753e-11	2.69506e-09	6	110707714	R	II		IGR	opensea	IGR-opensea
cg05740575	0.250732	0.937912	0.68718	1.07618e-11	2.69565e-09	8	104387844	F	II	CTHRC1	Body	shelf	Body-shelf	chr8:104383409-104384109
cg03399655	0.208935	0.950987	0.742052	1.07765e-11	2.6977e-09	3	112541437	R	II	CD200R1L	Body	opensea	Body-opensea
cg10158151	0.0302802	0.870167	0.839887	1.07896e-11	2.69936e-09	17	51900032	R	II	KIF2B	TSS1500	opensea	TSS1500-opensea
cg07898087	0.105336	0.923714	0.818378	1.08089e-11	2.70255e-09	4	17060364	F	II		IGR	opensea	IGR-opensea
cg26593194	0.129341	0.933531	0.804189	1.08282e-11	2.70419e-09	X	137822398	R	II	FGF13	Body	opensea	Body-opensea
cg23731030	0.560454	0.0108488	-0.549605	1.08304e-11	2.70419e-09	17	37856217	R	II	ERBB2	5'UTR	shore	5'UTR-shore	chr17:37856448-37856891
cg01710510	0.206406	0.969573	0.763167	1.0835e-11	2.70419e-09	12	43081758	R	II		IGR	opensea	IGR-opensea
cg23391368	0.161334	0.803701	0.642367	1.08455e-11	2.70518e-09	13	111670600	F	II		IGR	island	IGR-island	chr13:111670532-111670781
cg24652379	0.377116	0.957773	0.580657	1.08577e-11	2.70659e-09	7	141477912	F	II	TAS2R4	TSS1500	opensea	TSS1500-opensea
cg08876441	0.945141	0.158854	-0.786287	1.08656e-11	2.70673e-09	1	190447421	R	I	FAM5C	TSS1500	opensea	TSS1500-opensea
cg17999376	0.304605	0.811716	0.50711	1.08712e-11	2.70673e-09	8	97169920	R	I	GDF6	Body	island	Body-island	chr8:97169731-97170432
cg02753027	0.442629	0.961005	0.518375	1.08854e-11	2.70864e-09	19	39616041	F	II	PAK4	TSS1500	shore	TSS1500-shore	chr19:39616277-39616819
cg21797223	0.258669	0.925092	0.666423	1.09223e-11	2.71619e-09	5	11242659	R	II	CTNND2	Body	opensea	Body-opensea
cg10365769	0.141958	0.822558	0.680601	1.09671e-11	2.7234e-09	4	7589937	F	II	SORCS2	Body	shelf	Body-shelf	chr4:7593369-7593586
cg21578987	0.159107	0.925208	0.766101	1.09712e-11	2.7234e-09	21	40029669	R	II	ERG	5'UTR	shelf	5'UTR-shelf	chr21:40032243-40033665
cg20321270	0.155472	0.939106	0.783634	1.09719e-11	2.7234e-09	4	23155692	R	II		IGR	opensea	IGR-opensea
cg26582768	0.686186	0.038173	-0.648013	1.09839e-11	2.7234e-09	10	102792043	R	II	PDZD7	TSS1500	island	TSS1500-island	chr10:102792042-102792266
cg01342196	0.0304621	0.483246	0.452784	1.09877e-11	2.7234e-09	1	158979538	R	II	IFI16	TSS200	opensea	TSS200-opensea
cg25023058	0.0792001	0.925135	0.845935	1.09906e-11	2.7234e-09	17	15245091	F	I	TEKT3	TSS200	island	TSS200-island	chr17:15244705-15245126
cg03224627	0.291321	0.858248	0.566927	1.10158e-11	2.72801e-09	1	177896505	R	II		IGR	opensea	IGR-opensea
cg17980977	0.110817	0.932289	0.821472	1.10255e-11	2.72878e-09	X	79590789	R	I	FAM46D	TSS1500	island	TSS1500-island	chrX:79590720-79591007
cg04337651	0.195386	0.861267	0.665881	1.10412e-11	2.72962e-09	2	239344738	F	II	ASB1	Body	shore	Body-shore	chr2:239344401-239344627
cg09424271	0.0381728	0.818946	0.780773	1.1042e-11	2.72962e-09	X	147586050	F	II	AFF2	Body	shelf	Body-shelf	chrX:147581861-147582072
cg10439431	0.147417	0.809216	0.661799	1.10496e-11	2.72986e-09	17	34345172	F	II	CCL23	TSS200	opensea	TSS200-opensea
cg01919939	0.0528965	0.798647	0.745751	1.10688e-11	2.73069e-09	15	35990007	F	I		IGR	opensea	IGR-opensea
cg13134497	0.0478008	0.666893	0.619092	1.10711e-11	2.73069e-09	2	222580337	F	II		IGR	opensea	IGR-opensea
cg03771580	0.157113	0.630482	0.473369	1.10727e-11	2.73069e-09	11	59190192	F	II	OR5A2	1stExon	opensea	1stExon-opensea
cg12121765	0.7082	0.0426267	-0.665573	1.10835e-11	2.73173e-09	8	13365657	R	II	DLC1	5'UTR	opensea	5'UTR-opensea
cg12590430	0.0647495	0.685992	0.621243	1.11053e-11	2.73403e-09	7	38468944	F	II	AMPH	Body	opensea	Body-opensea
cg11396411	0.132934	0.953392	0.820458	1.11137e-11	2.73403e-09	7	33679233	F	II		IGR	opensea	IGR-opensea
cg25008474	0.0319687	0.732865	0.700896	1.11224e-11	2.73403e-09	3	62741112	F	II	CADPS	Body	opensea	Body-opensea
cg14129855	0.508533	0.959793	0.451261	1.11238e-11	2.73403e-09	12	67819936	F	II		IGR	opensea	IGR-opensea
cg03129964	0.215479	0.802531	0.587053	1.11257e-11	2.73403e-09	9	96714665	F	II	BARX1	Body	island	Body-island	chr9:96713326-96718186
cg12747844	0.075811	0.784835	0.709024	1.11744e-11	2.74404e-09	1	86865550	R	I		IGR	shelf	IGR-shelf	chr1:86861566-86862083
cg02216535	0.074413	0.749294	0.674881	1.11812e-11	2.74404e-09	4	85308929	F	II		IGR	opensea	IGR-opensea
cg25545598	0.0756696	0.897189	0.82152	1.11863e-11	2.74404e-09	8	107937633	F	II		IGR	opensea	IGR-opensea
cg25372296	0.0310841	0.693848	0.662764	1.11952e-11	2.7446e-09	1	98510328	F	I		IGR	shore	IGR-shore	chr1:98510966-98511710
cg05529595	0.155526	0.911461	0.755935	1.12156e-11	2.74665e-09	11	103908336	F	II	PDGFD	Body	shore	Body-shore	chr11:103907405-103907990
cg08828819	0.417458	0.894302	0.476844	1.12204e-11	2.74665e-09	7	95025836	F	I	PON3	TSS200	island	TSS200-island	chr7:95025559-95026122
cg15921535	0.0457289	0.851599	0.80587	1.12334e-11	2.74665e-09	12	119534133	F	II	SRRM4	Body	opensea	Body-opensea
cg25721369	0.223616	0.94212	0.718504	1.12335e-11	2.74665e-09	7	35808698	R	II	LOC442293	TSS1500	opensea	TSS1500-opensea
cg25151916	0.890131	0.167855	-0.722276	1.12407e-11	2.74665e-09	17	7197432	R	II	YBX2	Body	island	Body-island	chr17:7197431-7198417
cg18856731	0.31827	0.951616	0.633346	1.12432e-11	2.74665e-09	12	58011764	R	II		IGR	shore	IGR-shore	chr12:58013171-58013652
cg13765004	0.143476	0.951989	0.808513	1.12551e-11	2.74793e-09	19	46459462	R	II	NOVA2	Body	shelf	Body-shelf	chr19:46456209-46456503
cg07365127	0.327969	0.916871	0.588901	1.12705e-11	2.75008e-09	7	12151221	R	II		IGR	island	IGR-island	chr7:12151220-12151559
cg02598319	0.186865	0.714511	0.527647	1.1297e-11	2.7529e-09	5	41160373	F	II	C6	Body	opensea	Body-opensea
cg05764691	0.144995	0.787646	0.642651	1.13019e-11	2.7529e-09	16	22927585	F	II	HS3ST2	3'UTR	shore	3'UTR-shore	chr16:22926343-22926639
cg11056224	0.95119	0.475837	-0.475354	1.13038e-11	2.7529e-09	13	24554495	R	I		IGR	shore	IGR-shore	chr13:24553676-24554007
cg23913077	0.0149077	0.589734	0.574827	1.13086e-11	2.7529e-09	10	111018447	R	II		IGR	opensea	IGR-opensea
cg14072807	0.0430265	0.840383	0.797357	1.13327e-11	2.75595e-09	9	103829627	F	II	LPPR1	5'UTR	opensea	5'UTR-opensea
cg04776040	0.027894	0.813778	0.785884	1.13344e-11	2.75595e-09	1	210607796	F	II	HHAT	Body	opensea	Body-opensea
cg00979939	0.0704983	0.608679	0.538181	1.1343e-11	2.75644e-09	15	83780355	R	II	TM6SF1	Body	shelf	Body-shelf	chr15:83775861-83776922
cg27452939	0.257475	0.957943	0.700468	1.13504e-11	2.75662e-09	2	156698957	F	II		IGR	opensea	IGR-opensea
cg24789562	0.265678	0.878327	0.612649	1.1364e-11	2.75831e-09	11	27842648	F	II		IGR	opensea	IGR-opensea
cg26390526	0.034373	0.658089	0.623716	1.139e-11	2.76204e-09	1	152299078	R	II	FLG	TSS1500	opensea	TSS1500-opensea
cg26052194	0.163949	0.681119	0.51717	1.13955e-11	2.76204e-09	5	54402507	R	II	GZMA	Body	opensea	Body-opensea
cg06865309	0.0265831	0.527652	0.501069	1.13993e-11	2.76204e-09	5	161479730	F	II		IGR	opensea	IGR-opensea
cg09722236	0.0494676	0.946783	0.897315	1.14188e-11	2.76444e-09	5	11369996	F	II	CTNND2	Body	opensea	Body-opensea
cg20454115	0.237018	0.828945	0.591927	1.14307e-11	2.76444e-09	4	79103290	F	II	FRAS1	Body	shore	Body-shore	chr4:79102900-79103261
cg25500028	0.0641472	0.83877	0.774622	1.14502e-11	2.76444e-09	3	187336889	F	II		IGR	opensea	IGR-opensea
cg02685436	0.0795809	0.607601	0.52802	1.14522e-11	2.76444e-09	11	125616118	F	II	PATE1	TSS200	opensea	TSS200-opensea
cg02941008	0.959868	0.0551781	-0.90469	1.14583e-11	2.76444e-09	1	20810527	F	II	CAMK2N1	Body	island	Body-island	chr1:20810462-20813511
cg03529514	0.0570103	0.957139	0.900128	1.14608e-11	2.76444e-09	3	160580235	R	II	PPM1L	Body	opensea	Body-opensea
cg09554789	0.575514	0.0390155	-0.536498	1.14622e-11	2.76444e-09	19	7598922	F	I	PNPLA6	TSS1500	island	TSS1500-island	chr19:7598413-7601008
cg08130265	0.0310738	0.539733	0.508659	1.14641e-11	2.76444e-09	15	77519170	R	II	C15orf5	TSS1500	opensea	TSS1500-opensea
cg19494588	0.0197834	0.851912	0.832129	1.14691e-11	2.76444e-09	5	146195103	R	II	PPP2R2B	Body	opensea	Body-opensea
cg13449778	0.795595	0.186684	-0.608911	1.15095e-11	2.77215e-09	1	179712298	R	I	FAM163A	1stExon	island	1stExon-island	chr1:179711947-179713951
cg21152690	0.917189	0.0523484	-0.864841	1.15149e-11	2.77215e-09	12	81331660	R	I	LIN7A	1stExon	shore	1stExon-shore	chr12:81330608-81331514
cg03122282	0.0350632	0.508073	0.47301	1.15258e-11	2.77215e-09	1	152692550	F	II	C1orf68	1stExon	opensea	1stExon-opensea
cg08284443	0.178509	0.888286	0.709777	1.1531e-11	2.77215e-09	10	117819599	F	II	GFRA1	3'UTR	opensea	3'UTR-opensea
cg01563071	0.0344061	0.554735	0.520329	1.15345e-11	2.77215e-09	3	131647680	R	II	CPNE4	5'UTR	opensea	5'UTR-opensea
cg25039498	0.0898796	0.670721	0.580842	1.15557e-11	2.77423e-09	10	118015561	F	II	GFRA1	Body	opensea	Body-opensea
cg04877287	0.0224197	0.815992	0.793572	1.15565e-11	2.77423e-09	11	132278166	F	II		IGR	opensea	IGR-opensea
cg21336594	0.315444	0.920809	0.605365	1.15712e-11	2.77616e-09	4	79057742	F	II	FRAS1	Body	opensea	Body-opensea
cg00027674	0.206042	0.655829	0.449787	1.16043e-11	2.77793e-09	11	87908897	R	II	RAB38	TSS1500	shore	TSS1500-shore	chr11:87908243-87908614
cg22352717	0.80419	0.14723	-0.65696	1.16066e-11	2.77793e-09	2	132285972	F	I	CCDC74A	Body	island	Body-island	chr2:132285408-132285992
cg16958668	0.0466738	0.680331	0.633657	1.16091e-11	2.77793e-09	6	29275118	R	II	OR14J1	1stExon	opensea	1stExon-opensea
cg03947384	0.189736	0.938192	0.748456	1.1614e-11	2.77793e-09	7	17691191	R	II		IGR	opensea	IGR-opensea
cg19903229	0.055936	0.771471	0.715535	1.16211e-11	2.77793e-09	14	57960650	R	II	C14orf105	TSS200	opensea	TSS200-opensea
cg10938600	0.0421158	0.547812	0.505696	1.16218e-11	2.77793e-09	5	57137590	R	II		IGR	opensea	IGR-opensea
cg18981477	0.0667622	0.5934	0.526638	1.16254e-11	2.77793e-09	20	6747166	R	II		IGR	shore	IGR-shore	chr20:6748052-6749546
cg18489675	0.347202	0.912253	0.565051	1.16433e-11	2.7784e-09	10	1408561	F	II	ADARB2	Body	shelf	Body-shelf	chr10:1404659-1406219
cg17325595	0.0518781	0.806922	0.755044	1.16593e-11	2.7784e-09	2	167760210	F	II	XIRP2	1stExon	opensea	1stExon-opensea
cg12919294	0.0291054	0.61086	0.581754	1.16622e-11	2.7784e-09	3	158962196	R	II	IQCJ	Body	opensea	Body-opensea
cg14779271	0.277696	0.81123	0.533534	1.16624e-11	2.7784e-09	4	109838678	R	II	COL25A1	Body	opensea	Body-opensea
cg20561863	0.0187338	0.650942	0.632209	1.16634e-11	2.7784e-09	17	66905630	F	II	ABCA8	Body	opensea	Body-opensea
cg19734216	0.0588776	0.945403	0.886526	1.16676e-11	2.7784e-09	11	91985673	R	II		IGR	opensea	IGR-opensea
cg16903782	0.247428	0.751549	0.504121	1.16824e-11	2.77985e-09	12	55378654	R	I	KIAA0748	TSS200	opensea	TSS200-opensea
cg04478931	0.544336	0.0622845	-0.482052	1.16948e-11	2.77985e-09	4	86396739	R	II	ARHGAP24	5'UTR	opensea	5'UTR-opensea
cg22189386	0.0161336	0.527523	0.511389	1.17023e-11	2.77985e-09	3	63263752	R	II	SYNPR	TSS200	shore	TSS200-shore	chr3:63263989-63264205
cg01997606	0.0247177	0.563616	0.538898	1.17045e-11	2.77985e-09	5	151308141	F	II		IGR	shelf	IGR-shelf	chr5:151304226-151304824
cg27554171	0.0544635	0.948442	0.893978	1.17071e-11	2.77985e-09	X	147580270	F	II		IGR	shore	IGR-shore	chrX:147581861-147582072
cg08930881	0.131172	0.803016	0.671844	1.17445e-11	2.78714e-09	10	99735202	R	I	CRTAC1	Body	opensea	Body-opensea
cg20151617	0.24865	0.884243	0.635592	1.17724e-11	2.79217e-09	1	160464665	F	II	SLAMF6	Body	opensea	Body-opensea
cg09924165	0.965493	0.460434	-0.505059	1.18041e-11	2.79796e-09	2	217559417	R	II	IGFBP5	1stExon	island	1stExon-island	chr2:217559039-217559484
cg26614563	0.117268	0.912569	0.795301	1.1818e-11	2.79796e-09	1	218098033	R	II		IGR	opensea	IGR-opensea
cg11623436	0.24929	0.74518	0.49589	1.1819e-11	2.79796e-09	7	158754523	R	II		IGR	shore	IGR-shore	chr7:158752436-158752716
cg12269111	0.213476	0.780077	0.566601	1.18323e-11	2.79796e-09	2	168554345	F	II		IGR	opensea	IGR-opensea
cg10091866	0.059369	0.781366	0.721997	1.18354e-11	2.79796e-09	1	185704549	F	II	HMCN1	Body	shore	Body-shore	chr1:185703458-185703662
cg23523535	0.0481431	0.8165	0.768357	1.18373e-11	2.79796e-09	2	161572308	F	II		IGR	opensea	IGR-opensea
cg20504588	0.0337281	0.674677	0.640949	1.18467e-11	2.79859e-09	8	130254033	F	II		IGR	opensea	IGR-opensea
cg25422411	0.22177	0.949686	0.727916	1.18597e-11	2.79945e-09	17	51707681	R	II		IGR	opensea	IGR-opensea
cg26470719	0.202165	0.926644	0.724479	1.18661e-11	2.79945e-09	11	132115434	R	II	NTM	Body	opensea	Body-opensea
cg08649919	0.48412	0.95437	0.470249	1.18705e-11	2.79945e-09	22	24551820	F	I	CABIN1	Body	island	Body-island	chr22:24551813-24552696
cg02150910	0.0585474	0.668675	0.610128	1.18962e-11	2.8021e-09	14	25079357	F	II	GZMH	TSS1500	opensea	TSS1500-opensea
cg04900877	0.0690458	0.752697	0.683652	1.19212e-11	2.8021e-09	8	146275724	F	II		IGR	shore	IGR-shore	chr8:146277254-146277491
cg22338467	0.0421219	0.713328	0.671207	1.19261e-11	2.8021e-09	8	133141636	R	I	KCNQ3	Body	island	Body-island	chr8:133141565-133141816
cg08038353	0.639792	0.0365047	-0.603287	1.19302e-11	2.8021e-09	3	68982064	F	II	FAM19A4	TSS1500	shore	TSS1500-shore	chr3:68980783-68982035
cg05203206	0.02199	0.557748	0.535758	1.19385e-11	2.8021e-09	20	5281174	R	II		IGR	shore	IGR-shore	chr20:5282835-5283062
cg16002908	0.175377	0.872543	0.697166	1.19523e-11	2.8021e-09	10	125539687	F	II	CPXM2	Body	opensea	Body-opensea
cg26217588	0.0994665	0.766554	0.667087	1.19559e-11	2.8021e-09	6	100444303	F	II		IGR	shelf	IGR-shelf	chr6:100441406-100442152
cg25349939	0.0282314	0.872546	0.844314	1.19618e-11	2.8021e-09	2	144855085	R	II	GTDC1	Body	opensea	Body-opensea
cg14701018	0.0595666	0.916989	0.857422	1.19631e-11	2.8021e-09	12	45312146	R	II		IGR	opensea	IGR-opensea
cg16065473	0.378205	0.912134	0.533929	1.19729e-11	2.8021e-09	15	88576884	R	II	NTRK3	Body	opensea	Body-opensea
cg02359746	0.239279	0.899043	0.659764	1.19824e-11	2.8021e-09	8	32582038	F	II	NRG1	Body	opensea	Body-opensea
cg12146703	0.0188014	0.896847	0.878045	1.1989e-11	2.8021e-09	3	115440301	R	II	GAP43	3'UTR	opensea	3'UTR-opensea
cg27458549	0.182515	0.959639	0.777125	1.19915e-11	2.8021e-09	6	29055042	R	II	OR2B3	5'UTR	opensea	5'UTR-opensea
cg12019265	0.0525589	0.658926	0.606367	1.20027e-11	2.8021e-09	15	36523650	R	II		IGR	opensea	IGR-opensea
cg10601943	0.198642	0.840918	0.642276	1.20126e-11	2.8021e-09	6	29692824	R	II	HLA-F	Body	shore	Body-shore	chr6:29691106-29692093
cg07296597	0.142961	0.704986	0.562025	1.20126e-11	2.8021e-09	8	94669067	R	II		IGR	opensea	IGR-opensea
cg23057597	0.0236122	0.865036	0.841424	1.2024e-11	2.8021e-09	6	83076311	R	II	TPBG	3'UTR	shore	3'UTR-shore	chr6:83073416-83075319
cg21220520	0.0659468	0.905127	0.83918	1.20241e-11	2.8021e-09	14	57960464	F	II	C14orf105	1stExon	opensea	1stExon-opensea
cg04116909	0.123142	0.856083	0.732941	1.20435e-11	2.8021e-09	2	157584121	R	II		IGR	opensea	IGR-opensea
cg09324544	0.29836	0.938417	0.640057	1.20502e-11	2.8021e-09	1	244131719	F	II		IGR	opensea	IGR-opensea
cg04571652	0.0533221	0.648065	0.594743	1.2056e-11	2.8021e-09	3	192959762	F	II	MGC2889	Body	shore	Body-shore	chr3:192958709-192959373
cg20119987	0.0527934	0.85231	0.799517	1.20616e-11	2.8021e-09	7	31557240	R	I	CCDC129	1stExon	opensea	1stExon-opensea
cg23844115	0.322505	0.8567	0.534195	1.20643e-11	2.8021e-09	6	10434871	R	II	C6orf218	Body	opensea	Body-opensea
cg14429427	0.320067	0.915066	0.594999	1.20749e-11	2.8021e-09	9	113785563	R	II	LPAR1	5'UTR	opensea	5'UTR-opensea
cg17419514	0.133361	0.941103	0.807742	1.20866e-11	2.8021e-09	7	18130344	R	II		IGR	shelf	IGR-shelf	chr7:18125914-18127009
cg05616444	0.399916	0.928978	0.529062	1.20881e-11	2.8021e-09	2	58688112	F	II		IGR	opensea	IGR-opensea
cg06655771	0.807445	0.0761673	-0.731277	1.20909e-11	2.8021e-09	12	12419053	R	I	LRP6	Body	shore	Body-shore	chr12:12419679-12420541
cg01815912	0.0514625	0.786086	0.734624	1.21034e-11	2.8021e-09	16	2089851	R	II	NTHL1	3'UTR	shore	3'UTR-shore	chr16:2088753-2088998
cg03173936	0.0916628	0.715416	0.623754	1.21046e-11	2.8021e-09	2	107611222	R	II		IGR	opensea	IGR-opensea
cg00209038	0.226519	0.787589	0.56107	1.21062e-11	2.8021e-09	2	48982683	R	I	LHCGR	1stExon	island	1stExon-island	chr2:48982621-48982958
cg25039186	0.0633138	0.777833	0.714519	1.21064e-11	2.8021e-09	2	220853885	F	II		IGR	opensea	IGR-opensea
cg24398472	0.201092	0.948174	0.747083	1.2111e-11	2.8021e-09	6	71669827	R	II		IGR	shelf	IGR-shelf	chr6:71665360-71667132
cg15143516	0.17776	0.940344	0.762584	1.21152e-11	2.8021e-09	2	186610279	F	II		IGR	opensea	IGR-opensea
cg08204790	0.0275205	0.914761	0.887241	1.21165e-11	2.8021e-09	2	59522360	F	II		IGR	opensea	IGR-opensea
cg01955153	0.332645	0.816174	0.483529	1.21298e-11	2.8021e-09	16	50769852	F	II		IGR	opensea	IGR-opensea
cg17376960	0.959876	0.163435	-0.796441	1.21302e-11	2.8021e-09	17	7197987	F	I	YBX2	TSS200	island	TSS200-island	chr17:7197431-7198417
cg14130664	0.215857	0.934063	0.718206	1.21314e-11	2.8021e-09	9	86151893	F	II	FRMD3	Body	shore	Body-shore	chr9:86152353-86153777
cg01719405	0.015488	0.725072	0.709584	1.21523e-11	2.80536e-09	14	62401258	F	II		IGR	opensea	IGR-opensea
cg16366073	0.124931	0.832373	0.707441	1.21708e-11	2.80807e-09	21	32185576	F	II	KRTAP8-1	TSS200	opensea	TSS200-opensea
cg02395102	0.312154	0.766765	0.454611	1.21783e-11	2.80824e-09	12	56098977	F	II	ITGA7	Body	shelf	Body-shelf	chr12:56101212-56101600
cg13723731	0.173203	0.935781	0.762578	1.22223e-11	2.81405e-09	8	61149576	R	II	CA8	Body	opensea	Body-opensea
cg07801607	0.0212419	0.556035	0.534793	1.22229e-11	2.81405e-09	X	101146494	F	II	ZMAT1	TSS1500	opensea	TSS1500-opensea
cg16434510	0.0898479	0.781167	0.691319	1.22315e-11	2.81405e-09	8	129800022	F	II		IGR	opensea	IGR-opensea
cg15651267	0.149693	0.86119	0.711497	1.22363e-11	2.81405e-09	5	167028535	F	II	ODZ2	Body	opensea	Body-opensea
cg26884658	0.0809285	0.683026	0.602097	1.22426e-11	2.81405e-09	18	5625382	R	II		IGR	shelf	IGR-shelf	chr18:5628324-5630785
cg20330333	0.0555304	0.731321	0.675791	1.22441e-11	2.81405e-09	14	58337741	F	II		IGR	opensea	IGR-opensea
cg14479704	0.0173616	0.482043	0.464682	1.22575e-11	2.81557e-09	14	62462754	R	II	SYT16	1stExon	opensea	1stExon-opensea
cg07703976	0.367761	0.931687	0.563926	1.22899e-11	2.82145e-09	7	48494734	F	I	ABCA13	Body	island	Body-island	chr7:48494361-48494753
cg11073382	0.068559	0.873998	0.805439	1.23038e-11	2.82307e-09	4	120898808	R	II		IGR	opensea	IGR-opensea
cg05008825	0.0188697	0.575623	0.556754	1.23181e-11	2.82364e-09	7	94045725	F	II	COL1A2	Body	opensea	Body-opensea
cg21434954	0.0199991	0.70407	0.684071	1.23199e-11	2.82364e-09	1	152783137	R	II	LCE1B	TSS1500	opensea	TSS1500-opensea
cg17223809	0.359849	0.867444	0.507595	1.23402e-11	2.82562e-09	1	86620676	R	II	COL24A1	Body	shore	Body-shore	chr1:86621278-86622871
cg02049373	0.0122885	0.720918	0.708629	1.23421e-11	2.82562e-09	12	71315892	R	II	PTPRR	TSS1500	opensea	TSS1500-opensea
cg24609819	0.032428	0.896452	0.864024	1.2359e-11	2.82792e-09	10	52840377	R	II	PRKG1	Body	opensea	Body-opensea
cg21543102	0.0525247	0.582865	0.53034	1.23664e-11	2.82807e-09	1	152974771	F	II	SPRR3	5'UTR	opensea	5'UTR-opensea
cg13404951	0.203154	0.88981	0.686655	1.23984e-11	2.83285e-09	12	119742417	F	II	LOC144742	TSS1500	opensea	TSS1500-opensea
cg06610705	0.193537	0.936117	0.74258	1.2401e-11	2.83285e-09	5	129244050	F	II	CHSY3	Body	shelf	Body-shelf	chr5:129239553-129241612
cg17268276	0.0287311	0.717286	0.688555	1.24112e-11	2.83364e-09	5	100236199	R	II	ST8SIA4	Body	shore	Body-shore	chr5:100236567-100236955
cg20948923	0.146499	0.783322	0.636823	1.24243e-11	2.83506e-09	14	28081449	F	II		IGR	opensea	IGR-opensea
cg12850252	0.786378	0.19412	-0.592258	1.24427e-11	2.836e-09	8	79428313	R	II	PKIA	TSS200	shore	TSS200-shore	chr8:79428433-79428754
cg25108022	0.967824	0.250873	-0.716951	1.24483e-11	2.836e-09	5	172199313	F	I	DUSP1	TSS1500	island	TSS1500-island	chr5:172197482-172199606
cg12899381	0.34054	0.973233	0.632693	1.24489e-11	2.836e-09	18	5891602	R	II	TMEM200C	1stExon	island	1stExon-island	chr18:5890292-5891682
cg20789620	0.16033	0.847174	0.686843	1.24631e-11	2.83767e-09	19	4304334	F	II	FSD1	TSS1500	shore	TSS1500-shore	chr19:4304542-4305122
cg13212831	0.212725	0.937313	0.724588	1.2476e-11	2.83906e-09	1	56046343	R	II		IGR	opensea	IGR-opensea
cg00091960	0.11165	0.84726	0.73561	1.24909e-11	2.8409e-09	7	126829514	R	II	GRM8	Body	opensea	Body-opensea
cg26858300	0.0384747	0.605903	0.567428	1.25022e-11	2.8419e-09	1	207643142	R	II	CR2	Body	opensea	Body-opensea
cg06177306	0.0463921	0.642016	0.595624	1.25281e-11	2.84298e-09	2	133927261	F	II	NCKAP5	Body	opensea	Body-opensea
cg21474104	0.178866	0.753094	0.574228	1.25296e-11	2.84298e-09	3	181721674	F	II		IGR	opensea	IGR-opensea
cg19630478	0.21364	0.804578	0.590938	1.2532e-11	2.84298e-09	13	31833608	R	II	B3GALTL	Body	opensea	Body-opensea
cg10687420	0.0495364	0.739436	0.689899	1.25343e-11	2.84298e-09	7	120935804	R	II	C7orf58	3'UTR	opensea	3'UTR-opensea
cg21632014	0.0719293	0.909859	0.83793	1.25483e-11	2.8437e-09	19	43514144	F	II	PSG11	3'UTR	opensea	3'UTR-opensea
cg22440943	0.292621	0.878676	0.586055	1.25514e-11	2.8437e-09	1	77224035	F	II		IGR	opensea	IGR-opensea
cg11235391	0.0553035	0.725772	0.670469	1.25638e-11	2.8437e-09	8	49343007	R	II		IGR	opensea	IGR-opensea
cg07460981	0.203067	0.696332	0.493265	1.2574e-11	2.8437e-09	3	16271108	F	II	GALNTL2	3'UTR	opensea	3'UTR-opensea
cg23048481	0.808259	0.154888	-0.653371	1.25768e-11	2.8437e-09	1	39044196	R	I		IGR	island	IGR-island	chr1:39044059-39044561
cg05822100	0.568709	0.0504134	-0.518296	1.25812e-11	2.8437e-09	5	31194410	R	II	CDH6	5'UTR	island	5'UTR-island	chr5:31193952-31194419
cg26350222	0.338246	0.929619	0.591372	1.2587e-11	2.8437e-09	14	55093382	R	II	SAMD4A	Body	opensea	Body-opensea
cg05012825	0.0243907	0.651588	0.627197	1.25936e-11	2.8437e-09	19	45147078	R	I	PVR	TSS200	island	TSS200-island	chr19:45147074-45147721
cg24828322	0.101478	0.955987	0.85451	1.25991e-11	2.8437e-09	10	96830111	F	II	CYP2C8	TSS1500	opensea	TSS1500-opensea
cg13906416	0.0482525	0.666585	0.618332	1.26205e-11	2.84436e-09	19	45147440	F	II	PVR	1stExon	island	1stExon-island	chr19:45147074-45147721
cg11633770	0.298742	0.839473	0.540732	1.26214e-11	2.84436e-09	8	36807801	F	II		IGR	opensea	IGR-opensea
cg08035749	0.0389074	0.734138	0.695231	1.26226e-11	2.84436e-09	2	146517334	F	II		IGR	opensea	IGR-opensea
cg21815807	0.0773844	0.814146	0.736761	1.26659e-11	2.85098e-09	1	20875095	R	II		IGR	shelf	IGR-shelf	chr1:20878894-20880592
cg09989847	0.13162	0.931447	0.799827	1.26674e-11	2.85098e-09	6	86205036	F	II	NT5E	3'UTR	opensea	3'UTR-opensea
cg14192081	0.0128387	0.709115	0.696276	1.26792e-11	2.85098e-09	14	62519784	F	II	SYT16	Body	shelf	Body-shelf	chr14:62523575-62523786
cg03187125	0.267952	0.853657	0.585705	1.26826e-11	2.85098e-09	3	133002820	R	II	TMEM108	Body	opensea	Body-opensea
cg26538349	0.0403529	0.514737	0.474384	1.2693e-11	2.85098e-09	4	169239850	F	II	DDX60	5'UTR	shore	5'UTR-shore	chr4:169239549-169239824
cg15419183	0.177881	0.892881	0.715	1.26931e-11	2.85098e-09	19	35660584	F	I	FXYD5	3'UTR	opensea	3'UTR-opensea
cg17936229	0.358258	0.956038	0.59778	1.27008e-11	2.85116e-09	2	176699634	F	II		IGR	opensea	IGR-opensea
cg02806675	0.204521	0.894242	0.689721	1.2712e-11	2.85214e-09	3	59627287	R	II		IGR	opensea	IGR-opensea
cg01331810	0.0321982	0.663246	0.631048	1.27337e-11	2.85415e-09	7	86414302	F	II	GRM3	Body	shore	Body-shore	chr7:86415620-86416112
cg00055771	0.0267899	0.645432	0.618642	1.27348e-11	2.85415e-09	5	144510462	F	II		IGR	opensea	IGR-opensea
cg07784084	0.0330144	0.504012	0.470998	1.27417e-11	2.85416e-09	3	26751141	F	II	LRRC3B	5'UTR	opensea	5'UTR-opensea
cg21068094	0.0652098	0.511893	0.446683	1.27517e-11	2.85487e-09	18	55862711	R	I	NEDD4L	5'UTR	island	5'UTR-island	chr18:55862653-55862873
cg08104999	0.079101	0.810498	0.731397	1.27629e-11	2.85516e-09	3	118906821	F	II	UPK1B	Body	opensea	Body-opensea
cg10677214	0.0193003	0.612808	0.593507	1.27667e-11	2.85516e-09	4	22746262	R	II	GBA3	Body	opensea	Body-opensea
cg10358197	0.0701093	0.890231	0.820121	1.27845e-11	2.85686e-09	3	180456625	F	II		IGR	opensea	IGR-opensea
cg12651953	0.0694657	0.63726	0.567794	1.27881e-11	2.85686e-09	17	31861187	R	II	ACCN1	Body	opensea	Body-opensea
cg20522598	0.0312649	0.888217	0.856952	1.28031e-11	2.85867e-09	12	11464607	F	II	PRB4	TSS1500	opensea	TSS1500-opensea
cg07456480	0.0578294	0.729268	0.671438	1.28238e-11	2.85901e-09	17	32132717	R	II	ACCN1	Body	opensea	Body-opensea
cg01595666	0.333338	0.842905	0.509567	1.28239e-11	2.85901e-09	8	143052914	R	II		IGR	shore	IGR-shore	chr8:143054784-143055048
cg01946824	0.160301	0.855648	0.695346	1.28253e-11	2.85901e-09	3	118864870	F	I	C3orf30	TSS200	opensea	TSS200-opensea
cg23004038	0.0299183	0.6043	0.574381	1.28591e-11	2.8649e-09	11	5537331	R	II	UBQLNL	1stExon	opensea	1stExon-opensea
cg02470080	0.196913	0.866064	0.669152	1.28655e-11	2.8649e-09	8	118849022	F	II	EXT1	Body	opensea	Body-opensea
cg08141956	0.0911759	0.886972	0.795796	1.28777e-11	2.86609e-09	1	17746840	R	I	RCC2	Body	shore	Body-shore	chr1:17746200-17746547
cg23452289	0.0618331	0.876202	0.814369	1.29068e-11	2.87102e-09	4	21699426	F	II	KCNIP4	5'UTR	opensea	5'UTR-opensea
cg15977904	0.0684139	0.819793	0.751379	1.29361e-11	2.876e-09	22	48888940	F	II	FAM19A5	Body	shore	Body-shore	chr22:48884884-48887043
cg16526755	0.223196	0.926366	0.70317	1.29473e-11	2.87695e-09	6	34569886	R	II	C6orf106	Body	opensea	Body-opensea
cg10887280	0.190457	0.952241	0.761784	1.29816e-11	2.88303e-09	1	91000412	F	II		IGR	opensea	IGR-opensea
cg17236870	0.0376229	0.679507	0.641884	1.29933e-11	2.88367e-09	4	94122883	F	II	GRID2	Body	opensea	Body-opensea
cg27597956	0.95153	0.492004	-0.459526	1.30014e-11	2.88367e-09	11	31839463	F	II	PAX6	5'UTR	island	5'UTR-island	chr11:31839363-31839813
cg05852568	0.902617	0.0955632	-0.807053	1.30085e-11	2.88367e-09	2	95537405	F	I	TEKT4	1stExon	island	1stExon-island	chr2:95537196-95537810
cg11373895	0.0596817	0.777295	0.717613	1.30123e-11	2.88367e-09	2	78545567	F	II		IGR	opensea	IGR-opensea
cg03681057	0.124134	0.892292	0.768158	1.30192e-11	2.88367e-09	5	143172702	F	II		IGR	opensea	IGR-opensea
cg19855573	0.111281	0.799839	0.688558	1.30411e-11	2.88693e-09	1	152297873	F	II	FLG	TSS200	opensea	TSS200-opensea
cg22778421	0.928898	0.0776132	-0.851285	1.30546e-11	2.88693e-09	12	12849229	R	I	GPR19	TSS200	island	TSS200-island	chr12:12849067-12849270
cg14343701	0.0238309	0.513048	0.489217	1.30548e-11	2.88693e-09	17	64672341	R	II	PRKCA	Body	opensea	Body-opensea
cg08340838	0.108482	0.882207	0.773725	1.3102e-11	2.89572e-09	6	29054566	F	II	OR2B3	1stExon	opensea	1stExon-opensea
cg16337185	0.208248	0.886094	0.677846	1.31085e-11	2.89572e-09	2	81694608	R	I		IGR	island	IGR-island	chr2:81694322-81694681
cg27488452	0.0875054	0.86161	0.774105	1.31338e-11	2.89804e-09	12	65913210	F	II		IGR	opensea	IGR-opensea
cg20778022	0.0909728	0.889608	0.798636	1.31389e-11	2.89804e-09	7	119121235	R	II		IGR	opensea	IGR-opensea
cg15971629	0.0720595	0.66135	0.58929	1.31399e-11	2.89804e-09	3	139754783	F	II	CLSTN2	Body	opensea	Body-opensea
cg21385413	0.0341022	0.884656	0.850554	1.31506e-11	2.89887e-09	6	88824517	R	II		IGR	opensea	IGR-opensea
cg20506843	0.0469166	0.861632	0.814715	1.31602e-11	2.89942e-09	11	91950460	R	II		IGR	opensea	IGR-opensea
cg07099000	0.364867	0.84697	0.482102	1.32017e-11	2.90282e-09	17	80841134	R	II	TBCD	Body	opensea	Body-opensea
cg13366738	0.0237907	0.559091	0.535301	1.32043e-11	2.90282e-09	1	152815843	R	II	LCE6A	5'UTR	opensea	5'UTR-opensea
cg09411876	0.0260296	0.898796	0.872767	1.32075e-11	2.90282e-09	11	85236929	F	II	DLG2	Body	opensea	Body-opensea
cg23484785	0.334958	0.969385	0.634428	1.32084e-11	2.90282e-09	4	105343352	F	II		IGR	opensea	IGR-opensea
cg12439423	0.352665	0.863331	0.510665	1.32121e-11	2.90282e-09	8	41522721	R	II	ANK1	Body	opensea	Body-opensea
cg00473639	0.093725	0.613551	0.519826	1.32266e-11	2.90282e-09	11	126861050	F	II	KIRREL3	Body	opensea	Body-opensea
cg20388165	0.0692823	0.774591	0.705309	1.32521e-11	2.90282e-09	15	101748973	F	II	CHSY1	Body	opensea	Body-opensea
cg16126900	0.0557754	0.845491	0.789716	1.32677e-11	2.90282e-09	10	66155644	F	II		IGR	opensea	IGR-opensea
cg16986720	0.299995	0.962965	0.662971	1.32696e-11	2.90282e-09	11	84634735	R	II	DLG2	TSS1500	opensea	TSS1500-opensea
cg15733882	0.0271091	0.634634	0.607525	1.32708e-11	2.90282e-09	18	55862627	R	II	NEDD4L	5'UTR	shore	5'UTR-shore	chr18:55862653-55862873
cg12135457	0.171004	0.887594	0.71659	1.32861e-11	2.90282e-09	10	60458074	R	II	BICC1	Body	opensea	Body-opensea
cg02779729	0.438472	0.930041	0.491569	1.32994e-11	2.90282e-09	X	128631361	R	II	SMARCA1	Body	opensea	Body-opensea
cg09945801	0.396949	0.824111	0.427162	1.33123e-11	2.90282e-09	8	30890139	R	II	PURG	1stExon	opensea	1stExon-opensea
cg03850711	0.0538134	0.687804	0.633991	1.3328e-11	2.90282e-09	1	34330389	F	II	HMGB4	3'UTR	opensea	3'UTR-opensea
cg07048504	0.0315114	0.639671	0.608159	1.33324e-11	2.90282e-09	1	55829278	F	II		IGR	opensea	IGR-opensea
cg05116777	0.064247	0.59459	0.530343	1.33365e-11	2.90282e-09	9	125377176	R	II	OR1Q1	1stExon	opensea	1stExon-opensea
cg12233174	0.0959436	0.722413	0.626469	1.33368e-11	2.90282e-09	12	79864506	F	I		IGR	opensea	IGR-opensea
cg25020459	0.773031	0.0818838	-0.691147	1.33383e-11	2.90282e-09	21	47402144	F	II	COL6A1	Body	shore	Body-shore	chr21:47404108-47404312
cg10302781	0.099984	0.901232	0.801248	1.33492e-11	2.90282e-09	10	83801048	R	II	NRG3	Body	opensea	Body-opensea
cg08309687	0.858281	0.0525568	-0.805724	1.33563e-11	2.90282e-09	21	35320596	F	II		IGR	opensea	IGR-opensea
cg05064297	0.837644	0.0969706	-0.740673	1.33565e-11	2.90282e-09	16	10479966	R	I		IGR	island	IGR-island	chr16:10479686-10480254
cg00145969	0.754634	0.0704192	-0.684214	1.3359e-11	2.90282e-09	1	190068180	F	II	FAM5C	Body	opensea	Body-opensea
cg02256198	0.0943208	0.669597	0.575276	1.33697e-11	2.90282e-09	4	81306753	F	II	C4orf22	Body	shore	Body-shore	chr4:81307471-81307952
cg08635822	0.0214991	0.733273	0.711773	1.3371e-11	2.90282e-09	4	82958259	R	II		IGR	opensea	IGR-opensea
cg11355975	0.0746341	0.63619	0.561556	1.33741e-11	2.90282e-09	2	122864316	R	II		IGR	opensea	IGR-opensea
cg20784207	0.0351023	0.789874	0.754772	1.33848e-11	2.90282e-09	4	86597598	R	II	ARHGAP24	Body	opensea	Body-opensea
cg08719366	0.023986	0.570457	0.546471	1.33888e-11	2.90282e-09	7	30544055	F	II	GGCT	Body	island	Body-island	chr7:30543984-30545005
cg06695115	0.0151433	0.757601	0.742458	1.33913e-11	2.90282e-09	20	43852844	R	II	SEMG2	3'UTR	opensea	3'UTR-opensea
cg15186969	0.308597	0.936353	0.627756	1.34057e-11	2.90282e-09	10	1256369	R	II	ADARB2	Body	shelf	Body-shelf	chr10:1252141-1252505
cg12350407	0.272342	0.826549	0.554207	1.34066e-11	2.90282e-09	6	39508853	F	II	KIF6	Body	opensea	Body-opensea
cg05681996	0.0329737	0.810224	0.777251	1.34078e-11	2.90282e-09	8	140376014	F	II		IGR	opensea	IGR-opensea
cg15697019	0.0926917	0.800126	0.707434	1.3416e-11	2.90282e-09	7	77357984	F	II	RSBN1L	Body	opensea	Body-opensea
cg02633783	0.121196	0.856691	0.735495	1.34169e-11	2.90282e-09	11	131901577	F	II	NTM	Body	opensea	Body-opensea
cg04720794	0.0315221	0.69805	0.666528	1.34241e-11	2.90282e-09	6	118225590	F	II		IGR	shelf	IGR-shelf	chr6:118228042-118229811
cg24395851	0.0411952	0.939083	0.897888	1.34686e-11	2.90282e-09	3	62941754	R	II		IGR	opensea	IGR-opensea
cg24049154	0.0386096	0.617744	0.579135	1.34813e-11	2.90282e-09	7	140912480	F	II		IGR	opensea	IGR-opensea
cg16191307	0.475485	0.920005	0.44452	1.34839e-11	2.90282e-09	12	63754169	R	II		IGR	opensea	IGR-opensea
cg21302133	0.124648	0.745261	0.620613	1.34899e-11	2.90282e-09	4	91156113	F	II	FAM190A	5'UTR	opensea	5'UTR-opensea
cg19286658	0.382128	0.94833	0.566202	1.34982e-11	2.90282e-09	7	18068624	F	II	PRPS1L1	TSS1500	opensea	TSS1500-opensea
cg23164218	0.0269677	0.749242	0.722274	1.35098e-11	2.90282e-09	11	28569134	F	II		IGR	opensea	IGR-opensea
cg12448265	0.0197332	0.627777	0.608044	1.35166e-11	2.90282e-09	2	119197657	F	II		IGR	opensea	IGR-opensea
cg02494930	0.150833	0.874545	0.723712	1.35206e-11	2.90282e-09	16	77887307	F	II	VAT1L	Body	opensea	Body-opensea
cg20872937	0.353184	0.926901	0.573718	1.35222e-11	2.90282e-09	18	74961968	R	I	GALR1	TSS200	island	TSS200-island	chr18:74961556-74963822
cg27511861	0.0384652	0.934807	0.896342	1.35239e-11	2.90282e-09	1	207460860	F	II		IGR	opensea	IGR-opensea
cg00339740	0.0486537	0.664897	0.616243	1.35243e-11	2.90282e-09	2	144664540	F	II		IGR	opensea	IGR-opensea
cg27160952	0.0240796	0.609093	0.585014	1.35288e-11	2.90282e-09	21	44089142	F	II	PDE9A	Body	shore	Body-shore	chr21:44088822-44089029
cg03736685	0.304867	0.967288	0.66242	1.35372e-11	2.90282e-09	16	55546074	R	II	LPCAT2	Body	shelf	Body-shelf	chr16:55542920-55543274
cg09486367	0.0295523	0.516953	0.4874	1.35514e-11	2.90282e-09	17	49826437	R	II	CA10	Body	opensea	Body-opensea
cg00877619	0.0626533	0.593793	0.53114	1.35565e-11	2.90282e-09	3	38772426	F	II	SCN10A	Body	opensea	Body-opensea
cg02154084	0.0182835	0.672953	0.65467	1.35609e-11	2.90282e-09	5	146184364	F	II	PPP2R2B	Body	opensea	Body-opensea
cg20672549	0.0912895	0.610021	0.518732	1.35719e-11	2.90282e-09	12	56432144	F	II	IKZF4	3'UTR	shelf	3'UTR-shelf	chr12:56435573-56436406
cg01116425	0.125273	0.709606	0.584333	1.35788e-11	2.90282e-09	2	107682908	R	II		IGR	opensea	IGR-opensea
cg20541779	0.0483747	0.804383	0.756009	1.35842e-11	2.90282e-09	11	104762787	R	II	CASP12	Body	opensea	Body-opensea
cg07109238	0.0170643	0.673203	0.656138	1.35848e-11	2.90282e-09	6	26020714	R	II	HIST1H4A	TSS1500	island	TSS1500-island	chr6:26020671-26021125
cg02614372	0.0224002	0.81146	0.78906	1.35856e-11	2.90282e-09	7	8486611	F	II	NXPH1	Body	shelf	Body-shelf	chr7:8481974-8482762
cg05257372	0.210776	0.944237	0.733462	1.35974e-11	2.90282e-09	X	141291755	R	I	MAGEC2	Body	opensea	Body-opensea
cg11064935	0.919326	0.372213	-0.547114	1.35985e-11	2.90282e-09	6	34164525	F	II		IGR	island	IGR-island	chr6:34164137-34164526
cg14229404	0.326888	0.852026	0.525138	1.3599e-11	2.90282e-09	9	107894426	R	II		IGR	opensea	IGR-opensea
cg08543966	0.939988	0.0813142	-0.858674	1.35998e-11	2.90282e-09	19	35646150	R	I	FXYD5	5'UTR	shore	5'UTR-shore	chr19:35645597-35646047
cg08351163	0.024311	0.776575	0.752264	1.36004e-11	2.90282e-09	12	45441969	R	II	DBX2	Body	shelf	Body-shelf	chr12:45444202-45445386
cg01112236	0.0235704	0.732396	0.708825	1.3602e-11	2.90282e-09	4	120493308	R	II	PDE5A	Body	opensea	Body-opensea
cg02581587	0.45274	0.92809	0.47535	1.36228e-11	2.90316e-09	1	233765350	F	II	KCNK1	Body	opensea	Body-opensea
cg26460092	0.605131	0.0333491	-0.571782	1.36308e-11	2.90316e-09	15	83776420	R	I	TM6SF1	5'UTR	island	5'UTR-island	chr15:83775861-83776922
cg25529587	0.0134536	0.636943	0.62349	1.36501e-11	2.90316e-09	11	131982540	F	II	NTM	Body	opensea	Body-opensea
cg04088969	0.590627	0.0427255	-0.547901	1.36516e-11	2.90316e-09	10	11060048	F	II	CUGBP2	5'UTR	island	5'UTR-island	chr10:11059442-11060524
cg00754604	0.0307619	0.743142	0.71238	1.36563e-11	2.90316e-09	2	161230046	R	II	RBMS1	Body	opensea	Body-opensea
cg09915421	0.342227	0.945138	0.602911	1.366e-11	2.90316e-09	17	70539405	F	II		IGR	shelf	IGR-shelf	chr17:70536483-70536687
cg10882756	0.0448426	0.863499	0.818656	1.36647e-11	2.90316e-09	5	167282267	F	II	ODZ2	Body	shelf	Body-shelf	chr5:167285539-167285867
cg04992875	0.957029	0.147433	-0.809595	1.36656e-11	2.90316e-09	17	55335036	R	I	MSI2	Body	shore	Body-shore	chr17:55333068-55334245
cg01442334	0.919461	0.0647219	-0.85474	1.36665e-11	2.90316e-09	4	110481823	R	II	CCDC109B	Body	island	Body-island	chr4:110480827-110482060
cg08188271	0.0719183	0.794733	0.722814	1.36823e-11	2.90505e-09	6	26383004	F	II	BTN2A2	TSS1500	opensea	TSS1500-opensea
cg09533403	0.19735	0.895401	0.698051	1.36916e-11	2.90554e-09	10	29830677	F	II	SVIL	Body	opensea	Body-opensea
cg24637231	0.145697	0.856955	0.711257	1.36991e-11	2.90563e-09	8	139508113	R	II	FAM135B	5'UTR	shore	5'UTR-shore	chr8:139508795-139509774
cg20294328	0.41514	0.954505	0.539365	1.37099e-11	2.90643e-09	7	46584618	R	II		IGR	opensea	IGR-opensea
cg12042952	0.0204309	0.78367	0.763239	1.37293e-11	2.90867e-09	2	100723240	F	II	AFF3	TSS1500	shelf	TSS1500-shelf	chr2:100720385-100720741
cg09462445	0.933396	0.298266	-0.635131	1.37439e-11	2.90867e-09	2	217559131	F	I	IGFBP5	Body	island	Body-island	chr2:217559039-217559484
cg26215415	0.0487105	0.906948	0.858238	1.37564e-11	2.90867e-09	14	63246581	F	II	KCNH5	Body	opensea	Body-opensea
cg23289779	0.170315	0.795084	0.624769	1.37597e-11	2.90867e-09	8	26720681	F	II	ADRA1A	Body	shore	Body-shore	chr8:26721642-26724566
cg01328444	0.276226	0.956352	0.680126	1.37681e-11	2.90867e-09	6	155967739	R	II		IGR	opensea	IGR-opensea
cg06011964	0.139495	0.84497	0.705476	1.37744e-11	2.90867e-09	4	62379822	F	II	LPHN3	Body	shelf	Body-shelf	chr4:62383013-62383248
cg03517913	0.0581804	0.615755	0.557575	1.37752e-11	2.90867e-09	3	110027072	F	II		IGR	opensea	IGR-opensea
cg18938313	0.213698	0.74601	0.532312	1.37764e-11	2.90867e-09	1	214926740	R	II		IGR	opensea	IGR-opensea
cg23442672	0.336265	0.92632	0.590055	1.38004e-11	2.91223e-09	12	114877179	R	II		IGR	shore	IGR-shore	chr12:114878143-114879155
cg22083560	0.0292748	0.60025	0.570975	1.38347e-11	2.91223e-09	1	214002456	R	II		IGR	opensea	IGR-opensea
cg16422884	0.0202464	0.714948	0.694702	1.38347e-11	2.91223e-09	5	152352468	F	II		IGR	opensea	IGR-opensea
cg07636653	0.0254108	0.931502	0.906092	1.38353e-11	2.91223e-09	11	91834809	R	II		IGR	opensea	IGR-opensea
cg03537491	0.0727544	0.905122	0.832367	1.38635e-11	2.91223e-09	8	107286464	R	II	OXR1	5'UTR	shelf	5'UTR-shelf	chr8:107282031-107283876
cg12150538	0.36796	0.879096	0.511137	1.3865e-11	2.91223e-09	12	92886824	F	II		IGR	opensea	IGR-opensea
cg24790356	0.444745	0.945849	0.501103	1.38658e-11	2.91223e-09	6	97914069	F	II		IGR	opensea	IGR-opensea
cg02312438	0.0328893	0.667786	0.634897	1.387e-11	2.91223e-09	2	168148419	R	II		IGR	shore	IGR-shore	chr2:168149033-168150797
cg25201255	0.135709	0.913776	0.778067	1.38723e-11	2.91223e-09	12	5576120	R	II	NTF3	Body	opensea	Body-opensea
cg07981495	0.151534	0.756649	0.605115	1.38767e-11	2.91223e-09	6	87804765	F	II	CGA	1stExon	opensea	1stExon-opensea
cg10771489	0.634841	0.0699423	-0.564899	1.38787e-11	2.91223e-09	14	95236834	F	I	GSC	TSS1500	shore	TSS1500-shore	chr14:95237622-95238211
cg04463607	0.144631	0.810302	0.665671	1.38806e-11	2.91223e-09	11	114549162	F	II	FAM55B	TSS200	opensea	TSS200-opensea
cg18629527	0.841534	0.102299	-0.739235	1.38869e-11	2.91223e-09	14	100771445	R	II	SLC25A29	Body	shore	Body-shore	chr14:100771820-100773673
cg13680362	0.0795189	0.755203	0.675684	1.38915e-11	2.91223e-09	6	29426320	R	II	OR2H1	1stExon	opensea	1stExon-opensea
cg17695791	0.108273	0.931217	0.822945	1.3914e-11	2.91549e-09	11	91913958	F	II		IGR	opensea	IGR-opensea
cg09150064	0.0563018	0.852538	0.796237	1.39403e-11	2.91668e-09	11	22364185	R	II	SLC17A6	Body	shore	Body-shore	chr11:22362862-22363377
cg01397968	0.146088	0.906413	0.760325	1.39407e-11	2.91668e-09	3	111831279	F	II	C3orf52	Body	opensea	Body-opensea
cg08441248	0.375513	0.923734	0.548221	1.39538e-11	2.91668e-09	7	48495215	F	II	ABCA13	Body	shore	Body-shore	chr7:48494361-48494753
cg27062795	0.0155027	0.484611	0.469109	1.39552e-11	2.91668e-09	19	56879613	R	I	ZNF542	TSS200	island	TSS200-island	chr19:56879417-56879995
cg20390015	0.0280198	0.514632	0.486612	1.3962e-11	2.91668e-09	4	68156847	F	II		IGR	opensea	IGR-opensea
cg18130905	0.0499813	0.61197	0.561989	1.39705e-11	2.91668e-09	18	30517666	R	I	C18orf34	3'UTR	opensea	3'UTR-opensea
cg18652319	0.479312	0.978479	0.499167	1.39709e-11	2.91668e-09	4	154625489	R	II	TLR2	Body	opensea	Body-opensea
cg01030886	0.034112	0.889513	0.855401	1.39759e-11	2.91668e-09	12	65766936	R	II	MSRB3	Body	opensea	Body-opensea
cg26129669	0.243492	0.933982	0.69049	1.40111e-11	2.92255e-09	6	29593913	R	II	GABBR1	Body	shore	Body-shore	chr6:29595298-29595795
cg06740209	0.0190436	0.497542	0.478499	1.40312e-11	2.92528e-09	2	210065542	R	II		IGR	opensea	IGR-opensea
cg15618210	0.0923025	0.788365	0.696063	1.40406e-11	2.92577e-09	11	132816803	R	II	OPCML	Body	shelf	Body-shelf	chr11:132812662-132813075
cg27661104	0.921528	0.358873	-0.562655	1.40548e-11	2.92726e-09	2	232645033	F	II	PDE6D	Body	shore	Body-shore	chr2:232645313-232646505
cg13462583	0.0708375	0.58395	0.513113	1.40807e-11	2.93119e-09	11	5355684	R	II		IGR	opensea	IGR-opensea
cg20397237	0.0912294	0.97243	0.881201	1.41027e-11	2.93306e-09	11	92141988	F	II	FAT3	Body	opensea	Body-opensea
cg12710648	0.379164	0.832552	0.453387	1.41038e-11	2.93306e-09	1	7308091	R	II	CAMTA1	Body	opensea	Body-opensea
cg05405389	0.0350403	0.618804	0.583764	1.41181e-11	2.93435e-09	11	84386472	R	II	DLG2	Body	opensea	Body-opensea
cg19670870	0.238536	0.762409	0.523873	1.41264e-11	2.93435e-09	6	49518358	F	I	C6orf141	5'UTR	island	5'UTR-island	chr6:49518315-49519186
[truncated: 75,602 more rows]
