# Supplementary material for: Distinct DNA methylation patterns associated with treatment resistance in metastatic castration resistant prostate cancer
Source: Sci Rep. 2021 Mar 23;11:6630. doi: 10.1038/s41598-021-85812-3 (PMC7988053; doi:10.1038/s41598-021-85812-3)
Supplement: Supplementary file 8 — Supplementary Information 8. [file 41598_2021_85812_MOESM8_ESM.xlsx]

## Sheet: S7_42F_vs_16D
PROBEID	X16D_AVG	X42F_AVG	logFC	P.Value	adj.P.Val	CHR	MAPINFO	Strand	Type	gene	feature	cgi	feat.cgi	UCSC_CpG_Islands_Name
cg00906130	0.966028	0.0155614	-0.950466	1.62005e-13	6.01536e-09	4	175443797	F	I	HPGD	TSS200	island	TSS200-island	chr4:175443406-175443837
cg19625524	0.94642	0.0267827	-0.919637	2.48866e-13	6.01536e-09	4	1803148	F	I	FGFR3	Body	island	Body-island	chr4:1803076-1805672
cg06557985	0.0203159	0.963821	0.943505	2.57872e-13	6.01536e-09	17	50233082	R	II	CA10	Body	shelf	Body-shelf	chr17:50235175-50236466
cg02214470	0.0206477	0.972489	0.951842	2.7667e-13	6.01536e-09	11	85071093	F	II	DLG2	Body	opensea	Body-opensea
cg07277061	0.0294579	0.940221	0.910763	2.82777e-13	6.01536e-09	7	31373496	F	II		IGR	shelf	IGR-shelf	chr7:31375845-31376542
cg17276118	0.0314144	0.955328	0.923914	3.10232e-13	6.01536e-09	11	92083801	F	II	FAT3	TSS1500	opensea	TSS1500-opensea
cg06609843	0.0173168	0.905667	0.88835	3.39877e-13	6.01536e-09	3	168236948	R	II	C3orf50	Body	opensea	Body-opensea
cg03445896	0.0509797	0.939629	0.88865	3.51021e-13	6.01536e-09	X	78010565	R	II	LPAR4	Body	opensea	Body-opensea
cg00949801	0.953472	0.0401095	-0.913362	4.03727e-13	6.01536e-09	1	240776211	R	II	GREM2	TSS1500	opensea	TSS1500-opensea
cg06116757	0.0339152	0.952212	0.918297	4.1361e-13	6.01536e-09	1	177131972	R	II	ASTN1	Body	shore	Body-shore	chr1:177133392-177133846
cg27608911	0.059022	0.94009	0.881068	4.332e-13	6.01536e-09	3	115341429	R	II	GAP43	TSS1500	opensea	TSS1500-opensea
cg11612786	0.967283	0.025729	-0.941554	4.40486e-13	6.01536e-09	2	237078362	R	II		IGR	island	IGR-island	chr2:237071794-237078762
cg00525145	0.941715	0.0299622	-0.911753	5.43753e-13	6.01536e-09	4	1803443	R	I	FGFR3	Body	island	Body-island	chr4:1803076-1805672
cg23091984	0.851389	0.0236148	-0.827774	5.54678e-13	6.01536e-09	19	31839664	R	I	TSHZ3	Body	island	Body-island	chr19:31839635-31843049
cg11085294	0.0362596	0.932525	0.896265	5.56525e-13	6.01536e-09	1	177057631	R	II	ASTN1	Body	opensea	Body-opensea
cg23400512	0.965131	0.0272638	-0.937867	5.70335e-13	6.01536e-09	14	85996315	F	I	FLRT2	TSS200	shore	TSS200-shore	chr14:85996494-85996958
cg24035229	0.956715	0.0436111	-0.913104	5.79757e-13	6.01536e-09	X	129115416	R	I	BCORL1	TSS1500	island	TSS1500-island	chrX:129113845-129118029
cg21237837	0.0237932	0.939933	0.916139	5.86654e-13	6.01536e-09	14	54113453	F	II		IGR	opensea	IGR-opensea
cg09906066	0.026219	0.975477	0.949258	6.1432e-13	6.01536e-09	12	40959011	F	II		IGR	opensea	IGR-opensea
cg14491149	0.0658542	0.9752	0.909346	6.14661e-13	6.01536e-09	11	103683233	R	II		IGR	opensea	IGR-opensea
cg05604112	0.889298	0.0517055	-0.837592	6.21828e-13	6.01536e-09	2	38893237	R	II	GALM	5'UTR	opensea	5'UTR-opensea
cg06560282	0.0326994	0.963909	0.93121	6.33321e-13	6.01536e-09	11	103830847	R	II	PDGFD	Body	opensea	Body-opensea
cg14874351	0.912018	0.0313744	-0.880644	6.3411e-13	6.01536e-09	12	81331845	R	II	LIN7A	TSS200	shore	TSS200-shore	chr12:81330608-81331514
cg01948589	0.950033	0.0269203	-0.923112	7.05678e-13	6.01536e-09	X	20285432	R	II	RPS6KA3	TSS1500	island	TSS1500-island	chrX:20284127-20286811
cg00764796	0.0498141	0.900896	0.851082	7.09125e-13	6.01536e-09	16	433504	R	I	LOC100134368	Body	shore	Body-shore	chr16:431189-432810
cg17572800	0.0178589	0.845074	0.827215	7.10953e-13	6.01536e-09	X	78400174	F	II		IGR	opensea	IGR-opensea
cg02137691	0.918728	0.099789	-0.818939	7.35249e-13	6.01536e-09	4	1805671	F	II	FGFR3	Body	island	Body-island	chr4:1803076-1805672
cg17232217	0.0204986	0.905994	0.885495	7.61164e-13	6.01536e-09	4	1203104	R	II	LOC100130872	TSS1500	island	TSS1500-island	chr4:1202956-1203200
cg13643465	0.931104	0.0576851	-0.873419	7.61255e-13	6.01536e-09	9	130375613	F	I	STXBP1	Body	shore	Body-shore	chr9:130374108-130374885
cg13913933	0.0813936	0.958429	0.877036	7.97007e-13	6.01536e-09	2	59202222	F	II		IGR	opensea	IGR-opensea
cg10559416	0.100609	0.963326	0.862716	8.47419e-13	6.01536e-09	2	158300485	F	II	CYTIP	1stExon	opensea	1stExon-opensea
cg02615131	0.961369	0.0163287	-0.945041	8.57656e-13	6.01536e-09	X	152066735	F	I		IGR	island	IGR-island	chrX:152066196-152066811
cg03055440	0.0791329	0.940938	0.861805	8.80947e-13	6.01536e-09	11	59950405	F	II	MS4A6A	5'UTR	opensea	5'UTR-opensea
cg07152755	0.915421	0.0873967	-0.828024	8.95276e-13	6.01536e-09	2	105474472	F	II		IGR	shore	IGR-shore	chr2:105468851-105473488
cg11077657	0.0295017	0.949573	0.920072	9.01587e-13	6.01536e-09	3	115438561	R	II	GAP43	Body	opensea	Body-opensea
cg17970598	0.0326171	0.93159	0.898973	9.05938e-13	6.01536e-09	11	49453027	R	II		IGR	shelf	IGR-shelf	chr11:49455935-49456211
cg14212266	0.949335	0.207812	-0.741523	9.27465e-13	6.01536e-09	15	68346341	R	I	PIAS1	TSS1500	island	TSS1500-island	chr15:68346303-68347408
cg15171488	0.0295702	0.911771	0.882201	9.45459e-13	6.01536e-09	3	160611917	F	II	PPM1L	Body	opensea	Body-opensea
cg21604972	0.0265441	0.947895	0.92135	9.64878e-13	6.01536e-09	3	115118067	F	II		IGR	opensea	IGR-opensea
cg19670474	0.0571028	0.948902	0.891799	9.6715e-13	6.01536e-09	4	94315842	F	II	GRID2	Body	opensea	Body-opensea
cg03570920	0.893752	0.0702375	-0.823514	9.85423e-13	6.01536e-09	12	72332964	R	II	TPH2	Body	opensea	Body-opensea
cg20289412	0.0429293	0.900079	0.857149	1.01288e-12	6.01536e-09	14	62531354	F	II	SYT16	Body	opensea	Body-opensea
cg25369980	0.964838	0.0630292	-0.901809	1.01663e-12	6.01536e-09	5	73937328	F	I	ENC1	TSS200	island	TSS200-island	chr5:73935725-73937551
cg25977938	0.0233291	0.810121	0.786792	1.02034e-12	6.01536e-09	1	99432192	F	II	LPPR5	Body	opensea	Body-opensea
cg21500126	0.047415	0.859634	0.812218	1.02123e-12	6.01536e-09	8	119372894	F	II	SAMD12	Body	opensea	Body-opensea
cg00318320	0.95676	0.036746	-0.920014	1.02662e-12	6.01536e-09	2	242498098	R	I	BOK	TSS200	island	TSS200-island	chr2:242498013-242499274
cg21761639	0.0182615	0.808592	0.79033	1.02757e-12	6.01536e-09	7	31533786	F	II		IGR	opensea	IGR-opensea
cg07372795	0.965344	0.0805658	-0.884778	1.03149e-12	6.01536e-09	4	175443569	F	I	HPGD	1stExon	island	1stExon-island	chr4:175443406-175443837
cg11409101	0.855466	0.0246134	-0.830852	1.0475e-12	6.01536e-09	8	37554832	F	II	ZNF703	Body	island	Body-island	chr8:37551944-37555922
cg18183671	0.0231541	0.79414	0.770986	1.06479e-12	6.01536e-09	3	35720994	F	II	ARPP-21	5'UTR	opensea	5'UTR-opensea
cg17206968	0.0490743	0.9257	0.876626	1.06663e-12	6.01536e-09	5	44762293	F	II		IGR	opensea	IGR-opensea
cg14352477	0.942188	0.0359561	-0.906232	1.07427e-12	6.01536e-09	17	42908137	R	II	GJC1	1stExon	shore	1stExon-shore	chr17:42906810-42908061
cg20094111	0.0843595	0.958227	0.873868	1.13336e-12	6.01536e-09	3	116496701	F	II		IGR	opensea	IGR-opensea
cg01771213	0.0952532	0.884632	0.789378	1.13743e-12	6.01536e-09	1	57735838	F	II	DAB1	Body	opensea	Body-opensea
cg21817673	0.960786	0.124802	-0.835984	1.14523e-12	6.01536e-09	5	141736862	F	I		IGR	island	IGR-island	chr5:141736249-141736980
cg09220563	0.060439	0.958307	0.897868	1.15551e-12	6.01536e-09	14	54261853	R	II		IGR	opensea	IGR-opensea
cg12478266	0.214748	0.974849	0.760101	1.16415e-12	6.01536e-09	1	177675656	R	II		IGR	opensea	IGR-opensea
cg01638225	0.0735818	0.972262	0.89868	1.17732e-12	6.01536e-09	4	1202930	F	I	LOC100130872	TSS200	shore	TSS200-shore	chr4:1202956-1203200
cg23839002	0.0353754	0.940396	0.905021	1.19636e-12	6.01536e-09	12	44775162	F	II	TMEM117	Body	opensea	Body-opensea
cg26989103	0.0258441	0.814075	0.788231	1.20312e-12	6.01536e-09	8	110099582	F	II	TRHR	TSS200	opensea	TSS200-opensea
cg02494549	0.133715	0.944075	0.81036	1.21077e-12	6.01536e-09	2	161798364	F	II		IGR	opensea	IGR-opensea
cg18953078	0.0250012	0.726286	0.701284	1.22834e-12	6.01536e-09	4	21974932	F	II		IGR	opensea	IGR-opensea
cg05559881	0.974683	0.130675	-0.844008	1.24207e-12	6.01536e-09	X	136651644	R	II	ZIC3	Body	island	Body-island	chrX:136651178-136651656
cg19720780	0.0215695	0.90921	0.88764	1.2709e-12	6.01536e-09	17	51900887	F	I	KIF2B	1stExon	opensea	1stExon-opensea
cg02812036	0.948594	0.0282442	-0.92035	1.27226e-12	6.01536e-09	17	7198515	R	II	YBX2	TSS1500	shore	TSS1500-shore	chr17:7199710-7200009
cg05647859	0.953524	0.0656309	-0.887893	1.29032e-12	6.01536e-09	12	81331718	R	I	LIN7A	TSS200	shore	TSS200-shore	chr12:81330608-81331514
cg19248367	0.92689	0.0664335	-0.860456	1.30006e-12	6.01536e-09	11	67141079	F	I	LOC100130987	Body	island	Body-island	chr11:67139887-67141146
cg13110283	0.87993	0.0157947	-0.864136	1.35334e-12	6.01536e-09	1	233751191	F	II	KCNK1	Body	shore	Body-shore	chr1:233749373-233750314
cg09430518	0.0231571	0.950631	0.927474	1.35689e-12	6.01536e-09	8	118662568	R	II		IGR	opensea	IGR-opensea
cg22588275	0.0172163	0.789393	0.772176	1.36703e-12	6.01536e-09	3	167990777	F	II	C3orf50	Body	opensea	Body-opensea
cg00053361	0.13074	0.943262	0.812522	1.37203e-12	6.01536e-09	8	127250180	F	II		IGR	opensea	IGR-opensea
cg27173148	0.0351169	0.957866	0.922749	1.37334e-12	6.01536e-09	4	1203001	F	I	LOC100130872	TSS1500	island	TSS1500-island	chr4:1202956-1203200
cg10078074	0.932508	0.122188	-0.810321	1.37713e-12	6.01536e-09	5	141736877	F	II		IGR	island	IGR-island	chr5:141736249-141736980
cg08876441	0.945141	0.059044	-0.886097	1.3861e-12	6.01536e-09	1	190447421	R	I	FAM5C	TSS1500	opensea	TSS1500-opensea
cg05087623	0.0803109	0.85968	0.779369	1.3877e-12	6.01536e-09	6	29527870	R	II	UBD	TSS200	opensea	TSS200-opensea
cg05827468	0.959787	0.0619881	-0.897799	1.39022e-12	6.01536e-09	13	90015633	R	I		IGR	island	IGR-island	chr13:90015412-90015775
cg16796150	0.961615	0.0227681	-0.938847	1.39467e-12	6.01536e-09	X	20285575	R	I	RPS6KA3	TSS1500	island	TSS1500-island	chrX:20284127-20286811
cg24871437	0.883948	0.0779891	-0.805959	1.39726e-12	6.01536e-09	10	7290492	F	II	SFMBT2	Body	opensea	Body-opensea
cg01546378	0.911456	0.0391585	-0.872297	1.40641e-12	6.01536e-09	2	38892901	R	II	GALM	TSS200	opensea	TSS200-opensea
cg26893600	0.0500266	0.777479	0.727452	1.40666e-12	6.01536e-09	11	104758766	R	II	CASP12	Body	opensea	Body-opensea
cg12525675	0.89458	0.0479816	-0.846598	1.4155e-12	6.01536e-09	13	62274647	F	II		IGR	opensea	IGR-opensea
cg10194160	0.789892	0.0535135	-0.736379	1.43457e-12	6.01536e-09	6	30071387	F	I	TRIM31	Body	island	Body-island	chr6:30071225-30071428
cg16120501	0.975108	0.173209	-0.801899	1.44125e-12	6.01536e-09	6	129513939	F	I	LAMA2	Body	opensea	Body-opensea
cg24977055	0.950545	0.0168675	-0.933677	1.45533e-12	6.01536e-09	7	50850870	F	II	GRB10	5'UTR	island	5'UTR-island	chr7:50849752-50850871
cg21658839	0.0590286	0.959366	0.900338	1.45734e-12	6.01536e-09	3	168269695	F	II	MIR551B	Body	opensea	Body-opensea
cg07576409	0.942342	0.0230609	-0.919281	1.47378e-12	6.01536e-09	8	37554905	F	I	ZNF703	Body	island	Body-island	chr8:37551944-37555922
cg00071984	0.111561	0.965113	0.853552	1.47854e-12	6.01536e-09	3	60617504	R	I	FHIT	5'UTR	opensea	5'UTR-opensea
cg22161706	0.0476662	0.925281	0.877614	1.50534e-12	6.01536e-09	7	33457940	F	II	BBS9	Body	opensea	Body-opensea
cg21606664	0.158636	0.943944	0.785307	1.51161e-12	6.01536e-09	1	57790248	F	II	DAB1	5'UTR	opensea	5'UTR-opensea
cg00071950	0.745279	0.0328949	-0.712384	1.51356e-12	6.01536e-09	4	10020882	R	II	SLC2A9	Body	island	Body-island	chr4:10020481-10021026
cg01719904	0.085884	0.937971	0.852087	1.5469e-12	6.01536e-09	3	26410290	R	II		IGR	opensea	IGR-opensea
cg10812526	0.0382	0.745869	0.707669	1.55233e-12	6.01536e-09	12	101192122	F	II	ANO4	5'UTR	opensea	5'UTR-opensea
cg17191006	0.0396128	0.828075	0.788462	1.57375e-12	6.01536e-09	12	45042313	F	II	NELL2	Body	opensea	Body-opensea
cg10151799	0.0484629	0.942829	0.894367	1.58247e-12	6.01536e-09	6	82271548	F	II		IGR	opensea	IGR-opensea
cg01889284	0.0626008	0.960987	0.898386	1.58474e-12	6.01536e-09	5	81890512	F	II		IGR	opensea	IGR-opensea
cg06885823	0.0529554	0.935226	0.882271	1.59912e-12	6.01536e-09	5	82675005	R	II		IGR	opensea	IGR-opensea
cg19347790	0.964339	0.0910245	-0.873314	1.60347e-12	6.01536e-09	12	81332050	F	II	LIN7A	TSS1500	shore	TSS1500-shore	chr12:81330608-81331514
cg11076814	0.0867436	0.927439	0.840695	1.62097e-12	6.01536e-09	4	11225303	R	II		IGR	opensea	IGR-opensea
cg04420335	0.0376711	0.958833	0.921162	1.64457e-12	6.01536e-09	11	103800408	F	II	PDGFD	Body	opensea	Body-opensea
cg03462055	0.705069	0.0298128	-0.675256	1.66384e-12	6.01536e-09	6	3227556	F	II	TUBB2B	Body	island	Body-island	chr6:3227025-3229688
cg09457469	0.968139	0.0362899	-0.931849	1.66963e-12	6.01536e-09	17	7197507	F	I	YBX2	Body	island	Body-island	chr17:7197431-7198417
cg01567173	0.822666	0.0478178	-0.774848	1.67691e-12	6.01536e-09	1	240118350	R	I		IGR	opensea	IGR-opensea
cg11274314	0.97191	0.0650328	-0.906878	1.68437e-12	6.01536e-09	2	242480504	F	I		IGR	island	IGR-island	chr2:242480444-242481818
cg02831260	0.928497	0.0651379	-0.863359	1.68672e-12	6.01536e-09	2	4720598	R	I		IGR	opensea	IGR-opensea
cg17192315	0.0312495	0.739173	0.707924	1.69178e-12	6.01536e-09	18	61375622	F	II	SERPINB11	5'UTR	opensea	5'UTR-opensea
cg08873628	0.958955	0.085173	-0.873782	1.71158e-12	6.01536e-09	1	175162347	F	II	KIAA0040	TSS200	island	TSS200-island	chr1:175161900-175162364
cg05998930	0.959309	0.144801	-0.814508	1.7138e-12	6.01536e-09	7	50849285	F	II	GRB10	5'UTR	shore	5'UTR-shore	chr7:50849752-50850871
cg05275752	0.95778	0.0581039	-0.899676	1.71762e-12	6.01536e-09	2	38892887	R	II	GALM	TSS200	opensea	TSS200-opensea
cg26557744	0.0124318	0.700422	0.687991	1.73443e-12	6.01536e-09	3	116515339	F	II		IGR	opensea	IGR-opensea
cg16179048	0.150884	0.90151	0.750626	1.76698e-12	6.01536e-09	2	107536149	F	II		IGR	opensea	IGR-opensea
cg05967710	0.0195553	0.740481	0.720926	1.76715e-12	6.01536e-09	12	99284678	R	II	ANKS1B	Body	shelf	Body-shelf	chr12:99288222-99289374
cg23440882	0.89378	0.0567024	-0.837077	1.79043e-12	6.01536e-09	1	875880	R	I	SAMD11	Body	island	Body-island	chr1:875730-878363
cg22946974	0.114851	0.929417	0.814566	1.79397e-12	6.01536e-09	1	153085969	F	II	SPRR2F	5'UTR	opensea	5'UTR-opensea
cg22869818	0.788918	0.0184527	-0.770465	1.81581e-12	6.01536e-09	4	182714319	F	II		IGR	opensea	IGR-opensea
cg02394698	0.0335465	0.959943	0.926396	1.84423e-12	6.01536e-09	4	86594376	R	II	ARHGAP24	Body	opensea	Body-opensea
cg11582018	0.175705	0.912633	0.736928	1.84641e-12	6.01536e-09	1	87598069	R	I	LOC339524	Body	island	Body-island	chr1:87597543-87598515
cg16646662	0.798814	0.0515621	-0.747252	1.84741e-12	6.01536e-09	10	1778529	F	II	ADARB2	Body	shore	Body-shore	chr10:1778784-1780018
cg25188032	0.938101	0.126838	-0.811263	1.86219e-12	6.01536e-09	13	84455028	R	II	SLITRK1	1stExon	shore	1stExon-shore	chr13:84453664-84453897
cg05876625	0.0525596	0.904333	0.851774	1.86444e-12	6.01536e-09	2	108723177	R	II		IGR	opensea	IGR-opensea
cg21806750	0.0398071	0.879633	0.839826	1.86911e-12	6.01536e-09	1	86673476	F	II		IGR	opensea	IGR-opensea
cg10480506	0.0547703	0.810966	0.756195	1.88854e-12	6.01536e-09	2	60280451	F	II		IGR	opensea	IGR-opensea
cg21837443	0.972393	0.029876	-0.942517	1.90657e-12	6.01536e-09	4	110481957	R	II	CCDC109B	Body	island	Body-island	chr4:110480827-110482060
cg14992768	0.0233623	0.827441	0.804079	1.91004e-12	6.01536e-09	2	209981979	F	II		IGR	opensea	IGR-opensea
cg23730436	0.69069	0.0378592	-0.652831	1.91089e-12	6.01536e-09	17	46688845	R	I	HOXB7	TSS1500	shore	TSS1500-shore	chr17:46690390-46691055
cg25391681	0.0223772	0.921933	0.899556	1.91185e-12	6.01536e-09	5	128930873	R	II	ADAMTS19	Body	opensea	Body-opensea
cg12042952	0.0204309	0.754185	0.733754	1.91523e-12	6.01536e-09	2	100723240	F	II	AFF3	TSS1500	shelf	TSS1500-shelf	chr2:100720385-100720741
cg06116009	0.967098	0.0612309	-0.905867	1.93471e-12	6.01536e-09	13	91827542	F	II		IGR	island	IGR-island	chr13:91827249-91827719
cg18423626	0.048591	0.916059	0.867468	1.94943e-12	6.01536e-09	13	47994694	R	II		IGR	opensea	IGR-opensea
cg07101732	0.0874527	0.958222	0.87077	1.96239e-12	6.01536e-09	17	49822589	F	II	CA10	Body	opensea	Body-opensea
cg23713176	0.931166	0.176197	-0.754969	2.0095e-12	6.01536e-09	4	134074369	F	II	PCDH10	Body	shore	Body-shore	chr4:134071662-134073628
cg14159026	0.803271	0.0625931	-0.740678	2.02501e-12	6.01536e-09	6	105584551	R	I	BVES	TSS1500	island	TSS1500-island	chr6:105584148-105585621
cg19309580	0.906748	0.0395371	-0.867211	2.02976e-12	6.01536e-09	1	9747263	R	I	PIK3CD	5'UTR	shelf	5'UTR-shelf	chr1:9749295-9750228
cg04239786	0.0531283	0.954266	0.901138	2.05209e-12	6.01536e-09	5	44316088	R	II	FGF10	Body	opensea	Body-opensea
cg18004320	0.163583	0.945846	0.782263	2.06298e-12	6.01536e-09	3	111194931	F	II		IGR	opensea	IGR-opensea
cg18107094	0.0220205	0.864852	0.842831	2.08525e-12	6.01536e-09	8	110020924	F	II		IGR	opensea	IGR-opensea
cg19763428	0.0179307	0.918304	0.900373	2.10015e-12	6.01536e-09	7	32109831	R	II	PDE1C	Body	shore	Body-shore	chr7:32110063-32110910
cg03346806	0.0370797	0.798523	0.761443	2.10674e-12	6.01536e-09	8	119157879	F	II		IGR	opensea	IGR-opensea
cg25623934	0.955517	0.0225306	-0.932987	2.13439e-12	6.01536e-09	2	12858483	R	II	TRIB2	1stExon	island	1stExon-island	chr2:12856625-12859019
cg00817885	0.0214804	0.826327	0.804846	2.13747e-12	6.01536e-09	X	105281285	F	II	SERPINA7	TSS1500	opensea	TSS1500-opensea
cg04009784	0.783715	0.0265726	-0.757142	2.17708e-12	6.01536e-09	8	2096275	R	II		IGR	opensea	IGR-opensea
cg12848345	0.736453	0.0431918	-0.693261	2.19668e-12	6.01536e-09	11	115373119	R	II	CADM1	Body	shore	Body-shore	chr11:115373574-115375881
cg21661031	0.0393581	0.746584	0.707226	2.21894e-12	6.01536e-09	3	159304352	F	II	SCHIP1	Body	opensea	Body-opensea
cg07281377	0.934242	0.0612138	-0.873028	2.22392e-12	6.01536e-09	16	1113891	F	I		IGR	shore	IGR-shore	chr16:1115827-1116468
cg11888738	0.105767	0.913464	0.807697	2.22579e-12	6.01536e-09	4	1202911	F	II	LOC100130872	TSS200	shore	TSS200-shore	chr4:1202956-1203200
cg00355389	0.878084	0.0539919	-0.824092	2.22855e-12	6.01536e-09	3	139653431	R	II	CLSTN2	TSS1500	island	TSS1500-island	chr3:139653430-139655115
cg24313932	0.0526385	0.921293	0.868654	2.30935e-12	6.01536e-09	15	35591670	R	I		IGR	opensea	IGR-opensea
cg11159295	0.938172	0.191223	-0.746949	2.31052e-12	6.01536e-09	3	52280139	F	II	PPM1M	TSS200	island	TSS200-island	chr3:52279601-52280140
cg19759671	0.902508	0.040767	-0.861741	2.31707e-12	6.01536e-09	4	183063459	F	I	MGC45800	Body	island	Body-island	chr4:183063396-183066370
cg19777644	0.129742	0.948343	0.818601	2.31789e-12	6.01536e-09	1	167902728	R	II	BRP44	Body	shelf	Body-shelf	chr1:167905027-167906801
cg23210268	0.960404	0.0853126	-0.875091	2.326e-12	6.01536e-09	1	240776187	R	II	GREM2	TSS1500	opensea	TSS1500-opensea
cg03805475	0.946583	0.0163781	-0.930205	2.33578e-12	6.01536e-09	22	46972501	R	I		IGR	island	IGR-island	chr22:46972461-46973609
cg20708842	0.149901	0.855764	0.705862	2.34635e-12	6.01536e-09	5	127875163	R	II	FBN2	TSS1500	shore	TSS1500-shore	chr5:127872563-127874945
cg10952297	0.0511486	0.916045	0.864896	2.34837e-12	6.01536e-09	2	158175831	F	II	ERMN	3'UTR	opensea	3'UTR-opensea
cg16634544	0.0377035	0.875973	0.838269	2.35799e-12	6.01536e-09	3	117520653	R	II		IGR	opensea	IGR-opensea
cg22718140	0.0800236	0.916	0.835976	2.36492e-12	6.01536e-09	17	15217411	R	I	TEKT3	Body	opensea	Body-opensea
cg23045972	0.0465836	0.763245	0.716661	2.37387e-12	6.01536e-09	3	118230228	R	II		IGR	opensea	IGR-opensea
cg17423071	0.0935987	0.943964	0.850365	2.3825e-12	6.01536e-09	10	67679803	F	II	CTNNA3	3'UTR	opensea	3'UTR-opensea
cg03065090	0.0496441	0.803978	0.754334	2.38964e-12	6.01536e-09	2	108159066	F	II		IGR	shore	IGR-shore	chr2:108160701-108160912
cg26369576	0.141314	0.961793	0.820479	2.39694e-12	6.01536e-09	7	31276097	R	II		IGR	opensea	IGR-opensea
cg07747690	0.09968	0.9711	0.87142	2.4176e-12	6.01536e-09	3	168268757	F	II	MIR551B	TSS1500	opensea	TSS1500-opensea
cg25801976	0.028054	0.852674	0.82462	2.42229e-12	6.01536e-09	8	48648112	F	II	KIAA0146	3'UTR	shore	3'UTR-shore	chr8:48649766-48651653
cg17444859	0.0221041	0.854794	0.83269	2.4387e-12	6.01536e-09	7	41543664	R	II		IGR	opensea	IGR-opensea
cg00485194	0.858721	0.0249869	-0.833734	2.47243e-12	6.01536e-09	3	21792684	F	II	ZNF385D	1stExon	opensea	1stExon-opensea
cg22161476	0.833481	0.0212088	-0.812272	2.48112e-12	6.01536e-09	4	163085081	R	II	FSTL5	1stExon	opensea	1stExon-opensea
cg19827875	0.960328	0.275503	-0.684825	2.53693e-12	6.01536e-09	1	201618284	F	I	NAV1	1stExon	island	1stExon-island	chr1:201617041-201619788
cg10454529	0.740758	0.032328	-0.70843	2.54957e-12	6.01536e-09	1	16544210	R	II		IGR	island	IGR-island	chr1:16543683-16544307
cg16727923	0.888251	0.0628996	-0.825352	2.55116e-12	6.01536e-09	13	84453665	R	II	SLITRK1	1stExon	island	1stExon-island	chr13:84453664-84453897
cg00582562	0.0287285	0.732291	0.703562	2.55442e-12	6.01536e-09	17	46388465	R	II	SKAP1	Body	opensea	Body-opensea
cg09800500	0.196933	0.95075	0.753817	2.55546e-12	6.01536e-09	12	24992256	F	I	BCAT1	Body	opensea	Body-opensea
cg00499159	0.0158581	0.84839	0.832532	2.57423e-12	6.01536e-09	4	21854961	F	II	KCNIP4	5'UTR	opensea	5'UTR-opensea
cg01056808	0.045564	0.922227	0.876663	2.58099e-12	6.01536e-09	11	92085533	R	II	FAT3	1stExon	opensea	1stExon-opensea
cg14701018	0.0595666	0.918242	0.858675	2.58176e-12	6.01536e-09	12	45312146	R	II		IGR	opensea	IGR-opensea
cg27434149	0.11051	0.775999	0.665488	2.5842e-12	6.01536e-09	10	62332846	R	II		IGR	opensea	IGR-opensea
cg19714279	0.937334	0.0240014	-0.913333	2.58655e-12	6.01536e-09	2	237077920	R	I	GBX2	TSS1500	island	TSS1500-island	chr2:237071794-237078762
cg19632206	0.742024	0.0135476	-0.728476	2.60399e-12	6.01536e-09	1	190446756	F	II	FAM5C	1stExon	opensea	1stExon-opensea
cg02937491	0.190461	0.959829	0.769368	2.60479e-12	6.01536e-09	18	55888790	R	II	NEDD4L	5'UTR	opensea	5'UTR-opensea
cg16536718	0.166471	0.983821	0.81735	2.60968e-12	6.01536e-09	5	44390215	R	II	FGF10	TSS1500	opensea	TSS1500-opensea
cg09018824	0.244347	0.919156	0.674809	2.61213e-12	6.01536e-09	4	41361919	R	II	LIMCH1	TSS1500	shore	TSS1500-shore	chr4:41362252-41363639
cg00574017	0.92361	0.0484989	-0.875111	2.61225e-12	6.01536e-09	8	12869615	R	II	C8orf79	TSS200	opensea	TSS200-opensea
cg16786868	0.956906	0.144104	-0.812803	2.62602e-12	6.01536e-09	17	65242413	F	I	HELZ	TSS1500	island	TSS1500-island	chr17:65240725-65242498
cg13340705	0.0407812	0.823275	0.782493	2.6513e-12	6.01536e-09	18	30091235	F	II	WBP11P1	TSS1500	opensea	TSS1500-opensea
cg12759420	0.0633729	0.813607	0.750234	2.65614e-12	6.01536e-09	10	96798865	F	II	CYP2C8	Body	opensea	Body-opensea
cg19893316	0.0821137	0.931409	0.849295	2.69855e-12	6.01536e-09	12	26832094	R	II	ITPR2	Body	opensea	Body-opensea
cg03561071	0.0262789	0.918883	0.892604	2.70159e-12	6.01536e-09	11	91844355	F	II		IGR	opensea	IGR-opensea
cg01763749	0.920788	0.0467858	-0.874002	2.7018e-12	6.01536e-09	22	21368291	F	II	P2RX6	TSS1500	island	TSS1500-island	chr22:21368197-21368771
cg27646509	0.8867	0.110871	-0.775829	2.71483e-12	6.01536e-09	19	58598939	F	II	ZSCAN18	Body	shelf	Body-shelf	chr19:58595816-58596927
cg27597956	0.95153	0.120265	-0.831265	2.71536e-12	6.01536e-09	11	31839463	F	II	PAX6	5'UTR	island	5'UTR-island	chr11:31839363-31839813
cg25499121	0.0223867	0.66516	0.642773	2.73016e-12	6.01536e-09	17	50007030	R	II	CA10	Body	opensea	Body-opensea
cg14410319	0.903407	0.109486	-0.793921	2.74371e-12	6.01536e-09	4	134070598	F	II	PCDH10	1stExon	shore	1stExon-shore	chr4:134071662-134073628
cg17611045	0.74734	0.0199294	-0.72741	2.75965e-12	6.01536e-09	3	192289245	R	I	FGF12	Body	opensea	Body-opensea
cg07575409	0.123343	0.815207	0.691864	2.77453e-12	6.01536e-09	6	18694265	F	II		IGR	opensea	IGR-opensea
cg00332802	0.104414	0.957064	0.852649	2.781e-12	6.01536e-09	3	118198779	R	I		IGR	opensea	IGR-opensea
cg26329047	0.0519785	0.912895	0.860916	2.84986e-12	6.12957e-09	4	105492888	R	II		IGR	opensea	IGR-opensea
cg07650391	0.142284	0.955881	0.813598	2.88348e-12	6.12957e-09	7	41733448	R	II	LOC285954	TSS200	opensea	TSS200-opensea
cg25720969	0.0918678	0.905373	0.813505	2.9048e-12	6.12957e-09	11	84763263	F	II	DLG2	Body	opensea	Body-opensea
cg00991744	0.133738	0.93875	0.805013	2.94413e-12	6.12957e-09	12	41581484	R	II	PDZRN4	TSS1500	shore	TSS1500-shore	chr12:41582155-41582975
cg10095954	0.792136	0.0561072	-0.736029	2.97975e-12	6.12957e-09	17	3848324	F	I	ATP2A3	Body	island	Body-island	chr17:3847999-3848570
cg08014430	0.0236485	0.754959	0.73131	2.9818e-12	6.12957e-09	3	117453585	F	II		IGR	opensea	IGR-opensea
cg05883690	0.0385518	0.835974	0.797423	2.99207e-12	6.12957e-09	11	112837374	F	II	NCAM1	Body	shelf	Body-shelf	chr11:112832524-112834490
cg15203271	0.0297512	0.918328	0.888577	2.99596e-12	6.12957e-09	4	1203168	R	I	LOC100130872	TSS1500	island	TSS1500-island	chr4:1202956-1203200
cg27580689	0.142065	0.920659	0.778595	3.00475e-12	6.12957e-09	10	115939651	R	II	TDRD1	5'UTR	shore	5'UTR-shore	chr10:115938962-115939292
cg21008928	0.0711472	0.719196	0.648048	3.01093e-12	6.12957e-09	4	22780415	R	I	GBA3	Body	opensea	Body-opensea
cg10409248	0.889817	0.0405101	-0.849307	3.02128e-12	6.12957e-09	17	77775073	R	I		IGR	island	IGR-island	chr17:77770672-77778468
cg24507144	0.934094	0.0259021	-0.908192	3.04136e-12	6.12957e-09	13	103047225	F	II	FGF14	Body	island	Body-island	chr13:103046680-103047226
cg12431891	0.0172342	0.917946	0.900712	3.05444e-12	6.12957e-09	3	114958699	R	II		IGR	opensea	IGR-opensea
cg11186405	0.874134	0.0823184	-0.791815	3.05666e-12	6.12957e-09	13	112728206	F	I		IGR	island	IGR-island	chr13:112726281-112728419
cg01704957	0.927455	0.0397835	-0.887672	3.08412e-12	6.12957e-09	17	7198347	R	I	YBX2	TSS1500	island	TSS1500-island	chr17:7197431-7198417
cg04975505	0.931936	0.0532197	-0.878716	3.10784e-12	6.12957e-09	14	85996393	R	II	FLRT2	TSS200	shore	TSS200-shore	chr14:85996494-85996958
cg25768632	0.972298	0.0778689	-0.894429	3.12235e-12	6.12957e-09	8	13080844	R	II	DLC1	Body	opensea	Body-opensea
cg09411876	0.0260296	0.95095	0.924921	3.13561e-12	6.12957e-09	11	85236929	F	II	DLG2	Body	opensea	Body-opensea
cg26154819	0.048872	0.945925	0.897053	3.14213e-12	6.12957e-09	5	158489618	F	II	EBF1	Body	opensea	Body-opensea
cg19746502	0.151528	0.777213	0.625685	3.14827e-12	6.12957e-09	10	84296310	F	II	NRG3	Body	opensea	Body-opensea
cg01353448	0.0289614	0.81221	0.783249	3.17449e-12	6.12957e-09	7	31726912	F	II	C7orf16	5'UTR	opensea	5'UTR-opensea
cg24436906	0.948548	0.0836826	-0.864866	3.17668e-12	6.12957e-09	2	242498081	F	I	BOK	TSS200	island	TSS200-island	chr2:242498013-242499274
cg23079522	0.0437586	0.941615	0.897856	3.18098e-12	6.12957e-09	3	160569628	R	II	PPM1L	Body	opensea	Body-opensea
cg02480675	0.0190127	0.926933	0.90792	3.20625e-12	6.12957e-09	20	6514844	R	II		IGR	opensea	IGR-opensea
cg08204790	0.0275205	0.896911	0.869391	3.22767e-12	6.12957e-09	2	59522360	F	II		IGR	opensea	IGR-opensea
cg01619825	0.207051	0.921762	0.714711	3.2402e-12	6.12957e-09	20	23033805	F	II		IGR	shore	IGR-shore	chr20:23028403-23032218
cg03455765	0.956444	0.0569749	-0.89947	3.2927e-12	6.12957e-09	3	85011052	R	II	CADM2	Body	shelf	Body-shelf	chr3:85008284-85008837
cg21082272	0.0786735	0.962963	0.88429	3.30423e-12	6.12957e-09	4	1202966	F	I	LOC100130872	TSS1500	island	TSS1500-island	chr4:1202956-1203200
cg25489524	0.809091	0.188379	-0.620712	3.31605e-12	6.12957e-09	15	65127973	R	II		IGR	island	IGR-island	chr15:65127964-65128185
cg15099418	0.0216924	0.950768	0.929076	3.32498e-12	6.12957e-09	3	117593637	R	II		IGR	opensea	IGR-opensea
cg15918355	0.158231	0.86826	0.71003	3.33689e-12	6.12957e-09	6	29407689	F	II	OR10C1	TSS200	opensea	TSS200-opensea
cg02619087	0.0610533	0.873729	0.812675	3.34311e-12	6.12957e-09	12	103838906	R	II	C12orf42	Body	opensea	Body-opensea
cg07943492	0.0327147	0.815337	0.782623	3.3443e-12	6.12957e-09	4	12060625	F	II		IGR	opensea	IGR-opensea
cg26040101	0.0440071	0.929907	0.8859	3.34672e-12	6.12957e-09	2	60229772	R	II		IGR	opensea	IGR-opensea
cg06804411	0.119668	0.888602	0.768934	3.35038e-12	6.12957e-09	1	153174654	R	II	LELP1	TSS1500	opensea	TSS1500-opensea
cg04992875	0.957029	0.0682958	-0.888733	3.37656e-12	6.15037e-09	17	55335036	R	I	MSI2	Body	shore	Body-shore	chr17:55333068-55334245
cg06903465	0.2191	0.918554	0.699454	3.39375e-12	6.1547e-09	8	119222516	F	II	SAMD12	Body	opensea	Body-opensea
cg01381797	0.928096	0.147118	-0.780977	3.42993e-12	6.19327e-09	10	22630327	F	II		IGR	island	IGR-island	chr10:22629360-22630328
cg05670953	0.110421	0.832567	0.722146	3.46073e-12	6.22182e-09	3	37033903	F	II	MLH1	TSS1500	shore	TSS1500-shore	chr3:37034228-37035356
cg08507270	0.0426616	0.892312	0.849651	3.50035e-12	6.23176e-09	12	10961076	R	II	TAS2R8	TSS1500	opensea	TSS1500-opensea
cg14255655	0.0271028	0.886397	0.859294	3.52048e-12	6.23176e-09	2	137891808	R	II	THSD7B	Body	opensea	Body-opensea
cg08583611	0.818446	0.0786663	-0.73978	3.54653e-12	6.23176e-09	2	36584594	R	I	CRIM1	Body	island	Body-island	chr2:36584500-36584982
cg12835118	0.168725	0.889794	0.721069	3.54883e-12	6.23176e-09	3	56789110	R	I	ARHGEF3	Body	opensea	Body-opensea
cg12448265	0.0197332	0.659821	0.640088	3.55288e-12	6.23176e-09	2	119197657	F	II		IGR	opensea	IGR-opensea
cg00687021	0.167755	0.842556	0.674801	3.59091e-12	6.23176e-09	6	130761721	R	I	TMEM200A	Body	opensea	Body-opensea
cg07254667	0.0320561	0.946487	0.914431	3.6141e-12	6.23176e-09	10	87291812	F	II		IGR	opensea	IGR-opensea
cg01070197	0.808131	0.030624	-0.777507	3.63686e-12	6.23176e-09	8	13296060	R	II	DLC1	Body	opensea	Body-opensea
cg14284211	0.0922116	0.720632	0.628421	3.66041e-12	6.23176e-09	6	35570224	F	II	FKBP5	Body	opensea	Body-opensea
cg23202253	0.26127	0.91736	0.65609	3.67312e-12	6.23176e-09	12	26902211	R	II	ITPR2	Body	opensea	Body-opensea
cg00846036	0.0360412	0.897574	0.861533	3.67753e-12	6.23176e-09	11	84634126	F	II	DLG2	1stExon	opensea	1stExon-opensea
cg24406902	0.0827938	0.93538	0.852586	3.69326e-12	6.23176e-09	4	84692932	R	II		IGR	opensea	IGR-opensea
cg02072532	0.0537559	0.843016	0.78926	3.69835e-12	6.23176e-09	14	53926416	F	II		IGR	opensea	IGR-opensea
cg21071391	0.0904928	0.826429	0.735936	3.70311e-12	6.23176e-09	3	115580805	F	II	LSAMP	Body	opensea	Body-opensea
cg08835688	0.858415	0.0087717	-0.849643	3.71737e-12	6.23176e-09	7	50849931	R	II	GRB10	5'UTR	island	5'UTR-island	chr7:50849752-50850871
cg25742300	0.153886	0.916018	0.762131	3.71967e-12	6.23176e-09	2	142857903	R	II	LRP1B	Body	opensea	Body-opensea
cg02208793	0.266955	0.96237	0.695415	3.74711e-12	6.23176e-09	11	84634615	R	II	DLG2	TSS200	opensea	TSS200-opensea
cg13469457	0.85328	0.135201	-0.718079	3.77931e-12	6.23176e-09	9	110501986	R	I		IGR	opensea	IGR-opensea
cg15732149	0.0202482	0.709628	0.68938	3.82293e-12	6.23176e-09	1	207509334	F	II	CD55	Body	opensea	Body-opensea
cg08747591	0.799067	0.025529	-0.773538	3.83389e-12	6.23176e-09	11	789928	F	I	CEND1	5'UTR	island	5'UTR-island	chr11:789871-790133
cg00901493	0.648895	0.0310839	-0.617811	3.87389e-12	6.23176e-09	17	7197375	F	II	YBX2	Body	shore	Body-shore	chr17:7197431-7198417
cg15695478	0.174949	0.938433	0.763484	3.89438e-12	6.23176e-09	3	12049691	F	II	SYN2	Body	shelf	Body-shelf	chr3:12045652-12046627
cg10933186	0.720792	0.0434979	-0.677294	3.9041e-12	6.23176e-09	5	140719302	R	I	PCDHGA2	1stExon	island	1stExon-island	chr5:140719129-140719343
cg14505741	0.189289	0.911367	0.722078	3.90437e-12	6.23176e-09	4	1202780	R	II	LOC100130872-SPON2	TSS200	shore	TSS200-shore	chr4:1202956-1203200
cg10946573	0.0629096	0.937157	0.874247	3.90453e-12	6.23176e-09	11	84635788	F	II	DLG2	TSS1500	opensea	TSS1500-opensea
cg10631947	0.233605	0.875653	0.642049	3.93042e-12	6.23176e-09	5	54281668	R	II	ESM1	TSS1500	opensea	TSS1500-opensea
cg05269432	0.107187	0.885	0.777814	3.93714e-12	6.23176e-09	3	118663470	R	II	IGSF11	Body	opensea	Body-opensea
cg03631078	0.108698	0.883103	0.774405	3.94107e-12	6.23176e-09	3	114290368	F	II	ZBTB20	5'UTR	opensea	5'UTR-opensea
cg19706515	0.0243012	0.870878	0.846577	3.96168e-12	6.23176e-09	7	31376488	F	II		IGR	island	IGR-island	chr7:31375845-31376542
cg03848127	0.0361862	0.852272	0.816085	4.00777e-12	6.23176e-09	5	100126093	F	II		IGR	opensea	IGR-opensea
cg03936663	0.0677621	0.80782	0.740057	4.06363e-12	6.23176e-09	1	218098422	F	I		IGR	opensea	IGR-opensea
cg17582074	0.0563635	0.873547	0.817183	4.09667e-12	6.23176e-09	4	83189641	F	II		IGR	opensea	IGR-opensea
cg26311677	0.0854537	0.91332	0.827866	4.11266e-12	6.23176e-09	3	168142949	F	II	C3orf50	Body	opensea	Body-opensea
cg19240117	0.961129	0.0373396	-0.92379	4.11293e-12	6.23176e-09	13	58202439	R	II		IGR	shore	IGR-shore	chr13:58203586-58204322
cg13146379	0.870202	0.0789381	-0.791264	4.11379e-12	6.23176e-09	21	46826053	F	II	COL18A1	Body	island	Body-island	chr21:46824531-46826234
cg04227631	0.0275548	0.840628	0.813073	4.1179e-12	6.23176e-09	X	151562205	R	II	GABRA3	5'UTR	opensea	5'UTR-opensea
cg06030619	0.713448	0.0775691	-0.635879	4.12033e-12	6.23176e-09	16	30194484	R	II	CORO1A	TSS1500	shore	TSS1500-shore	chr16:30194747-30195357
cg26068677	0.0540765	0.875961	0.821885	4.13613e-12	6.23176e-09	11	92282995	R	II	FAT3	Body	opensea	Body-opensea
cg20408776	0.927839	0.0720176	-0.855821	4.16618e-12	6.23176e-09	17	43319382	F	I	FMNL1	Body	shore	Body-shore	chr17:43318429-43319243
cg07318204	0.0290872	0.891619	0.862532	4.16663e-12	6.23176e-09	4	145566441	R	I	HHIP	TSS1500	island	TSS1500-island	chr4:145566242-145567413
cg21312148	0.0394532	0.795595	0.756142	4.17332e-12	6.23176e-09	1	152636074	R	II	LCE2D	5'UTR	opensea	5'UTR-opensea
cg22778421	0.928898	0.0337449	-0.895153	4.17785e-12	6.23176e-09	12	12849229	R	I	GPR19	TSS200	island	TSS200-island	chr12:12849067-12849270
cg27325314	0.887386	0.0296019	-0.857784	4.183e-12	6.23176e-09	2	12856626	R	II	TRIB2	TSS1500	island	TSS1500-island	chr2:12856625-12859019
cg26470926	0.0337284	0.889512	0.855784	4.20719e-12	6.23176e-09	11	106197651	F	II		IGR	opensea	IGR-opensea
cg11723850	0.821881	0.0867195	-0.735162	4.23655e-12	6.23176e-09	14	24020053	F	I		IGR	island	IGR-island	chr14:24020002-24020251
cg06546806	0.945329	0.0379626	-0.907367	4.24427e-12	6.23176e-09	2	237078704	F	I		IGR	island	IGR-island	chr2:237071794-237078762
cg09871637	0.874906	0.0893916	-0.785514	4.25229e-12	6.23176e-09	1	87800511	F	II	LMO4	Body	shore	Body-shore	chr1:87800835-87801252
cg17561241	0.853773	0.0490011	-0.804771	4.25685e-12	6.23176e-09	12	54070294	F	I	ATP5G2	1stExon	shore	1stExon-shore	chr12:54071053-54071265
cg20906044	0.0529661	0.949218	0.896252	4.25837e-12	6.23176e-09	14	40348789	R	II		IGR	opensea	IGR-opensea
cg01976913	0.078636	0.808631	0.729995	4.26291e-12	6.23176e-09	6	29430900	F	II	OR2H1	3'UTR	opensea	3'UTR-opensea
cg20682222	0.0258119	0.781991	0.756179	4.26325e-12	6.23176e-09	4	42894981	R	II	GRXCR1	TSS1500	opensea	TSS1500-opensea
cg19668728	0.0891577	0.943407	0.854249	4.27376e-12	6.23176e-09	14	53907837	R	II		IGR	opensea	IGR-opensea
cg18085660	0.0585198	0.957921	0.899401	4.28043e-12	6.23176e-09	4	1202898	F	II	LOC100130872	TSS200	shore	TSS200-shore	chr4:1202956-1203200
cg16473288	0.10131	0.865339	0.764029	4.29324e-12	6.23176e-09	9	125290120	R	II	OR1N1	TSS1500	opensea	TSS1500-opensea
cg25389863	0.0280576	0.728557	0.7005	4.30111e-12	6.23176e-09	8	130492175	R	II		IGR	opensea	IGR-opensea
cg21858680	0.0381093	0.751946	0.713836	4.33402e-12	6.23176e-09	4	85020829	F	II		IGR	opensea	IGR-opensea
cg00373554	0.031936	0.829375	0.797439	4.35872e-12	6.23176e-09	7	87288366	R	II	RUNDC3B	Body	opensea	Body-opensea
cg12146703	0.0188014	0.761587	0.742786	4.43164e-12	6.23176e-09	3	115440301	R	II	GAP43	3'UTR	opensea	3'UTR-opensea
cg24636368	0.0161479	0.71027	0.694122	4.43398e-12	6.23176e-09	17	46388447	R	II	SKAP1	Body	opensea	Body-opensea
cg12691739	0.0272674	0.881083	0.853815	4.4479e-12	6.23176e-09	17	50021408	R	II	CA10	Body	opensea	Body-opensea
cg00495811	0.0649331	0.852648	0.787715	4.45664e-12	6.23176e-09	16	55619692	F	II	LPCAT2	3'UTR	opensea	3'UTR-opensea
cg03018162	0.0331779	0.824872	0.791694	4.46254e-12	6.23176e-09	8	137807457	F	II		IGR	opensea	IGR-opensea
cg08551248	0.928476	0.282823	-0.645654	4.46529e-12	6.23176e-09	1	40255129	R	II	BMP8B	TSS1500	island	TSS1500-island	chr1:40253683-40255172
cg25600766	0.952435	0.0833018	-0.869134	4.46727e-12	6.23176e-09	12	22486484	F	II	ST8SIA1	Body	shore	Body-shore	chr12:22486835-22488666
cg24060730	0.126786	0.8919	0.765114	4.46975e-12	6.23176e-09	7	116193811	F	II	CAV1	Body	opensea	Body-opensea
cg17346647	0.0535499	0.783923	0.730373	4.48617e-12	6.23176e-09	2	154842584	F	II	GALNT13	Body	opensea	Body-opensea
cg07572341	0.869674	0.0808433	-0.788831	4.48804e-12	6.23176e-09	20	22565881	R	II	FOXA2	5'UTR	island	5'UTR-island	chr20:22562736-22566104
cg17825572	0.91936	0.0344272	-0.884933	4.5197e-12	6.23176e-09	X	64626582	R	I		IGR	shore	IGR-shore	chrX:64626743-64628045
cg02232367	0.108056	0.831508	0.723453	4.54306e-12	6.23176e-09	3	110892814	R	II		IGR	opensea	IGR-opensea
cg19637591	0.866698	0.0706618	-0.796036	4.5456e-12	6.23176e-09	13	58227960	F	II	PCDH17	Body	opensea	Body-opensea
cg07620110	0.822144	0.0719016	-0.750242	4.56792e-12	6.23176e-09	16	63495529	F	II		IGR	opensea	IGR-opensea
cg03972751	0.916011	0.221286	-0.694726	4.57269e-12	6.23176e-09	2	164870975	F	II		IGR	opensea	IGR-opensea
cg02975667	0.248477	0.888384	0.639907	4.60341e-12	6.23176e-09	11	91583994	F	II		IGR	opensea	IGR-opensea
cg04821520	0.0135365	0.859154	0.845617	4.62214e-12	6.23176e-09	11	37525709	R	II		IGR	opensea	IGR-opensea
cg12346491	0.0407923	0.910975	0.870183	4.62798e-12	6.23176e-09	4	145277815	R	II		IGR	opensea	IGR-opensea
cg00846554	0.284056	0.911919	0.627863	4.63709e-12	6.23176e-09	6	12748001	F	II	PHACTR1	Body	shore	Body-shore	chr6:12749877-12750499
cg18125814	0.0275368	0.884459	0.856922	4.64387e-12	6.23176e-09	11	49455214	F	II		IGR	shore	IGR-shore	chr11:49455935-49456211
cg22911687	0.0386952	0.944176	0.905481	4.64607e-12	6.23176e-09	5	102211822	R	II	PAM	Body	opensea	Body-opensea
cg11073923	0.932378	0.0695951	-0.862783	4.66211e-12	6.23176e-09	4	175443752	F	I	HPGD	1stExon	island	1stExon-island	chr4:175443406-175443837
cg15879620	0.0195342	0.879579	0.860045	4.69681e-12	6.23176e-09	12	45032094	R	II	NELL2	Body	opensea	Body-opensea
cg21282539	0.822738	0.062581	-0.760157	4.7154e-12	6.23176e-09	7	129464704	F	I		IGR	shore	IGR-shore	chr7:129465404-129466144
cg24389195	0.956631	0.294315	-0.662316	4.72498e-12	6.23176e-09	13	30385117	R	II	UBL3	Body	opensea	Body-opensea
cg05770314	0.0266581	0.837546	0.810888	4.72629e-12	6.23176e-09	17	51900068	R	II	KIF2B	TSS200	opensea	TSS200-opensea
cg10547426	0.0707788	0.797721	0.726942	4.72671e-12	6.23176e-09	13	97641384	F	II	OXGR1	5'UTR	opensea	5'UTR-opensea
cg01455178	0.00947139	0.855624	0.846152	4.7527e-12	6.2462e-09	1	205648187	F	II	SLC45A3	5'UTR	shore	5'UTR-shore	chr1:205648975-205649903
cg19281794	0.137376	0.87687	0.739493	4.78779e-12	6.27246e-09	3	112218761	F	II	BTLA	TSS1500	opensea	TSS1500-opensea
cg10996224	0.955187	0.0145518	-0.940635	4.80618e-12	6.27675e-09	3	85017543	F	II	CADM2	Body	opensea	Body-opensea
cg22697136	0.95643	0.256936	-0.699494	4.8608e-12	6.3068e-09	1	11714248	R	II	FBXO44	TSS1500	island	TSS1500-island	chr1:11714217-11715304
cg12746059	0.71148	0.0734398	-0.63804	4.8658e-12	6.3068e-09	4	134070389	R	I	PCDH10	TSS200	island	TSS200-island	chr4:134069162-134070442
cg11964314	0.0659565	0.839942	0.773986	4.89679e-12	6.3068e-09	12	44858069	R	II		IGR	opensea	IGR-opensea
cg13715631	0.942407	0.0875739	-0.854833	4.90319e-12	6.3068e-09	5	134366914	R	II	PITX1	Body	island	Body-island	chr5:134366913-134367438
cg26692818	0.0427898	0.905847	0.863057	4.90512e-12	6.3068e-09	1	87108066	R	II	CLCA3P	Body	opensea	Body-opensea
cg07016276	0.971805	0.0957866	-0.876018	4.92759e-12	6.31614e-09	6	29692009	F	I	HLA-F	Body	island	Body-island	chr6:29691106-29692093
cg05137378	0.167345	0.922375	0.755031	4.98667e-12	6.3722e-09	1	58393137	R	II	DAB1	5'UTR	opensea	5'UTR-opensea
cg10585806	0.053036	0.794449	0.741413	5.02418e-12	6.38238e-09	8	9987847	F	II	MSRA	Body	opensea	Body-opensea
cg07388756	0.0125642	0.895597	0.883033	5.02538e-12	6.38238e-09	1	88761053	F	II		IGR	opensea	IGR-opensea
cg26120971	0.0352764	0.819858	0.784581	5.10556e-12	6.39322e-09	8	118676025	R	II		IGR	opensea	IGR-opensea
cg08009265	0.0329666	0.856303	0.823336	5.11365e-12	6.39322e-09	1	153044457	F	II	SPRR2B	TSS1500	opensea	TSS1500-opensea
cg18699226	0.0154464	0.776214	0.760767	5.12836e-12	6.39322e-09	7	31980400	F	II	PDE1C	Body	opensea	Body-opensea
cg13238350	0.684091	0.0362862	-0.647804	5.20137e-12	6.39322e-09	3	52280037	F	I	PPM1M	TSS200	island	TSS200-island	chr3:52279601-52280140
cg06503456	0.0790775	0.949707	0.870629	5.20633e-12	6.39322e-09	16	16124697	R	II	ABCC1	Body	opensea	Body-opensea
cg01975934	0.274191	0.888919	0.614728	5.21276e-12	6.39322e-09	8	119970761	R	II		IGR	opensea	IGR-opensea
cg20849835	0.0229835	0.943334	0.920351	5.22943e-12	6.39322e-09	3	115124600	F	II		IGR	opensea	IGR-opensea
cg07200060	0.0356596	0.758611	0.722951	5.25945e-12	6.39322e-09	10	78483672	F	II		IGR	opensea	IGR-opensea
cg02185675	0.0569581	0.802169	0.745211	5.26086e-12	6.39322e-09	8	133594318	R	I	LRRC6	Body	opensea	Body-opensea
cg05812452	0.913864	0.118577	-0.795286	5.26805e-12	6.39322e-09	4	183063194	F	II	MGC45800	Body	shore	Body-shore	chr4:183063396-183066370
cg26651837	0.0258699	0.93069	0.90482	5.27424e-12	6.39322e-09	4	104695090	F	II		IGR	opensea	IGR-opensea
cg10553088	0.918617	0.0335828	-0.885034	5.28452e-12	6.39322e-09	11	115372912	F	II	CADM1	Body	shore	Body-shore	chr11:115373574-115375881
cg10674511	0.0767411	0.927609	0.850868	5.29105e-12	6.39322e-09	X	78003091	F	II	LPAR4	TSS200	opensea	TSS200-opensea
cg20141817	0.0281178	0.692006	0.663888	5.31921e-12	6.39322e-09	1	153124825	R	II	SPRR2G	TSS1500	opensea	TSS1500-opensea
cg11702351	0.0379802	0.959119	0.921139	5.3339e-12	6.39322e-09	11	37643855	F	II		IGR	opensea	IGR-opensea
cg00067600	0.13088	0.831056	0.700176	5.33573e-12	6.39322e-09	3	34109141	R	II		IGR	opensea	IGR-opensea
cg12629448	0.138031	0.832377	0.694346	5.33621e-12	6.39322e-09	1	152733025	F	I	KPRP	Body	island	Body-island	chr1:152732958-152733338
cg18053846	0.0948987	0.768062	0.673164	5.33639e-12	6.39322e-09	3	169100731	F	II	MECOM	Body	opensea	Body-opensea
cg27627570	0.841139	0.0252373	-0.815902	5.34768e-12	6.39322e-09	9	131183239	R	I	CERCAM	1stExon	island	1stExon-island	chr9:131182468-131183335
cg06760518	0.94676	0.281707	-0.665054	5.34872e-12	6.39322e-09	2	237087777	F	II		IGR	island	IGR-island	chr2:237086727-237088463
cg04322162	0.78814	0.0606972	-0.727443	5.36797e-12	6.39322e-09	2	189315917	F	II	GULP1	5'UTR	opensea	5'UTR-opensea
cg07146718	0.0795451	0.933967	0.854422	5.37259e-12	6.39322e-09	X	137820752	R	II	FGF13	Body	opensea	Body-opensea
cg10316490	0.856685	0.0430211	-0.813664	5.46677e-12	6.47845e-09	1	190445197	R	I	FAM5C	5'UTR	opensea	5'UTR-opensea
cg22389730	0.809707	0.0429014	-0.766805	5.48133e-12	6.47845e-09	1	161697241	F	I	FCRLB	Body	island	Body-island	chr1:161695637-161697298
cg25038283	0.884258	0.120709	-0.763549	5.491e-12	6.47845e-09	15	52820560	F	I	MYO5A	Body	island	Body-island	chr15:52820333-52821639
cg05823823	0.0372587	0.769387	0.732128	5.51616e-12	6.48727e-09	12	26493991	R	II	ITPR2	Body	opensea	Body-opensea
cg19095267	0.0326303	0.730696	0.698066	5.54476e-12	6.48727e-09	13	40107622	R	II	LHFP	Body	opensea	Body-opensea
cg23016257	0.0368247	0.802338	0.765513	5.56496e-12	6.48727e-09	7	31377934	F	II	NEUROD6	Body	shore	Body-shore	chr7:31375845-31376542
cg10830279	0.0338468	0.89782	0.863973	5.58037e-12	6.48727e-09	11	27971709	R	II		IGR	opensea	IGR-opensea
cg14966362	0.183947	0.845472	0.661524	5.59035e-12	6.48727e-09	3	26388072	R	I		IGR	opensea	IGR-opensea
cg10792625	0.10153	0.960542	0.859012	5.602e-12	6.48727e-09	13	47742264	R	II		IGR	opensea	IGR-opensea
cg12348970	0.0220828	0.753562	0.731479	5.60994e-12	6.48727e-09	9	19786543	R	II	SLC24A2	1stExon	shore	1stExon-shore	chr9:19788215-19789288
cg01055518	0.0417021	0.857288	0.815586	5.63028e-12	6.48727e-09	1	57802279	R	II	DAB1	5'UTR	opensea	5'UTR-opensea
cg20789760	0.0713757	0.935225	0.863849	5.63907e-12	6.48727e-09	15	36163070	R	II		IGR	opensea	IGR-opensea
cg01568317	0.112279	0.852451	0.740172	5.69019e-12	6.48774e-09	14	74895911	R	II		IGR	shelf	IGR-shelf	chr14:74892466-74893184
cg06536506	0.16061	0.860625	0.700015	5.71017e-12	6.48774e-09	12	99227017	F	II	ANKS1B	Body	opensea	Body-opensea
cg24899558	0.0742265	0.670496	0.596269	5.7364e-12	6.48774e-09	5	103329070	R	II		IGR	opensea	IGR-opensea
cg12498580	0.117529	0.858375	0.740846	5.75357e-12	6.48774e-09	12	7070732	F	II		IGR	opensea	IGR-opensea
cg05893353	0.0079239	0.634083	0.626159	5.75784e-12	6.48774e-09	3	115335126	F	II		IGR	opensea	IGR-opensea
cg19830950	0.588743	0.0313168	-0.557426	5.75885e-12	6.48774e-09	10	102729375	R	I		IGR	island	IGR-island	chr10:102729299-102729710
cg03351460	0.974998	0.130436	-0.844562	5.7595e-12	6.48774e-09	19	19007311	F	I	GDF1	TSS1500	island	TSS1500-island	chr19:19006031-19007546
cg08084967	0.0130077	0.807001	0.793993	5.7741e-12	6.48774e-09	2	137747719	F	II	THSD7B	TSS1500	opensea	TSS1500-opensea
cg20120218	0.976381	0.0655754	-0.910806	5.78154e-12	6.48774e-09	3	85071786	R	II	CADM2	Body	opensea	Body-opensea
cg02471028	0.129298	0.945427	0.81613	5.80554e-12	6.48774e-09	4	1203653	F	II	LOC100130872	TSS1500	shore	TSS1500-shore	chr4:1202956-1203200
cg06105935	0.152253	0.913103	0.76085	5.81132e-12	6.48774e-09	7	88265165	R	II		IGR	opensea	IGR-opensea
cg19621338	0.0246766	0.729015	0.704338	5.84563e-12	6.5066e-09	11	22533592	F	II		IGR	opensea	IGR-opensea
cg05929831	0.703442	0.0590635	-0.644379	5.85954e-12	6.5066e-09	6	29720460	F	II		IGR	island	IGR-island	chr6:29720381-29721101
cg21752383	0.80632	0.0223815	-0.783938	5.88594e-12	6.51827e-09	5	140739976	F	II	PCDHGA4	Body	shore	Body-shore	chr5:140741174-140741738
cg27051089	0.052995	0.919217	0.866222	5.90254e-12	6.51827e-09	6	87653726	F	II	HTR1E	5'UTR	opensea	5'UTR-opensea
cg24819686	0.629848	0.0290463	-0.600802	5.91713e-12	6.51827e-09	8	12991143	F	II	DLC1	Body	shore	Body-shore	chr8:12989380-12989635
cg16836853	0.363208	0.9432	0.579992	5.93568e-12	6.5214e-09	3	61896452	F	II	PTPRG	Body	opensea	Body-opensea
cg10299128	0.284806	0.95906	0.674254	5.98681e-12	6.56022e-09	4	82796846	F	II		IGR	opensea	IGR-opensea
cg02693096	0.887443	0.0401453	-0.847297	6.00595e-12	6.56387e-09	19	7599626	F	II	PNPLA6	TSS1500	island	TSS1500-island	chr19:7598413-7601008
cg19393323	0.938167	0.104128	-0.834039	6.02609e-12	6.5686e-09	2	164586564	R	II	FIGN	Body	opensea	Body-opensea
cg18675043	0.790155	0.116691	-0.673464	6.06053e-12	6.58884e-09	10	105453224	F	I	SH3PXD2A	Body	island	Body-island	chr10:105452338-105453230
cg07797397	0.968901	0.325786	-0.643115	6.07979e-12	6.59252e-09	2	177052527	F	II	HOXD1	TSS1500	shore	TSS1500-shore	chr2:177052957-177054350
cg00893522	0.0526422	0.70447	0.651828	6.11379e-12	6.59539e-09	6	125677906	F	II		IGR	opensea	IGR-opensea
cg21305452	0.852181	0.0235832	-0.828597	6.1142e-12	6.59539e-09	1	16481937	F	II	EPHA2	Body	island	Body-island	chr1:16481484-16482782
cg19262637	0.918842	0.210413	-0.708429	6.22344e-12	6.6544e-09	1	240783328	F	II		IGR	opensea	IGR-opensea
cg10960118	0.0252507	0.925342	0.900091	6.22416e-12	6.6544e-09	3	115386082	F	II	GAP43	Body	opensea	Body-opensea
cg03452737	0.0718092	0.832749	0.76094	6.23471e-12	6.6544e-09	3	117385277	F	II		IGR	opensea	IGR-opensea
cg10081941	0.94242	0.216427	-0.725993	6.26105e-12	6.6544e-09	2	189269489	F	II	GULP1	5'UTR	opensea	5'UTR-opensea
cg21632014	0.0719293	0.858496	0.786567	6.27605e-12	6.6544e-09	19	43514144	F	II	PSG11	3'UTR	opensea	3'UTR-opensea
cg14531319	0.0367236	0.886242	0.849519	6.28392e-12	6.6544e-09	5	129083450	F	II		IGR	opensea	IGR-opensea
cg26229201	0.826755	0.192038	-0.634716	6.28771e-12	6.6544e-09	2	105049568	F	II	LOC150568	TSS1500	opensea	TSS1500-opensea
cg01620164	0.935011	0.0857056	-0.849305	6.30234e-12	6.6544e-09	2	164590272	R	I	FIGN	Body	shelf	Body-shelf	chr2:164592917-164593511
cg17376960	0.959876	0.17535	-0.784526	6.32517e-12	6.6544e-09	17	7197987	F	I	YBX2	TSS200	island	TSS200-island	chr17:7197431-7198417
cg26926612	0.170937	0.725652	0.554715	6.33381e-12	6.6544e-09	1	214153294	F	I		IGR	island	IGR-island	chr1:214153214-214153668
cg20107996	0.0361812	0.892405	0.856224	6.35078e-12	6.6544e-09	4	12886669	R	I		IGR	opensea	IGR-opensea
cg20300175	0.973834	0.349383	-0.624451	6.36117e-12	6.6544e-09	17	27918316	R	I		IGR	island	IGR-island	chr17:27918161-27918398
cg02679809	0.937732	0.0497624	-0.887969	6.39477e-12	6.65763e-09	11	31834791	R	I	PAX6	5'UTR	island	5'UTR-island	chr11:31831620-31839038
cg08828594	0.937547	0.122295	-0.815252	6.41268e-12	6.65763e-09	15	99558786	F	II		IGR	island	IGR-island	chr15:99557978-99559170
cg23987500	0.376351	0.924427	0.548077	6.42947e-12	6.65763e-09	2	220309818	R	II	SPEG	Body	island	Body-island	chr2:220309637-220309893
cg25142010	0.0594631	0.948566	0.889103	6.45053e-12	6.65763e-09	5	158150180	R	II	EBF1	Body	opensea	Body-opensea
cg14468932	0.0292169	0.886396	0.857179	6.45658e-12	6.65763e-09	13	37961201	F	II		IGR	opensea	IGR-opensea
cg01227294	0.0710259	0.951296	0.88027	6.46808e-12	6.65763e-09	7	31747928	F	II	C7orf16	3'UTR	opensea	3'UTR-opensea
cg23443190	0.201798	0.810675	0.608877	6.4878e-12	6.65763e-09	7	17702198	R	II		IGR	opensea	IGR-opensea
cg10187674	0.928865	0.258447	-0.670418	6.51041e-12	6.65763e-09	17	67323922	F	II	ABCA5	TSS1500	shore	TSS1500-shore	chr17:67322709-67323837
cg02436141	0.027919	0.60553	0.577611	6.51654e-12	6.65763e-09	6	88854153	F	II	CNR1	Body	opensea	Body-opensea
cg25335557	0.832534	0.261405	-0.571129	6.52458e-12	6.65763e-09	2	237082393	F	II		IGR	island	IGR-island	chr2:237081310-237082394
cg14085012	0.0519221	0.724354	0.672432	6.62157e-12	6.7109e-09	7	38468985	R	II	AMPH	Body	opensea	Body-opensea
cg25959131	0.0601259	0.822109	0.761983	6.62178e-12	6.7109e-09	3	50855436	R	II	DOCK3	Body	opensea	Body-opensea
cg25086418	0.907404	0.0846171	-0.822787	6.62675e-12	6.7109e-09	8	13135151	R	II	DLC1	Body	shore	Body-shore	chr8:13133842-13134312
cg08414809	0.191603	0.947881	0.756278	6.65572e-12	6.7109e-09	22	45959202	F	I	FBLN1	Body	opensea	Body-opensea
cg03804732	0.00740629	0.618182	0.610775	6.65757e-12	6.7109e-09	12	14136365	R	II		IGR	shore	IGR-shore	chr12:14134626-14135242
cg07406191	0.936293	0.112657	-0.823636	6.68415e-12	6.71472e-09	3	147105190	F	II	ZIC4	3'UTR	shelf	3'UTR-shelf	chr3:147108511-147111703
cg17494838	0.688472	0.0798733	-0.608599	6.69698e-12	6.71472e-09	19	58596261	R	II	ZSCAN18	Body	island	Body-island	chr19:58595816-58596927
cg02083707	0.0790734	0.948448	0.869375	6.70987e-12	6.71472e-09	11	104654124	F	II		IGR	opensea	IGR-opensea
cg06076518	0.0203806	0.750145	0.729764	6.76661e-12	6.74255e-09	8	130307191	F	II		IGR	opensea	IGR-opensea
cg06736000	0.136608	0.779514	0.642906	6.77016e-12	6.74255e-09	2	242875903	R	II		IGR	shore	IGR-shore	chr2:242874772-242874988
cg05781609	0.0274611	0.693453	0.665991	6.8263e-12	6.76685e-09	1	86429211	F	II	COL24A1	Body	opensea	Body-opensea
cg00743354	0.135393	0.960216	0.824823	6.82714e-12	6.76685e-09	2	137935851	F	II	THSD7B	Body	opensea	Body-opensea
cg02166981	0.0232733	0.844347	0.821073	6.91982e-12	6.80728e-09	1	215178907	F	II	KCNK2	1stExon	opensea	1stExon-opensea
cg12161228	0.816382	0.0302283	-0.786154	6.93613e-12	6.80728e-09	11	89224506	R	I	NOX4	1stExon	island	1stExon-island	chr11:89224416-89224718
cg19483679	0.213124	0.924745	0.711621	6.9574e-12	6.80728e-09	5	51565997	R	II		IGR	opensea	IGR-opensea
cg04768939	0.915045	0.258036	-0.657009	6.95953e-12	6.80728e-09	10	20106787	F	II	PLXDC2	Body	island	Body-island	chr10:20106643-20106946
cg18370682	0.198068	0.960539	0.762471	6.97528e-12	6.80728e-09	5	158239759	F	II	EBF1	Body	opensea	Body-opensea
cg21844472	0.0393044	0.763365	0.72406	6.97566e-12	6.80728e-09	3	160559936	F	II	PPM1L	Body	opensea	Body-opensea
cg11227598	0.213425	0.956196	0.742771	6.9973e-12	6.80728e-09	11	28658101	R	II		IGR	opensea	IGR-opensea
cg17779790	0.932638	0.0257171	-0.906921	7.01114e-12	6.80728e-09	17	7197994	F	I	YBX2	TSS200	island	TSS200-island	chr17:7197431-7198417
cg11066776	0.0951832	0.853109	0.757926	7.01545e-12	6.80728e-09	1	152942401	R	II	SPRR4	TSS1500	opensea	TSS1500-opensea
cg02155111	0.32254	0.937805	0.615265	7.05703e-12	6.82244e-09	3	112695305	R	II	CD200R1	TSS1500	opensea	TSS1500-opensea
cg16998564	0.0794689	0.877082	0.797613	7.08871e-12	6.82244e-09	1	88271572	F	II		IGR	opensea	IGR-opensea
cg16382322	0.680299	0.0335912	-0.646708	7.12835e-12	6.82244e-09	5	141061902	F	II	ARAP3	TSS200	opensea	TSS200-opensea
cg17832917	0.781196	0.089063	-0.692133	7.12935e-12	6.82244e-09	13	91826885	R	II		IGR	shore	IGR-shore	chr13:91827249-91827719
cg03001143	0.0252315	0.747861	0.722629	7.13076e-12	6.82244e-09	1	170114946	F	II	METTL11B	TSS1500	opensea	TSS1500-opensea
cg03967798	0.02742	0.741365	0.713945	7.13943e-12	6.82244e-09	4	145268453	F	II		IGR	opensea	IGR-opensea
cg15221016	0.0221045	0.649141	0.627037	7.15865e-12	6.82244e-09	5	135913015	F	II		IGR	opensea	IGR-opensea
cg26623444	0.106928	0.736544	0.629616	7.16419e-12	6.82244e-09	7	31376092	R	I		IGR	island	IGR-island	chr7:31375845-31376542
cg11709544	0.964526	0.228464	-0.736062	7.17892e-12	6.82244e-09	1	26233404	F	II	STMN1	TSS1500	island	TSS1500-island	chr1:26231950-26233624
cg19272349	0.065245	0.847455	0.78221	7.23003e-12	6.85532e-09	13	37681255	R	II	CSNK1A1L	TSS1500	opensea	TSS1500-opensea
cg25729692	0.0417373	0.815539	0.773802	7.28565e-12	6.86967e-09	1	207473976	F	II		IGR	opensea	IGR-opensea
cg14960043	0.115137	0.655834	0.540697	7.28897e-12	6.86967e-09	6	35265624	F	II	DEF6	1stExon	opensea	1stExon-opensea
cg24189904	0.686137	0.0953818	-0.590756	7.29479e-12	6.86967e-09	19	9473781	R	II	ZNF177	5'UTR	island	5'UTR-island	chr19:9473589-9474001
cg13109216	0.810694	0.0399602	-0.770734	7.33039e-12	6.87974e-09	2	219773975	F	II		IGR	island	IGR-island	chr2:219773546-219774103
cg27242134	0.0192357	0.713877	0.694641	7.36016e-12	6.87974e-09	11	94824192	R	II	ENDOD1	Body	shore	Body-shore	chr11:94822597-94823611
cg08820041	0.172805	0.958973	0.786169	7.36851e-12	6.87974e-09	12	40916109	F	II		IGR	opensea	IGR-opensea
cg17165585	0.208543	0.959072	0.75053	7.41333e-12	6.87974e-09	4	82781063	R	II		IGR	opensea	IGR-opensea
cg21223625	0.185359	0.847773	0.662413	7.42817e-12	6.87974e-09	14	59332349	R	II		IGR	opensea	IGR-opensea
cg06621682	0.143574	0.964374	0.8208	7.44738e-12	6.87974e-09	4	94125057	F	II	GRID2	Body	opensea	Body-opensea
cg04228849	0.0278123	0.849301	0.821489	7.46086e-12	6.87974e-09	4	21855582	F	II	NCRNA00099	TSS1500	opensea	TSS1500-opensea
cg21831811	0.825905	0.0886609	-0.737244	7.47399e-12	6.87974e-09	21	42539384	R	I	BACE2	TSS1500	island	TSS1500-island	chr21:42539367-42540872
cg14617014	0.0886795	0.868153	0.779474	7.47953e-12	6.87974e-09	1	87112050	R	II	CLCA3P	Body	opensea	Body-opensea
cg10836392	0.576591	0.0133739	-0.563217	7.48654e-12	6.87974e-09	22	44258132	R	I	SULT4A1	1stExon	island	1stExon-island	chr22:44257942-44258612
cg18304448	0.866333	0.0853237	-0.78101	7.48878e-12	6.87974e-09	4	183062004	R	II	MGC45800	Body	shore	Body-shore	chr4:183062278-183062481
cg22361435	0.0375637	0.858056	0.820493	7.51766e-12	6.87974e-09	2	154205351	F	II		IGR	opensea	IGR-opensea
cg15342139	0.771462	0.0770592	-0.694403	7.52083e-12	6.87974e-09	6	170124938	F	I	PHF10	TSS1500	opensea	TSS1500-opensea
cg02487061	0.172491	0.772515	0.600024	7.54049e-12	6.88256e-09	1	85721250	F	II	C1orf52	Body	shelf	Body-shelf	chr1:85724701-85725524
cg26624672	0.0508908	0.906293	0.855402	7.61356e-12	6.93402e-09	X	99550869	R	II	PCDH19	3'UTR	opensea	3'UTR-opensea
cg26109843	0.110718	0.938463	0.827745	7.6534e-12	6.95505e-09	2	161206170	R	II	RBMS1	Body	opensea	Body-opensea
cg18856581	0.807018	0.0216127	-0.785405	7.7163e-12	6.9969e-09	14	48145000	R	II	MDGA2	TSS1500	island	TSS1500-island	chr14:48143433-48145589
cg01855027	0.929688	0.086541	-0.843147	7.77189e-12	7.0218e-09	3	85140079	F	II	CADM2	Body	opensea	Body-opensea
cg01706789	0.948763	0.0379748	-0.910789	7.77758e-12	7.0218e-09	3	107646883	F	I	LOC285205	Body	island	Body-island	chr3:107646470-107646941
cg01664039	0.029132	0.758745	0.729613	7.81337e-12	7.03461e-09	8	118941962	R	II	EXT1	Body	opensea	Body-opensea
cg03247245	0.275495	0.918106	0.642611	7.8504e-12	7.03461e-09	12	67272574	F	II		IGR	opensea	IGR-opensea
cg08530065	0.0522166	0.913557	0.86134	7.89066e-12	7.03461e-09	13	39980228	F	II	LHFP	Body	opensea	Body-opensea
cg02035698	0.82269	0.0848144	-0.737876	7.89614e-12	7.03461e-09	X	152126884	F	II	ZNF185	Body	shore	Body-shore	chrX:152127380-152127623
cg19804027	0.130492	0.803599	0.673107	7.90215e-12	7.03461e-09	5	126988647	R	II	CTXN3	5'UTR	opensea	5'UTR-opensea
cg26460092	0.605131	0.0209086	-0.584222	7.90304e-12	7.03461e-09	15	83776420	R	I	TM6SF1	5'UTR	island	5'UTR-island	chr15:83775861-83776922
cg11098622	0.0424926	0.969034	0.926541	7.91033e-12	7.03461e-09	5	102205822	F	II	PAM	Body	shelf	Body-shelf	chr5:102201583-102201912
cg00998782	0.233467	0.893444	0.659976	7.97071e-12	7.04887e-09	1	152815459	R	II	LCE6A	1stExon	opensea	1stExon-opensea
cg04036920	0.256339	0.930976	0.674637	8.01398e-12	7.04887e-09	11	33562503	F	II	C11orf41	TSS1500	opensea	TSS1500-opensea
cg19831698	0.0267722	0.650476	0.623704	8.04586e-12	7.04887e-09	15	35381318	R	II		IGR	shelf	IGR-shelf	chr15:35385071-35385301
cg16675872	0.0206205	0.868406	0.847786	8.06178e-12	7.04887e-09	8	130253618	F	II		IGR	opensea	IGR-opensea
cg01442334	0.919461	0.0747799	-0.844681	8.08931e-12	7.04887e-09	4	110481823	R	II	CCDC109B	Body	island	Body-island	chr4:110480827-110482060
cg23508908	0.0992518	0.75116	0.651909	8.10203e-12	7.04887e-09	6	84771783	F	II	MRAP2	Body	opensea	Body-opensea
cg17323171	0.133415	0.923107	0.789692	8.10248e-12	7.04887e-09	11	103908255	F	II	PDGFD	Body	shore	Body-shore	chr11:103907405-103907990
cg01715901	0.0767257	0.956034	0.879308	8.10734e-12	7.04887e-09	2	158297684	F	II	CYTIP	Body	opensea	Body-opensea
cg24639690	0.0152898	0.854355	0.839065	8.10809e-12	7.04887e-09	6	50166008	F	II		IGR	opensea	IGR-opensea
cg02443428	0.0466275	0.681004	0.634376	8.10977e-12	7.04887e-09	5	44388907	F	II	FGF10	TSS200	opensea	TSS200-opensea
cg22518208	0.901036	0.0539416	-0.847094	8.11308e-12	7.04887e-09	14	85997469	R	II	FLRT2	5'UTR	island	5'UTR-island	chr14:85997468-85998637
cg07606234	0.950182	0.23032	-0.719862	8.17993e-12	7.08564e-09	14	24551147	F	II	NRL	Body	island	Body-island	chr14:24550317-24551148
cg21686890	0.138006	0.908229	0.770223	8.20634e-12	7.08564e-09	22	35773089	R	I		IGR	shelf	IGR-shelf	chr22:35776988-35777221
cg07891911	0.154259	0.788383	0.634123	8.20658e-12	7.08564e-09	15	35598798	R	II		IGR	opensea	IGR-opensea
cg04939016	0.0336614	0.772589	0.738927	8.23581e-12	7.09612e-09	1	99467969	R	II	LPPR5	Body	shore	Body-shore	chr1:99469932-99470968
cg00081729	0.744854	0.0748989	-0.669955	8.29433e-12	7.12623e-09	1	240656737	F	II	GREM2	Body	shore	Body-shore	chr1:240656253-240656720
cg00777560	0.0592257	0.859119	0.799893	8.34542e-12	7.12623e-09	12	10954529	R	II	TAS2R7	1stExon	opensea	1stExon-opensea
cg09082985	0.0909813	0.849384	0.758403	8.39686e-12	7.12623e-09	12	103591917	F	II		IGR	opensea	IGR-opensea
cg26463399	0.956349	0.295275	-0.661074	8.39699e-12	7.12623e-09	19	44949017	R	II	ZNF229	5'UTR	shelf	5'UTR-shelf	chr19:44952416-44952809
cg07978472	0.726596	0.102725	-0.623871	8.40796e-12	7.12623e-09	4	122686493	F	I	TMEM155	TSS200	island	TSS200-island	chr4:122685860-122686565
cg01411786	0.94004	0.0350616	-0.904978	8.44497e-12	7.12623e-09	1	201709390	R	I	NAV1	Body	island	Body-island	chr1:201708787-201709429
cg02043159	0.906159	0.0975815	-0.808577	8.46015e-12	7.12623e-09	4	134070235	F	I	PCDH10	TSS1500	island	TSS1500-island	chr4:134069162-134070442
cg12806882	0.976343	0.130108	-0.846235	8.47358e-12	7.12623e-09	1	240572391	R	II	FMN2	Body	shelf	Body-shelf	chr1:240569320-240569679
cg06697536	0.620651	0.0576527	-0.562998	8.49897e-12	7.12623e-09	2	177053496	F	I	HOXD1	1stExon	island	1stExon-island	chr2:177052957-177054350
cg15696038	0.203402	0.803456	0.600054	8.52797e-12	7.12623e-09	12	55806498	R	II		IGR	opensea	IGR-opensea
cg02873997	0.965872	0.31527	-0.650602	8.53909e-12	7.12623e-09	6	129513952	F	I	LAMA2	Body	opensea	Body-opensea
cg05243267	0.0917185	0.942182	0.850464	8.54178e-12	7.12623e-09	4	145275499	R	II		IGR	opensea	IGR-opensea
cg03625261	0.9424	0.263135	-0.679266	8.59116e-12	7.12623e-09	2	217497941	R	II	IGFBP2	TSS200	island	TSS200-island	chr2:217497811-217498847
cg05243705	0.733523	0.0354888	-0.698035	8.61142e-12	7.12623e-09	6	170124933	F	I	PHF10	TSS1500	opensea	TSS1500-opensea
cg17752576	0.108303	0.933515	0.825212	8.62204e-12	7.12623e-09	1	98336448	F	II	DPYD	Body	opensea	Body-opensea
cg22668995	0.0643444	0.634709	0.570364	8.62233e-12	7.12623e-09	3	168558640	F	II		IGR	opensea	IGR-opensea
cg04913653	0.854703	0.0601105	-0.794593	8.62973e-12	7.12623e-09	3	21790232	R	II	ZNF385D	Body	opensea	Body-opensea
cg27534281	0.892938	0.187676	-0.705262	8.63702e-12	7.12623e-09	16	2517768	R	I		IGR	island	IGR-island	chr16:2517607-2518610
cg04685798	0.269543	0.959774	0.690231	8.6371e-12	7.12623e-09	12	99642048	R	II	ANKS1B	Body	opensea	Body-opensea
cg18739944	0.0529266	0.832225	0.779298	8.64204e-12	7.12623e-09	3	168004541	F	II	C3orf50	Body	opensea	Body-opensea
cg05085230	0.801439	0.148265	-0.653174	8.66571e-12	7.12623e-09	6	133562461	F	I	EYA4	TSS200	island	TSS200-island	chr6:133562086-133563586
cg02969716	0.182155	0.899749	0.717594	8.69312e-12	7.12623e-09	4	65755046	R	II		IGR	opensea	IGR-opensea
cg05393484	0.0940527	0.912894	0.818841	8.73447e-12	7.12623e-09	11	6818466	F	II	OR6A2	TSS1500	opensea	TSS1500-opensea
cg26394220	0.880875	0.127442	-0.753433	8.73951e-12	7.12623e-09	2	219867925	F	II	MIR375	TSS1500	island	TSS1500-island	chr2:219866131-219868054
cg25989556	0.0280708	0.960777	0.932707	8.7784e-12	7.12623e-09	13	47643232	F	II		IGR	opensea	IGR-opensea
cg16811039	0.074783	0.924825	0.850042	8.78392e-12	7.12623e-09	4	86224551	F	II		IGR	opensea	IGR-opensea
cg25212571	0.254493	0.940213	0.68572	8.79052e-12	7.12623e-09	1	153114115	F	II	SPRR2C	TSS200	opensea	TSS200-opensea
cg24177217	0.203791	0.900024	0.696233	8.80294e-12	7.12623e-09	6	29702053	R	II	LOC285830	Body	opensea	Body-opensea
cg04602747	0.0344361	0.578013	0.543577	8.80773e-12	7.12623e-09	6	118273169	R	II	SLC35F1	Body	opensea	Body-opensea
cg02570115	0.0253316	0.758647	0.733315	8.81306e-12	7.12623e-09	7	31412358	R	II		IGR	opensea	IGR-opensea
cg12958813	0.0116273	0.559068	0.547441	8.81936e-12	7.12623e-09	1	198509669	R	II	ATP6V1G3	Body	opensea	Body-opensea
cg10891473	0.0808035	0.966359	0.885555	8.81985e-12	7.12623e-09	12	55820093	R	II	OR6C76	1stExon	opensea	1stExon-opensea
cg16768018	0.907743	0.0687357	-0.839008	8.86822e-12	7.1514e-09	3	147108843	R	I	ZIC4	Body	island	Body-island	chr3:147108511-147111703
cg14884160	0.0356388	0.862793	0.827155	8.9123e-12	7.17302e-09	7	89840396	R	II	STEAP2	TSS1500	shore	TSS1500-shore	chr7:89840813-89841491
cg14159256	0.0683371	0.870755	0.802418	8.96769e-12	7.20364e-09	9	81642187	F	II		IGR	opensea	IGR-opensea
cg08919597	0.0305516	0.949348	0.918796	9.00737e-12	7.21541e-09	6	138194824	F	II	TNFAIP3	Body	opensea	Body-opensea
cg12628020	0.0646863	0.953112	0.888426	9.01915e-12	7.21541e-09	3	109984044	F	II		IGR	opensea	IGR-opensea
cg24708471	0.968337	0.21204	-0.756296	9.03856e-12	7.21541e-09	19	30719437	F	II		IGR	island	IGR-island	chr19:30716328-30719970
cg19274341	0.273069	0.949728	0.676659	9.05808e-12	7.21541e-09	1	8143891	R	II		IGR	opensea	IGR-opensea
cg16851402	0.296049	0.949925	0.653876	9.08798e-12	7.21541e-09	8	90636522	R	II		IGR	opensea	IGR-opensea
cg06328165	0.208334	0.862126	0.653792	9.09491e-12	7.21541e-09	16	51248634	F	II		IGR	opensea	IGR-opensea
cg26312920	0.0138346	0.636421	0.622586	9.12762e-12	7.21541e-09	7	31380390	R	II	NEUROD6	5'UTR	shelf	5'UTR-shelf	chr7:31375845-31376542
cg03552992	0.913612	0.0436458	-0.869966	9.15018e-12	7.21541e-09	17	3599635	F	II	P2RX5	TSS200	shore	TSS200-shore	chr17:3599052-3599551
cg05893614	0.653582	0.0123679	-0.641214	9.15575e-12	7.21541e-09	3	68981956	R	II	FAM19A4	TSS1500	island	TSS1500-island	chr3:68980783-68982035
cg00426659	0.0795308	0.904095	0.824564	9.16259e-12	7.21541e-09	12	99548329	F	II	ANKS1B	1stExon	opensea	1stExon-opensea
cg17878320	0.128219	0.766113	0.637894	9.17347e-12	7.21541e-09	5	142922506	F	II		IGR	opensea	IGR-opensea
cg21220520	0.0659468	0.807956	0.742009	9.20961e-12	7.21541e-09	14	57960464	F	II	C14orf105	1stExon	opensea	1stExon-opensea
cg19906694	0.860275	0.088208	-0.772067	9.2541e-12	7.21541e-09	5	60629770	R	I	ZSWIM6	Body	island	Body-island	chr5:60626505-60629809
cg12105691	0.0315825	0.74881	0.717228	9.27618e-12	7.21541e-09	3	168511423	R	II	C3orf50	Body	opensea	Body-opensea
cg27458549	0.182515	0.940092	0.757577	9.2849e-12	7.21541e-09	6	29055042	R	II	OR2B3	5'UTR	opensea	5'UTR-opensea
cg14040633	0.195936	0.962244	0.766308	9.28633e-12	7.21541e-09	17	73996331	F	II	CDK3	TSS1500	opensea	TSS1500-opensea
cg00285343	0.308629	0.948292	0.639663	9.32381e-12	7.21541e-09	7	41733356	F	II	LOC285954	TSS200	opensea	TSS200-opensea
cg24194285	0.900195	0.0458432	-0.854352	9.32421e-12	7.21541e-09	4	177715040	R	II	VEGFC	TSS1500	shore	TSS1500-shore	chr4:177713243-177714457
cg16576811	0.0392559	0.753491	0.714235	9.33541e-12	7.21541e-09	18	55888640	F	II	NEDD4L	5'UTR	opensea	5'UTR-opensea
cg06961098	0.973574	0.401444	-0.572129	9.33547e-12	7.21541e-09	16	69140892	R	I	HAS3	5'UTR	island	5'UTR-island	chr16:69139628-69141900
cg06873024	0.0127374	0.816566	0.803829	9.34719e-12	7.21541e-09	1	215130954	F	II		IGR	opensea	IGR-opensea
cg23332689	0.188963	0.888465	0.699502	9.40098e-12	7.23569e-09	4	987652	R	I	IDUA	Body	shore	Body-shore	chr4:984926-985695
cg20321270	0.155472	0.952508	0.797036	9.45638e-12	7.23569e-09	4	23155692	R	II		IGR	opensea	IGR-opensea
cg18069403	0.0447212	0.764838	0.720117	9.46477e-12	7.23569e-09	3	112565651	F	II	CD200R1L	TSS1500	opensea	TSS1500-opensea
cg16541222	0.0703665	0.813577	0.74321	9.46557e-12	7.23569e-09	5	111541635	R	II	EPB41L4A	Body	opensea	Body-opensea
cg14400886	0.96167	0.15973	-0.80194	9.48044e-12	7.23569e-09	4	134070441	F	II	PCDH10	TSS200	island	TSS200-island	chr4:134069162-134070442
cg09795809	0.866216	0.0647939	-0.801422	9.49666e-12	7.23569e-09	4	183062729	F	I	MGC45800	Body	shore	Body-shore	chr4:183063396-183066370
cg08702689	0.0595962	0.907241	0.847645	9.49861e-12	7.23569e-09	1	170662395	F	II	PRRX1	Body	opensea	Body-opensea
cg25756241	0.853092	0.0235847	-0.829507	9.5306e-12	7.23569e-09	12	50221559	R	II	NCKAP5L	5'UTR	island	5'UTR-island	chr12:50221558-50222609
cg09679059	0.817321	0.040203	-0.777118	9.56803e-12	7.23569e-09	X	41135426	R	I		IGR	island	IGR-island	chrX:41135116-41135669
cg00401265	0.0686031	0.96209	0.893487	9.57724e-12	7.23569e-09	X	78003113	F	II	LPAR4	TSS200	opensea	TSS200-opensea
cg21238061	0.0927295	0.944713	0.851983	9.59968e-12	7.23569e-09	9	104036809	R	II	LPPR1	Body	opensea	Body-opensea
cg14338114	0.154545	0.787227	0.632683	9.61235e-12	7.23569e-09	3	114215340	R	II	ZBTB20	5'UTR	opensea	5'UTR-opensea
cg27101034	0.021123	0.794015	0.772892	9.62924e-12	7.23569e-09	5	60137757	R	II	ELOVL7	5'UTR	shore	5'UTR-shore	chr5:60139359-60140155
cg12100385	0.268417	0.934782	0.666365	9.63119e-12	7.23569e-09	14	88602662	R	II		IGR	opensea	IGR-opensea
cg18821485	0.917361	0.0705672	-0.846793	9.67851e-12	7.23569e-09	15	80696445	R	I	ARNT2	TSS1500	island	TSS1500-island	chr15:80696076-80697393
cg10091994	0.72425	0.0126192	-0.71163	9.69074e-12	7.23569e-09	12	4381803	R	I	CCND2	TSS1500	island	TSS1500-island	chr12:4378366-4382222
cg07113947	0.858266	0.0299094	-0.828356	9.7091e-12	7.23569e-09	1	207494596	F	I	CD55	TSS1500	island	TSS1500-island	chr1:207494543-207495364
cg24496475	0.592771	0.0310632	-0.561707	9.70935e-12	7.23569e-09	4	1400189	R	I		IGR	island	IGR-island	chr4:1396291-1401730
cg14776040	0.0281615	0.70122	0.673059	9.71495e-12	7.23569e-09	11	27948182	F	II		IGR	opensea	IGR-opensea
cg23444713	0.052917	0.607626	0.554709	9.72192e-12	7.23569e-09	14	22573483	F	II		IGR	opensea	IGR-opensea
cg06331682	0.0731567	0.768059	0.694902	9.75644e-12	7.24839e-09	17	39212764	R	II	KRTAP2-2	TSS1500	opensea	TSS1500-opensea
cg25726684	0.112137	0.824598	0.712462	9.83598e-12	7.29096e-09	1	87288288	F	II		IGR	opensea	IGR-opensea
cg14463292	0.734831	0.040315	-0.694516	9.84885e-12	7.29096e-09	3	192289252	R	I	FGF12	Body	opensea	Body-opensea
cg09681167	0.91244	0.0167271	-0.895713	9.89734e-12	7.31382e-09	2	237078026	F	II	GBX2	TSS1500	island	TSS1500-island	chr2:237071794-237078762
cg07513789	0.0689967	0.853193	0.784196	9.93159e-12	7.32609e-09	5	127981594	R	II		IGR	opensea	IGR-opensea
cg12676702	0.303959	0.960417	0.656458	9.95359e-12	7.3293e-09	2	172953925	F	II	DLX1	3'UTR	shore	3'UTR-shore	chr2:172951289-172952159
cg19704288	0.576252	0.0238733	-0.552379	1.00115e-11	7.35413e-09	4	1582181	R	I		IGR	shore	IGR-shore	chr4:1580050-1580455
cg26904169	0.0488659	0.64118	0.592315	1.00227e-11	7.35413e-09	7	89839865	R	II	STEAP2	TSS1500	shore	TSS1500-shore	chr7:89840813-89841491
cg09746261	0.0280973	0.881501	0.853403	1.00794e-11	7.38266e-09	8	118714963	R	II		IGR	opensea	IGR-opensea
cg12177677	0.0885776	0.974065	0.885488	1.01255e-11	7.4034e-09	2	158300475	F	II	CYTIP	1stExon	opensea	1stExon-opensea
cg07412043	0.0230417	0.927915	0.904873	1.01522e-11	7.40985e-09	2	137748366	F	II	THSD7B	TSS200	opensea	TSS200-opensea
cg04714787	0.386769	0.928161	0.541392	1.0198e-11	7.41375e-09	4	3881512	R	II		IGR	shelf	IGR-shelf	chr4:3878078-3878281
cg13244998	0.972766	0.0873743	-0.885392	1.02123e-11	7.41375e-09	X	129114666	R	I		IGR	island	IGR-island	chrX:129113845-129118029
cg21585045	0.0744792	0.851348	0.776868	1.02334e-11	7.41375e-09	11	114831756	R	II		IGR	island	IGR-island	chr11:114831755-114832054
cg05855039	0.91096	0.0282655	-0.882694	1.02414e-11	7.41375e-09	14	85996751	R	I	FLRT2	1stExon	island	1stExon-island	chr14:85996494-85996958
cg13474719	0.0174232	0.886339	0.868915	1.02468e-11	7.41375e-09	1	177034184	R	II	ASTN1	Body	opensea	Body-opensea
cg25570913	0.912186	0.0671015	-0.845084	1.03263e-11	7.43363e-09	13	112759893	R	I		IGR	island	IGR-island	chr13:112758598-112760491
cg17583957	0.237563	0.844554	0.606991	1.03285e-11	7.43363e-09	17	67536299	R	II	MAP2K6	Body	opensea	Body-opensea
cg10140158	0.193287	0.928952	0.735666	1.03327e-11	7.43363e-09	7	22765750	R	II	IL6	TSS1500	opensea	TSS1500-opensea
cg26420391	0.0644069	0.735243	0.670836	1.03518e-11	7.43363e-09	1	152691758	F	II	C1orf68	TSS1500	opensea	TSS1500-opensea
cg06655771	0.807445	0.0706161	-0.736829	1.03638e-11	7.43363e-09	12	12419053	R	I	LRP6	Body	shore	Body-shore	chr12:12419679-12420541
cg26021960	0.926133	0.401669	-0.524464	1.03838e-11	7.43516e-09	3	147140297	R	II		IGR	shore	IGR-shore	chr3:147142181-147142391
cg21803113	0.343013	0.917189	0.574176	1.04057e-11	7.43521e-09	4	144480338	F	I	LOC441046	TSS1500	shore	TSS1500-shore	chr4:144480541-144480947
cg14292834	0.161279	0.967225	0.805946	1.04449e-11	7.43521e-09	14	36691116	F	II		IGR	opensea	IGR-opensea
cg20841588	0.0523048	0.823921	0.771616	1.04506e-11	7.43521e-09	2	177466581	R	II	MIR1246	TSS1500	opensea	TSS1500-opensea
cg01824305	0.0450414	0.543113	0.498071	1.04652e-11	7.43521e-09	4	169240081	F	II	DDX60	TSS200	shore	TSS200-shore	chr4:169239549-169239824
cg24393084	0.927778	0.0313472	-0.896431	1.04734e-11	7.43521e-09	13	89815421	R	I		IGR	opensea	IGR-opensea
cg03329572	0.0376569	0.806528	0.768871	1.05017e-11	7.4426e-09	1	157523253	F	II	FCRL5	TSS1500	opensea	TSS1500-opensea
cg00483304	0.928966	0.140798	-0.788169	1.05802e-11	7.46502e-09	2	64976962	R	II		IGR	shore	IGR-shore	chr2:64978121-64978924
cg05736120	0.680458	0.0137114	-0.666747	1.05837e-11	7.46502e-09	6	170125165	F	I	PHF10	TSS1500	opensea	TSS1500-opensea
cg11818376	0.0623864	0.754266	0.69188	1.05919e-11	7.46502e-09	4	84806923	F	II		IGR	opensea	IGR-opensea
cg04440283	0.0555982	0.745014	0.689416	1.06146e-11	7.46502e-09	8	110098923	R	II	TRHR	TSS1500	opensea	TSS1500-opensea
cg25815219	0.020957	0.849161	0.828204	1.06232e-11	7.46502e-09	7	31827390	F	II		IGR	opensea	IGR-opensea
cg20448053	0.91174	0.164404	-0.747336	1.07153e-11	7.51128e-09	17	8192352	R	II	SLC25A35	3'UTR	island	3'UTR-island	chr17:8191864-8192495
cg17419514	0.133361	0.8732	0.739838	1.07327e-11	7.51128e-09	7	18130344	R	II		IGR	shelf	IGR-shelf	chr7:18125914-18127009
cg07156115	0.22347	0.938535	0.715065	1.07433e-11	7.51128e-09	7	17379753	R	II	AHR	Body	opensea	Body-opensea
cg07647726	0.690449	0.108515	-0.581934	1.07854e-11	7.51625e-09	13	109149171	F	II		IGR	shore	IGR-shore	chr13:109147798-109149019
cg12814353	0.0614606	0.919774	0.858313	1.07891e-11	7.51625e-09	14	36695421	R	II		IGR	opensea	IGR-opensea
cg23471798	0.225131	0.977164	0.752033	1.08124e-11	7.51625e-09	3	110110880	R	II		IGR	opensea	IGR-opensea
cg09578620	0.190381	0.805715	0.615334	1.08228e-11	7.51625e-09	2	151572379	F	II		IGR	opensea	IGR-opensea
cg10272601	0.596334	0.0119935	-0.58434	1.08481e-11	7.52122e-09	9	95947146	R	I	WNK2	TSS200	island	TSS200-island	chr9:95946147-95947835
cg00508975	0.0536626	0.739028	0.685366	1.08934e-11	7.5386e-09	3	26666151	R	II	LRRC3B	5'UTR	island	5'UTR-island	chr3:26665950-26666164
cg10729412	0.197301	0.843348	0.646047	1.0913e-11	7.5386e-09	4	94570967	R	II	GRID2	Body	opensea	Body-opensea
cg09827433	0.106188	0.918292	0.812104	1.09592e-11	7.5386e-09	1	177215619	F	II	FAM5B	Body	opensea	Body-opensea
cg14961690	0.00805037	0.90504	0.896989	1.09646e-11	7.5386e-09	11	103572029	F	II		IGR	opensea	IGR-opensea
cg07681935	0.793055	0.207121	-0.585934	1.09652e-11	7.5386e-09	4	174452461	R	I	NBLA00301	Body	island	Body-island	chr4:174451828-174452962
cg02721902	0.0179493	0.713227	0.695277	1.10019e-11	7.5386e-09	17	46825371	F	II		IGR	island	IGR-island	chr17:46824785-46825372
cg20522598	0.0312649	0.875272	0.844007	1.10484e-11	7.5386e-09	12	11464607	F	II	PRB4	TSS1500	opensea	TSS1500-opensea
cg08013270	0.748147	0.0657679	-0.682379	1.11114e-11	7.5386e-09	2	73145744	R	II	EMX1	Body	island	Body-island	chr2:73143055-73148260
cg05668317	0.13265	0.89345	0.7608	1.11361e-11	7.5386e-09	3	64663714	R	II	ADAMTS9	Body	opensea	Body-opensea
cg20090497	0.0338741	0.952194	0.91832	1.11371e-11	7.5386e-09	12	10962437	R	II	TAS2R9	1stExon	opensea	1stExon-opensea
cg15238012	0.139791	0.930015	0.790225	1.11448e-11	7.5386e-09	3	60656177	R	II	FHIT	5'UTR	opensea	5'UTR-opensea
cg16987735	0.109549	0.778791	0.669242	1.11552e-11	7.5386e-09	1	152759772	R	II	LCE1E	5'UTR	opensea	5'UTR-opensea
cg10821127	0.0150526	0.540028	0.524975	1.11618e-11	7.5386e-09	11	91987297	R	II		IGR	opensea	IGR-opensea
cg06346335	0.132028	0.924523	0.792495	1.11892e-11	7.5386e-09	1	76489892	R	II		IGR	opensea	IGR-opensea
cg07963988	0.0235879	0.593771	0.570183	1.12098e-11	7.5386e-09	6	71891247	F	II		IGR	opensea	IGR-opensea
cg04886981	0.203092	0.819257	0.616165	1.12102e-11	7.5386e-09	4	95220358	F	II	HPGDS	3'UTR	opensea	3'UTR-opensea
cg23742152	0.915061	0.0272574	-0.887803	1.12217e-11	7.5386e-09	7	50849805	F	I	GRB10	5'UTR	island	5'UTR-island	chr7:50849752-50850871
cg09106231	0.0200967	0.749198	0.729101	1.12426e-11	7.5386e-09	1	207455715	R	II		IGR	opensea	IGR-opensea
cg27041096	0.232916	0.736677	0.503761	1.12434e-11	7.5386e-09	8	120079173	R	II	COLEC10	TSS1500	opensea	TSS1500-opensea
cg00995854	0.0697877	0.778481	0.708694	1.126e-11	7.5386e-09	1	157802305	R	II	CD5L	Body	opensea	Body-opensea
cg05010179	0.779986	0.0842789	-0.695707	1.12814e-11	7.5386e-09	15	75018495	R	I	CYP1A1	TSS1500	island	TSS1500-island	chr15:75018186-75019336
cg18578080	0.022987	0.872641	0.849654	1.13006e-11	7.5386e-09	6	82405786	R	II		IGR	opensea	IGR-opensea
cg17508941	0.653325	0.0691319	-0.584193	1.13077e-11	7.5386e-09	7	19183280	F	II		IGR	shore	IGR-shore	chr7:19184221-19184686
cg05951573	0.109434	0.949618	0.840184	1.13088e-11	7.5386e-09	7	150812282	R	I	AGAP3	Body	opensea	Body-opensea
cg14201424	0.860678	0.027418	-0.83326	1.13463e-11	7.54088e-09	4	183063397	F	I	MGC45800	Body	island	Body-island	chr4:183063396-183066370
cg05475172	0.138169	0.926047	0.787878	1.13485e-11	7.54088e-09	22	46371152	F	II	WNT7B	Body	shore	Body-shore	chr22:46371469-46375234
cg10418263	0.0743635	0.661523	0.58716	1.14024e-11	7.56456e-09	6	35265544	F	II	DEF6	TSS200	opensea	TSS200-opensea
cg05278858	0.187729	0.939465	0.751737	1.14347e-11	7.57389e-09	10	111037038	R	II		IGR	opensea	IGR-opensea
cg02492770	0.314959	0.853887	0.538929	1.14786e-11	7.57487e-09	1	101667223	F	II		IGR	opensea	IGR-opensea
cg14072807	0.0430265	0.836311	0.793285	1.14821e-11	7.57487e-09	9	103829627	F	II	LPPR1	5'UTR	opensea	5'UTR-opensea
cg12984636	0.0754598	0.791664	0.716204	1.14909e-11	7.57487e-09	9	107455503	F	II	OR13D1	TSS1500	opensea	TSS1500-opensea
cg03411082	0.0535632	0.849846	0.796283	1.15357e-11	7.5832e-09	16	433715	F	II	LOC100134368	Body	shore	Body-shore	chr16:431189-432810
cg11104416	0.130449	0.905089	0.77464	1.15914e-11	7.5832e-09	4	1202861	F	I	LOC100130872	TSS200	shore	TSS200-shore	chr4:1202956-1203200
cg16072340	0.04938	0.655523	0.606143	1.15973e-11	7.5832e-09	8	104224006	R	II	BAALC	Body	opensea	Body-opensea
cg05491166	0.0944904	0.91211	0.817619	1.1601e-11	7.5832e-09	11	19885901	R	II	NAV2	Body	opensea	Body-opensea
cg25086874	0.047882	0.861392	0.81351	1.16063e-11	7.5832e-09	3	112067412	F	II	CD200	Body	opensea	Body-opensea
cg22592108	0.263095	0.922	0.658905	1.16131e-11	7.5832e-09	5	53304441	R	II	ARL15	Body	opensea	Body-opensea
cg00763223	0.0241987	0.658821	0.634622	1.16657e-11	7.60557e-09	1	58257201	R	II	DAB1	5'UTR	opensea	5'UTR-opensea
cg12181211	0.796833	0.0419584	-0.754874	1.17181e-11	7.62779e-09	4	183112631	R	II		IGR	opensea	IGR-opensea
cg22658846	0.561121	0.0673731	-0.493748	1.17792e-11	7.65553e-09	8	2019760	F	I	MYOM2	Body	opensea	Body-opensea
cg02049210	0.0194254	0.803061	0.783635	1.18244e-11	7.67296e-09	8	48647583	F	II	KIAA0146	Body	shelf	Body-shelf	chr8:48649766-48651653
cg18221021	0.0530037	0.879858	0.826855	1.18565e-11	7.67341e-09	11	84432312	F	II	DLG2	Body	opensea	Body-opensea
cg04416247	0.813314	0.0210747	-0.792239	1.18722e-11	7.67341e-09	3	85213671	F	II	CADM2	Body	opensea	Body-opensea
cg04867491	0.11623	0.780427	0.664197	1.18951e-11	7.67341e-09	20	52688256	F	II	BCAS1	TSS1500	opensea	TSS1500-opensea
cg06112871	0.102145	0.834034	0.731889	1.1899e-11	7.67341e-09	7	39383753	R	II	POU6F2	Body	opensea	Body-opensea
cg23113350	0.971066	0.428442	-0.542624	1.19458e-11	7.68524e-09	1	92352404	R	II	TGFBR3	TSS1500	shore	TSS1500-shore	chr1:92350913-92352085
cg08594936	0.0274692	0.91563	0.888161	1.19588e-11	7.68524e-09	7	31726704	R	II	C7orf16	TSS200	opensea	TSS200-opensea
cg11428546	0.0546924	0.92336	0.868668	1.19818e-11	7.68524e-09	2	100723110	R	II	AFF3	TSS1500	shelf	TSS1500-shelf	chr2:100720385-100720741
cg18054674	0.642599	0.0182991	-0.6243	1.19914e-11	7.68524e-09	5	140753542	F	II	PCDHGA4	Body	shore	Body-shore	chr5:140753654-140753952
cg26652155	0.156276	0.90678	0.750504	1.20569e-11	7.71528e-09	3	112054506	R	II	CD200	Body	shelf	Body-shelf	chr3:112051893-112052406
cg26275355	0.0194304	0.685718	0.666287	1.21336e-11	7.75245e-09	4	12252318	R	II		IGR	opensea	IGR-opensea
cg01008557	0.0163504	0.609024	0.592673	1.21604e-11	7.75739e-09	7	31292573	F	II		IGR	opensea	IGR-opensea
cg25287482	0.0463155	0.812591	0.766276	1.21994e-11	7.75739e-09	1	23884847	R	II	ID3	3'UTR	island	3'UTR-island	chr1:23884842-23885087
cg03495237	0.0758145	0.905923	0.830108	1.22258e-11	7.75739e-09	3	8533978	R	II		IGR	opensea	IGR-opensea
cg25054154	0.758612	0.0440782	-0.714534	1.22279e-11	7.75739e-09	4	108852144	F	I	CYP2U1	TSS1500	shore	TSS1500-shore	chr4:108852495-108853387
cg22107164	0.0983699	0.787145	0.688775	1.22516e-11	7.75739e-09	11	117957509	F	II	TMPRSS4	Body	opensea	Body-opensea
cg26255052	0.945703	0.0659652	-0.879737	1.22534e-11	7.75739e-09	1	23038321	R	II	EPHB2	Body	island	Body-island	chr1:23036823-23038362
cg22326903	0.865992	0.0907937	-0.775198	1.22929e-11	7.77054e-09	12	109747000	R	I	FOXN4	1stExon	island	1stExon-island	chr12:109746826-109748378
cg08424981	0.0431204	0.643852	0.600731	1.23751e-11	7.80753e-09	11	5586092	R	II		IGR	opensea	IGR-opensea
cg18527583	0.187028	0.877807	0.690779	1.2396e-11	7.80753e-09	2	77856944	R	II		IGR	opensea	IGR-opensea
cg10002178	0.960314	0.166309	-0.794005	1.24078e-11	7.80753e-09	14	94254726	F	I	PRIMA1	5'UTR	island	5'UTR-island	chr14:94253952-94255733
cg13739410	0.0680253	0.703618	0.635593	1.24515e-11	7.81571e-09	9	18793879	R	II	ADAMTSL1	Body	opensea	Body-opensea
cg02658730	0.173931	0.921408	0.747477	1.24585e-11	7.81571e-09	1	98510182	F	II		IGR	shore	IGR-shore	chr1:98510966-98511710
cg22612330	0.188054	0.923543	0.735489	1.25149e-11	7.83609e-09	3	114228062	F	II	ZBTB20	5'UTR	opensea	5'UTR-opensea
cg01405303	0.883711	0.0354592	-0.848252	1.25313e-11	7.83609e-09	X	152066574	F	I		IGR	island	IGR-island	chrX:152066196-152066811
cg07980148	0.0174722	0.872422	0.85495	1.25682e-11	7.83609e-09	4	82969268	R	II		IGR	shelf	IGR-shelf	chr4:82965415-82965896
cg23554286	0.0150145	0.887419	0.872405	1.25736e-11	7.83609e-09	2	137951070	F	II	THSD7B	Body	opensea	Body-opensea
cg03978682	0.159939	0.900631	0.740691	1.2597e-11	7.83609e-09	5	53411773	R	II	ARL15	Body	opensea	Body-opensea
cg19756313	0.188576	0.934316	0.74574	1.26042e-11	7.83609e-09	5	82522040	F	II	XRCC4	Body	opensea	Body-opensea
cg04270799	0.897496	0.0622313	-0.835264	1.26514e-11	7.85372e-09	12	57944059	F	II	KIF5A	1stExon	shore	1stExon-shore	chr12:57943662-57943926
cg09715906	0.241986	0.918223	0.676238	1.2683e-11	7.86156e-09	2	162480637	F	II	SLC4A10	TSS1500	opensea	TSS1500-opensea
cg13793854	0.123872	0.912354	0.788482	1.27443e-11	7.8878e-09	2	150188474	R	II	LYPD6	5'UTR	shore	5'UTR-shore	chr2:150186463-150187492
cg25267072	0.559682	0.0401746	-0.519508	1.27644e-11	7.88847e-09	19	23299889	R	I		IGR	island	IGR-island	chr19:23299727-23300167
cg14336112	0.0614372	0.877376	0.815939	1.28123e-11	7.90308e-09	15	77645762	F	II		IGR	opensea	IGR-opensea
cg02919122	0.14879	0.730827	0.582036	1.28312e-11	7.90308e-09	3	112109797	F	II		IGR	opensea	IGR-opensea
cg13212831	0.212725	0.93339	0.720665	1.28559e-11	7.90308e-09	1	56046343	R	II		IGR	opensea	IGR-opensea
cg17786845	0.121852	0.86579	0.743938	1.28642e-11	7.90308e-09	3	134529302	R	II	EPHB1	Body	opensea	Body-opensea
cg06942727	0.0152496	0.803842	0.788592	1.29858e-11	7.96605e-09	2	60322100	R	II		IGR	opensea	IGR-opensea
cg22506801	0.0253362	0.729577	0.704241	1.30995e-11	8.00538e-09	4	94304388	F	II	GRID2	Body	opensea	Body-opensea
cg13392885	0.0171341	0.70465	0.687516	1.31417e-11	8.00538e-09	2	161593271	F	II		IGR	opensea	IGR-opensea
cg24347611	0.00899294	0.562501	0.553509	1.31426e-11	8.00538e-09	8	92611305	R	II		IGR	opensea	IGR-opensea
cg01071314	0.945388	0.0467217	-0.898667	1.318e-11	8.00538e-09	1	3277623	R	I	PRDM16	Body	shelf	Body-shelf	chr1:3275029-3275284
cg24373253	0.202394	0.952677	0.750283	1.31881e-11	8.00538e-09	1	99469634	F	II	LPPR5	Body	shore	Body-shore	chr1:99469932-99470968
cg17775989	0.124876	0.924235	0.799358	1.31918e-11	8.00538e-09	12	5566384	R	II	NTF3	Body	opensea	Body-opensea
cg17325595	0.0518781	0.68576	0.633882	1.32176e-11	8.00538e-09	2	167760210	F	II	XIRP2	1stExon	opensea	1stExon-opensea
cg25422411	0.22177	0.944078	0.722308	1.32213e-11	8.00538e-09	17	51707681	R	II		IGR	opensea	IGR-opensea
cg08365738	0.0502119	0.811165	0.760953	1.32234e-11	8.00538e-09	3	112324301	F	II	CCDC80	Body	opensea	Body-opensea
cg08564457	0.0422279	0.888654	0.846426	1.32772e-11	8.02622e-09	11	106550630	R	II		IGR	opensea	IGR-opensea
cg12804693	0.119999	0.948661	0.828662	1.33188e-11	8.03969e-09	11	92273179	F	II	FAT3	Body	opensea	Body-opensea
cg03192897	0.0355591	0.624193	0.588634	1.33704e-11	8.0467e-09	1	170115351	R	II	METTL11B	1stExon	opensea	1stExon-opensea
cg09287096	0.130134	0.935741	0.805607	1.33842e-11	8.0467e-09	10	86998622	F	I		IGR	opensea	IGR-opensea
cg05157433	0.133384	0.879194	0.745809	1.33886e-11	8.0467e-09	6	29527885	R	II	UBD	TSS200	opensea	TSS200-opensea
cg02898412	0.821122	0.134983	-0.686139	1.34602e-11	8.07808e-09	8	11623524	F	II		IGR	shelf	IGR-shelf	chr8:11627091-11627668
cg23720395	0.0148254	0.820961	0.806136	1.36132e-11	8.0875e-09	3	59640236	R	II		IGR	opensea	IGR-opensea
cg11465226	0.8543	0.109317	-0.744982	1.36462e-11	8.0875e-09	5	176882869	F	II	PRR7	Body	island	Body-island	chr5:176881221-176883117
cg06319861	0.0434387	0.956126	0.912688	1.36498e-11	8.0875e-09	2	137964351	F	II	THSD7B	Body	opensea	Body-opensea
cg08583231	0.0877053	0.919673	0.831968	1.36522e-11	8.0875e-09	4	22999086	F	I		IGR	opensea	IGR-opensea
cg21617353	0.842524	0.0559607	-0.786563	1.36526e-11	8.0875e-09	17	43319371	F	I	FMNL1	Body	shore	Body-shore	chr17:43318429-43319243
cg26351776	0.915908	0.337611	-0.578297	1.36762e-11	8.0875e-09	7	98972156	R	II	ARPC1B	TSS200	island	TSS200-island	chr7:98971649-98973170
cg01446950	0.786389	0.0244158	-0.761973	1.36856e-11	8.0875e-09	2	222435351	R	II	EPHA4	Body	shore	Body-shore	chr2:222436034-222438941
cg12277524	0.104508	0.765022	0.660515	1.36917e-11	8.0875e-09	1	66278919	F	II	PDE4B	5'UTR	opensea	5'UTR-opensea
cg24083274	0.0397626	0.837907	0.798144	1.37045e-11	8.0875e-09	7	121977191	F	II	CADPS2	Body	opensea	Body-opensea
cg19622874	0.966572	0.218027	-0.748545	1.37053e-11	8.0875e-09	14	85998492	F	II	FLRT2	5'UTR	island	5'UTR-island	chr14:85997468-85998637
cg01880908	0.0662644	0.971089	0.904825	1.37148e-11	8.0875e-09	17	76101114	R	I	TNRC6C	3'UTR	island	3'UTR-island	chr17:76100679-76101115
cg10524033	0.855702	0.168904	-0.686798	1.37527e-11	8.0875e-09	4	134070433	F	II	PCDH10	TSS200	island	TSS200-island	chr4:134069162-134070442
cg00028935	0.773363	0.208582	-0.564781	1.37633e-11	8.0875e-09	3	147114406	R	I	ZIC4	Body	island	Body-island	chr3:147113608-147114479
cg06061621	0.932566	0.0316577	-0.900909	1.37786e-11	8.0875e-09	2	164521785	F	II	FIGN	Body	opensea	Body-opensea
cg27579805	0.0175607	0.64043	0.622869	1.37893e-11	8.0875e-09	17	76101307	F	II	TNRC6C	3'UTR	shore	3'UTR-shore	chr17:76100679-76101115
cg18104149	0.0266839	0.692601	0.665917	1.37989e-11	8.0875e-09	3	56498318	F	II	ERC2	5'UTR	shelf	5'UTR-shelf	chr3:56501868-56502345
cg02179478	0.156357	0.906687	0.75033	1.3807e-11	8.0875e-09	3	35785377	R	II	MIR128-2	TSS1500	opensea	TSS1500-opensea
cg21270860	0.918851	0.0924483	-0.826402	1.38614e-11	8.10353e-09	1	38513318	R	I	POU3F1	TSS1500	island	TSS1500-island	chr1:38510102-38513642
cg03970643	0.0522997	0.904851	0.852551	1.38734e-11	8.10353e-09	4	23505221	R	II		IGR	opensea	IGR-opensea
cg05893902	0.107672	0.946284	0.838612	1.38966e-11	8.10572e-09	3	100945574	R	II	IMPG2	3'UTR	opensea	3'UTR-opensea
cg14166880	0.0373947	0.802583	0.765189	1.3926e-11	8.11145e-09	4	12660023	R	II		IGR	opensea	IGR-opensea
cg14434398	0.0189099	0.736769	0.717859	1.39672e-11	8.11548e-09	12	13952878	R	II	GRIN2B	Body	opensea	Body-opensea
cg10581449	0.968177	0.136925	-0.831252	1.3972e-11	8.11548e-09	X	51238781	R	II	NUDT11	Body	island	Body-island	chrX:51238706-51240104
cg14839014	0.0354543	0.868334	0.83288	1.40317e-11	8.13879e-09	8	110100005	F	II	TRHR	1stExon	opensea	1stExon-opensea
cg21165221	0.950242	0.235855	-0.714386	1.40612e-11	8.14452e-09	2	237078166	R	II		IGR	island	IGR-island	chr2:237071794-237078762
cg15661409	0.0717456	0.953168	0.881422	1.40964e-11	8.15355e-09	14	57960976	F	II	C14orf105	TSS1500	opensea	TSS1500-opensea
cg01631408	0.165206	0.763997	0.598791	1.41375e-11	8.16401e-09	1	248437212	F	II	OR2T33	TSS200	opensea	TSS200-opensea
cg03416562	0.965906	0.0189241	-0.946981	1.41538e-11	8.16401e-09	3	85010677	F	II	CADM2	Body	shore	Body-shore	chr3:85008284-85008837
cg01256232	0.028027	0.812576	0.784549	1.42381e-11	8.20124e-09	14	40337190	F	II		IGR	opensea	IGR-opensea
cg22089361	0.0192438	0.706063	0.68682	1.43333e-11	8.24465e-09	17	52600604	F	II		IGR	opensea	IGR-opensea
cg13765961	0.29426	0.922862	0.628603	1.44358e-11	8.28594e-09	11	60223238	F	II	MS4A1	TSS200	opensea	TSS200-opensea
cg13065577	0.837398	0.0371521	-0.800246	1.44597e-11	8.28594e-09	13	90014513	F	II		IGR	shore	IGR-shore	chr13:90015412-90015775
cg26227465	0.0361575	0.844943	0.808785	1.4526e-11	8.28594e-09	12	68553577	F	II	IFNG	TSS200	opensea	TSS200-opensea
cg14398353	0.11087	0.780354	0.669483	1.45535e-11	8.28594e-09	9	113733131	R	II	LPAR1	Body	opensea	Body-opensea
cg06531573	0.654184	0.0260823	-0.628101	1.46296e-11	8.28594e-09	16	857576	F	II	PRR25	Body	island	Body-island	chr16:857341-858025
cg02556155	0.0379669	0.650618	0.612651	1.4651e-11	8.28594e-09	3	114052269	R	II		IGR	opensea	IGR-opensea
cg26853640	0.73999	0.0234405	-0.71655	1.46594e-11	8.28594e-09	19	38879673	R	II	SPRED3	TSS1500	shore	TSS1500-shore	chr19:38876614-38878950
cg08683790	0.148602	0.773202	0.6246	1.46692e-11	8.28594e-09	4	81243757	R	II		IGR	opensea	IGR-opensea
cg26590449	0.184207	0.930137	0.74593	1.4681e-11	8.28594e-09	7	33941205	F	II		IGR	shelf	IGR-shelf	chr7:33943665-33945509
cg07755203	0.358078	0.926371	0.568292	1.46843e-11	8.28594e-09	2	150177004	R	II		IGR	island	IGR-island	chr2:150176813-150177219
cg26198197	0.0134545	0.786184	0.77273	1.47026e-11	8.28594e-09	4	108204800	R	II		IGR	opensea	IGR-opensea
cg07320695	0.0453024	0.895116	0.849814	1.4713e-11	8.28594e-09	4	107423690	F	II		IGR	opensea	IGR-opensea
cg03671796	0.0734011	0.937349	0.863948	1.47395e-11	8.28594e-09	3	109645423	F	II		IGR	opensea	IGR-opensea
cg00321850	0.920246	0.27988	-0.640367	1.47512e-11	8.28594e-09	1	175162397	F	II	KIAA0040	TSS200	shore	TSS200-shore	chr1:175161900-175162364
cg14388466	0.0546398	0.701379	0.646739	1.47561e-11	8.28594e-09	8	118843355	F	II	EXT1	Body	opensea	Body-opensea
cg14107382	0.342272	0.908199	0.565927	1.47974e-11	8.28594e-09	12	101189608	F	II	ANO4	5'UTR	opensea	5'UTR-opensea
cg08965143	0.939031	0.269145	-0.669886	1.48139e-11	8.28594e-09	2	24308246	F	II	TP53I3	TSS1500	shore	TSS1500-shore	chr2:24307026-24307678
cg10541534	0.208514	0.961824	0.75331	1.4823e-11	8.28594e-09	4	140429995	R	II	SETD7	3'UTR	opensea	3'UTR-opensea
cg18907656	0.0403851	0.692922	0.652537	1.48388e-11	8.28594e-09	8	30888925	F	II	PURG	Body	opensea	Body-opensea
cg12872329	0.0743885	0.935188	0.860799	1.48392e-11	8.28594e-09	4	93536632	R	II	GRID2	Body	opensea	Body-opensea
cg01546561	0.0757404	0.890174	0.814434	1.48497e-11	8.28594e-09	6	72455356	F	II		IGR	opensea	IGR-opensea
cg00145969	0.754634	0.0221891	-0.732445	1.49146e-11	8.28594e-09	1	190068180	F	II	FAM5C	Body	opensea	Body-opensea
cg05424526	0.088518	0.878842	0.790324	1.49301e-11	8.28594e-09	6	74778313	F	II		IGR	opensea	IGR-opensea
cg26772104	0.0470187	0.950268	0.903249	1.49502e-11	8.28594e-09	17	51501596	F	II		IGR	opensea	IGR-opensea
cg17382294	0.210466	0.725226	0.51476	1.49874e-11	8.28594e-09	5	135692034	R	II	TRPC7	Body	shore	Body-shore	chr5:135692397-135693042
cg20992354	0.174288	0.944352	0.770064	1.49936e-11	8.28594e-09	1	179564986	F	II	TDRD5	Body	shelf	Body-shelf	chr1:179560751-179561596
cg15381313	0.45266	0.950514	0.497854	1.50037e-11	8.28594e-09	12	100867509	R	II	NR1H4	TSS200	opensea	TSS200-opensea
cg08164556	0.937912	0.21595	-0.721962	1.50279e-11	8.28594e-09	17	64961914	R	II	CACNG4	Body	island	Body-island	chr17:64961007-64962321
cg14714222	0.115925	0.969447	0.853522	1.50498e-11	8.28594e-09	20	47440761	F	II	PREX1	Body	shelf	Body-shelf	chr20:47443734-47445181
cg18652319	0.479312	0.971398	0.492085	1.5075e-11	8.28594e-09	4	154625489	R	II	TLR2	Body	opensea	Body-opensea
cg04503600	0.540346	0.0440366	-0.49631	1.51145e-11	8.28594e-09	5	140798188	F	II	PCDHGA4	Body	shore	Body-shore	chr5:140798757-140799359
cg10580539	0.146744	0.914067	0.767323	1.51212e-11	8.28594e-09	12	67411708	F	II		IGR	opensea	IGR-opensea
cg02470080	0.196913	0.814646	0.617734	1.51319e-11	8.28594e-09	8	118849022	F	II	EXT1	Body	opensea	Body-opensea
cg10754659	0.131131	0.933308	0.802176	1.51352e-11	8.28594e-09	7	38110151	R	II		IGR	opensea	IGR-opensea
cg16225703	0.289362	0.955191	0.665829	1.51691e-11	8.28594e-09	4	62383028	R	I	LPHN3	Body	island	Body-island	chr4:62383013-62383248
cg21008530	0.238484	0.947666	0.709182	1.52028e-11	8.28594e-09	7	88229994	F	II		IGR	opensea	IGR-opensea
cg19100988	0.192703	0.946503	0.753799	1.52073e-11	8.28594e-09	5	43731068	F	II		IGR	opensea	IGR-opensea
cg12060838	0.183965	0.80714	0.623175	1.52219e-11	8.28594e-09	1	158028936	R	II	KIRREL	Body	opensea	Body-opensea
cg03104936	0.915963	0.170127	-0.745836	1.52282e-11	8.28594e-09	7	50849168	F	II	GRB10	5'UTR	shore	5'UTR-shore	chr7:50849752-50850871
cg09840328	0.300256	0.942406	0.64215	1.52356e-11	8.28594e-09	2	206375718	F	II	PARD3B	Body	opensea	Body-opensea
cg14870861	0.897597	0.232957	-0.66464	1.52378e-11	8.28594e-09	19	10628183	R	I	S1PR5	TSS200	island	TSS200-island	chr19:10627980-10628417
cg08850388	0.0338923	0.869574	0.835682	1.52431e-11	8.28594e-09	7	33628078	R	II	BBS9	Body	opensea	Body-opensea
cg23643435	0.808722	0.0763046	-0.732418	1.52691e-11	8.28776e-09	2	38893251	F	I	GALM	5'UTR	opensea	5'UTR-opensea
cg15552158	0.0853883	0.912237	0.826849	1.52864e-11	8.28776e-09	2	172953270	F	I	DLX1	3'UTR	shore	3'UTR-shore	chr2:172951289-172952159
cg02564299	0.282494	0.881923	0.599428	1.53092e-11	8.28935e-09	3	114130829	F	II	ZBTB20	5'UTR	opensea	5'UTR-opensea
cg18028347	0.884551	0.0718616	-0.812689	1.53501e-11	8.29348e-09	3	32822518	F	I		IGR	island	IGR-island	chr3:32822477-32823331
cg02995493	0.0862566	0.77631	0.690053	1.53568e-11	8.29348e-09	1	66311218	F	II	PDE4B	5'UTR	opensea	5'UTR-opensea
cg00286067	0.164798	0.959849	0.795051	1.53904e-11	8.30084e-09	6	125681166	R	II		IGR	shelf	IGR-shelf	chr6:125684544-125684865
cg00543073	0.200935	0.881103	0.680169	1.54383e-11	8.31077e-09	2	60773386	F	I	BCL11A	Body	shelf	Body-shelf	chr2:60776596-60778157
cg19387750	0.511178	0.0261552	-0.485023	1.54489e-11	8.31077e-09	6	150390624	F	II	ULBP3	TSS1500	shore	TSS1500-shore	chr6:150389943-150390558
cg04388989	0.943728	0.123247	-0.820481	1.54853e-11	8.31959e-09	19	30715606	F	II		IGR	island	IGR-island	chr19:30715549-30715753
cg09906488	0.922733	0.193816	-0.728918	1.55171e-11	8.32589e-09	10	12391008	R	I	CAMK1D	TSS1500	island	TSS1500-island	chr10:12390802-12392589
cg10887280	0.190457	0.940753	0.750295	1.56121e-11	8.36606e-09	1	91000412	F	II		IGR	opensea	IGR-opensea
cg02297616	0.915143	0.283145	-0.631998	1.56418e-11	8.37117e-09	1	40255140	F	I	BMP8B	TSS1500	island	TSS1500-island	chr1:40253683-40255172
cg18082362	0.0579919	0.603752	0.54576	1.56635e-11	8.37203e-09	3	131854912	F	II		IGR	opensea	IGR-opensea
cg16065186	0.623862	0.00776889	-0.616093	1.57193e-11	8.38125e-09	17	37856663	F	II	ERBB2	5'UTR	island	5'UTR-island	chr17:37856448-37856891
cg15920762	0.962324	0.244006	-0.718318	1.57318e-11	8.38125e-09	18	12657056	R	II	SPIRE1	TSS1500	island	TSS1500-island	chr18:12657044-12658727
cg03162045	0.89885	0.318426	-0.580425	1.57413e-11	8.38125e-09	3	142443933	F	I	TRPC1	Body	island	Body-island	chr3:142442702-142443978
cg07805642	0.287691	0.895046	0.607354	1.57731e-11	8.38741e-09	6	132890602	R	II	TAAR6	TSS1500	opensea	TSS1500-opensea
cg11400774	0.958247	0.0974057	-0.860842	1.58513e-11	8.39825e-09	1	156051324	F	I	MEX3A	Body	island	Body-island	chr1:156051239-156051461
cg26024682	0.0103467	0.545362	0.535016	1.5863e-11	8.39825e-09	11	43581108	F	II	MIR670	TSS200	opensea	TSS200-opensea
cg14458834	0.272362	0.81958	0.547218	1.58769e-11	8.39825e-09	17	46655394	R	I	HOXB4	1stExon	island	1stExon-island	chr17:46655215-46655604
cg01236751	0.0677051	0.880993	0.813288	1.5893e-11	8.39825e-09	7	38492620	R	II	AMPH	Body	opensea	Body-opensea
cg26582768	0.686186	0.0344841	-0.651702	1.59279e-11	8.39825e-09	10	102792043	R	II	PDZD7	TSS1500	island	TSS1500-island	chr10:102792042-102792266
cg21274607	0.204638	0.77057	0.565933	1.59344e-11	8.39825e-09	21	47521576	F	II	COL6A2	5'UTR	shelf	5'UTR-shelf	chr21:47517651-47518999
cg18805486	0.709494	0.0517299	-0.657764	1.5935e-11	8.39825e-09	8	12551033	F	I		IGR	opensea	IGR-opensea
cg00852595	0.0927431	0.945798	0.853055	1.60162e-11	8.43035e-09	12	99548437	F	II	ANKS1B	1stExon	opensea	1stExon-opensea
cg26744402	0.191217	0.939886	0.748669	1.60574e-11	8.43165e-09	11	28588618	F	II		IGR	opensea	IGR-opensea
cg01646423	0.197495	0.917755	0.72026	1.60593e-11	8.43165e-09	6	110682827	F	II		IGR	shelf	IGR-shelf	chr6:110678854-110679108
cg14974711	0.871222	0.159308	-0.711914	1.61497e-11	8.4545e-09	16	3096477	R	II	MMP25	TSS1500	island	TSS1500-island	chr16:3095600-3097033
cg18845692	0.818743	0.0399736	-0.778769	1.61627e-11	8.4545e-09	14	85996274	F	II	FLRT2	TSS1500	shore	TSS1500-shore	chr14:85996494-85996958
cg27603366	0.936198	0.145984	-0.790214	1.61834e-11	8.4545e-09	2	173037734	F	II		IGR	island	IGR-island	chr2:173037307-173037735
cg00681365	0.302159	0.972065	0.669906	1.61843e-11	8.4545e-09	4	62387003	F	II	LPHN3	Body	shelf	Body-shelf	chr4:62383013-62383248
cg20513038	0.0415393	0.716741	0.675202	1.62985e-11	8.50157e-09	7	39225866	R	II	POU6F2	Body	opensea	Body-opensea
cg20877313	0.6018	0.0222009	-0.579599	1.63337e-11	8.50157e-09	12	56881753	R	II	GLS2	1stExon	island	1stExon-island	chr12:56881401-56882702
cg05698228	0.955662	0.118461	-0.837201	1.63464e-11	8.50157e-09	5	73937299	F	I	ENC1	TSS200	island	TSS200-island	chr5:73935725-73937551
cg27007255	0.0821374	0.700336	0.618199	1.63563e-11	8.50157e-09	5	130289601	R	II		IGR	opensea	IGR-opensea
cg08333778	0.14635	0.953943	0.807594	1.64124e-11	8.52009e-09	6	88756376	R	II	SPACA1	TSS1500	shore	TSS1500-shore	chr6:88757292-88757879
cg19716950	0.109093	0.723941	0.614848	1.65012e-11	8.53739e-09	1	170655402	F	II	PRRX1	Body	opensea	Body-opensea
cg16679297	0.135893	0.762864	0.626971	1.65018e-11	8.53739e-09	5	168534069	R	I	SLIT3	Body	opensea	Body-opensea
cg24013105	0.0147035	0.823126	0.808423	1.65119e-11	8.53739e-09	8	137955493	F	II		IGR	opensea	IGR-opensea
cg03498091	0.0326479	0.94017	0.907522	1.65375e-11	8.53739e-09	14	28399440	F	II		IGR	opensea	IGR-opensea
cg09325012	0.234535	0.920717	0.686182	1.65485e-11	8.53739e-09	3	112343034	R	II	CCDC80	Body	opensea	Body-opensea
cg16579431	0.0381416	0.774877	0.736735	1.66477e-11	8.57789e-09	16	433439	F	II	TMEM8A	TSS1500	shore	TSS1500-shore	chr16:431189-432810
cg19933965	0.305755	0.894968	0.589213	1.67298e-11	8.58963e-09	3	172858969	F	I	SPATA16	1stExon	opensea	1stExon-opensea
cg22969014	0.111564	0.953479	0.841916	1.67609e-11	8.58963e-09	12	41721310	F	II	PDZRN4	Body	opensea	Body-opensea
cg10549156	0.795067	0.024417	-0.77065	1.67737e-11	8.58963e-09	7	100081397	F	I	C7orf51	TSS200	shore	TSS200-shore	chr7:100080693-100081371
cg21039708	0.820572	0.294662	-0.52591	1.67971e-11	8.58963e-09	14	57278729	R	I	OTX2OS1	TSS1500	island	TSS1500-island	chr14:57278709-57279116
cg06897264	0.923428	0.115061	-0.808368	1.6803e-11	8.58963e-09	6	28979271	F	I		IGR	island	IGR-island	chr6:28979246-28979499
cg25490475	0.0517501	0.926797	0.875047	1.68067e-11	8.58963e-09	11	28702222	R	II		IGR	opensea	IGR-opensea
cg20102280	0.164206	0.856284	0.692078	1.68152e-11	8.58963e-09	13	47470793	F	II	HTR2A	5'UTR	opensea	5'UTR-opensea
cg23913421	0.120902	0.811316	0.690414	1.69205e-11	8.6328e-09	6	50674663	R	I		IGR	opensea	IGR-opensea
cg00937286	0.0140965	0.682913	0.668817	1.69658e-11	8.63342e-09	8	136245114	F	II	LOC286094	TSS1500	opensea	TSS1500-opensea
cg25515982	0.715466	0.0314755	-0.683991	1.69871e-11	8.63342e-09	8	12860315	R	II	C8orf79	5'UTR	opensea	5'UTR-opensea
cg14168733	0.735252	0.0947542	-0.640498	1.70165e-11	8.63342e-09	1	201708718	F	II	NAV1	TSS1500	shore	TSS1500-shore	chr1:201708787-201709429
cg13437307	0.0490781	0.859552	0.810474	1.70369e-11	8.63342e-09	8	62211981	R	II	CLVS1	5'UTR	opensea	5'UTR-opensea
cg17897699	0.0973571	0.811153	0.713796	1.70501e-11	8.63342e-09	8	137806993	F	II		IGR	opensea	IGR-opensea
cg21058488	0.199808	0.917775	0.717967	1.70716e-11	8.63342e-09	11	92612422	F	II	FAT3	Body	shelf	Body-shelf	chr11:92615835-92616668
cg16394305	0.0858289	0.86235	0.776521	1.70992e-11	8.63342e-09	5	158125970	R	II	EBF1	3'UTR	opensea	3'UTR-opensea
cg01439649	0.149437	0.953421	0.803983	1.71144e-11	8.63342e-09	1	23410708	F	II	LUZP1	3'UTR	opensea	3'UTR-opensea
cg24652379	0.377116	0.929966	0.55285	1.71144e-11	8.63342e-09	7	141477912	F	II	TAS2R4	TSS1500	opensea	TSS1500-opensea
cg10193870	0.28629	0.905772	0.619482	1.71296e-11	8.63342e-09	14	73138006	R	I	DPF3	Body	opensea	Body-opensea
cg10281394	0.215284	0.777795	0.562511	1.72424e-11	8.67972e-09	11	20140445	R	II	NAV2	3'UTR	opensea	3'UTR-opensea
cg09931724	0.0886628	0.857811	0.769148	1.73082e-11	8.70154e-09	1	86933750	F	II	CLCA1	TSS1500	opensea	TSS1500-opensea
cg03736685	0.304867	0.95137	0.646503	1.73277e-11	8.70154e-09	16	55546074	R	II	LPCAT2	Body	shelf	Body-shelf	chr16:55542920-55543274
cg21068094	0.0652098	0.525434	0.460224	1.73814e-11	8.71148e-09	18	55862711	R	I	NEDD4L	5'UTR	island	5'UTR-island	chr18:55862653-55862873
cg10406690	0.940387	0.0570198	-0.883367	1.74029e-11	8.71148e-09	14	85995726	R	II	FLRT2	TSS1500	shore	TSS1500-shore	chr14:85996494-85996958
cg00279755	0.026834	0.936269	0.909435	1.74138e-11	8.71148e-09	11	103584918	F	II		IGR	opensea	IGR-opensea
cg19814174	0.420851	0.971211	0.55036	1.74507e-11	8.71148e-09	1	213704987	F	II		IGR	opensea	IGR-opensea
cg26256154	0.014317	0.494432	0.480115	1.74523e-11	8.71148e-09	1	76780549	F	II	ST6GALNAC3	Body	opensea	Body-opensea
cg08101739	0.0388331	0.655884	0.61705	1.7508e-11	8.72878e-09	1	152815158	F	II	LCE6A	TSS200	opensea	TSS200-opensea
cg24405617	0.723766	0.0311996	-0.692566	1.75839e-11	8.73942e-09	12	57944044	F	II	KIF5A	1stExon	shore	1stExon-shore	chr12:57943662-57943926
cg10396281	0.271268	0.914679	0.64341	1.75954e-11	8.73942e-09	7	37243747	R	I	ELMO1	Body	opensea	Body-opensea
cg18680346	0.897478	0.0441585	-0.853319	1.76005e-11	8.73942e-09	10	116391764	R	I	ABLIM1	Body	island	Body-island	chr10:116391466-116391827
cg26390660	0.294364	0.807884	0.513521	1.76512e-11	8.73942e-09	3	110344165	F	II		IGR	opensea	IGR-opensea
cg14847009	0.911536	0.249488	-0.662049	1.76512e-11	8.73942e-09	1	175162515	F	II	KIAA0040	TSS1500	shore	TSS1500-shore	chr1:175161900-175162364
cg07873980	0.839884	0.164918	-0.674965	1.76579e-11	8.73942e-09	3	112931348	R	I	BOC	TSS200	island	TSS200-island	chr3:112930437-112931506
cg11249835	0.289322	0.952279	0.662957	1.76766e-11	8.73942e-09	12	70824419	R	II	KCNMB4	Body	opensea	Body-opensea
cg03027750	0.19981	0.869817	0.670006	1.77614e-11	8.76853e-09	13	77899183	R	II	MYCBP2	Body	shore	Body-shore	chr13:77900504-77901140
cg24025538	0.298598	0.830459	0.531861	1.77778e-11	8.76853e-09	19	50364499	F	I	PNKP	3'UTR	shore	3'UTR-shore	chr19:50364835-50366286
cg26162554	0.0413121	0.718674	0.677362	1.78898e-11	8.79628e-09	5	42425093	F	I	GHR	5'UTR	shore	5'UTR-shore	chr5:42423530-42423740
cg10529387	0.654481	0.0908103	-0.56367	1.78943e-11	8.79628e-09	3	112931194	F	I	BOC	TSS200	island	TSS200-island	chr3:112930437-112931506
cg22790257	0.765756	0.0667163	-0.69904	1.79095e-11	8.79628e-09	1	151694108	R	I	C1orf230	Body	island	Body-island	chr1:151693991-151694282
cg02132909	0.0844329	0.602191	0.517758	1.79187e-11	8.79628e-09	7	95454615	F	II	DYNC1I1	Body	opensea	Body-opensea
cg24912904	0.622338	0.0526291	-0.569709	1.79413e-11	8.79698e-09	11	66314217	F	II	ACTN3	TSS200	island	TSS200-island	chr11:66314207-66314455
cg11396411	0.132934	0.93852	0.805586	1.8044e-11	8.81341e-09	7	33679233	F	II		IGR	opensea	IGR-opensea
cg16590792	0.0993167	0.883908	0.784591	1.80597e-11	8.81341e-09	2	144888877	R	II	GTDC1	Body	opensea	Body-opensea
cg02774439	0.619172	0.0190213	-0.600151	1.80972e-11	8.81341e-09	4	174451251	R	II	HAND2	5'UTR	island	5'UTR-island	chr4:174450046-174451469
cg02642549	0.906395	0.194136	-0.712258	1.81005e-11	8.81341e-09	5	77805886	R	I	LHFPL2	Body	island	Body-island	chr5:77805753-77806313
cg15754548	0.738895	0.0312382	-0.707657	1.81009e-11	8.81341e-09	17	8192281	F	I	SLC25A35	3'UTR	island	3'UTR-island	chr17:8191864-8192495
cg18892517	0.884338	0.0780726	-0.806265	1.81022e-11	8.81341e-09	2	162930244	R	I	DPP4	Body	island	Body-island	chr2:162930233-162930879
cg17636366	0.0573893	0.877631	0.820241	1.81586e-11	8.83054e-09	6	139918661	F	II		IGR	opensea	IGR-opensea
cg12484411	0.0561605	0.625128	0.568968	1.82078e-11	8.83171e-09	8	110099683	F	II	TRHR	TSS200	opensea	TSS200-opensea
cg09834142	0.917278	0.0681744	-0.849104	1.82101e-11	8.83171e-09	X	64255215	F	I		IGR	island	IGR-island	chrX:64254408-64255291
cg16271720	0.800649	0.0646504	-0.735998	1.82498e-11	8.83171e-09	8	11760136	R	II		IGR	island	IGR-island	chr8:11759862-11760212
cg19742538	0.830614	0.102473	-0.728141	1.82595e-11	8.83171e-09	11	1568549	R	I	HCCA2	Body	island	Body-island	chr11:1567940-1568907
cg00181061	0.399185	0.918876	0.519691	1.82674e-11	8.83171e-09	16	55671734	F	II		IGR	opensea	IGR-opensea
cg26207245	0.353231	0.917386	0.564155	1.83033e-11	8.83881e-09	2	153347526	R	II	FMNL2	Body	opensea	Body-opensea
cg11680826	0.15337	0.739817	0.586447	1.83932e-11	8.86916e-09	19	37710094	R	II		IGR	shore	IGR-shore	chr19:37708883-37709181
cg25356719	0.393975	0.941596	0.547621	1.842e-11	8.86916e-09	10	1638893	F	I	ADARB2	Body	opensea	Body-opensea
cg01955153	0.332645	0.825977	0.493332	1.84672e-11	8.86916e-09	16	50769852	F	II		IGR	opensea	IGR-opensea
cg19265886	0.0345834	0.751722	0.717138	1.84919e-11	8.86916e-09	12	55845465	F	II	OR6C2	TSS1500	opensea	TSS1500-opensea
cg10566012	0.00973618	0.53843	0.528694	1.8501e-11	8.86916e-09	13	40121146	R	II	LHFP	Body	opensea	Body-opensea
cg15329510	0.0127086	0.824642	0.811934	1.85237e-11	8.86916e-09	11	92084012	F	II	FAT3	TSS1500	opensea	TSS1500-opensea
cg13559439	0.915587	0.383914	-0.531673	1.85269e-11	8.86916e-09	8	12989237	F	II	DLC1	Body	shore	Body-shore	chr8:12989380-12989635
cg11212329	0.0380811	0.709371	0.67129	1.8537e-11	8.86916e-09	5	136002882	F	II		IGR	opensea	IGR-opensea
cg04102600	0.928939	0.133924	-0.795016	1.86507e-11	8.91329e-09	2	62424577	R	II	B3GNT2	5'UTR	shore	5'UTR-shore	chr2:62422191-62424458
cg13534095	0.0742079	0.905328	0.83112	1.87584e-11	8.9314e-09	4	12926002	F	II		IGR	opensea	IGR-opensea
cg08290108	0.706656	0.0401792	-0.666477	1.87766e-11	8.9314e-09	10	77054841	R	I		IGR	island	IGR-island	chr10:77054582-77054929
cg26358634	0.102628	0.820843	0.718215	1.8789e-11	8.9314e-09	5	62365115	F	II		IGR	opensea	IGR-opensea
cg17948136	0.833115	0.160034	-0.673081	1.87905e-11	8.9314e-09	19	23257319	F	II		IGR	shore	IGR-shore	chr19:23257957-23258518
cg13703871	0.678658	0.105101	-0.573558	1.88153e-11	8.9314e-09	19	9473674	R	I	ZNF177	TSS200	island	TSS200-island	chr19:9473589-9474001
cg15096085	0.670346	0.0555482	-0.614798	1.88177e-11	8.9314e-09	15	90455635	R	II	C15orf38	Body	island	Body-island	chr15:90455562-90456263
cg23502204	0.0926263	0.723968	0.631342	1.8859e-11	8.94082e-09	11	87905295	R	II	RAB38	Body	shelf	Body-shelf	chr11:87908243-87908614
cg10930901	0.111162	0.80592	0.694759	1.8987e-11	8.99124e-09	5	146885434	F	II		IGR	shelf	IGR-shelf	chr5:146888750-146889840
cg14841350	0.0530079	0.813997	0.760989	1.90492e-11	8.99302e-09	3	118750463	R	II	IGSF11	Body	shelf	Body-shelf	chr3:118753092-118753961
cg04934519	0.0412929	0.543609	0.502316	1.91108e-11	8.99302e-09	1	185303447	F	II		IGR	opensea	IGR-opensea
cg08554603	0.0482526	0.740124	0.691871	1.91336e-11	8.99302e-09	7	120702049	F	II	C7orf58	Body	opensea	Body-opensea
cg13751548	0.305245	0.909577	0.604332	1.91508e-11	8.99302e-09	9	37005935	F	II	PAX5	Body	shelf	Body-shelf	chr9:37002489-37002957
cg25610428	0.0761417	0.706601	0.630459	1.91659e-11	8.99302e-09	1	152758453	F	II	LCE1E	TSS1500	opensea	TSS1500-opensea
cg13906416	0.0482525	0.589996	0.541744	1.91789e-11	8.99302e-09	19	45147440	F	II	PVR	1stExon	island	1stExon-island	chr19:45147074-45147721
cg21498785	0.0374616	0.670522	0.633061	1.91823e-11	8.99302e-09	4	686870	F	I		IGR	shelf	IGR-shelf	chr4:682724-683079
cg14472026	0.0424077	0.71517	0.672763	1.91893e-11	8.99302e-09	6	72385611	F	II		IGR	opensea	IGR-opensea
cg12030677	0.255196	0.940665	0.685469	1.92079e-11	8.99302e-09	3	110102725	R	II		IGR	opensea	IGR-opensea
cg01828733	0.835119	0.100511	-0.734608	1.92138e-11	8.99302e-09	1	201708932	F	II	NAV1	TSS200	island	TSS200-island	chr1:201708787-201709429
cg16639185	0.897771	0.178504	-0.719267	1.9229e-11	8.99302e-09	1	206786178	R	II	LGTN	TSS1500	shore	TSS1500-shore	chr1:206785804-206786030
cg08325103	0.129285	0.861527	0.732242	1.92597e-11	8.99723e-09	5	151306404	F	II		IGR	shore	IGR-shore	chr5:151304226-151304824
cg07197092	0.326232	0.946562	0.62033	1.9351e-11	9.00129e-09	2	79008089	F	II		IGR	opensea	IGR-opensea
cg18031661	0.220733	0.922792	0.702059	1.93614e-11	9.00129e-09	5	163133751	F	II		IGR	opensea	IGR-opensea
cg12824719	0.860471	0.052274	-0.808197	1.93724e-11	9.00129e-09	22	43116300	F	I	A4GALT	5'UTR	island	5'UTR-island	chr22:43116151-43117121
cg00653179	0.928639	0.0768409	-0.851798	1.93902e-11	9.00129e-09	1	240157611	R	II		IGR	shelf	IGR-shelf	chr1:240160837-240161616
cg25512742	0.0900932	0.950822	0.860729	1.93938e-11	9.00129e-09	13	47622311	F	II		IGR	opensea	IGR-opensea
cg04790450	0.0756	0.883992	0.808392	1.9444e-11	9.00129e-09	3	8573184	F	II	LMCD1	Body	opensea	Body-opensea
cg26745332	0.196751	0.867183	0.670433	1.94468e-11	9.00129e-09	4	94749942	R	I	ATOH1	TSS200	island	TSS200-island	chr4:94749495-94750998
cg11355975	0.0746341	0.629412	0.554777	1.94688e-11	9.00129e-09	2	122864316	R	II		IGR	opensea	IGR-opensea
cg21604042	0.940937	0.266682	-0.674255	1.95374e-11	9.00129e-09	6	35181401	R	II	SCUBE3	TSS1500	island	TSS1500-island	chr6:35181095-35182547
cg02642296	0.0301734	0.90097	0.870797	1.95436e-11	9.00129e-09	12	55780133	R	II		IGR	opensea	IGR-opensea
cg16862319	0.0507127	0.880645	0.829932	1.95442e-11	9.00129e-09	12	13899195	F	II	GRIN2B	Body	opensea	Body-opensea
cg22016513	0.521889	0.0386601	-0.483229	1.95453e-11	9.00129e-09	8	3855577	R	I	CSMD1	Body	opensea	Body-opensea
cg16318882	0.105709	0.963105	0.857396	1.95501e-11	9.00129e-09	8	129912602	F	II		IGR	opensea	IGR-opensea
cg01231009	0.0309951	0.641754	0.610759	1.96277e-11	9.01336e-09	8	130641185	R	II		IGR	opensea	IGR-opensea
cg05663480	0.352011	0.93935	0.587339	1.96878e-11	9.01336e-09	1	204803813	F	II	NFASC	5'UTR	opensea	5'UTR-opensea
cg07791987	0.923699	0.0382055	-0.885493	1.96935e-11	9.01336e-09	2	189193728	R	II	GULP1	5'UTR	opensea	5'UTR-opensea
cg26748440	0.0470827	0.827345	0.780262	1.97238e-11	9.01336e-09	4	21699512	F	II	KCNIP4	5'UTR	opensea	5'UTR-opensea
cg12461487	0.758545	0.0842462	-0.674299	1.97335e-11	9.01336e-09	1	240929621	R	II		IGR	opensea	IGR-opensea
cg08230483	0.820455	0.0158067	-0.804648	1.97441e-11	9.01336e-09	10	88123453	F	I	GRID1	Body	island	Body-island	chr10:88122924-88127364
cg25756858	0.0483191	0.951514	0.903195	1.97621e-11	9.01336e-09	3	115038753	R	II		IGR	opensea	IGR-opensea
cg10292915	0.106897	0.833469	0.726572	1.97766e-11	9.01336e-09	11	6790768	F	II	OR2AG2	TSS1500	opensea	TSS1500-opensea
cg12628061	0.379734	0.941597	0.561864	1.97786e-11	9.01336e-09	1	56453730	F	II		IGR	opensea	IGR-opensea
cg00338801	0.722708	0.071668	-0.65104	1.97934e-11	9.01336e-09	1	70035208	F	II		IGR	shore	IGR-shore	chr1:70032967-70034495
cg00636982	0.0129352	0.882496	0.869561	1.99099e-11	9.0519e-09	13	37986386	F	II		IGR	opensea	IGR-opensea
cg08177968	0.585726	0.0581459	-0.52758	1.99345e-11	9.0519e-09	16	59788728	F	II	LOC644649	Body	shore	Body-shore	chr16:59788792-59789072
cg08683831	0.921531	0.150906	-0.770624	1.99544e-11	9.0519e-09	4	1404607	R	II		IGR	shore	IGR-shore	chr4:1404039-1404518
cg06773116	0.067696	0.898146	0.83045	1.99652e-11	9.0519e-09	4	20884431	F	II	KCNIP4	Body	opensea	Body-opensea
cg04747996	0.0496176	0.714111	0.664494	2.00108e-11	9.05811e-09	3	160546500	R	II	PPM1L	Body	opensea	Body-opensea
cg19494252	0.0462297	0.827925	0.781696	2.00225e-11	9.05811e-09	4	105658912	R	II		IGR	opensea	IGR-opensea
cg25716102	0.0224672	0.762974	0.740507	2.00509e-11	9.06107e-09	2	59156510	F	II		IGR	opensea	IGR-opensea
cg03281369	0.441886	0.935165	0.493279	2.01238e-11	9.08413e-09	19	40266546	F	II	LEUTX	TSS1500	opensea	TSS1500-opensea
cg08165340	0.0660321	0.953639	0.887607	2.01464e-11	9.08449e-09	2	153917369	F	II		IGR	opensea	IGR-opensea
cg27547053	0.252058	0.971779	0.719721	2.02023e-11	9.09054e-09	1	56531471	R	II		IGR	opensea	IGR-opensea
cg04852097	0.290789	0.95913	0.668342	2.02081e-11	9.09054e-09	6	29431228	R	II	OR2H1	3'UTR	opensea	3'UTR-opensea
cg05854193	0.550411	0.0402101	-0.510201	2.02294e-11	9.09054e-09	17	27224804	F	II	FLOT2	TSS200	island	TSS200-island	chr17:27224005-27224873
cg20109001	0.0675255	0.706674	0.639148	2.02474e-11	9.09054e-09	3	134611847	R	II	EPHB1	Body	opensea	Body-opensea
cg22124859	0.0833046	0.85198	0.768676	2.02791e-11	9.09234e-09	1	152813850	R	II	LCE6A	TSS1500	opensea	TSS1500-opensea
cg27097923	0.0288838	0.848475	0.819591	2.03242e-11	9.09234e-09	6	83071433	F	II	TPBG	TSS1500	shore	TSS1500-shore	chr6:83073416-83075319
cg11038231	0.103636	0.779172	0.675536	2.03753e-11	9.09234e-09	11	101576844	F	II		IGR	opensea	IGR-opensea
cg17204394	0.796394	0.0443378	-0.752056	2.03863e-11	9.09234e-09	12	51785327	R	I	GALNT6	TSS200	island	TSS200-island	chr12:51785279-51785821
cg15733882	0.0271091	0.614835	0.587726	2.03918e-11	9.09234e-09	18	55862627	R	II	NEDD4L	5'UTR	shore	5'UTR-shore	chr18:55862653-55862873
cg20424036	0.137623	0.653513	0.515889	2.04195e-11	9.09234e-09	8	32777053	F	II		IGR	opensea	IGR-opensea
cg15483964	0.69151	0.0236024	-0.667908	2.04199e-11	9.09234e-09	1	16482439	F	I	EPHA2	1stExon	island	1stExon-island	chr1:16481484-16482782
cg25372296	0.0310841	0.810719	0.779635	2.04266e-11	9.09234e-09	1	98510328	F	I		IGR	shore	IGR-shore	chr1:98510966-98511710
cg20246277	0.185626	0.904018	0.718392	2.05528e-11	9.12579e-09	12	5867313	R	II	ANO2	Body	opensea	Body-opensea
cg06675705	0.0492018	0.640533	0.591331	2.05837e-11	9.12579e-09	3	100560402	F	II	ABI3BP	Body	opensea	Body-opensea
cg15235798	0.90554	0.11956	-0.78598	2.0589e-11	9.12579e-09	13	112720244	F	I		IGR	shore	IGR-shore	chr13:112720564-112723582
cg25024670	0.952894	0.0358096	-0.917085	2.05994e-11	9.12579e-09	12	81331796	R	II	LIN7A	TSS200	shore	TSS200-shore	chr12:81330608-81331514
cg20327444	0.919588	0.109376	-0.810212	2.06289e-11	9.12579e-09	13	110959647	R	I	COL4A1	TSS200	island	TSS200-island	chr13:110958891-110960590
cg26539042	0.229959	0.920291	0.690332	2.06483e-11	9.12579e-09	17	77029308	R	II	C1QTNF1	5'UTR	opensea	5'UTR-opensea
cg24297835	0.255182	0.922814	0.667632	2.06766e-11	9.12579e-09	8	133732174	R	II	TMEM71	Body	opensea	Body-opensea
cg09646558	0.212865	0.828825	0.615961	2.06775e-11	9.12579e-09	8	104294427	F	II		IGR	opensea	IGR-opensea
cg08602276	0.31952	0.971565	0.652045	2.07179e-11	9.1339e-09	16	51851838	F	II		IGR	opensea	IGR-opensea
cg04773864	0.710243	0.205497	-0.504746	2.08224e-11	9.17023e-09	5	140744763	F	II	PCDHGA4	Body	shore	Body-shore	chr5:140745531-140745893
cg13088755	0.0447443	0.794715	0.74997	2.08897e-11	9.18182e-09	X	78200041	R	II	P2RY10	TSS1500	opensea	TSS1500-opensea
cg11633770	0.298742	0.783121	0.484379	2.08929e-11	9.18182e-09	8	36807801	F	II		IGR	opensea	IGR-opensea
cg23917009	0.105633	0.886305	0.780671	2.09347e-11	9.19045e-09	8	96813193	F	II		IGR	opensea	IGR-opensea
cg23721254	0.0237983	0.646591	0.622793	2.09612e-11	9.1924e-09	3	70538099	F	II		IGR	opensea	IGR-opensea
cg02902186	0.0175987	0.825647	0.808048	2.10205e-11	9.20867e-09	8	118683119	F	II		IGR	opensea	IGR-opensea
cg13177195	0.0409301	0.943039	0.902109	2.11038e-11	9.22084e-09	12	41289297	R	II	CNTN1	5'UTR	opensea	5'UTR-opensea
cg06017249	0.023701	0.940264	0.916563	2.11048e-11	9.22084e-09	8	130375106	F	II		IGR	opensea	IGR-opensea
cg07559178	0.0734895	0.819401	0.745912	2.11378e-11	9.22084e-09	14	53836489	F	II		IGR	opensea	IGR-opensea
cg21495385	0.314331	0.923914	0.609583	2.11793e-11	9.22084e-09	12	25071269	R	II	DAD1L	TSS200	opensea	TSS200-opensea
cg02893231	0.907116	0.0683161	-0.8388	2.12251e-11	9.22084e-09	1	190444761	R	II	FAM5C	5'UTR	opensea	5'UTR-opensea
cg01204271	0.944986	0.022536	-0.92245	2.12268e-11	9.22084e-09	17	7198000	F	I	YBX2	TSS200	island	TSS200-island	chr17:7197431-7198417
cg11210703	0.0369523	0.552946	0.515994	2.12276e-11	9.22084e-09	4	22693739	F	II	GBA3	TSS1500	opensea	TSS1500-opensea
cg04538585	0.207383	0.919321	0.711938	2.12358e-11	9.22084e-09	12	71835737	R	II	LGR5	Body	shore	Body-shore	chr12:71833192-71834389
cg02378063	0.0241263	0.784674	0.760548	2.12709e-11	9.22084e-09	4	22913868	F	II		IGR	opensea	IGR-opensea
cg03002352	0.627578	0.0450694	-0.582508	2.12737e-11	9.22084e-09	2	17699688	F	II	RAD51AP2	1stExon	opensea	1stExon-opensea
cg07557639	0.107865	0.918299	0.810433	2.12925e-11	9.22084e-09	3	117481358	R	II		IGR	opensea	IGR-opensea
cg01285926	0.936821	0.366168	-0.570653	2.13169e-11	9.22176e-09	7	56242554	R	I		IGR	island	IGR-island	chr7:56242406-56243298
cg07797370	0.391235	0.938935	0.547701	2.13676e-11	9.22875e-09	12	44316362	F	II	TMEM117	Body	opensea	Body-opensea
cg01894091	0.0433259	0.898223	0.854897	2.13775e-11	9.22875e-09	7	118572128	R	II		IGR	opensea	IGR-opensea
cg20136584	0.683053	0.153395	-0.529658	2.14102e-11	9.2333e-09	1	204121503	F	I	ETNK2	TSS200	shore	TSS200-shore	chr1:204120398-204121109
cg17696468	0.252817	0.928329	0.675512	2.15016e-11	9.25327e-09	11	31742528	R	II	ELP4	Body	opensea	Body-opensea
cg24716640	0.224398	0.92662	0.702222	2.15092e-11	9.25327e-09	20	6745495	F	II		IGR	shelf	IGR-shelf	chr20:6748052-6749546
cg11000057	0.0644326	0.929794	0.865361	2.15594e-11	9.25327e-09	3	160580264	F	II	PPM1L	Body	opensea	Body-opensea
cg12254614	0.239447	0.815453	0.576006	2.15928e-11	9.25327e-09	3	178831804	F	II		IGR	opensea	IGR-opensea
cg24420742	0.224274	0.940116	0.715841	2.15977e-11	9.25327e-09	12	77721808	F	II		IGR	shelf	IGR-shelf	chr12:77718453-77719440
cg21836903	0.258181	0.971219	0.713038	2.16251e-11	9.25327e-09	3	71180071	F	II	FOXP1	Body	opensea	Body-opensea
cg27600205	0.840546	0.112242	-0.728303	2.16264e-11	9.25327e-09	4	134070416	R	I	PCDH10	TSS200	island	TSS200-island	chr4:134069162-134070442
cg09641127	0.354651	0.951339	0.596689	2.16423e-11	9.25327e-09	2	10193895	F	II	KLF11	3'UTR	opensea	3'UTR-opensea
cg12859429	0.32671	0.825584	0.498875	2.16571e-11	9.25327e-09	11	20046011	F	II	NAV2	Body	opensea	Body-opensea
cg22364262	0.683609	0.0428639	-0.640745	2.17326e-11	9.2654e-09	4	142558129	R	II	IL15	5'UTR	island	5'UTR-island	chr4:142557388-142558323
cg25693302	0.0167765	0.535217	0.518441	2.17672e-11	9.2654e-09	18	55862678	R	I	NEDD4L	5'UTR	island	5'UTR-island	chr18:55862653-55862873
cg06644359	0.27761	0.920819	0.643209	2.17711e-11	9.2654e-09	17	64873439	R	I	CACNG5	TSS200	opensea	TSS200-opensea
cg26612563	0.0428696	0.61807	0.5752	2.1806e-11	9.2654e-09	11	4115769	R	I	RRM1	TSS200	island	TSS200-island	chr11:4115689-4116489
cg09232440	0.72662	0.101965	-0.624656	2.18259e-11	9.2654e-09	1	39956722	R	I	BMP8A	TSS1500	island	TSS1500-island	chr1:39956424-39958137
cg06389574	0.051099	0.913229	0.86213	2.1831e-11	9.2654e-09	2	133834998	F	II	NCKAP5	Body	opensea	Body-opensea
cg11172396	0.152489	0.835424	0.682935	2.18416e-11	9.2654e-09	2	153295007	F	II	FMNL2	Body	opensea	Body-opensea
cg22605924	0.0770327	0.939167	0.862135	2.18994e-11	9.28044e-09	3	168526498	R	II	C3orf50	Body	opensea	Body-opensea
cg23450314	0.18127	0.718504	0.537234	2.19513e-11	9.28568e-09	2	150718704	F	II		IGR	opensea	IGR-opensea
cg09777776	0.0299297	0.743789	0.71386	2.19741e-11	9.28568e-09	19	24269890	R	II	ZNF254	TSS200	opensea	TSS200-opensea
cg21384588	0.0798342	0.823915	0.744081	2.19906e-11	9.28568e-09	3	35785897	F	II	MIR128-2	TSS200	opensea	TSS200-opensea
cg23548151	0.779033	0.0624744	-0.716558	2.20262e-11	9.28568e-09	12	130823838	F	I	PIWIL1	5'UTR	island	5'UTR-island	chr12:130823502-130824083
cg08120044	0.892792	0.0345925	-0.8582	2.20434e-11	9.28568e-09	21	42539440	R	I	BACE2	TSS1500	island	TSS1500-island	chr21:42539367-42540872
cg05763609	0.123037	0.851799	0.728762	2.20459e-11	9.28568e-09	3	100535443	F	II	ABI3BP	Body	opensea	Body-opensea
cg18384190	0.853357	0.0714137	-0.781944	2.20909e-11	9.29517e-09	10	3283566	R	II		IGR	opensea	IGR-opensea
cg25774020	0.191551	0.866716	0.675165	2.22467e-11	9.35128e-09	5	99869796	F	II	FAM174A	TSS1500	shore	TSS1500-shore	chr5:99870925-99871720
cg22170457	0.127247	0.811333	0.684086	2.23292e-11	9.36404e-09	2	151000885	R	II		IGR	opensea	IGR-opensea
cg09313122	0.0936244	0.79796	0.704336	2.23655e-11	9.36404e-09	11	27827916	F	I		IGR	opensea	IGR-opensea
cg26876914	0.0481708	0.771979	0.723808	2.24008e-11	9.36404e-09	2	75401746	F	II	TACR1	Body	opensea	Body-opensea
cg07914107	0.0430455	0.951188	0.908142	2.24062e-11	9.36404e-09	1	66256911	F	II	PDE4B	TSS1500	shore	TSS1500-shore	chr1:66258440-66258918
cg02183373	0.143211	0.941397	0.798186	2.24125e-11	9.36404e-09	2	150191207	F	II	LYPD6	5'UTR	shelf	5'UTR-shelf	chr2:150186463-150187492
cg23387863	0.147198	0.851352	0.704155	2.24137e-11	9.36404e-09	15	77472416	F	II	SGK269	Body	opensea	Body-opensea
cg04021098	0.0908406	0.823097	0.732256	2.24356e-11	9.36404e-09	11	59482698	R	II	OR10V1	TSS1500	opensea	TSS1500-opensea
cg21233189	0.941068	0.16228	-0.778787	2.24575e-11	9.36404e-09	9	36486732	F	II		IGR	shore	IGR-shore	chr9:36487107-36488083
cg24996161	0.71718	0.113537	-0.603643	2.25002e-11	9.36913e-09	5	140735397	F	I	PCDHGA2	Body	shore	Body-shore	chr5:140736821-140737058
cg13692446	0.879098	0.0592507	-0.819847	2.25261e-11	9.36913e-09	13	112759719	R	I		IGR	island	IGR-island	chr13:112758598-112760491
cg21605320	0.329859	0.935098	0.605239	2.25443e-11	9.36913e-09	5	81661286	F	II		IGR	opensea	IGR-opensea
cg10361765	0.239133	0.82258	0.583448	2.25599e-11	9.36913e-09	11	19440976	R	II	NAV2	Body	opensea	Body-opensea
cg18269457	0.102814	0.937092	0.834278	2.2691e-11	9.39208e-09	1	98383686	R	II	DPYD	Body	shelf	Body-shelf	chr1:98386189-98386724
cg02907638	0.113256	0.789235	0.675979	2.26938e-11	9.39208e-09	3	134957197	F	II	EPHB1	Body	opensea	Body-opensea
cg26808144	0.368157	0.936835	0.568677	2.27014e-11	9.39208e-09	11	131779228	F	II	NTM	TSS1500	shore	TSS1500-shore	chr11:131780328-131781532
cg02669770	0.567157	0.0361984	-0.530959	2.27082e-11	9.39208e-09	7	99647239	R	I	ZSCAN21	TSS200	opensea	TSS200-opensea
cg19155932	0.954002	0.429574	-0.524428	2.27295e-11	9.39208e-09	20	56725873	F	I	C20orf85	TSS200	island	TSS200-island	chr20:56725857-56726113
cg17163839	0.0256536	0.723731	0.698077	2.27509e-11	9.39208e-09	11	4115579	F	II	RRM1	TSS1500	shore	TSS1500-shore	chr11:4115689-4116489
cg13050258	0.168014	0.90042	0.732406	2.27939e-11	9.40052e-09	13	40185570	R	II		IGR	opensea	IGR-opensea
cg11538920	0.860565	0.0323432	-0.828222	2.28846e-11	9.42855e-09	1	25942670	F	II	MAN1C1	TSS1500	island	TSS1500-island	chr1:25942661-25943191
cg13619623	0.143008	0.942353	0.799345	2.29096e-11	9.4295e-09	7	33637324	F	II	BBS9	Body	opensea	Body-opensea
cg15636421	0.109372	0.598749	0.489377	2.29613e-11	9.44142e-09	21	33242495	R	II		IGR	shelf	IGR-shelf	chr21:33244910-33246609
cg17220584	0.0451672	0.712477	0.66731	2.30704e-11	9.46428e-09	5	148017424	R	II	HTR4	5'UTR	opensea	5'UTR-opensea
cg10249285	0.134193	0.839094	0.704901	2.30783e-11	9.46428e-09	20	22795685	F	II		IGR	opensea	IGR-opensea
cg13894535	0.0548998	0.623359	0.56846	2.31091e-11	9.46428e-09	5	35919491	F	II	CAPSL	Body	opensea	Body-opensea
cg01932558	0.0347872	0.642616	0.607829	2.3117e-11	9.46428e-09	11	43566664	R	II		IGR	shelf	IGR-shelf	chr11:43568921-43569854
cg10712687	0.335177	0.93843	0.603253	2.31369e-11	9.46428e-09	11	92714801	F	I	MTNR1B	Body	opensea	Body-opensea
cg15530112	0.121005	0.91172	0.790715	2.31537e-11	9.46428e-09	14	53929908	F	II		IGR	opensea	IGR-opensea
cg23585687	0.394881	0.975709	0.580828	2.31936e-11	9.46443e-09	6	82161324	F	II		IGR	opensea	IGR-opensea
cg18629527	0.841534	0.0848854	-0.756648	2.32213e-11	9.46443e-09	14	100771445	R	II	SLC25A29	Body	shore	Body-shore	chr14:100771820-100773673
cg16662570	0.129985	0.598594	0.468609	2.32224e-11	9.46443e-09	5	54067028	F	II		IGR	opensea	IGR-opensea
cg13680362	0.0795189	0.735692	0.656173	2.32873e-11	9.47982e-09	6	29426320	R	II	OR2H1	1stExon	opensea	1stExon-opensea
cg03741406	0.875706	0.1359	-0.739805	2.33337e-11	9.47982e-09	1	40255103	F	I	BMP8B	TSS1500	island	TSS1500-island	chr1:40253683-40255172
cg18489675	0.347202	0.823033	0.475832	2.3337e-11	9.47982e-09	10	1408561	F	II	ADARB2	Body	shelf	Body-shelf	chr10:1404659-1406219
cg24846199	0.759459	0.103666	-0.655793	2.33514e-11	9.47982e-09	7	1283915	R	I		IGR	island	IGR-island	chr7:1283839-1284040
cg20565833	0.0395127	0.941949	0.902436	2.33843e-11	9.48385e-09	4	91137297	R	II	FAM190A	5'UTR	opensea	5'UTR-opensea
cg09913544	0.976034	0.084586	-0.891448	2.3407e-11	9.48385e-09	22	39269086	R	I	CBX6	TSS1500	island	TSS1500-island	chr22:39267539-39269160
cg13633497	0.890722	0.143458	-0.747264	2.34749e-11	9.50208e-09	19	498001	R	I	MADCAM1	Body	island	Body-island	chr19:497799-498135
cg16584431	0.909811	0.154756	-0.755054	2.35649e-11	9.5292e-09	X	117250153	F	II	KLHL13	5'UTR	shore	5'UTR-shore	chrX:117250233-117250754
cg06196755	0.78106	0.0469085	-0.734151	2.36323e-11	9.53983e-09	19	31839734	F	II	TSHZ3	Body	island	Body-island	chr19:31839635-31843049
cg25353990	0.0164861	0.664861	0.648375	2.36371e-11	9.53983e-09	5	158164199	R	II	EBF1	Body	opensea	Body-opensea
cg19745814	0.0811715	0.856795	0.775624	2.37077e-11	9.55905e-09	4	94124971	F	II	GRID2	Body	opensea	Body-opensea
cg01135626	0.352497	0.863066	0.510569	2.3762e-11	9.57163e-09	X	72667095	F	II	CDX4	1stExon	shore	1stExon-shore	chrX:72667157-72667590
cg23731030	0.560454	0.0118778	-0.548576	2.38115e-11	9.58228e-09	17	37856217	R	II	ERBB2	5'UTR	shore	5'UTR-shore	chr17:37856448-37856891
cg01940810	0.029463	0.924482	0.895019	2.38948e-11	9.60651e-09	12	68551655	R	II	IFNG	Body	opensea	Body-opensea
cg21042179	0.0542563	0.759779	0.705522	2.39274e-11	9.61031e-09	14	58329331	R	II		IGR	shelf	IGR-shelf	chr14:58331676-58333121
cg11866303	0.863215	0.334538	-0.528677	2.39528e-11	9.61119e-09	19	40732691	F	I	CNTD2	TSS200	shore	TSS200-shore	chr19:40730385-40730712
cg07492924	0.430656	0.961179	0.530523	2.40037e-11	9.62234e-09	16	433825	R	II	LOC100134368	Body	shore	Body-shore	chr16:431189-432810
cg19502920	0.79101	0.0893948	-0.701615	2.40568e-11	9.6306e-09	17	35290635	R	II		IGR	island	IGR-island	chr17:35290403-35290663
cg08148801	0.69425	0.0139051	-0.680345	2.40707e-11	9.6306e-09	8	12992570	R	II	DLC1	Body	shore	Body-shore	chr8:12990090-12990914
cg09802066	0.727929	0.0463782	-0.681551	2.41658e-11	9.65935e-09	4	183063534	F	II	MGC45800	Body	island	Body-island	chr4:183063396-183066370
cg18573244	0.138798	0.959126	0.820328	2.42352e-11	9.66521e-09	12	10956452	F	II	TAS2R7	TSS1500	opensea	TSS1500-opensea
cg11973900	0.938758	0.0495624	-0.889196	2.42388e-11	9.66521e-09	1	175162310	F	I	KIAA0040	TSS200	island	TSS200-island	chr1:175161900-175162364
cg05534676	0.0486185	0.929116	0.880498	2.42503e-11	9.66521e-09	7	31378807	R	II	NEUROD6	Body	shelf	Body-shelf	chr7:31375845-31376542
cg18766795	0.130173	0.796225	0.666053	2.43657e-11	9.69258e-09	1	177251261	R	II	FAM5B	3'UTR	opensea	3'UTR-opensea
cg15395148	0.622714	0.0243553	-0.598359	2.43769e-11	9.69258e-09	6	29720485	F	I		IGR	island	IGR-island	chr6:29720381-29721101
cg02700478	0.95749	0.0237054	-0.933784	2.4389e-11	9.69258e-09	2	12856717	R	I	TRIB2	TSS1500	island	TSS1500-island	chr2:12856625-12859019
cg10729167	0.171282	0.95053	0.779248	2.44833e-11	9.72075e-09	10	111220101	F	II		IGR	shelf	IGR-shelf	chr10:111216604-111217083
cg21038740	0.0616106	0.640304	0.578694	2.45497e-11	9.73782e-09	2	155390332	R	II		IGR	opensea	IGR-opensea
cg25727366	0.793186	0.125965	-0.66722	2.46263e-11	9.75887e-09	1	29213226	R	II	EPB41	TSS1500	shore	TSS1500-shore	chr1:29213438-29214300
cg19529604	0.0734406	0.87604	0.8026	2.46784e-11	9.7702e-09	2	153246184	R	I	FMNL2	Body	opensea	Body-opensea
cg16692732	0.935718	0.207383	-0.728335	2.47354e-11	9.78147e-09	4	99578720	F	II	TSPAN5	Body	shore	Body-shore	chr4:99579142-99580160
cg21462681	0.188169	0.931595	0.743426	2.47639e-11	9.78147e-09	7	108524200	F	II	C7orf66	Body	opensea	Body-opensea
cg13313508	0.191984	0.83495	0.642966	2.47775e-11	9.78147e-09	10	64219918	F	II	ZNF365	Body	opensea	Body-opensea
cg25697314	0.165782	0.692093	0.52631	2.48201e-11	9.78897e-09	12	68619556	F	II	IL26	1stExon	opensea	1stExon-opensea
cg06618450	0.0900239	0.860324	0.7703	2.48596e-11	9.79338e-09	4	108422004	F	II		IGR	opensea	IGR-opensea
cg17452365	0.175338	0.972992	0.797654	2.49015e-11	9.79338e-09	3	110918718	R	II		IGR	opensea	IGR-opensea
cg23199335	0.177869	0.685479	0.50761	2.49101e-11	9.79338e-09	3	177315882	R	II		IGR	opensea	IGR-opensea
cg07019438	0.555859	0.0235814	-0.532278	2.49416e-11	9.79338e-09	14	34419546	R	I	EGLN3	Body	island	Body-island	chr14:34419508-34420438
cg26799196	0.275086	0.878688	0.603603	2.49492e-11	9.79338e-09	6	31471658	F	II	MICB	Body	opensea	Body-opensea
cg14256008	0.586644	0.128104	-0.458541	2.49985e-11	9.79654e-09	12	131200631	F	II		IGR	island	IGR-island	chr12:131200509-131200726
cg02489245	0.0499558	0.817581	0.767625	2.50391e-11	9.79654e-09	15	53495286	R	II		IGR	opensea	IGR-opensea
cg03833216	0.0515773	0.916143	0.864566	2.50815e-11	9.79654e-09	17	51603096	F	II		IGR	opensea	IGR-opensea
cg21434954	0.0199991	0.669434	0.649434	2.50898e-11	9.79654e-09	1	152783137	R	II	LCE1B	TSS1500	opensea	TSS1500-opensea
cg03399655	0.208935	0.9459	0.736965	2.50961e-11	9.79654e-09	3	112541437	R	II	CD200R1L	Body	opensea	Body-opensea
cg16234907	0.861412	0.116827	-0.744586	2.51145e-11	9.79654e-09	2	224809055	R	I	WDFY1	Body	island	Body-island	chr2:224808923-224810219
cg19807836	0.0167475	0.673256	0.656509	2.51408e-11	9.79654e-09	1	198357038	R	II		IGR	opensea	IGR-opensea
cg00520441	0.0638169	0.718608	0.654791	2.5177e-11	9.79654e-09	12	103486047	F	II		IGR	opensea	IGR-opensea
cg12942155	0.0451553	0.773518	0.728363	2.518e-11	9.79654e-09	3	35721284	F	II	ARPP-21	5'UTR	opensea	5'UTR-opensea
cg00760950	0.0457272	0.822821	0.777093	2.51998e-11	9.79654e-09	13	38066983	F	II		IGR	opensea	IGR-opensea
cg25117315	0.0689443	0.760321	0.691377	2.52357e-11	9.79654e-09	12	68196566	R	II		IGR	opensea	IGR-opensea
cg06436673	0.218638	0.804642	0.586004	2.52403e-11	9.79654e-09	1	163074088	R	II		IGR	opensea	IGR-opensea
cg24440941	0.0462896	0.947342	0.901052	2.52936e-11	9.80806e-09	6	26224668	R	II	HIST1H3E	TSS1500	shore	TSS1500-shore	chr6:26225386-26225790
cg17976576	0.507009	0.0197623	-0.487247	2.53698e-11	9.82636e-09	2	128432610	R	I	LIMS2	1stExon	island	1stExon-island	chr2:128432194-128432743
cg06796885	0.301801	0.950507	0.648707	2.53881e-11	9.82636e-09	13	37202570	F	II		IGR	opensea	IGR-opensea
cg04567738	0.313138	0.934566	0.621428	2.54848e-11	9.84239e-09	1	91171013	F	II		IGR	shore	IGR-shore	chr1:91172102-91172771
cg10750315	0.0296743	0.899918	0.870244	2.55131e-11	9.84239e-09	11	28780002	F	II		IGR	opensea	IGR-opensea
cg02524475	0.0229431	0.820094	0.797151	2.55418e-11	9.84239e-09	4	145566595	F	II	HHIP	TSS1500	island	TSS1500-island	chr4:145566242-145567413
cg21577836	0.0955801	0.768109	0.672529	2.5543e-11	9.84239e-09	1	175568710	R	I	TNR	5'UTR	island	5'UTR-island	chr1:175568376-175568808
cg26682103	0.517251	0.0336255	-0.483626	2.55646e-11	9.84239e-09	X	118109413	F	I	LONRF3	1stExon	island	1stExon-island	chrX:118108502-118110559
cg25928493	0.0702405	0.721533	0.651293	2.55717e-11	9.84239e-09	5	146259944	F	II	PPP2R2B	5'UTR	shore	5'UTR-shore	chr5:146257346-146258575
cg16151082	0.714892	0.178873	-0.536018	2.56162e-11	9.84625e-09	8	96145483	F	II	PLEKHF2	TSS1500	shore	TSS1500-shore	chr8:96145760-96146729
cg25371017	0.110103	0.857058	0.746955	2.56478e-11	9.84625e-09	17	33091950	F	II		IGR	opensea	IGR-opensea
cg06313119	0.666873	0.025475	-0.641398	2.56859e-11	9.84625e-09	13	103046736	F	I	FGF14	Body	island	Body-island	chr13:103046680-103047226
cg21984020	0.100915	0.951192	0.850277	2.56907e-11	9.84625e-09	7	31230577	R	II		IGR	shelf	IGR-shelf	chr7:31232677-31232900
cg06408053	0.036603	0.55288	0.516277	2.57009e-11	9.84625e-09	10	100680681	R	II	HPSE2	Body	opensea	Body-opensea
cg06218079	0.249573	0.907263	0.65769	2.5724e-11	9.84625e-09	17	80834228	R	I	TBCD	Body	opensea	Body-opensea
cg03920522	0.117375	0.914188	0.796813	2.57782e-11	9.85136e-09	7	94047477	R	II	COL1A2	Body	opensea	Body-opensea
cg11435087	0.858337	0.27011	-0.588226	2.57848e-11	9.85136e-09	19	38397154	R	I	SIPA1L3	TSS1500	island	TSS1500-island	chr19:38397003-38398165
cg08441248	0.375513	0.920447	0.544934	2.59301e-11	9.89334e-09	7	48495215	F	II	ABCA13	Body	shore	Body-shore	chr7:48494361-48494753
cg11056224	0.95119	0.343885	-0.607305	2.59423e-11	9.89334e-09	13	24554495	R	I		IGR	shore	IGR-shore	chr13:24553676-24554007
cg24159436	0.332623	0.896986	0.564363	2.6039e-11	9.92108e-09	3	16974681	F	I	PLCL2	1stExon	opensea	1stExon-opensea
cg16648841	0.0614012	0.719098	0.657697	2.61084e-11	9.93844e-09	1	57320685	F	II	C8A	Body	opensea	Body-opensea
cg16405235	0.366439	0.920616	0.554177	2.61848e-11	9.95786e-09	7	33568937	F	II	BBS9	Body	opensea	Body-opensea
cg09313258	0.941797	0.424124	-0.517673	2.62099e-11	9.95786e-09	1	117318232	F	II		IGR	opensea	IGR-opensea
cg05968369	0.930088	0.413969	-0.516119	2.62363e-11	9.95786e-09	1	3320446	F	II	PRDM16	Body	shore	Body-shore	chr1:3321269-3322310
cg09013696	0.0313317	0.916502	0.88517	2.62554e-11	9.95786e-09	11	91954554	F	II		IGR	shelf	IGR-shelf	chr11:91957635-91960290
cg03024957	0.68349	0.0345675	-0.648922	2.63042e-11	9.9662e-09	X	106693522	R	I		IGR	island	IGR-island	chrX:106692681-106693761
cg13727849	0.62222	0.109141	-0.513079	2.63254e-11	9.9662e-09	17	72210343	R	I	MGC16275	TSS1500	shore	TSS1500-shore	chr17:72208474-72208902
cg00194126	0.0881396	0.906104	0.817965	2.64339e-11	9.98487e-09	2	157186312	R	II	NR4A2	Body	island	Body-island	chr2:157185557-157186355
cg07181565	0.0465488	0.584235	0.537686	2.64425e-11	9.98487e-09	2	172953482	F	II	DLX1	3'UTR	shore	3'UTR-shore	chr2:172951289-172952159
cg20346912	0.6419	0.051663	-0.590237	2.64468e-11	9.98487e-09	18	35147165	R	I	BRUNOL4	TSS1500	island	TSS1500-island	chr18:35144907-35147628
cg26083045	0.0156182	0.699152	0.683534	2.64711e-11	9.98495e-09	3	8560168	F	II	LMCD1	Body	opensea	Body-opensea
cg16209873	0.0822535	0.77007	0.687817	2.65377e-11	1.0001e-08	11	6219739	R	II	OR52W1	TSS1500	opensea	TSS1500-opensea
cg21850934	0.15894	0.879241	0.720301	2.6585e-11	1.00043e-08	11	90451108	R	II		IGR	opensea	IGR-opensea
cg13473157	0.836036	0.0805495	-0.755487	2.66389e-11	1.00043e-08	8	12805209	F	II	C8orf79	5'UTR	shelf	5'UTR-shelf	chr8:12808798-12809862
cg12886494	0.0167731	0.567496	0.550723	2.66598e-11	1.00043e-08	3	35720528	F	II	ARPP-21	5'UTR	opensea	5'UTR-opensea
cg26857370	0.862311	0.235306	-0.627004	2.66633e-11	1.00043e-08	16	34442283	F	II		IGR	island	IGR-island	chr16:34441786-34442374
cg04035209	0.944462	0.355128	-0.589334	2.66745e-11	1.00043e-08	4	134069670	R	II	PCDH10	TSS1500	island	TSS1500-island	chr4:134069162-134070442
cg05402062	0.0519239	0.654904	0.60298	2.6691e-11	1.00043e-08	11	48326388	F	II	OR4S1	TSS1500	opensea	TSS1500-opensea
cg27543823	0.924746	0.11921	-0.805536	2.67344e-11	1.00115e-08	16	63650892	R	I		IGR	opensea	IGR-opensea
cg01681847	0.0959229	0.887306	0.791383	2.68657e-11	1.00201e-08	11	43605269	F	II		IGR	shelf	IGR-shelf	chr11:43600712-43601409
cg27537203	0.8451	0.0311708	-0.813929	2.68658e-11	1.00201e-08	1	38513245	F	I	POU3F1	TSS1500	island	TSS1500-island	chr1:38510102-38513642
cg16127242	0.342211	0.976079	0.633868	2.68871e-11	1.00201e-08	8	130598845	F	II		IGR	opensea	IGR-opensea
cg19450036	0.593592	0.0155229	-0.578069	2.68983e-11	1.00201e-08	17	3599174	F	II	P2RX5	1stExon	island	1stExon-island	chr17:3599052-3599551
cg21054473	0.947923	0.202808	-0.745115	2.69168e-11	1.00201e-08	14	100438957	F	II		IGR	shore	IGR-shore	chr14:100437381-100438863
cg13548220	0.662346	0.0602688	-0.602077	2.69538e-11	1.00201e-08	3	188665413	R	II		IGR	island	IGR-island	chr3:188665275-188665552
cg08936411	0.10939	0.825866	0.716476	2.69564e-11	1.00201e-08	4	94054310	R	I	GRID2	Body	opensea	Body-opensea
cg17960516	0.587291	0.0561284	-0.531163	2.69731e-11	1.00201e-08	4	3465004	F	II	DOK7	TSS200	island	TSS200-island	chr4:3464799-3465440
cg25500795	0.0590913	0.714306	0.655215	2.69745e-11	1.00201e-08	2	134127568	R	II	NCKAP5	Body	opensea	Body-opensea
cg08108029	0.153473	0.772936	0.619463	2.70254e-11	1.00301e-08	12	18891992	R	II	PLCZ1	TSS1500	opensea	TSS1500-opensea
cg15112032	0.974773	0.454348	-0.520425	2.70842e-11	1.00413e-08	13	58204365	R	II	PCDH17	TSS1500	shore	TSS1500-shore	chr13:58203586-58204322
cg21954263	0.890412	0.046259	-0.844153	2.71039e-11	1.00413e-08	14	69620432	R	II	DCAF5	TSS1500	island	TSS1500-island	chr14:69619828-69620458
cg02737384	0.832866	0.136311	-0.696555	2.71392e-11	1.00454e-08	10	45470199	R	I	RASSF4	Body	island	Body-island	chr10:45470022-45470291
cg11855643	0.0230891	0.550048	0.526959	2.72072e-11	1.00616e-08	1	184473341	R	II	C1orf21	Body	opensea	Body-opensea
cg05512100	0.0246065	0.763252	0.738646	2.72932e-11	1.00844e-08	7	32109997	R	II	PDE1C	Body	shore	Body-shore	chr7:32110063-32110910
cg12800047	0.0288971	0.617383	0.588486	2.7332e-11	1.00897e-08	11	106566411	F	II	GUCY1A2	Body	opensea	Body-opensea
cg25890048	0.0976682	0.780441	0.682772	2.73815e-11	1.00908e-08	11	55703443	R	II	OR5I1	1stExon	opensea	1stExon-opensea
cg03173936	0.0916628	0.756965	0.665302	2.7398e-11	1.00908e-08	2	107611222	R	II		IGR	opensea	IGR-opensea
cg02076826	0.208307	0.822824	0.614517	2.74243e-11	1.00908e-08	15	61477299	R	II	RORA	Body	opensea	Body-opensea
cg09818265	0.114587	0.97154	0.856953	2.74585e-11	1.00908e-08	1	57917333	F	II	DAB1	5'UTR	opensea	5'UTR-opensea
cg08629884	0.423565	0.968507	0.544942	2.7461e-11	1.00908e-08	4	1719983	R	I	TMEM129	Body	shelf	Body-shelf	chr4:1722179-1723850
cg03610148	0.145825	0.928743	0.782918	2.74998e-11	1.00908e-08	3	60534659	R	II	FHIT	5'UTR	opensea	5'UTR-opensea
cg03126058	0.863729	0.27037	-0.593359	2.7537e-11	1.00908e-08	1	3282757	F	I	PRDM16	Body	opensea	Body-opensea
cg19002907	0.152863	0.900702	0.747839	2.75517e-11	1.00908e-08	10	115939579	F	II	TDRD1	5'UTR	shore	5'UTR-shore	chr10:115938962-115939292
cg16126900	0.0557754	0.832791	0.777015	2.75534e-11	1.00908e-08	10	66155644	F	II		IGR	opensea	IGR-opensea
cg17829936	0.0796018	0.822423	0.742821	2.77157e-11	1.01349e-08	6	132910681	F	II	TAAR5	1stExon	opensea	1stExon-opensea
cg26263234	0.0439849	0.874445	0.83046	2.77228e-11	1.01349e-08	3	26666060	R	I	LRRC3B	5'UTR	island	5'UTR-island	chr3:26665950-26666164
cg16762030	0.080956	0.621006	0.54005	2.77941e-11	1.01514e-08	15	50148234	R	II		IGR	opensea	IGR-opensea
cg18505978	0.134089	0.976458	0.842369	2.78167e-11	1.01514e-08	5	100241630	F	II		IGR	shelf	IGR-shelf	chr5:100238722-100239138
cg20982112	0.13762	0.934648	0.797028	2.79355e-11	1.01787e-08	3	110911278	F	II		IGR	opensea	IGR-opensea
cg27423027	0.246527	0.89497	0.648443	2.79405e-11	1.01787e-08	6	131147800	F	II	LOC285733	TSS1500	opensea	TSS1500-opensea
cg13711592	0.0988037	0.735003	0.636199	2.80317e-11	1.01864e-08	9	27398792	F	II	MOBKL2B	Body	opensea	Body-opensea
cg07971188	0.965184	0.287895	-0.677289	2.80477e-11	1.01864e-08	6	31431100	F	II	HCP5	Body	opensea	Body-opensea
cg20489541	0.473068	0.0299353	-0.443132	2.80515e-11	1.01864e-08	14	90167851	F	I		IGR	island	IGR-island	chr14:90167782-90168352
cg00335712	0.393016	0.963601	0.570585	2.8083e-11	1.01864e-08	4	94749865	F	I	ATOH1	TSS1500	island	TSS1500-island	chr4:94749495-94750998
cg23326728	0.642064	0.0460914	-0.595973	2.8086e-11	1.01864e-08	17	46687575	F	II	HOXB7	Body	island	Body-island	chr17:46687527-46688730
cg05005432	0.0274076	0.501128	0.47372	2.8109e-11	1.01864e-08	11	6191109	F	II	OR52B2	1stExon	opensea	1stExon-opensea
cg01900397	0.0870586	0.925668	0.83861	2.81651e-11	1.01979e-08	5	41071990	R	II	HEATR7B2	TSS1500	opensea	TSS1500-opensea
cg04939172	0.924222	0.145167	-0.779054	2.82599e-11	1.02016e-08	13	89179261	R	II		IGR	opensea	IGR-opensea
cg00962913	0.837128	0.0630122	-0.774116	2.82909e-11	1.02016e-08	1	179712281	R	I	FAM163A	TSS200	island	TSS200-island	chr1:179711947-179713951
cg17315500	0.0319452	0.796879	0.764933	2.83174e-11	1.02016e-08	12	103359572	F	I		IGR	island	IGR-island	chr12:103359248-103359629
cg11397493	0.701762	0.0693409	-0.632421	2.83356e-11	1.02016e-08	1	3307215	R	I	PRDM16	Body	island	Body-island	chr1:3307069-3307285
cg20812973	0.0473271	0.738335	0.691008	2.83801e-11	1.02016e-08	2	59470237	F	II		IGR	opensea	IGR-opensea
cg14771658	0.0556427	0.625183	0.56954	2.83874e-11	1.02016e-08	2	167350883	F	II		IGR	opensea	IGR-opensea
cg02620533	0.117305	0.815875	0.69857	2.83921e-11	1.02016e-08	1	57719013	R	II	DAB1	Body	opensea	Body-opensea
cg22674699	0.935289	0.211623	-0.723665	2.83981e-11	1.02016e-08	2	176987918	R	I	HOXD9	1stExon	island	1stExon-island	chr2:176986424-176988291
cg01067603	0.0401316	0.928118	0.887986	2.84181e-11	1.02016e-08	1	58331989	R	II	DAB1	5'UTR	opensea	5'UTR-opensea
cg23194776	0.0836026	0.728013	0.64441	2.8454e-11	1.02016e-08	5	143026910	F	I		IGR	opensea	IGR-opensea
cg06977014	0.0167271	0.629515	0.612788	2.84627e-11	1.02016e-08	7	87288184	R	II	RUNDC3B	Body	opensea	Body-opensea
cg16306078	0.11021	0.865972	0.755762	2.84701e-11	1.02016e-08	6	126000798	F	II		IGR	opensea	IGR-opensea
cg26794647	0.202814	0.846578	0.643763	2.85551e-11	1.02232e-08	12	106334765	R	II		IGR	opensea	IGR-opensea
cg20967139	0.532446	0.0263041	-0.506142	2.86209e-11	1.02282e-08	12	54785055	R	I	ZNF385A	5'UTR	island	5'UTR-island	chr12:54784900-54785238
cg12503717	0.228104	0.935824	0.707719	2.8653e-11	1.02282e-08	11	59664229	R	II		IGR	shore	IGR-shore	chr11:59665579-59665857
cg08649919	0.48412	0.953118	0.468998	2.86542e-11	1.02282e-08	22	24551820	F	I	CABIN1	Body	island	Body-island	chr22:24551813-24552696
cg04860863	0.0647411	0.686429	0.621688	2.86682e-11	1.02282e-08	1	248402594	R	II	OR2M4	1stExon	opensea	1stExon-opensea
cg15635633	0.196065	0.805037	0.608973	2.86921e-11	1.02282e-08	2	161850423	F	II		IGR	opensea	IGR-opensea
cg04490113	0.0414856	0.626047	0.584562	2.87341e-11	1.02319e-08	1	76704467	F	II	ST6GALNAC3	Body	opensea	Body-opensea
cg15491540	0.0421914	0.918873	0.876681	2.87519e-11	1.02319e-08	20	13145549	R	II	SPTLC3	3'UTR	opensea	3'UTR-opensea
cg14378039	0.199567	0.775454	0.575887	2.87815e-11	1.02337e-08	20	41873421	R	II		IGR	opensea	IGR-opensea
cg25760227	0.202461	0.927529	0.725068	2.88438e-11	1.02471e-08	8	130691556	F	II		IGR	opensea	IGR-opensea
cg04742135	0.91228	0.281723	-0.630558	2.89093e-11	1.02606e-08	4	1800154	F	I	FGFR3	Body	island	Body-island	chr4:1800144-1800351
cg13813649	0.214298	0.821702	0.607404	2.89434e-11	1.02606e-08	17	31317449	R	II	SPACA3	TSS1500	opensea	TSS1500-opensea
cg08900371	0.77253	0.153688	-0.618842	2.8956e-11	1.02606e-08	1	210407556	R	I	C1orf133	TSS200	island	TSS200-island	chr1:210407401-210407637
cg15526939	0.0459936	0.722401	0.676408	2.89847e-11	1.02614e-08	5	82805379	F	II	VCAN	Body	opensea	Body-opensea
cg13428480	0.565091	0.0332501	-0.531841	2.90349e-11	1.02614e-08	1	160370208	R	I	VANGL2	TSS200	island	TSS200-island	chr1:160370112-160370658
cg24041338	0.0181056	0.727111	0.709006	2.9046e-11	1.02614e-08	1	175525106	R	II	TNR	5'UTR	opensea	5'UTR-opensea
cg01145442	0.0575738	0.772881	0.715307	2.90882e-11	1.02614e-08	11	6790970	F	II	OR2AG2	TSS1500	opensea	TSS1500-opensea
cg19761682	0.31539	0.799715	0.484324	2.90947e-11	1.02614e-08	10	124402817	R	I	DMBT1	Body	island	Body-island	chr10:124402658-124402964
cg26357596	0.175059	0.890512	0.715452	2.91163e-11	1.02614e-08	5	54397592	R	II	GZMA	TSS1500	opensea	TSS1500-opensea
cg11190071	0.530751	0.0911434	-0.439608	2.91575e-11	1.02614e-08	17	1958851	R	I	HIC1	TSS1500	island	TSS1500-island	chr17:1952919-1962328
cg14222879	0.934294	0.150281	-0.784013	2.91798e-11	1.02614e-08	8	71316696	F	I	NCOA2	TSS1500	island	TSS1500-island	chr8:71314145-71316770
cg23533254	0.93865	0.142741	-0.795909	2.91807e-11	1.02614e-08	3	171176940	R	I	TNIK	Body	shore	Body-shore	chr3:171177829-171178964
cg01110440	0.181651	0.651571	0.46992	2.92161e-11	1.02641e-08	6	110707714	R	II		IGR	opensea	IGR-opensea
cg26883282	0.665732	0.0420826	-0.62365	2.9263e-11	1.02641e-08	4	163085411	R	II	FSTL5	TSS1500	opensea	TSS1500-opensea
cg09102610	0.0165267	0.562764	0.546238	2.92821e-11	1.02641e-08	4	94427508	R	II	GRID2	Body	opensea	Body-opensea
cg23934295	0.987975	0.557438	-0.430537	2.93109e-11	1.02641e-08	14	85995655	F	II	FLRT2	TSS1500	shore	TSS1500-shore	chr14:85996494-85996958
cg07092145	0.0855632	0.655258	0.569695	2.93194e-11	1.02641e-08	8	118369910	F	II		IGR	opensea	IGR-opensea
cg18808904	0.320568	0.860665	0.540097	2.93367e-11	1.02641e-08	20	11898851	R	II	BTBD3	1stExon	opensea	1stExon-opensea
cg06588284	0.202783	0.672745	0.469962	2.93932e-11	1.02753e-08	11	46305726	R	II	CREB3L1	Body	opensea	Body-opensea
cg03157591	0.0994	0.662786	0.563386	2.94573e-11	1.0289e-08	20	42875645	F	II	GDAP1L1	TSS1500	shore	TSS1500-shore	chr20:42875764-42876184
cg15778437	0.676282	0.0544428	-0.621839	2.95397e-11	1.0292e-08	11	31839521	F	I	PAX6	TSS200	island	TSS200-island	chr11:31839363-31839813
cg16798686	0.289633	0.919733	0.6301	2.95521e-11	1.0292e-08	3	61318369	F	II		IGR	opensea	IGR-opensea
cg00128951	0.131478	0.92447	0.792992	2.95635e-11	1.0292e-08	1	88927170	F	II		IGR	shore	IGR-shore	chr1:88928283-88928760
cg06577876	0.109632	0.824527	0.714895	2.95739e-11	1.0292e-08	7	32336173	R	II		IGR	shore	IGR-shore	chr7:32337983-32338725
cg19864490	0.793081	0.0648512	-0.72823	2.96136e-11	1.0292e-08	1	166136447	F	II	FAM78B	TSS1500	island	TSS1500-island	chr1:166134258-166136448
cg19836595	0.0472391	0.724028	0.676788	2.96509e-11	1.0292e-08	3	115395513	F	II	GAP43	Body	opensea	Body-opensea
cg13462909	0.0141887	0.768602	0.754414	2.96607e-11	1.0292e-08	9	118996078	R	II	PAPPA	Body	opensea	Body-opensea
cg04362211	0.272657	0.891973	0.619316	2.96859e-11	1.0292e-08	11	92577663	F	II	FAT3	Body	opensea	Body-opensea
cg20272205	0.169081	0.835164	0.666083	2.96888e-11	1.0292e-08	3	112360754	F	II	CCDC80	TSS1500	opensea	TSS1500-opensea
cg14386312	0.0880259	0.840381	0.752355	2.97663e-11	1.03064e-08	19	58740861	F	II	ZNF544	5'UTR	shore	5'UTR-shore	chr19:58739943-58740554
cg13284646	0.0520418	0.618216	0.566174	2.97901e-11	1.03064e-08	17	32505474	R	II		IGR	opensea	IGR-opensea
cg16741710	0.829782	0.334591	-0.495191	2.9807e-11	1.03064e-08	1	3569386	R	II	TP73	5'UTR	island	5'UTR-island	chr1:3566445-3569636
cg09040994	0.190167	0.921002	0.730836	2.98298e-11	1.03064e-08	5	103849273	F	II		IGR	opensea	IGR-opensea
cg21653489	0.13128	0.911485	0.780205	2.98679e-11	1.03109e-08	7	40477806	R	II	C7orf10	Body	opensea	Body-opensea
cg07028661	0.783099	0.0691802	-0.713919	2.99229e-11	1.03109e-08	21	31312905	R	II	GRIK1	TSS1500	shore	TSS1500-shore	chr21:31311386-31312106
cg26077378	0.923863	0.0595921	-0.864271	2.99395e-11	1.03109e-08	3	21792857	F	II	ZNF385D	TSS200	opensea	TSS200-opensea
cg26268145	0.108857	0.778695	0.669838	2.99806e-11	1.03109e-08	11	72301724	F	I	PDE2A	Body	island	Body-island	chr11:72301302-72301746
cg06789134	0.0361737	0.596022	0.559848	3.00269e-11	1.03109e-08	3	70265622	R	II		IGR	opensea	IGR-opensea
cg04681845	0.0360861	0.806948	0.770862	3.00752e-11	1.03109e-08	2	153283485	R	II	FMNL2	Body	opensea	Body-opensea
cg01738095	0.726653	0.242937	-0.483716	3.00853e-11	1.03109e-08	2	26101831	F	II	ASXL2	TSS1500	shore	TSS1500-shore	chr2:26100513-26101653
cg17444409	0.0677873	0.910818	0.843031	3.00948e-11	1.03109e-08	6	75899060	R	II	COL12A1	Body	opensea	Body-opensea
cg00058296	0.806397	0.200427	-0.605969	3.00969e-11	1.03109e-08	1	237947435	F	II	RYR2	Body	island	Body-island	chr1:237947187-237947448
cg11950860	0.185384	0.837274	0.65189	3.00996e-11	1.03109e-08	1	152730231	F	II	KPRP	TSS1500	shelf	TSS1500-shelf	chr1:152732958-152733338
cg09643136	0.746897	0.277505	-0.469392	3.01159e-11	1.03109e-08	2	223176683	R	II		IGR	island	IGR-island	chr2:223176493-223177515
cg20318156	0.246364	0.965775	0.719412	3.01674e-11	1.032e-08	1	99469323	F	II	LPPR5	Body	shore	Body-shore	chr1:99469932-99470968
cg00922841	0.168883	0.89607	0.727187	3.03962e-11	1.03897e-08	1	152955080	R	II	SPRR1A	TSS1500	opensea	TSS1500-opensea
cg01360093	0.570107	0.0493355	-0.520771	3.04418e-11	1.03968e-08	1	21995967	F	II	RAP1GAP	TSS200	shore	TSS200-shore	chr1:21996161-21996409
cg07526675	0.938357	0.355498	-0.582859	3.04834e-11	1.03993e-08	X	48694367	R	II	PCSK1N	TSS1500	shore	TSS1500-shore	chrX:48693328-48694090
cg03501539	0.0532409	0.899977	0.846736	3.05064e-11	1.03993e-08	11	114760598	F	I		IGR	opensea	IGR-opensea
cg22374861	0.799293	0.115608	-0.683686	3.05244e-11	1.03993e-08	12	15475342	F	I	PTPRO	TSS200	island	TSS200-island	chr12:15475318-15475901
cg23743573	0.961745	0.306224	-0.655521	3.05902e-11	1.04132e-08	11	89867420	F	II	NAALAD2	TSS1500	opensea	TSS1500-opensea
cg13575161	0.705801	0.0295462	-0.676255	3.06218e-11	1.04154e-08	12	4381792	R	II	CCND2	TSS1500	island	TSS1500-island	chr12:4378366-4382222
cg13170235	0.213286	0.778905	0.56562	3.0673e-11	1.04243e-08	1	35223247	F	I	GJB5	Body	shelf	Body-shelf	chr1:35227028-35227276
cg03653801	0.660962	0.0427968	-0.618165	3.08797e-11	1.04566e-08	1	9747772	F	I	PIK3CD	5'UTR	shore	5'UTR-shore	chr1:9749295-9750228
cg11155579	0.0339429	0.619523	0.585581	3.09253e-11	1.04566e-08	1	87582125	F	II		IGR	opensea	IGR-opensea
cg17216807	0.430179	0.946814	0.516635	3.09274e-11	1.04566e-08	3	33194171	R	II	SUSD5	3'UTR	opensea	3'UTR-opensea
cg09424271	0.0381728	0.699827	0.661654	3.0931e-11	1.04566e-08	X	147586050	F	II	AFF2	Body	shelf	Body-shelf	chrX:147581861-147582072
cg11047796	0.267504	0.960426	0.692922	3.09349e-11	1.04566e-08	4	27465988	R	II		IGR	opensea	IGR-opensea
cg09674215	0.738317	0.151987	-0.58633	3.09504e-11	1.04566e-08	7	19158134	F	II	TWIST1	TSS1500	shore	TSS1500-shore	chr7:19156050-19158042
cg19825483	0.829957	0.0208795	-0.809077	3.09541e-11	1.04566e-08	1	237831370	F	II	RYR2	Body	opensea	Body-opensea
cg23605278	0.949669	0.37752	-0.572149	3.09915e-11	1.04566e-08	13	52702460	F	I	NEK5	5'UTR	shore	5'UTR-shore	chr13:52702773-52703387
cg24692716	0.491196	0.0135161	-0.47768	3.1032e-11	1.04566e-08	6	133119484	R	II	C6orf192	Body	island	Body-island	chr6:133119483-133119802
cg07471209	0.487281	0.0239649	-0.463316	3.10561e-11	1.04566e-08	14	62584278	F	II	FLJ43390	Body	island	Body-island	chr14:62583679-62584279
cg17541528	0.926661	0.228547	-0.698114	3.10667e-11	1.04566e-08	13	110959650	F	I	COL4A1	TSS200	island	TSS200-island	chr13:110958891-110960590
cg23160781	0.0356467	0.71216	0.676514	3.10822e-11	1.04566e-08	14	53923501	R	II		IGR	opensea	IGR-opensea
cg21039665	0.73622	0.197698	-0.538522	3.11013e-11	1.04566e-08	17	77194259	F	II	HRNBP3	5'UTR	island	5'UTR-island	chr17:77194067-77194269
cg20417953	0.632334	0.0604672	-0.571867	3.11205e-11	1.04566e-08	17	72426797	R	I	GPRC5C	TSS1500	island	TSS1500-island	chr17:72426783-72428977
cg12260343	0.670628	0.0630353	-0.607593	3.1189e-11	1.0464e-08	17	36860407	F	I	MLLT6	TSS1500	island	TSS1500-island	chr17:36858278-36861697
cg15844441	0.0480958	0.943782	0.895686	3.11928e-11	1.0464e-08	17	51902426	F	II	KIF2B	1stExon	opensea	1stExon-opensea
cg12994591	0.0439217	0.690941	0.647019	3.1302e-11	1.04897e-08	8	96975932	R	II		IGR	opensea	IGR-opensea
cg06337592	0.198082	0.789886	0.591804	3.13201e-11	1.04897e-08	3	98000733	R	II	OR5H2	TSS1500	opensea	TSS1500-opensea
cg00865724	0.433789	0.983611	0.549822	3.13492e-11	1.0491e-08	19	17346507	F	I	NR2F6	Body	island	Body-island	chr19:17346165-17346886
cg17375049	0.14546	0.916797	0.771337	3.14241e-11	1.04975e-08	7	31592736	F	II	CCDC129	Body	opensea	Body-opensea
cg02616710	0.916568	0.109537	-0.807031	3.1437e-11	1.04975e-08	9	19408584	F	II	ACER2	TSS1500	island	TSS1500-island	chr9:19408498-19409285
cg15319311	0.0514741	0.888257	0.836783	3.14445e-11	1.04975e-08	4	145568991	R	II	HHIP	Body	shore	Body-shore	chr4:145566242-145567413
cg08005992	0.752535	0.227162	-0.525373	3.14819e-11	1.05015e-08	11	31832959	F	II	PAX6	TSS200	island	TSS200-island	chr11:31831620-31839038
cg15986194	0.167503	0.891693	0.72419	3.15655e-11	1.0521e-08	14	57961453	F	II	C14orf105	TSS1500	opensea	TSS1500-opensea
cg05503627	0.504122	0.035823	-0.468299	3.161e-11	1.05274e-08	12	26267490	F	I		IGR	island	IGR-island	chr12:26267058-26267519
cg04986935	0.256262	0.950723	0.694461	3.17358e-11	1.05588e-08	10	110673613	F	II		IGR	shore	IGR-shore	chr10:110671724-110672326
cg23992130	0.0397614	0.516827	0.477066	3.17551e-11	1.05588e-08	X	118113800	F	II	LONRF3	Body	shelf	Body-shelf	chrX:118108502-118110559
cg21907389	0.0405528	0.751348	0.710796	3.18896e-11	1.0589e-08	3	116509011	R	II		IGR	opensea	IGR-opensea
cg09027155	0.19551	0.948528	0.753018	3.18972e-11	1.0589e-08	4	62930108	R	II	LPHN3	Body	opensea	Body-opensea
cg22667491	0.666801	0.0506056	-0.616196	3.19515e-11	1.05986e-08	1	157963023	R	II	KIRREL	TSS200	shore	TSS200-shore	chr1:157963540-157963947
cg25390432	0.196585	0.802492	0.605907	3.19944e-11	1.05988e-08	19	45003865	R	I	ZNF180	Body	shore	Body-shore	chr19:45004129-45004846
cg03188519	0.236067	0.920184	0.684116	3.20088e-11	1.05988e-08	X	10851838	R	II	MID1	TSS200	opensea	TSS200-opensea
cg27090409	0.305831	0.846963	0.541133	3.20287e-11	1.05988e-08	15	46589259	R	II		IGR	opensea	IGR-opensea
cg11211384	0.0305479	0.886091	0.855543	3.21676e-11	1.06279e-08	6	142360118	F	II		IGR	opensea	IGR-opensea
cg08351163	0.024311	0.636282	0.611971	3.2182e-11	1.06279e-08	12	45441969	R	II	DBX2	Body	shelf	Body-shelf	chr12:45444202-45445386
cg01993169	0.0776185	0.925271	0.847652	3.21933e-11	1.06279e-08	5	102159266	F	II		IGR	opensea	IGR-opensea
cg07451520	0.0337826	0.852315	0.818533	3.22983e-11	1.06541e-08	5	157965198	R	II		IGR	opensea	IGR-opensea
cg26281476	0.502153	0.955917	0.453764	3.24146e-11	1.0681e-08	4	62719007	F	II	LPHN3	Body	opensea	Body-opensea
cg19704451	0.104946	0.879669	0.774723	3.24339e-11	1.0681e-08	7	39373423	F	II	POU6F2	Body	opensea	Body-opensea
cg00302494	0.914931	0.411904	-0.503027	3.24677e-11	1.0681e-08	2	237080354	F	II		IGR	island	IGR-island	chr2:237080188-237080432
cg23982461	0.127721	0.938377	0.810657	3.24827e-11	1.0681e-08	3	158955027	F	II	IQCJ	Body	opensea	Body-opensea
cg13417420	0.780248	0.0373419	-0.742906	3.25758e-11	1.07031e-08	12	12849159	R	I	GPR19	TSS200	island	TSS200-island	chr12:12849067-12849270
cg20694572	0.1128	0.71264	0.59984	3.26224e-11	1.07033e-08	1	152331529	R	II	FLG2	5'UTR	opensea	5'UTR-opensea
cg03392710	0.922138	0.114705	-0.807433	3.26435e-11	1.07033e-08	2	189262939	F	II	GULP1	5'UTR	opensea	5'UTR-opensea
cg21191241	0.154721	0.897888	0.743167	3.26538e-11	1.07033e-08	8	63385433	R	II	NKAIN3	Body	opensea	Body-opensea
cg18771659	0.0843334	0.86655	0.782217	3.27071e-11	1.07062e-08	1	153002762	F	II	SPRR1B	TSS1500	opensea	TSS1500-opensea
cg05565863	0.105602	0.87753	0.771928	3.27141e-11	1.07062e-08	6	83478050	R	II		IGR	opensea	IGR-opensea
cg11869695	0.19686	0.906549	0.709689	3.27826e-11	1.07202e-08	3	118686312	R	II	IGSF11	Body	opensea	Body-opensea
cg25590492	0.593577	0.0246276	-0.56895	3.28249e-11	1.07256e-08	3	147129952	F	II	ZIC1	Body	shore	Body-shore	chr3:147130342-147130577
cg23947251	0.815005	0.035073	-0.779932	3.28829e-11	1.07302e-08	14	86359172	R	II		IGR	opensea	IGR-opensea
cg05852568	0.902617	0.0967712	-0.805845	3.28907e-11	1.07302e-08	2	95537405	F	I	TEKT4	1stExon	island	1stExon-island	chr2:95537196-95537810
cg08889243	0.400049	0.919193	0.519144	3.29444e-11	1.07392e-08	1	57892830	F	II	DAB1	5'UTR	shelf	5'UTR-shelf	chr1:57887963-57890637
cg09158035	0.0583225	0.96119	0.902868	3.30237e-11	1.07446e-08	2	59654806	R	II		IGR	opensea	IGR-opensea
cg08743017	0.0739893	0.812729	0.738739	3.30443e-11	1.07446e-08	12	99643523	F	II	ANKS1B	Body	opensea	Body-opensea
cg04149585	0.389519	0.853468	0.463949	3.312e-11	1.07446e-08	8	136467891	F	II		IGR	shore	IGR-shore	chr8:136468939-136470342
cg24656271	0.561489	0.0527124	-0.508777	3.31388e-11	1.07446e-08	5	140793358	R	II	PCDHGA4	Body	shore	Body-shore	chr5:140794358-140795045
cg15804767	0.68286	0.0249707	-0.657889	3.31569e-11	1.07446e-08	6	31548596	F	I	LTB	Body	island	Body-island	chr6:31548436-31549277
cg16858253	0.214477	0.702345	0.487868	3.32007e-11	1.07446e-08	3	12202995	R	II	SYN2	Body	shelf	Body-shelf	chr3:12200183-12200532
cg06017143	0.336798	0.945431	0.608633	3.32034e-11	1.07446e-08	11	82403271	R	II		IGR	shelf	IGR-shelf	chr11:82400585-82400858
cg24119717	0.923698	0.199418	-0.724279	3.32084e-11	1.07446e-08	5	139488731	R	II		IGR	shore	IGR-shore	chr5:139486931-139487672
cg14454907	0.915706	0.146708	-0.768997	3.3209e-11	1.07446e-08	2	177022285	R	II		IGR	shelf	IGR-shelf	chr2:177024501-177025692
cg18090577	0.0667185	0.642375	0.575656	3.32246e-11	1.07446e-08	3	130158438	F	II	COL29A1	Body	opensea	Body-opensea
cg05068156	0.0527984	0.507546	0.454748	3.32455e-11	1.07446e-08	6	29408587	R	I	OR10C1	1stExon	opensea	1stExon-opensea
cg17011134	0.0219338	0.559724	0.537791	3.33192e-11	1.07589e-08	1	57293848	R	II		IGR	opensea	IGR-opensea
cg22796509	0.897596	0.379419	-0.518177	3.33413e-11	1.07589e-08	3	147110295	F	II	ZIC4	Body	island	Body-island	chr3:147108511-147111703
cg20541779	0.0483747	0.808507	0.760132	3.34532e-11	1.07798e-08	11	104762787	R	II	CASP12	Body	opensea	Body-opensea
cg23298114	0.0628738	0.888435	0.825561	3.34582e-11	1.07798e-08	8	118933411	R	II	EXT1	Body	opensea	Body-opensea
cg13531482	0.0868478	0.705203	0.618355	3.35072e-11	1.07873e-08	8	127381566	R	II		IGR	opensea	IGR-opensea
cg06271023	0.160124	0.833072	0.672948	3.35543e-11	1.07877e-08	20	24455463	R	II	TMEM90B	5'UTR	shelf	5'UTR-shelf	chr20:24449844-24452037
cg04307977	0.491592	0.0244344	-0.467158	3.35606e-11	1.07877e-08	2	207307544	R	II	ADAM23	TSS1500	shore	TSS1500-shore	chr2:207308266-207308907
cg14368080	0.0830994	0.742167	0.659068	3.36291e-11	1.08014e-08	17	67590991	F	II		IGR	opensea	IGR-opensea
cg16579158	0.502634	0.0299766	-0.472657	3.36723e-11	1.08029e-08	5	140719142	R	II	PCDHGA2	1stExon	island	1stExon-island	chr5:140719129-140719343
cg25020459	0.773031	0.0396306	-0.7334	3.37193e-11	1.08029e-08	21	47402144	F	II	COL6A1	Body	shore	Body-shore	chr21:47404108-47404312
cg22643811	0.491242	0.0138638	-0.477379	3.37304e-11	1.08029e-08	22	48885446	F	II	FAM19A5	1stExon	island	1stExon-island	chr22:48884884-48887043
cg10232198	0.0564192	0.770775	0.714356	3.37444e-11	1.08029e-08	1	98468025	F	II		IGR	opensea	IGR-opensea
cg04804377	0.631831	0.0421777	-0.589653	3.37957e-11	1.08029e-08	2	17699746	F	I	RAD51AP2	TSS200	opensea	TSS200-opensea
cg06844661	0.0577763	0.779244	0.721468	3.38105e-11	1.08029e-08	5	129083763	F	II		IGR	opensea	IGR-opensea
cg02664592	0.0849694	0.916477	0.831507	3.38245e-11	1.08029e-08	5	158481256	F	II	EBF1	Body	shelf	Body-shelf	chr5:158478378-158478630
cg18918116	0.0159073	0.537547	0.52164	3.38419e-11	1.08029e-08	11	7326990	F	II	SYT9	Body	opensea	Body-opensea
cg23428143	0.100605	0.619831	0.519226	3.38853e-11	1.08084e-08	14	57385648	R	II	OTX2OS1	Body	opensea	Body-opensea
cg14067788	0.213946	0.858014	0.644068	3.39165e-11	1.08096e-08	2	34590591	F	II		IGR	opensea	IGR-opensea
cg17921080	0.802404	0.0754049	-0.726999	3.39411e-11	1.08096e-08	14	86478932	R	II		IGR	opensea	IGR-opensea
cg05134945	0.49682	0.0328127	-0.464007	3.4002e-11	1.08147e-08	3	188665466	R	I		IGR	island	IGR-island	chr3:188665275-188665552
cg23754934	0.0789192	0.870945	0.792025	3.4046e-11	1.08147e-08	11	60047483	R	II	MS4A4A	TSS1500	opensea	TSS1500-opensea
cg14192081	0.0128387	0.647399	0.63456	3.40512e-11	1.08147e-08	14	62519784	F	II	SYT16	Body	shelf	Body-shelf	chr14:62523575-62523786
cg05201477	0.904448	0.0808328	-0.823615	3.40612e-11	1.08147e-08	15	80696283	R	I	ARNT2	TSS1500	island	TSS1500-island	chr15:80696076-80697393
cg16440561	0.0263944	0.939796	0.913401	3.40921e-11	1.08162e-08	2	220312854	F	I	SPEG	Body	island	Body-island	chr2:220312698-220314094
cg26845300	0.902076	0.0560157	-0.84606	3.42235e-11	1.08392e-08	6	158243833	R	I	SNX9	TSS1500	island	TSS1500-island	chr6:158243601-158245035
cg00859352	0.866605	0.17467	-0.691935	3.4243e-11	1.08392e-08	3	171176909	R	II	TNIK	Body	shore	Body-shore	chr3:171177829-171178964
cg21656863	0.366158	0.903455	0.537297	3.42523e-11	1.08392e-08	17	39306381	R	II	KRTAP4-5	TSS1500	opensea	TSS1500-opensea
cg09414535	0.196778	0.950816	0.754038	3.42689e-11	1.08392e-08	12	67073022	F	II	GRIP1	TSS200	opensea	TSS200-opensea
cg17276590	0.836293	0.132795	-0.703499	3.43571e-11	1.08541e-08	10	119304487	R	I	EMX2OS	Body	island	Body-island	chr10:119301321-119305368
cg11942450	0.404238	0.86756	0.463322	3.44374e-11	1.08541e-08	2	33953370	R	I	MYADML	TSS200	shore	TSS200-shore	chr2:33952422-33952684
cg14571669	0.0915234	0.638193	0.54667	3.44496e-11	1.08541e-08	12	65756576	F	II	MSRB3	Body	opensea	Body-opensea
cg20599798	0.924865	0.199078	-0.725786	3.44536e-11	1.08541e-08	2	31361760	F	I	GALNT14	TSS200	island	TSS200-island	chr2:31360321-31361821
cg05411132	0.0951775	0.973395	0.878218	3.44836e-11	1.08541e-08	X	99195115	R	I	LOC442459	TSS1500	shore	TSS1500-shore	chrX:99194334-99194598
cg03449150	0.0532224	0.65247	0.599248	3.44896e-11	1.08541e-08	1	153085649	R	II	SPRR2F	5'UTR	opensea	5'UTR-opensea
cg07022591	0.26584	0.8092	0.543361	3.45303e-11	1.08541e-08	5	106434764	R	II		IGR	opensea	IGR-opensea
cg21044434	0.390483	0.952628	0.562145	3.45372e-11	1.08541e-08	8	94592584	R	II		IGR	opensea	IGR-opensea
cg07210835	0.666577	0.0646029	-0.601974	3.45659e-11	1.08541e-08	X	49029104	F	II	PLP2	Body	island	Body-island	chrX:49028091-49029111
cg07264679	0.1627	0.876313	0.713613	3.45776e-11	1.08541e-08	12	7657396	R	II	CD163	TSS1500	opensea	TSS1500-opensea
cg00773902	0.971173	0.213374	-0.757799	3.46035e-11	1.08541e-08	19	19007324	F	I	GDF1	TSS1500	island	TSS1500-island	chr19:19006031-19007546
cg04649769	0.350951	0.936679	0.585728	3.46745e-11	1.08682e-08	8	19799278	F	II	LPL	Body	shore	Body-shore	chr8:19796843-19798006
cg20296461	0.96249	0.151105	-0.811385	3.47434e-11	1.08741e-08	10	102810101	F	I		IGR	island	IGR-island	chr10:102809887-102810282
cg24740218	0.55539	0.0246497	-0.53074	3.47516e-11	1.08741e-08	12	114075947	R	I		IGR	opensea	IGR-opensea
cg09319617	0.10937	0.846626	0.737255	3.47892e-11	1.08741e-08	1	175565371	F	I	TNR	5'UTR	shelf	5'UTR-shelf	chr1:175568376-175568808
cg13531735	0.324624	0.957059	0.632435	3.4798e-11	1.08741e-08	3	42923116	R	II		IGR	shore	IGR-shore	chr3:42922219-42922872
cg15427886	0.573372	0.0136148	-0.559757	3.48869e-11	1.08785e-08	8	55379663	F	I		IGR	island	IGR-island	chr8:55378928-55380186
cg06419750	0.793037	0.266755	-0.526281	3.49369e-11	1.08785e-08	12	129337910	F	I	GLT1D1	TSS200	island	TSS200-island	chr12:129337870-129338653
cg21146273	0.036343	0.86773	0.831387	3.5012e-11	1.08785e-08	5	152869193	F	II	GRIA1	TSS1500	opensea	TSS1500-opensea
cg07456480	0.0578294	0.689554	0.631725	3.50347e-11	1.08785e-08	17	32132717	R	II	ACCN1	Body	opensea	Body-opensea
cg22533683	0.89773	0.185546	-0.712184	3.50472e-11	1.08785e-08	17	29887049	F	II	MIR193A	Body	island	Body-island	chr17:29885900-29887377
cg05721417	0.749024	0.0583773	-0.690647	3.50606e-11	1.08785e-08	1	190873626	R	II		IGR	opensea	IGR-opensea
cg21823733	0.172165	0.954564	0.782398	3.5066e-11	1.08785e-08	1	76782984	R	II	ST6GALNAC3	Body	opensea	Body-opensea
cg09688928	0.0895907	0.922283	0.832692	3.50745e-11	1.08785e-08	11	103907989	F	II	PDGFD	Body	island	Body-island	chr11:103907405-103907990
cg05307533	0.612291	0.147044	-0.465247	3.50997e-11	1.08785e-08	7	27531652	R	II		IGR	opensea	IGR-opensea
cg04274883	0.280594	0.86893	0.588336	3.512e-11	1.08785e-08	6	12815710	R	II	PHACTR1	Body	opensea	Body-opensea
cg02832952	0.303515	0.829019	0.525504	3.51663e-11	1.08785e-08	6	100440411	R	II	MCHR2	5'UTR	shore	5'UTR-shore	chr6:100441406-100442152
cg16204717	0.0230915	0.672471	0.649379	3.52427e-11	1.08785e-08	12	65894458	F	II		IGR	opensea	IGR-opensea
cg14202048	0.926509	0.280186	-0.646323	3.53173e-11	1.08785e-08	7	23636744	R	II	CCDC126	TSS1500	island	TSS1500-island	chr7:23636735-23637557
cg14298966	0.953737	0.271987	-0.681749	3.53555e-11	1.08785e-08	12	49393226	F	I	DDN	TSS200	island	TSS200-island	chr12:49393139-49393361
cg13808278	0.343387	0.95657	0.613182	3.53561e-11	1.08785e-08	2	228788883	F	II	WDR69	3'UTR	opensea	3'UTR-opensea
cg11144436	0.0221367	0.595604	0.573467	3.53712e-11	1.08785e-08	17	50008372	F	II	CA10	Body	opensea	Body-opensea
cg03063639	0.587869	0.0684376	-0.519431	3.53734e-11	1.08785e-08	15	83776422	R	I	TM6SF1	5'UTR	island	5'UTR-island	chr15:83775861-83776922
cg06895664	0.131462	0.861187	0.729724	3.54014e-11	1.08785e-08	8	119531106	R	II	SAMD12	Body	opensea	Body-opensea
cg26032026	0.106597	0.656532	0.549935	3.54271e-11	1.08785e-08	3	18421299	R	II	SATB1	Body	opensea	Body-opensea
cg26540004	0.118019	0.694721	0.576701	3.54312e-11	1.08785e-08	5	54932693	R	II	SLC38A9	Body	opensea	Body-opensea
cg07599644	0.237149	0.783823	0.546674	3.54627e-11	1.08785e-08	11	33693866	F	II	C11orf41	3'UTR	opensea	3'UTR-opensea
cg02986692	0.400299	0.852176	0.451876	3.54715e-11	1.08785e-08	6	156030348	F	II		IGR	opensea	IGR-opensea
cg05823605	0.778015	0.081424	-0.696591	3.54783e-11	1.08785e-08	7	45928133	F	I	IGFBP1	1stExon	island	1stExon-island	chr7:45928002-45928585
cg02093951	0.151336	0.841076	0.68974	3.54815e-11	1.08785e-08	5	67112088	F	II		IGR	opensea	IGR-opensea
cg14033170	0.233417	0.778788	0.545371	3.54856e-11	1.08785e-08	7	28570032	R	II	CREB5	Body	opensea	Body-opensea
cg17137324	0.18391	0.798931	0.615021	3.55219e-11	1.08785e-08	10	86527253	F	II		IGR	opensea	IGR-opensea
cg17099048	0.0593792	0.668077	0.608698	3.55258e-11	1.08785e-08	8	139734443	R	II	COL22A1	Body	opensea	Body-opensea
cg21092342	0.06933	0.868324	0.798994	3.55511e-11	1.08785e-08	3	115105435	F	II		IGR	opensea	IGR-opensea
cg22846991	0.865659	0.107114	-0.758545	3.56127e-11	1.08785e-08	10	3536516	R	II		IGR	opensea	IGR-opensea
cg10540680	0.238657	0.910758	0.672101	3.56289e-11	1.08785e-08	3	110510470	R	II		IGR	opensea	IGR-opensea
cg15406010	0.931839	0.433828	-0.498011	3.56379e-11	1.08785e-08	6	108478650	R	I		IGR	island	IGR-island	chr6:108478523-108479558
cg08066407	0.137793	0.92271	0.784917	3.56738e-11	1.08785e-08	11	81789082	F	II		IGR	opensea	IGR-opensea
cg05758139	0.0255677	0.912809	0.887242	3.56766e-11	1.08785e-08	1	215169182	F	II		IGR	opensea	IGR-opensea
cg16921285	0.140373	0.810345	0.669972	3.57301e-11	1.08868e-08	13	104003206	F	I		IGR	opensea	IGR-opensea
cg21755755	0.0638137	0.716737	0.652923	3.57827e-11	1.08903e-08	8	119450829	R	II	SAMD12	Body	opensea	Body-opensea
cg03253737	0.892015	0.180714	-0.711301	3.57939e-11	1.08903e-08	17	35291480	R	II		IGR	shore	IGR-shore	chr17:35291899-35300875
cg08944029	0.287352	0.746162	0.45881	3.58782e-11	1.08948e-08	5	112553445	R	II	MCC	Body	opensea	Body-opensea
cg21593676	0.792955	0.201101	-0.591853	3.59031e-11	1.08948e-08	4	88142277	R	II	KLHL8	TSS1500	shore	TSS1500-shore	chr4:88140842-88141945
cg07106766	0.0392065	0.640779	0.601572	3.59079e-11	1.08948e-08	3	137014230	R	II		IGR	opensea	IGR-opensea
cg18413706	0.106024	0.728698	0.622673	3.59136e-11	1.08948e-08	21	39759139	R	II	ERG	Body	opensea	Body-opensea
cg24817257	0.0359525	0.928105	0.892153	3.59554e-11	1.0899e-08	4	21849543	R	II	NCRNA00099	Body	opensea	Body-opensea
cg07653053	0.0528499	0.810939	0.758089	3.59997e-11	1.0899e-08	8	121749288	F	II	SNTB1	Body	opensea	Body-opensea
cg03615568	0.12854	0.748167	0.619628	3.60078e-11	1.0899e-08	11	106892666	R	II		IGR	shelf	IGR-shelf	chr11:106888323-106890203
cg11064935	0.919326	0.345711	-0.573615	3.60428e-11	1.0899e-08	6	34164525	F	II		IGR	island	IGR-island	chr6:34164137-34164526
cg22512041	0.0927539	0.753559	0.660805	3.6065e-11	1.0899e-08	2	22504250	F	II		IGR	opensea	IGR-opensea
cg18030949	0.0285149	0.570856	0.542341	3.61079e-11	1.0899e-08	7	119175916	F	II		IGR	opensea	IGR-opensea
cg18070812	0.205635	0.878879	0.673244	3.61767e-11	1.0899e-08	11	117958656	F	II	TMPRSS4	Body	opensea	Body-opensea
cg08564601	0.22959	0.864642	0.635052	3.618e-11	1.0899e-08	11	60048221	F	II	MS4A4A	Body	opensea	Body-opensea
cg11071231	0.650429	0.166341	-0.484088	3.6206e-11	1.0899e-08	8	57069907	R	I		IGR	island	IGR-island	chr8:57069687-57070047
cg20506843	0.0469166	0.815146	0.76823	3.62077e-11	1.0899e-08	11	91950460	R	II		IGR	opensea	IGR-opensea
cg06434311	0.0277785	0.891916	0.864138	3.62261e-11	1.0899e-08	5	129987014	F	II		IGR	opensea	IGR-opensea
cg22254983	0.37339	0.904294	0.530904	3.62425e-11	1.0899e-08	8	136181389	R	II		IGR	opensea	IGR-opensea
cg04913114	0.0799854	0.62883	0.548845	3.63334e-11	1.08992e-08	14	70348461	F	II	SMOC1	Body	shore	Body-shore	chr14:70345943-70346527
cg12248883	0.12767	0.931865	0.804195	3.63411e-11	1.08992e-08	11	6219573	F	II	OR52W1	TSS1500	opensea	TSS1500-opensea
cg04189705	0.945192	0.443427	-0.501765	3.6343e-11	1.08992e-08	9	77502517	F	II	TRPM6	Body	island	Body-island	chr9:77502093-77502518
cg09181015	0.0494493	0.752124	0.702675	3.63481e-11	1.08992e-08	5	158104558	R	II		IGR	opensea	IGR-opensea
cg03487276	0.935691	0.0969271	-0.838764	3.63864e-11	1.09028e-08	16	68563106	R	II		IGR	shore	IGR-shore	chr16:68563759-68564281
cg07695603	0.0554402	0.751885	0.696445	3.64354e-11	1.09096e-08	X	150399990	R	II		IGR	shelf	IGR-shelf	chrX:150396220-150396447
cg01289318	0.139222	0.937866	0.798643	3.64655e-11	1.09107e-08	3	142526350	F	II	TRPC1	3'UTR	opensea	3'UTR-opensea
cg22768358	0.421449	0.943276	0.521827	3.65494e-11	1.09217e-08	11	113947148	F	II	ZBTB16	Body	opensea	Body-opensea
cg15245095	0.932717	0.147791	-0.784926	3.65589e-11	1.09217e-08	12	79258438	R	I	SYT1	5'UTR	opensea	5'UTR-opensea
cg14106719	0.0486727	0.680158	0.631485	3.65809e-11	1.09217e-08	9	80524371	R	II	GNAQ	Body	opensea	Body-opensea
cg26486144	0.879662	0.0376578	-0.842004	3.66864e-11	1.09309e-08	4	182678769	R	II		IGR	opensea	IGR-opensea
cg13819609	0.189351	0.6469	0.457549	3.66924e-11	1.09309e-08	9	22203744	F	II		IGR	opensea	IGR-opensea
cg21042627	0.591223	0.0455699	-0.545653	3.67069e-11	1.09309e-08	4	183193100	F	I		IGR	opensea	IGR-opensea
cg26204448	0.0886079	0.682112	0.593504	3.6717e-11	1.09309e-08	7	1962212	R	I	MAD1L1	Body	opensea	Body-opensea
cg15405515	0.178445	0.916932	0.738488	3.67547e-11	1.09343e-08	10	87180675	F	II		IGR	opensea	IGR-opensea
cg04331368	0.333398	0.943115	0.609718	3.67837e-11	1.0935e-08	4	62859346	R	II	LPHN3	Body	opensea	Body-opensea
cg24901637	0.315072	0.920764	0.605692	3.68109e-11	1.09353e-08	4	90815973	R	II	MMRN1	TSS200	opensea	TSS200-opensea
cg23276695	0.085324	0.86168	0.776356	3.68674e-11	1.09393e-08	6	88855716	F	II	CNR1	5'UTR	opensea	5'UTR-opensea
cg15973075	0.262596	0.943008	0.680412	3.6877e-11	1.09393e-08	5	12355075	R	II		IGR	opensea	IGR-opensea
cg03228893	0.962976	0.496934	-0.466041	3.69163e-11	1.09432e-08	19	17400502	R	II		IGR	shelf	IGR-shelf	chr19:17403039-17403570
cg19937212	0.0718287	0.919497	0.847669	3.69473e-11	1.09445e-08	11	85056953	F	II	DLG2	Body	opensea	Body-opensea
cg18083487	0.199917	0.965256	0.765338	3.69973e-11	1.0949e-08	5	43894841	F	II		IGR	opensea	IGR-opensea
cg13491045	0.349146	0.945298	0.596151	3.70151e-11	1.0949e-08	11	101646253	R	II		IGR	opensea	IGR-opensea
cg07207490	0.932169	0.214636	-0.717533	3.70655e-11	1.09561e-08	11	118492463	R	II	PHLDB1	Body	opensea	Body-opensea
cg09541333	0.0459467	0.861251	0.815304	3.71313e-11	1.09603e-08	2	59092988	R	II		IGR	opensea	IGR-opensea
cg07094909	0.0134113	0.537935	0.524524	3.71325e-11	1.09603e-08	10	111043786	R	II		IGR	opensea	IGR-opensea
cg20582941	0.0238119	0.717096	0.693284	3.7188e-11	1.09624e-08	3	35721166	F	II	ARPP-21	5'UTR	opensea	5'UTR-opensea
cg12412079	0.483361	0.0225484	-0.460813	3.72322e-11	1.09624e-08	3	68981877	F	I	FAM19A4	TSS200	island	TSS200-island	chr3:68980783-68982035
cg13604020	0.800425	0.0791892	-0.721236	3.72341e-11	1.09624e-08	22	38902925	R	I	DDX17	TSS1500	shore	TSS1500-shore	chr22:38901553-38902905
cg21997766	0.125493	0.84152	0.716027	3.72453e-11	1.09624e-08	17	72846113	F	II	GRIN2C	Body	shelf	Body-shelf	chr17:72848166-72848901
cg08667128	0.734379	0.036963	-0.697416	3.73592e-11	1.09882e-08	17	29886885	R	I	MIR193A	TSS200	island	TSS200-island	chr17:29885900-29887377
cg05529595	0.155526	0.906742	0.751216	3.74575e-11	1.10093e-08	11	103908336	F	II	PDGFD	Body	shore	Body-shore	chr11:103907405-103907990
cg04331525	0.127896	0.977562	0.849667	3.75172e-11	1.1019e-08	3	167964732	F	II		IGR	shelf	IGR-shelf	chr3:167967246-167968130
cg06836736	0.045523	0.610028	0.564505	3.76076e-11	1.10327e-08	6	84140993	F	II	ME1	TSS1500	island	TSS1500-island	chr6:84140412-84140998
cg07680874	0.349162	0.931334	0.582172	3.76486e-11	1.10327e-08	4	142057832	R	II		IGR	shelf	IGR-shelf	chr4:142053327-142054601
cg05978988	0.9511	0.456996	-0.494104	3.76982e-11	1.10327e-08	12	49393244	F	I	DDN	TSS200	island	TSS200-island	chr12:49393139-49393361
cg19474888	0.0417606	0.595725	0.553965	3.77066e-11	1.10327e-08	6	125790562	R	II		IGR	opensea	IGR-opensea
cg22037030	0.0413242	0.814358	0.773034	3.772e-11	1.10327e-08	1	56139081	R	II		IGR	opensea	IGR-opensea
cg00658590	0.140939	0.939211	0.798272	3.77233e-11	1.10327e-08	3	60622526	R	II	FHIT	5'UTR	opensea	5'UTR-opensea
cg15618336	0.170508	0.693387	0.522878	3.78745e-11	1.10692e-08	12	52182759	R	II	SCN8A	Body	opensea	Body-opensea
cg20400622	0.179494	0.899237	0.719742	3.79047e-11	1.10702e-08	8	76477653	F	II	HNF4G	3'UTR	opensea	3'UTR-opensea
cg11329853	0.0207646	0.761505	0.74074	3.79574e-11	1.10724e-08	8	94238234	R	II		IGR	opensea	IGR-opensea
cg19161000	0.44601	0.962175	0.516164	3.79657e-11	1.10724e-08	1	177151620	F	II	FAM5B	5'UTR	shore	5'UTR-shore	chr1:177150814-177151165
cg07939285	0.947252	0.232308	-0.714944	3.80199e-11	1.108e-08	5	60629795	F	II	ZSWIM6	Body	island	Body-island	chr5:60626505-60629809
cg06846214	0.0238221	0.65297	0.629148	3.80448e-11	1.108e-08	1	248549671	F	II	OR2T6	TSS1500	opensea	TSS1500-opensea
cg03534360	0.238882	0.968912	0.73003	3.80883e-11	1.10848e-08	14	62550927	R	II	SYT16	Body	opensea	Body-opensea
cg23542948	0.206557	0.729577	0.52302	3.81737e-11	1.11019e-08	3	157632040	F	II		IGR	opensea	IGR-opensea
cg08476892	0.863272	0.18858	-0.674692	3.82454e-11	1.11115e-08	X	18692821	F	II		IGR	shore	IGR-shore	chrX:18693152-18693599
cg00968640	0.0695261	0.714589	0.645063	3.82678e-11	1.11115e-08	1	185834094	F	II	HMCN1	Body	opensea	Body-opensea
cg20251156	0.0243636	0.637658	0.613294	3.82875e-11	1.11115e-08	12	55793381	F	II	OR6C65	TSS1500	opensea	TSS1500-opensea
cg20555682	0.845597	0.107322	-0.738275	3.83145e-11	1.11115e-08	11	8290308	F	I		IGR	island	IGR-island	chr11:8289532-8290322
cg02822745	0.0253323	0.842282	0.81695	3.83423e-11	1.11115e-08	4	108270850	R	II		IGR	opensea	IGR-opensea
cg05979241	0.0728351	0.601423	0.528588	3.83689e-11	1.11115e-08	12	77720159	F	II		IGR	shore	IGR-shore	chr12:77718453-77719440
cg02588867	0.179186	0.945722	0.766536	3.83939e-11	1.11115e-08	X	137951089	F	II	FGF13	5'UTR	opensea	5'UTR-opensea
cg23210296	0.272453	0.894969	0.622516	3.84759e-11	1.11198e-08	10	122562489	R	II		IGR	opensea	IGR-opensea
cg03557733	0.60328	0.0722757	-0.531004	3.84762e-11	1.11198e-08	17	41985183	F	II	MPP2	TSS200	shore	TSS200-shore	chr17:41984148-41985012
cg11775828	0.0930427	0.821211	0.728168	3.85033e-11	1.11199e-08	2	169100915	F	II	STK39	Body	shelf	Body-shelf	chr2:169102950-169104454
cg20397237	0.0912294	0.973614	0.882385	3.85597e-11	1.11285e-08	11	92141988	F	II	FAT3	Body	opensea	Body-opensea
cg16036584	0.0361062	0.77465	0.738544	3.87043e-11	1.11624e-08	5	102198453	F	II		IGR	shelf	IGR-shelf	chr5:102201583-102201912
cg03233918	0.0256979	0.619035	0.593337	3.8798e-11	1.11674e-08	4	84991657	F	II		IGR	opensea	IGR-opensea
cg21147040	0.052568	0.894861	0.842293	3.88247e-11	1.11674e-08	1	210655903	R	II	HHAT	Body	opensea	Body-opensea
cg25188398	0.0624482	0.798932	0.736484	3.88285e-11	1.11674e-08	8	136245867	R	II	LOC286094	TSS1500	opensea	TSS1500-opensea
cg09112476	0.127238	0.588803	0.461565	3.88486e-11	1.11674e-08	2	232580215	R	II		IGR	opensea	IGR-opensea
cg14496346	0.804021	0.0521786	-0.751843	3.88628e-11	1.11674e-08	9	134422108	F	II		IGR	opensea	IGR-opensea
cg03518202	0.172739	0.950272	0.777533	3.88828e-11	1.11674e-08	1	45669170	R	II	ZSWIM5	Body	shelf	Body-shelf	chr1:45671702-45672388
cg03642695	0.17913	0.733942	0.554812	3.89447e-11	1.11765e-08	17	15211958	R	I	TEKT3	Body	opensea	Body-opensea
cg26841170	0.143637	0.649787	0.50615	3.89683e-11	1.11765e-08	5	68326758	R	II		IGR	opensea	IGR-opensea
cg09605634	0.0953493	0.874256	0.778907	3.90349e-11	1.11842e-08	13	36521538	R	II	DCLK1	Body	opensea	Body-opensea
cg15085205	0.472298	0.955481	0.483183	3.90591e-11	1.11842e-08	12	71249040	F	II	PTPRR	Body	opensea	Body-opensea
cg13678973	0.536942	0.951951	0.415009	3.90762e-11	1.11842e-08	1	50513870	F	I	ELAVL4	Body	island	Body-island	chr1:50513644-50514320
cg14572307	0.84195	0.174832	-0.667118	3.91663e-11	1.11842e-08	13	52733860	F	II	NEK3	TSS1500	island	TSS1500-island	chr13:52733378-52733861
cg10147982	0.340094	0.947515	0.607421	3.9186e-11	1.11842e-08	7	40502112	F	II	C7orf10	Body	opensea	Body-opensea
cg11422521	0.838489	0.0593654	-0.779124	3.92529e-11	1.11842e-08	2	171830314	F	II		IGR	island	IGR-island	chr2:171829910-171830708
cg19790568	0.627631	0.0330236	-0.594608	3.92734e-11	1.11842e-08	19	40910138	R	II	PRX	Body	island	Body-island	chr19:40910015-40910326
cg02436788	0.0374591	0.921428	0.883969	3.92832e-11	1.11842e-08	17	15245089	F	I	TEKT3	TSS200	island	TSS200-island	chr17:15244705-15245126
cg15415452	0.790369	0.0351389	-0.75523	3.92857e-11	1.11842e-08	13	112759355	R	I		IGR	island	IGR-island	chr13:112758598-112760491
cg21700532	0.618176	0.00854616	-0.60963	3.9292e-11	1.11842e-08	8	57232601	F	II	SDR16C5	5'UTR	island	5'UTR-island	chr8:57232370-57232795
cg22114979	0.0954893	0.906832	0.811343	3.93036e-11	1.11842e-08	3	160533078	R	II	PPM1L	Body	opensea	Body-opensea
cg22291922	0.593796	0.032171	-0.561625	3.93184e-11	1.11842e-08	17	46688729	R	I	HOXB7	TSS1500	island	TSS1500-island	chr17:46687527-46688730
cg13447818	0.0957501	0.683197	0.587446	3.9382e-11	1.11888e-08	1	152298884	R	II	FLG	TSS1500	opensea	TSS1500-opensea
cg00484940	0.505108	0.0311759	-0.473932	3.93886e-11	1.11888e-08	X	85403143	F	II	DACH2	TSS1500	island	TSS1500-island	chrX:85402943-85403877
cg26147311	0.196454	0.68969	0.493236	3.95201e-11	1.12162e-08	4	114748506	R	II		IGR	opensea	IGR-opensea
cg21386373	0.861793	0.161454	-0.700339	3.95391e-11	1.12162e-08	3	52279602	R	II	PPM1M	TSS1500	island	TSS1500-island	chr3:52279601-52280140
cg21719418	0.0795658	0.76599	0.686424	3.95858e-11	1.12218e-08	11	105800243	R	II	GRIA4	Body	opensea	Body-opensea
cg14479139	0.0439299	0.789096	0.745166	3.96201e-11	1.12239e-08	13	103720052	F	II	SLC10A2	TSS1500	opensea	TSS1500-opensea
cg13548144	0.333541	0.953327	0.619786	3.97234e-11	1.1245e-08	9	102368273	F	II		IGR	opensea	IGR-opensea
cg06651878	0.157438	0.697465	0.540026	3.9802e-11	1.1245e-08	2	66660793	F	II		IGR	island	IGR-island	chr2:66660452-66660794
cg17333193	0.241856	0.911673	0.669818	3.98036e-11	1.1245e-08	11	101664126	F	II		IGR	opensea	IGR-opensea
cg05845376	0.878747	0.0794533	-0.799294	3.98174e-11	1.1245e-08	5	140683632	F	I	SLC25A2	TSS200	island	TSS200-island	chr5:140683195-140683773
cg13868773	0.167022	0.925061	0.75804	3.98533e-11	1.1245e-08	7	33644150	F	II	BBS9	Body	opensea	Body-opensea
cg27452939	0.257475	0.872687	0.615212	3.9857e-11	1.1245e-08	2	156698957	F	II		IGR	opensea	IGR-opensea
cg24666702	0.466163	0.0531985	-0.412964	3.98867e-11	1.12456e-08	1	239550535	R	I		IGR	island	IGR-island	chr1:239550108-239551339
cg26978976	0.346473	0.949592	0.603119	3.99134e-11	1.12456e-08	8	63164796	F	II	NKAIN3	Body	shelf	Body-shelf	chr8:63160598-63162064
cg22066180	0.664703	0.0700408	-0.594662	4.0015e-11	1.12541e-08	6	166078145	F	I		IGR	shore	IGR-shore	chr6:166073882-166077752
cg08605773	0.814893	0.31997	-0.494923	4.0016e-11	1.12541e-08	17	80832328	F	II	TBCD	Body	shelf	Body-shelf	chr17:80829533-80829871
cg12183978	0.0725524	0.966514	0.893962	4.00248e-11	1.12541e-08	5	102203071	R	II	PAM	Body	shore	Body-shore	chr5:102201583-102201912
cg09831562	0.105155	0.682159	0.577004	4.01206e-11	1.12634e-08	3	181327125	F	II	SOX2OT	TSS1500	opensea	TSS1500-opensea
cg16881064	0.0726282	0.916224	0.843596	4.01253e-11	1.12634e-08	7	41739678	F	I	LOC285954	Body	opensea	Body-opensea
cg24881910	0.060097	0.582104	0.522007	4.01438e-11	1.12634e-08	1	157672074	R	II	FCRL3	TSS1500	opensea	TSS1500-opensea
cg04923840	0.0358175	0.461483	0.425666	4.01665e-11	1.12634e-08	1	215228588	R	II	KCNK2	Body	opensea	Body-opensea
cg08268254	0.771625	0.0180229	-0.753602	4.04462e-11	1.13335e-08	14	69620440	R	I	DCAF5	TSS1500	island	TSS1500-island	chr14:69619828-69620458
cg11430718	0.941437	0.211051	-0.730385	4.0471e-11	1.13335e-08	3	57113702	R	I	ARHGEF3	TSS1500	island	TSS1500-island	chr3:57112567-57113908
cg22918012	0.829928	0.320101	-0.509826	4.05527e-11	1.13433e-08	19	51568330	R	II	KLK13	1stExon	island	1stExon-island	chr19:51568154-51568412
cg18468725	0.0391712	0.948185	0.909013	4.05844e-11	1.13433e-08	5	102193800	F	II		IGR	opensea	IGR-opensea
cg10644575	0.0316495	0.661494	0.629845	4.05877e-11	1.13433e-08	6	87725675	F	II	HTR1E	Body	opensea	Body-opensea
cg05871694	0.836917	0.0403707	-0.796546	4.06451e-11	1.13496e-08	2	177053503	F	II	HOXD1	1stExon	island	1stExon-island	chr2:177052957-177054350
cg18595174	0.0117349	0.691856	0.680122	4.0665e-11	1.13496e-08	11	27701991	F	II	BDNF	Body	opensea	Body-opensea
cg01328444	0.276226	0.935697	0.659471	4.07151e-11	1.13559e-08	6	155967739	R	II		IGR	opensea	IGR-opensea
cg03506640	0.955469	0.30172	-0.653749	4.07656e-11	1.13624e-08	14	85997753	F	I	FLRT2	5'UTR	island	5'UTR-island	chr14:85997468-85998637
cg05624954	0.248508	0.718199	0.469691	4.08373e-11	1.13747e-08	5	179340170	R	I		IGR	opensea	IGR-opensea
cg09126273	0.592885	0.0493279	-0.543557	4.09337e-11	1.13939e-08	12	15475767	R	II	PTPRO	Body	island	Body-island	chr12:15475318-15475901
cg14378231	0.0661944	0.874902	0.808707	4.09734e-11	1.13974e-08	1	98404032	F	II		IGR	opensea	IGR-opensea
cg18156793	0.671817	0.0639694	-0.607847	4.10032e-11	1.13978e-08	20	32031936	R	II	SNTA1	TSS1500	island	TSS1500-island	chr20:32031042-32031964
cg21233902	0.0273184	0.730614	0.703296	4.103e-11	1.13978e-08	9	20271083	F	II		IGR	opensea	IGR-opensea
cg01710607	0.0163183	0.875953	0.859635	4.11014e-11	1.14043e-08	3	115417878	R	II	GAP43	Body	opensea	Body-opensea
cg15707833	0.582686	0.0295642	-0.553122	4.11164e-11	1.14043e-08	8	131455276	R	I		IGR	island	IGR-island	chr8:131455248-131456285
cg24305555	0.106531	0.910997	0.804466	4.11355e-11	1.14043e-08	3	37179823	R	II	LRRFIP2	Body	opensea	Body-opensea
cg21895182	0.0579324	0.933758	0.875826	4.12075e-11	1.14166e-08	3	160580380	F	II	PPM1L	Body	opensea	Body-opensea
cg06620541	0.0604567	0.825326	0.764869	4.13788e-11	1.14564e-08	2	155101803	R	II	GALNT13	Body	opensea	Body-opensea
cg15210526	0.246825	0.918651	0.671827	4.14185e-11	1.14598e-08	1	167733310	R	II	MPZL1	Body	opensea	Body-opensea
cg07937555	0.0302351	0.790335	0.7601	4.14576e-11	1.1463e-08	14	59365905	R	II		IGR	opensea	IGR-opensea
cg04779013	0.709792	0.0333727	-0.67642	4.15809e-11	1.14894e-08	1	33168732	F	II	SYNC	TSS1500	island	TSS1500-island	chr1:33168019-33168865
cg20466166	0.815557	0.0722162	-0.743341	4.16557e-11	1.15024e-08	1	32666735	F	I	CCDC28B	5'UTR	shore	5'UTR-shore	chr1:32666231-32666460
cg10693616	0.949961	0.381796	-0.568164	4.17674e-11	1.15142e-08	17	7982670	F	I	ALOX12B	Body	island	Body-island	chr17:7982631-7983560
cg13557582	0.625316	0.109306	-0.516009	4.18073e-11	1.15142e-08	12	130750286	F	II		IGR	opensea	IGR-opensea
cg24051487	0.0373085	0.734095	0.696786	4.18088e-11	1.15142e-08	20	11671599	F	II		IGR	shelf	IGR-shelf	chr20:11667522-11667997
cg20643274	0.144884	0.888603	0.743719	4.18092e-11	1.15142e-08	12	13717392	R	I	GRIN2B	Body	shore	Body-shore	chr12:13715849-13717034
cg04860291	0.144342	0.852419	0.708076	4.18391e-11	1.15148e-08	3	53286651	F	II	TKT	Body	shelf	Body-shelf	chr3:53289533-53290213
cg06575035	0.787167	0.105847	-0.68132	4.18793e-11	1.15182e-08	5	140744449	R	II	PCDHGA4	Body	island	Body-island	chr5:140743961-140744642
cg16505764	0.699542	0.0809546	-0.618588	4.19501e-11	1.153e-08	5	140763254	R	II	PCDHGA4	Body	shore	Body-shore	chr5:140764301-140764680
cg16626809	0.776647	0.0710586	-0.705588	4.20184e-11	1.15412e-08	21	46825856	F	I	COL18A1	Body	island	Body-island	chr21:46824531-46826234
cg23253961	0.0616927	0.726735	0.665042	4.20626e-11	1.15457e-08	14	62394494	R	II		IGR	opensea	IGR-opensea
cg07927219	0.368461	0.796015	0.427554	4.21435e-11	1.15602e-08	1	32183342	R	II		IGR	shelf	IGR-shelf	chr1:32180131-32180487
cg00211489	0.222717	0.764538	0.541821	4.22751e-11	1.15887e-08	15	40826026	F	II	MRPL42P5	TSS1500	opensea	TSS1500-opensea
cg24712244	0.947196	0.121306	-0.82589	4.23981e-11	1.16108e-08	13	90045847	R	II		IGR	opensea	IGR-opensea
cg26852477	0.0251176	0.776949	0.751831	4.24116e-11	1.16108e-08	2	155239151	R	II	GALNT13	Body	opensea	Body-opensea
cg25159668	0.211252	0.700729	0.489478	4.25141e-11	1.16312e-08	3	151450877	F	II	AADACL2	TSS1500	opensea	TSS1500-opensea
cg15958715	0.952117	0.189155	-0.762962	4.25613e-11	1.16364e-08	X	49127115	F	II	PPP1R3F	1stExon	island	1stExon-island	chrX:49125645-49127200
cg03529514	0.0570103	0.94784	0.89083	4.26381e-11	1.16497e-08	3	160580235	R	II	PPM1L	Body	opensea	Body-opensea
cg01015395	0.0276099	0.585853	0.558243	4.26998e-11	1.1656e-08	5	167332342	F	II	ODZ2	Body	opensea	Body-opensea
cg02151101	0.33062	0.930523	0.599903	4.27703e-11	1.1656e-08	4	53439190	R	II		IGR	opensea	IGR-opensea
cg13984492	0.130346	0.948276	0.81793	4.27706e-11	1.1656e-08	9	104031694	R	II	LPPR1	Body	opensea	Body-opensea
cg16692227	0.0997612	0.890049	0.790288	4.27731e-11	1.1656e-08	8	119567541	R	II	SAMD12	Body	opensea	Body-opensea
cg06457534	0.111138	0.84197	0.730832	4.28212e-11	1.16614e-08	11	91536479	F	II		IGR	opensea	IGR-opensea
cg21092462	0.533935	0.0466589	-0.487276	4.28793e-11	1.16696e-08	1	211307761	F	II	KCNH1	TSS1500	shore	TSS1500-shore	chr1:211306667-211307675
cg16527208	0.263196	0.799219	0.536022	4.29231e-11	1.16739e-08	3	135527381	R	II		IGR	opensea	IGR-opensea
cg14355482	0.0167093	0.869656	0.852947	4.2982e-11	1.16793e-08	21	22373039	F	II	NCAM2	Body	shelf	Body-shelf	chr21:22369423-22370582
cg23089840	0.804681	0.254027	-0.550654	4.30697e-11	1.16793e-08	21	45874886	F	II	LRRC3	TSS1500	shore	TSS1500-shore	chr21:45875391-45877326
cg25477497	0.216001	0.769842	0.553841	4.3077e-11	1.16793e-08	7	87228808	R	II	ABCB1	Body	shore	Body-shore	chr7:87229551-87229890
cg17928317	0.141485	0.613472	0.471988	4.30825e-11	1.16793e-08	X	140982278	F	II	MAGEC3	Body	opensea	Body-opensea
cg23479034	0.369181	0.954341	0.58516	4.3115e-11	1.16793e-08	5	109852826	F	II	TMEM232	Body	opensea	Body-opensea
cg10672482	0.0383465	0.806779	0.768433	4.31316e-11	1.16793e-08	12	55725839	R	II	OR6C3	1stExon	opensea	1stExon-opensea
cg04574152	0.13094	0.878944	0.748005	4.31622e-11	1.16793e-08	12	5965794	F	II	ANO2	Body	opensea	Body-opensea
cg02554051	0.818783	0.0411569	-0.777626	4.31681e-11	1.16793e-08	12	81329566	F	II	LIN7A	Body	shore	Body-shore	chr12:81330608-81331514
cg06060054	0.898162	0.418617	-0.479545	4.32639e-11	1.16976e-08	16	19097732	R	II		IGR	island	IGR-island	chr16:19097731-19098229
cg04687977	0.146871	0.934501	0.78763	4.32974e-11	1.1699e-08	4	12224977	F	II		IGR	opensea	IGR-opensea
cg16792062	0.0924352	0.658152	0.565717	4.33569e-11	1.17075e-08	11	128458153	R	II	ETS1	TSS1500	opensea	TSS1500-opensea
cg03384552	0.0224783	0.7225	0.700022	4.34034e-11	1.17124e-08	11	36807594	R	II		IGR	opensea	IGR-opensea
cg22119676	0.336764	0.90665	0.569886	4.35503e-11	1.17444e-08	2	33057712	R	II	LOC285045	Body	opensea	Body-opensea
cg25549901	0.31462	0.969307	0.654687	4.35838e-11	1.17455e-08	X	137951118	F	II	FGF13	5'UTR	opensea	5'UTR-opensea
cg15850520	0.613368	0.0378882	-0.575479	4.36107e-11	1.17455e-08	2	47236	F	II	FAM110C	TSS1500	shore	TSS1500-shore	chr2:45510-46559
cg04058498	0.0196961	0.457026	0.437329	4.36477e-11	1.17456e-08	11	6024754	R	II	OR56A4	TSS1500	opensea	TSS1500-opensea
cg27483571	0.0128443	0.585073	0.572229	4.37185e-11	1.17456e-08	12	44822398	F	II		IGR	opensea	IGR-opensea
cg03079252	0.160169	0.814785	0.654616	4.37213e-11	1.17456e-08	11	28365689	R	II		IGR	opensea	IGR-opensea
cg05948575	0.296029	0.935446	0.639416	4.37241e-11	1.17456e-08	1	56466160	F	II		IGR	opensea	IGR-opensea
cg18946226	0.683865	0.0315144	-0.65235	4.37901e-11	1.17511e-08	13	109248503	F	II	MYO16	5'UTR	opensea	5'UTR-opensea
cg27308504	0.747878	0.200485	-0.547394	4.38012e-11	1.17511e-08	11	33183473	F	II	CSTF3	TSS1500	shore	TSS1500-shore	chr11:33182987-33183264
cg17575721	0.147584	0.916649	0.769065	4.38416e-11	1.17543e-08	8	9957329	R	II	MSRA	Body	opensea	Body-opensea
cg04476531	0.0161465	0.638679	0.622532	4.38823e-11	1.17543e-08	20	15460804	F	II	MACROD2	5'UTR	opensea	5'UTR-opensea
cg19809865	0.189734	0.687512	0.497778	4.39163e-11	1.17543e-08	14	44976233	R	II	FSCB	1stExon	opensea	1stExon-opensea
cg26494337	0.15963	0.907674	0.748044	4.39265e-11	1.17543e-08	11	127931200	R	II		IGR	opensea	IGR-opensea
cg15243570	0.816147	0.13717	-0.678977	4.39712e-11	1.17587e-08	22	20792217	F	I	SCARF2	TSS200	island	TSS200-island	chr22:20790638-20792665
cg03853587	0.649611	0.0781737	-0.571437	4.40098e-11	1.17594e-08	1	65885364	F	II	LEPROT	TSS1500	shore	TSS1500-shore	chr1:65885856-65886704
cg00647106	0.778012	0.189235	-0.588777	4.40536e-11	1.17594e-08	8	2242079	F	II		IGR	island	IGR-island	chr8:2241982-2242312
cg23286903	0.629974	0.102694	-0.527279	4.4059e-11	1.17594e-08	4	1806522	F	II	FGFR3	Body	island	Body-island	chr4:1806488-1806696
cg23549061	0.24884	0.91101	0.66217	4.40889e-11	1.17599e-08	X	110187233	F	II	PAK3	TSS1500	opensea	TSS1500-opensea
cg12940473	0.157905	0.899131	0.741226	4.41707e-11	1.17741e-08	4	154623601	F	II	TLR2	5'UTR	opensea	5'UTR-opensea
cg14114517	0.661312	0.09166	-0.569651	4.42748e-11	1.17943e-08	17	35294740	R	II	LHX1	1stExon	island	1stExon-island	chr17:35291899-35300875
cg00907756	0.814057	0.0864068	-0.727651	4.4338e-11	1.17967e-08	4	1803077	R	II	FGFR3	Body	island	Body-island	chr4:1803076-1805672
cg12736146	0.838008	0.132656	-0.705352	4.43407e-11	1.17967e-08	10	116391608	F	II	ABLIM1	Body	island	Body-island	chr10:116391466-116391827
cg11802469	0.0545821	0.551719	0.497137	4.43878e-11	1.18017e-08	6	84743086	F	II	MRAP2	TSS1500	shore	TSS1500-shore	chr6:84743357-84743948
cg12400114	0.0560916	0.878248	0.822156	4.44345e-11	1.18036e-08	1	88196409	F	II		IGR	opensea	IGR-opensea
cg05099186	0.0290903	0.66903	0.63994	4.44807e-11	1.18036e-08	13	39923838	F	II	LHFP	Body	opensea	Body-opensea
cg17847723	0.890772	0.0960115	-0.79476	4.44954e-11	1.18036e-08	12	114075981	F	I		IGR	opensea	IGR-opensea
cg07905018	0.226149	0.969466	0.743316	4.45086e-11	1.18036e-08	5	102990237	R	II		IGR	opensea	IGR-opensea
cg09349530	0.533883	0.964969	0.431086	4.45593e-11	1.18095e-08	7	35295198	F	II	TBX20	TSS1500	shore	TSS1500-shore	chr7:35296921-35298218
cg15200009	0.106103	0.747234	0.641131	4.46566e-11	1.18277e-08	1	55909399	R	II		IGR	opensea	IGR-opensea
cg24484802	0.120303	0.702465	0.582162	4.47268e-11	1.18388e-08	12	5937031	F	I	ANO2	Body	island	Body-island	chr12:5936876-5937085
cg26300652	0.392002	0.961825	0.569823	4.48108e-11	1.18535e-08	12	33593004	F	II	SYT10	TSS1500	island	TSS1500-island	chr12:33591763-33593050
cg18763165	0.881611	0.305686	-0.575925	4.48779e-11	1.1859e-08	19	1316091	R	I		IGR	island	IGR-island	chr19:1315775-1316092
cg26350222	0.338246	0.911726	0.57348	4.48916e-11	1.1859e-08	14	55093382	R	II	SAMD4A	Body	opensea	Body-opensea
cg18856731	0.31827	0.9379	0.61963	4.49173e-11	1.1859e-08	12	58011764	R	II		IGR	shore	IGR-shore	chr12:58013171-58013652
cg25082959	0.484636	0.0291868	-0.455449	4.49605e-11	1.18604e-08	13	103046930	R	I	FGF14	Body	island	Body-island	chr13:103046680-103047226
cg03629948	0.802831	0.0703412	-0.732489	4.49798e-11	1.18604e-08	4	1804007	R	II	FGFR3	Body	island	Body-island	chr4:1803076-1805672
cg05937292	0.265093	0.769355	0.504262	4.50189e-11	1.18632e-08	5	77269342	R	I		IGR	shore	IGR-shore	chr5:77268350-77268787
cg26163699	0.73245	0.304037	-0.428413	4.52217e-11	1.18992e-08	3	3842703	R	I	LRRN1	5'UTR	island	5'UTR-island	chr3:3840513-3842772
cg13444005	0.102462	0.812958	0.710497	4.52757e-11	1.18992e-08	1	175372551	F	I	TNR	Body	opensea	Body-opensea
cg03817667	0.599455	0.0429895	-0.556466	4.52975e-11	1.18992e-08	7	54609953	F	I	VSTM2A	TSS200	island	TSS200-island	chr7:54609734-54610140
cg23330788	0.0355132	0.788545	0.753032	4.53157e-11	1.18992e-08	4	21699988	R	II	KCNIP4	5'UTR	opensea	5'UTR-opensea
cg11617147	0.83158	0.0259621	-0.805618	4.53674e-11	1.18992e-08	7	105517689	R	II	ATXN7L1	TSS1500	island	TSS1500-island	chr7:105516844-105517963
cg00210856	0.289684	0.943998	0.654314	4.53718e-11	1.18992e-08	5	158466226	R	II	EBF1	Body	opensea	Body-opensea
cg03212161	0.21158	0.931484	0.719904	4.5374e-11	1.18992e-08	1	158027914	R	II	KIRREL	Body	opensea	Body-opensea
cg01622439	0.761867	0.0798235	-0.682044	4.5385e-11	1.18992e-08	13	62515965	F	I		IGR	opensea	IGR-opensea
cg26156321	0.452286	0.967674	0.515389	4.54543e-11	1.18995e-08	1	88921473	R	II		IGR	opensea	IGR-opensea
cg24024056	0.920801	0.0877017	-0.833099	4.54548e-11	1.18995e-08	10	102415556	R	I		IGR	island	IGR-island	chr10:102414425-102416315
cg26421169	0.0762474	0.755702	0.679455	4.5493e-11	1.18995e-08	11	104781259	R	II		IGR	opensea	IGR-opensea
cg02976309	0.967352	0.492267	-0.475086	4.55004e-11	1.18995e-08	6	52441305	R	I	TRAM2	Body	island	Body-island	chr6:52441269-52441793
cg02433671	0.594866	0.035719	-0.559147	4.55549e-11	1.19045e-08	19	11529856	R	I	RGL3	Body	island	Body-island	chr19:11529722-11529966
cg25503149	0.0543865	0.581521	0.527135	4.55769e-11	1.19045e-08	17	6160770	R	II		IGR	opensea	IGR-opensea
cg17470497	0.0361581	0.632215	0.596057	4.56358e-11	1.19056e-08	1	248401161	R	II	OR2M4	TSS1500	opensea	TSS1500-opensea
cg22773873	0.0327293	0.897805	0.865076	4.56586e-11	1.19056e-08	13	47785085	R	II		IGR	opensea	IGR-opensea
cg23959519	0.547695	0.0544343	-0.493261	4.56672e-11	1.19056e-08	14	75762018	R	I		IGR	shore	IGR-shore	chr14:75760750-75761214
cg19555641	0.0977937	0.803947	0.706154	4.57752e-11	1.1917e-08	7	96483662	R	II		IGR	opensea	IGR-opensea
cg21138935	0.293994	0.785683	0.49169	4.58367e-11	1.1917e-08	8	25458389	R	II		IGR	opensea	IGR-opensea
cg18867010	0.330361	0.929516	0.599154	4.58369e-11	1.1917e-08	11	6817049	R	II	OR6A2	1stExon	opensea	1stExon-opensea
cg14654926	0.0795313	0.901559	0.822028	4.58499e-11	1.1917e-08	5	44388688	F	II	FGF10	1stExon	opensea	1stExon-opensea
cg12662007	0.379892	0.890936	0.511044	4.58546e-11	1.1917e-08	1	201250185	F	II		IGR	shelf	IGR-shelf	chr1:201252452-201253648
cg21029447	0.88181	0.058313	-0.823497	4.59228e-11	1.19273e-08	6	31548572	F	I	LTB	Body	island	Body-island	chr6:31548436-31549277
cg15070848	0.770807	0.0477633	-0.723044	4.59943e-11	1.19384e-08	3	55522716	F	I	WNT5A	TSS1500	island	TSS1500-island	chr3:55522560-55522836
cg24298860	0.359567	0.911675	0.552108	4.61464e-11	1.19704e-08	11	92600238	R	II	FAT3	Body	island	Body-island	chr11:92599941-92600345
cg19317333	0.818609	0.218288	-0.600321	4.61895e-11	1.19741e-08	1	3319433	R	I	PRDM16	Body	shore	Body-shore	chr1:3321269-3322310
cg06000825	0.0279805	0.605761	0.577781	4.6271e-11	1.19877e-08	5	100236649	F	II	ST8SIA4	Body	island	Body-island	chr5:100236567-100236955
cg08038353	0.639792	0.0281477	-0.611644	4.63568e-11	1.20025e-08	3	68982064	F	II	FAM19A4	TSS1500	shore	TSS1500-shore	chr3:68980783-68982035
cg15143702	0.0308799	0.845236	0.814356	4.63949e-11	1.20039e-08	3	115373404	R	II	GAP43	Body	shelf	Body-shelf	chr3:115377267-115377787
cg09462445	0.933396	0.0756578	-0.857739	4.64672e-11	1.20039e-08	2	217559131	F	I	IGFBP5	Body	island	Body-island	chr2:217559039-217559484
cg03088756	0.818546	0.116535	-0.702012	4.64842e-11	1.20039e-08	X	40011385	F	II	BCOR	5'UTR	island	5'UTR-island	chrX:40010919-40016203
cg01781382	0.455977	0.955459	0.499482	4.64842e-11	1.20039e-08	1	65878951	R	II	DNAJC6	3'UTR	opensea	3'UTR-opensea
cg01814027	0.0217548	0.428781	0.407027	4.65069e-11	1.20039e-08	8	71923401	R	II		IGR	opensea	IGR-opensea
cg01486146	0.939463	0.198241	-0.741222	4.65412e-11	1.20053e-08	10	102415311	R	II		IGR	island	IGR-island	chr10:102414425-102416315
cg20169823	0.782368	0.220978	-0.561391	4.66371e-11	1.20226e-08	12	116354837	R	I		IGR	island	IGR-island	chr12:116354787-116355187
cg23112563	0.506872	0.0196288	-0.487243	4.667e-11	1.20236e-08	7	57247871	R	I	LOC642006	TSS200	island	TSS200-island	chr7:57247588-57247927
cg04776357	0.00926371	0.850399	0.841135	4.6726e-11	1.20299e-08	12	41221689	F	II	CNTN1	5'UTR	opensea	5'UTR-opensea
cg09552123	0.0368932	0.565243	0.52835	4.67522e-11	1.20299e-08	1	152849783	R	II	SMCP	TSS1500	opensea	TSS1500-opensea
cg19598416	0.95784	0.418436	-0.539404	4.67938e-11	1.20313e-08	1	223936812	R	I	CAPN2	Body	island	Body-island	chr1:223936342-223937044
cg10200451	0.0359547	0.873214	0.837259	4.68173e-11	1.20313e-08	8	130353282	R	II		IGR	opensea	IGR-opensea
cg14818546	0.046938	0.68578	0.638842	4.68445e-11	1.20313e-08	7	69296381	R	II	AUTS2	Body	opensea	Body-opensea
cg00361992	0.246397	0.728505	0.482108	4.70042e-11	1.20541e-08	1	76079177	R	II		IGR	shore	IGR-shore	chr1:76080454-76080808
cg08889797	0.924569	0.163403	-0.761166	4.70053e-11	1.20541e-08	3	147106489	R	II	ZIC4	3'UTR	shelf	3'UTR-shelf	chr3:147108511-147111703
cg23346001	0.943277	0.0643759	-0.878901	4.70204e-11	1.20541e-08	7	19408343	R	II		IGR	opensea	IGR-opensea
cg16806891	0.917985	0.124026	-0.793959	4.7056e-11	1.20557e-08	4	182425400	F	I		IGR	opensea	IGR-opensea
cg27269190	0.167924	0.786741	0.618817	4.71042e-11	1.20607e-08	7	41846653	F	II		IGR	opensea	IGR-opensea
cg00877964	0.75763	0.0465449	-0.711085	4.71354e-11	1.20612e-08	2	65215638	F	II	SLC1A4	1stExon	island	1stExon-island	chr2:65215598-65217212
cg26756979	0.793504	0.0461805	-0.747324	4.73463e-11	1.21077e-08	X	118109365	R	I	LONRF3	1stExon	island	1stExon-island	chrX:118108502-118110559
cg02606058	0.0371675	0.655543	0.618375	4.74277e-11	1.21211e-08	16	67195658	R	I	FBXL8	5'UTR	island	5'UTR-island	chr16:67195600-67195827
cg18018694	0.162702	0.707691	0.544989	4.75527e-11	1.2142e-08	1	86195775	F	II	COL24A1	3'UTR	opensea	3'UTR-opensea
cg15924691	0.111034	0.757862	0.646828	4.75681e-11	1.2142e-08	3	134950652	R	II	EPHB1	Body	opensea	Body-opensea
cg02997497	0.176357	0.762542	0.586186	4.76339e-11	1.21453e-08	3	68053949	F	II	FAM19A1	5'UTR	shelf	5'UTR-shelf	chr3:68056899-68057167
cg23468878	0.53924	0.0276088	-0.511631	4.76394e-11	1.21453e-08	3	147126425	F	II	ZIC1	TSS1500	shore	TSS1500-shore	chr3:147126988-147128999
cg25290373	0.915354	0.456505	-0.458849	4.77183e-11	1.21502e-08	10	7573613	F	II		IGR	opensea	IGR-opensea
cg05388281	0.0332287	0.650032	0.616804	4.77204e-11	1.21502e-08	4	125504	R	II	ZNF718	Body	shore	Body-shore	chr4:124332-124841
cg19229651	0.0962164	0.684876	0.58866	4.7765e-11	1.21502e-08	7	41951119	R	II		IGR	opensea	IGR-opensea
cg10611331	0.340119	0.939444	0.599325	4.77764e-11	1.21502e-08	8	131276557	F	II	ASAP1	Body	opensea	Body-opensea
cg01485627	0.95258	0.48326	-0.46932	4.7824e-11	1.21502e-08	14	86089263	F	II	FLRT2	Body	opensea	Body-opensea
cg06962970	0.383451	0.923488	0.540037	4.78498e-11	1.21502e-08	11	131761763	R	II	NTM	Body	opensea	Body-opensea
cg04461867	0.0542812	0.633749	0.579468	4.7891e-11	1.21502e-08	14	94919295	R	II	SERPINA11	TSS200	opensea	TSS200-opensea
cg12388007	0.779436	0.180833	-0.598603	4.78928e-11	1.21502e-08	3	147110499	R	II	ZIC4	Body	island	Body-island	chr3:147108511-147111703
cg24489686	0.0457233	0.918152	0.872429	4.79739e-11	1.21633e-08	X	137789932	R	II	FGF13	Body	shelf	Body-shelf	chrX:137793095-137794010
cg13485533	0.423676	0.920562	0.496887	4.81027e-11	1.21857e-08	4	86850721	F	II	ARHGAP24	Body	opensea	Body-opensea
cg18771300	0.276027	0.858501	0.582473	4.81208e-11	1.21857e-08	14	63671737	F	II	RHOJ	1stExon	opensea	1stExon-opensea
cg12544020	0.827296	0.293768	-0.533528	4.83072e-11	1.2219e-08	12	15941292	F	I	EPS8	5'UTR	shore	5'UTR-shore	chr12:15941718-15942740
cg17353057	0.703708	0.14376	-0.559948	4.83111e-11	1.2219e-08	21	46294185	F	II	PTTG1IP	TSS1500	island	TSS1500-island	chr21:46292709-46294744
cg20302533	0.113165	0.746312	0.633147	4.83845e-11	1.22283e-08	7	39170763	R	I	POU6F2	Body	opensea	Body-opensea
cg10503138	0.661283	0.0428427	-0.61844	4.84185e-11	1.22283e-08	3	2142391	F	II	CNTN4	5'UTR	shore	5'UTR-shore	chr3:2140029-2141784
cg16506432	0.0780754	0.542453	0.464377	4.84936e-11	1.22283e-08	5	54428863	R	II	CDC20B	Body	opensea	Body-opensea
cg16654302	0.0592613	0.912102	0.852841	4.8513e-11	1.22283e-08	4	107960060	R	II		IGR	shelf	IGR-shelf	chr4:107956555-107957453
cg17905084	0.710235	0.0497941	-0.66044	4.85308e-11	1.22283e-08	1	161697281	F	II	FCRLB	Body	island	Body-island	chr1:161695637-161697298
cg15131883	0.0676322	0.706185	0.638553	4.85691e-11	1.22283e-08	1	57728520	R	II	DAB1	Body	opensea	Body-opensea
cg21705324	0.163139	0.780777	0.617638	4.85725e-11	1.22283e-08	4	24200012	R	II		IGR	opensea	IGR-opensea
cg24168641	0.900732	0.0311213	-0.869611	4.86343e-11	1.22283e-08	15	74219645	F	I	LOXL1	1stExon	island	1stExon-island	chr15:74218696-74220373
cg11760342	0.522991	0.022254	-0.500737	4.86397e-11	1.22283e-08	4	183290122	R	II	ODZ3	Body	opensea	Body-opensea
cg00612625	0.48359	0.920187	0.436597	4.86425e-11	1.22283e-08	10	100991745	R	II	HPSE2	Body	shore	Body-shore	chr10:100992156-100992687
cg15553628	0.0635336	0.75722	0.693686	4.86745e-11	1.2229e-08	3	123942259	R	II	KALRN	Body	opensea	Body-opensea
cg22202490	0.196998	0.831967	0.63497	4.87419e-11	1.22335e-08	20	46577360	R	II		IGR	shelf	IGR-shelf	chr20:46579791-46580167
cg02643589	0.752754	0.251015	-0.501739	4.87512e-11	1.22335e-08	10	8277496	F	I		IGR	opensea	IGR-opensea
cg16746770	0.0759257	0.883421	0.807495	4.90241e-11	1.22752e-08	12	15580907	F	II	PTPRO	Body	opensea	Body-opensea
cg10416784	0.0311652	0.861197	0.830032	4.90602e-11	1.22752e-08	2	58797233	R	II		IGR	opensea	IGR-opensea
cg21334075	0.635205	0.0714824	-0.563722	4.90936e-11	1.22752e-08	15	76135284	R	II	UBE2Q2	TSS1500	shore	TSS1500-shore	chr15:76135311-76136946
cg04910179	0.0408935	0.753063	0.712169	4.91054e-11	1.22752e-08	1	57816236	R	II	DAB1	5'UTR	opensea	5'UTR-opensea
cg07012823	0.0991576	0.691928	0.59277	4.91249e-11	1.22752e-08	6	155777070	R	II	NOX3	TSS200	opensea	TSS200-opensea
cg03699307	0.741225	0.0478356	-0.693389	4.91796e-11	1.22752e-08	16	75600014	R	I	GABARAPL2	TSS1500	island	TSS1500-island	chr16:75600006-75600860
cg01238234	0.0225636	0.740031	0.717467	4.91923e-11	1.22752e-08	14	62461969	F	II	SYT16	TSS1500	opensea	TSS1500-opensea
cg22981555	0.126686	0.722842	0.596156	4.92019e-11	1.22752e-08	4	80138126	R	II		IGR	opensea	IGR-opensea
cg15627145	0.605796	0.086942	-0.518854	4.92182e-11	1.22752e-08	10	61802440	R	II	ANK3	3'UTR	opensea	3'UTR-opensea
cg03817671	0.0829241	0.671626	0.588702	4.92313e-11	1.22752e-08	2	56151139	F	I	EFEMP1	TSS1500	island	TSS1500-island	chr2:56150340-56151180
cg19908812	0.931629	0.137261	-0.794369	4.92427e-11	1.22752e-08	4	164253006	R	I	NPY1R	5'UTR	island	5'UTR-island	chr4:164252954-164253471
cg02646471	0.112649	0.790617	0.677968	4.93708e-11	1.22909e-08	3	170370666	F	II		IGR	shore	IGR-shore	chr3:170371811-170372083
cg09473826	0.105513	0.624994	0.519481	4.93854e-11	1.22909e-08	1	175568216	R	I	TNR	5'UTR	shore	5'UTR-shore	chr1:175568376-175568808
cg03000711	0.0383361	0.524525	0.486189	4.93943e-11	1.22909e-08	6	18571548	F	II	MIR548A1	TSS1500	opensea	TSS1500-opensea
cg23831574	0.310171	0.813682	0.503511	4.94476e-11	1.22968e-08	7	33771908	F	II		IGR	opensea	IGR-opensea
cg02272795	0.134593	0.915188	0.780594	4.95396e-11	1.23018e-08	19	15279244	F	II	NOTCH3	Body	shore	Body-shore	chr19:15281152-15281567
cg26444528	0.941932	0.376861	-0.565072	4.95518e-11	1.23018e-08	13	58207859	R	I	PCDH17	1stExon	island	1stExon-island	chr13:58206526-58208930
cg02395434	0.0508454	0.806639	0.755794	4.95566e-11	1.23018e-08	3	81604026	R	II	GBE1	Body	opensea	Body-opensea
cg22579504	0.747403	0.0686116	-0.678791	4.96038e-11	1.23023e-08	7	5601919	R	II		IGR	island	IGR-island	chr7:5601802-5602129
cg10786744	0.162094	0.857035	0.694941	4.9618e-11	1.23023e-08	19	38209770	R	II	ZNF607	5'UTR	shore	5'UTR-shore	chr19:38210107-38210692
cg01729125	0.331383	0.943768	0.612385	4.9715e-11	1.23126e-08	4	78996164	R	II	FRAS1	Body	opensea	Body-opensea
cg19153329	0.165846	0.880946	0.7151	4.9719e-11	1.23126e-08	8	110470148	R	II	PKHD1L1	Body	opensea	Body-opensea
cg07910724	0.0251722	0.665703	0.640531	4.97628e-11	1.23158e-08	3	117604411	R	II		IGR	opensea	IGR-opensea
cg22284422	0.942644	0.268589	-0.674055	4.97912e-11	1.23158e-08	18	74240476	R	II	LOC284276	TSS200	opensea	TSS200-opensea
cg24851260	0.224135	0.972832	0.748697	4.99036e-11	1.23287e-08	19	7297992	R	II		IGR	shelf	IGR-shelf	chr19:7293340-7294450
cg17936229	0.358258	0.970173	0.611915	4.99252e-11	1.23287e-08	2	176699634	F	II		IGR	opensea	IGR-opensea
cg11480304	0.660868	0.118345	-0.542523	4.99322e-11	1.23287e-08	13	112666959	R	II		IGR	shelf	IGR-shelf	chr13:112669248-112670289
cg07713807	0.930825	0.490911	-0.439914	4.99667e-11	1.23299e-08	16	69458177	F	II	CYB5B	TSS1500	shore	TSS1500-shore	chr16:69458264-69458626
cg13062935	0.0870028	0.718756	0.631753	5.00331e-11	1.23389e-08	11	19082514	R	II	MRGPRX2	TSS1500	opensea	TSS1500-opensea
cg12748839	0.353621	0.872584	0.518962	5.00821e-11	1.23437e-08	11	86588034	F	II		IGR	opensea	IGR-opensea
cg13573276	0.661953	0.0144916	-0.647461	5.0148e-11	1.23526e-08	8	57232898	F	II	SDR16C5	5'UTR	shore	5'UTR-shore	chr8:57232370-57232795
cg24376295	0.823202	0.291194	-0.532008	5.02248e-11	1.2362e-08	3	188665276	R	II		IGR	island	IGR-island	chr3:188665275-188665552
cg19857361	0.136776	0.882303	0.745527	5.02587e-11	1.2362e-08	1	34330000	F	II	HMGB4	Body	opensea	Body-opensea
cg23416952	0.24873	0.912615	0.663884	5.02755e-11	1.2362e-08	3	152235343	F	II		IGR	opensea	IGR-opensea
cg01919632	0.957006	0.210984	-0.746022	5.03166e-11	1.23648e-08	14	85998669	F	II	FLRT2	5'UTR	shore	5'UTR-shore	chr14:85999532-86000478
cg02757236	0.465907	0.948964	0.483057	5.06211e-11	1.2419e-08	2	158182140	R	II	ERMN	1stExon	opensea	1stExon-opensea
cg23662501	0.940122	0.196292	-0.74383	5.06361e-11	1.2419e-08	6	28979445	R	I		IGR	island	IGR-island	chr6:28979246-28979499
cg20483694	0.0745518	0.540752	0.4662	5.0667e-11	1.2419e-08	11	56128137	R	II	OR8J1	1stExon	opensea	1stExon-opensea
cg14852505	0.108461	0.942948	0.834488	5.06761e-11	1.2419e-08	12	44902472	R	II	NELL2	3'UTR	opensea	3'UTR-opensea
cg09583036	0.0481226	0.648096	0.599973	5.07202e-11	1.2419e-08	11	87846644	F	II	RAB38	3'UTR	opensea	3'UTR-opensea
cg07909128	0.0373177	0.776588	0.739271	5.07409e-11	1.2419e-08	1	152957379	F	II	SPRR1A	5'UTR	opensea	5'UTR-opensea
cg21435375	0.273171	0.894837	0.621667	5.07472e-11	1.2419e-08	2	172878103	R	I	MAP1D	Body	opensea	Body-opensea
cg03373714	0.278265	0.930186	0.651921	5.07763e-11	1.2419e-08	2	147632094	R	II		IGR	opensea	IGR-opensea
cg17052675	0.0749803	0.538159	0.463178	5.08254e-11	1.24237e-08	2	3827356	R	II		IGR	opensea	IGR-opensea
cg08979515	0.889431	0.086509	-0.802922	5.10584e-11	1.24661e-08	3	111697575	R	I	ABHD10	TSS1500	shore	TSS1500-shore	chr3:111697739-111698143
cg26253184	0.308105	0.932933	0.624828	5.1059e-11	1.24661e-08	17	67850249	R	II		IGR	opensea	IGR-opensea
cg16127554	0.162298	0.86415	0.701852	5.12022e-11	1.24937e-08	14	45071625	R	II		IGR	opensea	IGR-opensea
cg00647859	0.144615	0.960267	0.815652	5.12796e-11	1.25e-08	1	185534625	R	II		IGR	opensea	IGR-opensea
cg18488745	0.724419	0.116166	-0.608253	5.12884e-11	1.25e-08	11	67141242	R	II	LOC100130987	Body	shore	Body-shore	chr11:67139887-67141146
cg13198594	0.0525726	0.501661	0.449088	5.13485e-11	1.25005e-08	4	169239550	R	II	DDX60	5'UTR	island	5'UTR-island	chr4:169239549-169239824
cg05005301	0.963802	0.452057	-0.511745	5.13503e-11	1.25005e-08	1	110453107	F	I	CSF1	TSS200	shore	TSS200-shore	chr1:110453143-110453889
cg04391463	0.534929	0.0558404	-0.479089	5.13947e-11	1.25025e-08	1	240656667	R	II	GREM2	Body	island	Body-island	chr1:240656253-240656720
cg09032010	0.706288	0.0995757	-0.606712	5.1442e-11	1.25025e-08	20	5591950	R	I	RP5-1022P6.2	TSS1500	shore	TSS1500-shore	chr20:5591490-5591875
cg15533222	0.556928	0.0491075	-0.507821	5.15077e-11	1.25025e-08	18	19285008	R	I	ABHD3	TSS1500	island	TSS1500-island	chr18:19284165-19285052
cg23484358	0.851614	0.307397	-0.544217	5.15107e-11	1.25025e-08	3	196695320	R	II	PIGZ	5'UTR	island	5'UTR-island	chr3:196695319-196697065
cg21161126	0.231469	0.899281	0.667812	5.15325e-11	1.25025e-08	9	113698814	R	II	LPAR1	Body	opensea	Body-opensea
cg19497640	0.211647	0.894777	0.68313	5.15544e-11	1.25025e-08	3	134518696	F	II	EPHB1	Body	shelf	Body-shelf	chr3:134514085-134515980
cg17533232	0.0351573	0.529873	0.494716	5.16157e-11	1.25025e-08	7	120852287	R	II	C7orf58	Body	opensea	Body-opensea
cg26522368	0.0731273	0.912894	0.839767	5.16886e-11	1.25025e-08	19	49703932	F	I	TRPM4	Body	shelf	Body-shelf	chr19:49699698-49700070
cg03771004	0.188972	0.856907	0.667935	5.16899e-11	1.25025e-08	12	100867711	F	II	NR1H4	5'UTR	opensea	5'UTR-opensea
cg19364538	0.271728	0.857091	0.585363	5.16973e-11	1.25025e-08	13	36042394	R	II	NBEA	Body	shelf	Body-shelf	chr13:36044844-36045481
cg14628993	0.201253	0.922822	0.721569	5.17002e-11	1.25025e-08	9	17591842	F	II	SH3GL2	Body	opensea	Body-opensea
cg13910460	0.0484337	0.809383	0.76095	5.17201e-11	1.25025e-08	3	112059676	R	II	CD200	Body	opensea	Body-opensea
cg13755795	0.434447	0.0319247	-0.402523	5.19172e-11	1.25429e-08	16	51185772	R	I	SALL1	TSS1500	island	TSS1500-island	chr16:51183699-51188763
cg15234816	0.0716109	0.94898	0.877369	5.19653e-11	1.25472e-08	6	83300117	F	II		IGR	opensea	IGR-opensea
cg08624648	0.95069	0.255132	-0.695558	5.2007e-11	1.255e-08	6	31651029	R	I		IGR	island	IGR-island	chr6:31650648-31651292
cg10620273	0.74098	0.0321966	-0.708784	5.20626e-11	1.25552e-08	16	3096488	F	I	MMP25	TSS200	island	TSS200-island	chr16:3095600-3097033
cg26232359	0.226769	0.953635	0.726866	5.20891e-11	1.25552e-08	14	54004893	R	II		IGR	opensea	IGR-opensea
cg12316865	0.7239	0.0121764	-0.711724	5.22681e-11	1.2591e-08	17	3599498	R	I	P2RX5	1stExon	island	1stExon-island	chr17:3599052-3599551
cg05492818	0.621	0.0822534	-0.538746	5.23494e-11	1.25961e-08	16	89114193	R	I		IGR	shore	IGR-shore	chr16:89114529-89114863
cg11028769	0.329125	0.875209	0.546084	5.23499e-11	1.25961e-08	6	25138951	R	II	CMAH	TSS1500	shore	TSS1500-shore	chr6:25139920-25140246
cg25855249	0.596752	0.0420476	-0.554704	5.24476e-11	1.26123e-08	6	151646817	R	II	AKAP12	5'UTR	island	5'UTR-island	chr6:151646668-151646958
cg14847818	0.1988	0.898215	0.699415	5.24826e-11	1.26134e-08	3	114328840	R	II	ZBTB20	5'UTR	opensea	5'UTR-opensea
cg03346987	0.227761	0.838173	0.610413	5.27035e-11	1.26491e-08	2	81694961	R	II		IGR	shore	IGR-shore	chr2:81694322-81694681
cg12267786	0.926477	0.412052	-0.514425	5.27119e-11	1.26491e-08	4	164395093	R	I	TKTL2	TSS200	shore	TSS200-shore	chr4:164394674-164395062
cg21581821	0.846531	0.0380684	-0.808463	5.27222e-11	1.26491e-08	1	190444666	R	II	FAM5C	5'UTR	opensea	5'UTR-opensea
cg02276909	0.034056	0.748272	0.714216	5.27619e-11	1.26512e-08	2	153732388	R	II		IGR	opensea	IGR-opensea
cg06514994	0.0851223	0.874429	0.789306	5.27919e-11	1.26512e-08	11	101711789	F	II		IGR	opensea	IGR-opensea
cg11362449	0.883112	0.111718	-0.771394	5.28236e-11	1.26515e-08	1	236445970	F	II	ERO1LB	TSS1500	shore	TSS1500-shore	chr1:236444603-236445700
cg19075717	0.574182	0.0985854	-0.475597	5.29117e-11	1.26578e-08	17	48670940	R	II	CACNA1G	Body	opensea	Body-opensea
cg21459532	0.384198	0.880494	0.496296	5.29254e-11	1.26578e-08	18	59483441	R	I	RNF152	Body	opensea	Body-opensea
cg00962903	0.224775	0.895279	0.670504	5.29788e-11	1.26578e-08	3	168863028	R	II	MECOM	5'UTR	shore	5'UTR-shore	chr3:168864030-168864449
cg20130965	0.0567308	0.876858	0.820127	5.30007e-11	1.26578e-08	17	51899837	F	II	KIF2B	TSS1500	opensea	TSS1500-opensea
cg14701682	0.251465	0.81273	0.561265	5.30205e-11	1.26578e-08	6	52007909	R	II	MIR206	TSS1500	opensea	TSS1500-opensea
cg02215603	0.0414317	0.736751	0.695319	5.30331e-11	1.26578e-08	4	145595888	R	II	HHIP	Body	opensea	Body-opensea
cg15282973	0.0649131	0.730032	0.665119	5.30749e-11	1.26605e-08	12	125346253	F	II	SCARB1	Body	shore	Body-shore	chr12:125347784-125348688
cg04683240	0.505952	0.969048	0.463096	5.3128e-11	1.26659e-08	1	221052886	R	II	HLX	1stExon	island	1stExon-island	chr1:221051966-221053673
cg07665521	0.164745	0.851119	0.686375	5.32644e-11	1.26845e-08	5	600817	R	II		IGR	shore	IGR-shore	chr5:602124-602553
cg25120290	0.928944	0.203695	-0.725248	5.32671e-11	1.26845e-08	14	85996873	R	I	FLRT2	1stExon	island	1stExon-island	chr14:85996494-85996958
cg00590670	0.673023	0.0377255	-0.635297	5.33274e-11	1.26855e-08	2	217559207	R	I	IGFBP5	1stExon	island	1stExon-island	chr2:217559039-217559484
cg12027068	0.0229238	0.73271	0.709786	5.33324e-11	1.26855e-08	3	159176057	R	II	SCHIP1	Body	opensea	Body-opensea
cg15672768	0.693524	0.0293846	-0.66414	5.34977e-11	1.27108e-08	5	140741220	R	I	PCDHGA4	Body	island	Body-island	chr5:140741174-140741738
cg18587984	0.0618891	0.895477	0.833588	5.34998e-11	1.27108e-08	8	136473366	F	II	KHDRBS3	Body	shelf	Body-shelf	chr8:136468939-136470342
cg07440648	0.0999039	0.943854	0.84395	5.35838e-11	1.27149e-08	4	23236618	F	II		IGR	opensea	IGR-opensea
cg01129246	0.0219835	0.755997	0.734014	5.36725e-11	1.27149e-08	4	43032307	R	II	GRXCR1	Body	opensea	Body-opensea
cg05016953	0.769427	0.250523	-0.518904	5.36759e-11	1.27149e-08	17	28562813	R	II	SLC6A4	1stExon	island	1stExon-island	chr17:28562387-28563186
cg13759674	0.973423	0.46607	-0.507353	5.37407e-11	1.27149e-08	9	140051205	R	I	GRIN1	Body	island	Body-island	chr9:140051062-140051730
cg25355599	0.018315	0.699728	0.681413	5.37588e-11	1.27149e-08	3	117455566	R	II		IGR	opensea	IGR-opensea
cg13611356	0.0174193	0.602887	0.585467	5.37776e-11	1.27149e-08	9	81629974	R	II		IGR	opensea	IGR-opensea
cg10692870	0.917567	0.327762	-0.589805	5.37832e-11	1.27149e-08	2	216300268	R	II	FN1	Body	island	Body-island	chr2:216300267-216300997
cg15244467	0.806591	0.192866	-0.613725	5.37833e-11	1.27149e-08	13	109511165	R	II	MYO16	Body	opensea	Body-opensea
cg26130533	0.4324	0.970869	0.53847	5.38456e-11	1.27149e-08	4	1202700	F	II	LOC100130872-SPON2	TSS200	shore	TSS200-shore	chr4:1202956-1203200
cg08062822	0.906016	0.349934	-0.556082	5.3872e-11	1.27149e-08	X	103356845	R	II	MCART6	5'UTR	shore	5'UTR-shore	chrX:103357143-103357565
cg22584335	0.15157	0.921189	0.769619	5.39099e-11	1.27149e-08	2	27806067	R	I	ZNF512	Body	island	Body-island	chr2:27805754-27806078
cg01637734	0.182632	0.925599	0.742967	5.3935e-11	1.27149e-08	1	157811303	F	II	CD5L	Body	opensea	Body-opensea
cg10447658	0.166108	0.958935	0.792827	5.39442e-11	1.27149e-08	12	44782459	F	II	TMEM117	3'UTR	opensea	3'UTR-opensea
cg19788186	0.245105	0.91008	0.664975	5.39456e-11	1.27149e-08	21	39669558	R	II	KCNJ15	5'UTR	opensea	5'UTR-opensea
cg12897978	0.0453408	0.713779	0.668438	5.3983e-11	1.27162e-08	4	23424592	F	II		IGR	opensea	IGR-opensea
cg00798796	0.33669	0.918878	0.582188	5.40124e-11	1.27162e-08	12	53069192	F	I	KRT1	Body	opensea	Body-opensea
cg23061046	0.767333	0.1933	-0.574032	5.41391e-11	1.27303e-08	19	52206224	R	I	NCRNA00085	Body	shore	Body-shore	chr19:52206244-52206726
cg13508741	0.130728	0.914674	0.783945	5.41463e-11	1.27303e-08	11	32012497	R	II		IGR	shelf	IGR-shelf	chr11:32008802-32009044
cg13439595	0.124647	0.839821	0.715174	5.42067e-11	1.27303e-08	9	113704153	R	II	LPAR1	Body	opensea	Body-opensea
cg02626924	0.149062	0.789081	0.640019	5.42331e-11	1.27303e-08	5	56877455	R	II		IGR	opensea	IGR-opensea
cg23740473	0.613527	0.147217	-0.466309	5.42549e-11	1.27303e-08	7	155165548	F	II		IGR	island	IGR-island	chr7:155164557-155167854
cg12210543	0.0456471	0.703649	0.658002	5.42876e-11	1.27303e-08	19	12175107	F	II	ZNF844	TSS1500	shore	TSS1500-shore	chr19:12175460-12176057
cg23087876	0.790418	0.0189416	-0.771477	5.43174e-11	1.27303e-08	1	237947246	F	I	RYR2	Body	island	Body-island	chr1:237947187-237947448
cg20330333	0.0555304	0.594818	0.539287	5.43178e-11	1.27303e-08	14	58337741	F	II		IGR	opensea	IGR-opensea
cg02323633	0.921797	0.195886	-0.725912	5.44835e-11	1.2762e-08	5	73937762	R	II	ENC1	TSS1500	shore	TSS1500-shore	chr5:73935725-73937551
cg14884902	0.0224667	0.791278	0.768811	5.45603e-11	1.27728e-08	3	100761743	F	II		IGR	opensea	IGR-opensea
cg25057157	0.937227	0.389868	-0.547359	5.46237e-11	1.27804e-08	8	1385462	F	II		IGR	shore	IGR-shore	chr8:1385205-1385432
cg25151916	0.890131	0.130476	-0.759655	5.47362e-11	1.27898e-08	17	7197432	R	II	YBX2	Body	island	Body-island	chr17:7197431-7198417
cg19653783	0.0282279	0.513234	0.485006	5.47463e-11	1.27898e-08	4	93443138	F	II	GRID2	Body	opensea	Body-opensea
cg08186005	0.0441275	0.930054	0.885926	5.47562e-11	1.27898e-08	12	26662704	F	II	ITPR2	Body	opensea	Body-opensea
cg08684991	0.0273338	0.452034	0.4247	5.4789e-11	1.27903e-08	12	11662075	R	II		IGR	opensea	IGR-opensea
cg18334848	0.384808	0.968466	0.583659	5.49877e-11	1.28248e-08	8	42306711	F	II	SLC20A2	Body	opensea	Body-opensea
cg12416080	0.0413469	0.574483	0.533136	5.49989e-11	1.28248e-08	3	26750855	R	II	LRRC3B	5'UTR	opensea	5'UTR-opensea
cg19952821	0.0244889	0.647237	0.622748	5.5049e-11	1.28264e-08	18	61369206	F	II	SERPINB11	TSS1500	opensea	TSS1500-opensea
cg20312131	0.604499	0.0973775	-0.507121	5.50673e-11	1.28264e-08	10	7139482	F	I		IGR	opensea	IGR-opensea
cg07016329	0.210025	0.910482	0.700458	5.51044e-11	1.28278e-08	8	76221503	R	II		IGR	opensea	IGR-opensea
cg17695791	0.108273	0.924684	0.816411	5.51592e-11	1.28334e-08	11	91913958	F	II		IGR	opensea	IGR-opensea
cg08160350	0.917866	0.238977	-0.678889	5.52413e-11	1.28404e-08	4	996052	F	II	IDUA	Body	island	Body-island	chr4:995482-997541
cg19600115	0.178228	0.808617	0.630389	5.52582e-11	1.28404e-08	3	26666855	F	I	LRRC3B	5'UTR	shore	5'UTR-shore	chr3:26665950-26666164
cg15626105	0.0123873	0.469243	0.456856	5.52823e-11	1.28404e-08	3	100690901	R	II	ABI3BP	Body	opensea	Body-opensea
cg12316142	0.0737796	0.714985	0.641205	5.53443e-11	1.28477e-08	5	146790205	F	II	DPYSL3	Body	opensea	Body-opensea
cg07594954	0.221074	0.899325	0.678251	5.54456e-11	1.28626e-08	3	132990608	R	II	TMEM108	Body	opensea	Body-opensea
cg25978327	0.0124026	0.579532	0.56713	5.54704e-11	1.28626e-08	1	8065039	F	II		IGR	opensea	IGR-opensea
cg00991871	0.0631729	0.631792	0.568619	5.55448e-11	1.28726e-08	1	214358938	R	II		IGR	shore	IGR-shore	chr1:214360607-214360965
cg16800165	0.918382	0.150048	-0.768334	5.56057e-11	1.28754e-08	14	85996364	F	II	FLRT2	TSS200	shore	TSS200-shore	chr14:85996494-85996958
cg25339815	0.0370143	0.663128	0.626114	5.56188e-11	1.28754e-08	1	76572603	R	II	ST6GALNAC3	Body	opensea	Body-opensea
cg10284605	0.341773	0.947535	0.605762	5.56745e-11	1.28789e-08	7	17460742	F	II		IGR	opensea	IGR-opensea
cg00409861	0.0783293	0.691714	0.613385	5.5696e-11	1.28789e-08	5	143365769	R	II		IGR	opensea	IGR-opensea
cg12135457	0.171004	0.815188	0.644184	5.5883e-11	1.2915e-08	10	60458074	R	II	BICC1	Body	opensea	Body-opensea
cg24751551	0.078014	0.714961	0.636947	5.60098e-11	1.29306e-08	21	39627840	F	II	KCNJ15	TSS1500	opensea	TSS1500-opensea
cg19370043	0.0262284	0.656379	0.630151	5.604e-11	1.29306e-08	1	170698507	F	II	PRRX1	Body	opensea	Body-opensea
cg09580567	0.447631	0.941359	0.493729	5.60439e-11	1.29306e-08	1	221052705	F	II	HLX	TSS200	island	TSS200-island	chr1:221051966-221053673
cg05222354	0.0159063	0.456253	0.440347	5.61525e-11	1.29377e-08	5	158537885	F	II		IGR	shelf	IGR-shelf	chr5:158533557-158534000
cg19252617	0.924037	0.0351418	-0.888895	5.61866e-11	1.29377e-08	3	85079961	R	II	CADM2	Body	opensea	Body-opensea
cg19919383	0.0398669	0.742859	0.702992	5.61946e-11	1.29377e-08	3	17046834	R	II	PLCL2	Body	opensea	Body-opensea
cg23360860	0.0927996	0.917801	0.825001	5.61993e-11	1.29377e-08	11	91717555	F	II		IGR	opensea	IGR-opensea
cg00506250	0.33855	0.957461	0.618911	5.62681e-11	1.29444e-08	3	60747416	R	II	FHIT	5'UTR	opensea	5'UTR-opensea
cg21603744	0.044742	0.720654	0.675912	5.62908e-11	1.29444e-08	8	110020783	R	II		IGR	opensea	IGR-opensea
cg05923184	0.521954	0.0334153	-0.488538	5.63558e-11	1.29522e-08	19	38878861	R	II	GGN	TSS200	island	TSS200-island	chr19:38876614-38878950
cg09979311	0.106211	0.915028	0.808816	5.64946e-11	1.29571e-08	16	1730579	F	I	HN1L	Body	shore	Body-shore	chr16:1727939-1728858
cg19263868	0.124154	0.920375	0.796221	5.65185e-11	1.29571e-08	10	118652838	F	II	KIAA1598	Body	opensea	Body-opensea
cg01282147	0.458492	0.862532	0.404041	5.65375e-11	1.29571e-08	11	115088647	R	II	CADM1	Body	opensea	Body-opensea
cg07636653	0.0254108	0.916257	0.890846	5.65417e-11	1.29571e-08	11	91834809	R	II		IGR	opensea	IGR-opensea
cg02011430	0.0383248	0.853645	0.81532	5.65606e-11	1.29571e-08	16	85010597	R	II	ZDHHC7	Body	opensea	Body-opensea
cg23067085	0.152628	0.789438	0.63681	5.65816e-11	1.29571e-08	3	71180032	R	II	FOXP1	Body	opensea	Body-opensea
cg22509807	0.0406913	0.604514	0.563823	5.66062e-11	1.29571e-08	3	179870362	R	II		IGR	opensea	IGR-opensea
cg13953900	0.13391	0.6859	0.55199	5.66473e-11	1.29571e-08	9	18622331	R	II	ADAMTSL1	Body	opensea	Body-opensea
cg04672622	0.0263948	0.6261	0.599705	5.66581e-11	1.29571e-08	12	114724257	F	II		IGR	opensea	IGR-opensea
cg03771580	0.157113	0.593388	0.436275	5.68452e-11	1.29928e-08	11	59190192	F	II	OR5A2	1stExon	opensea	1stExon-opensea
cg12124386	0.976734	0.282025	-0.694709	5.6906e-11	1.29936e-08	1	190444776	F	II	FAM5C	5'UTR	opensea	5'UTR-opensea
cg24488391	0.0268023	0.519424	0.492622	5.69383e-11	1.29936e-08	1	170113838	F	II	METTL11B	TSS1500	opensea	TSS1500-opensea
cg08373003	0.930868	0.0915511	-0.839317	5.69535e-11	1.29936e-08	5	134367099	R	I	PITX1	Body	island	Body-island	chr5:134366913-134367438
cg11321070	0.510127	0.969064	0.458938	5.6999e-11	1.29936e-08	11	56058004	F	II	OR8H1	1stExon	opensea	1stExon-opensea
cg19241927	0.311057	0.971455	0.660398	5.70054e-11	1.29936e-08	1	56333494	F	II		IGR	opensea	IGR-opensea
cg08363339	0.960741	0.437246	-0.523495	5.70988e-11	1.30051e-08	20	57618487	R	I	SLMO2	TSS1500	shore	TSS1500-shore	chr20:57617430-57618222
cg06843180	0.0670753	0.711347	0.644271	5.71183e-11	1.30051e-08	4	75574551	F	II		IGR	opensea	IGR-opensea
cg08151750	0.692858	0.0376884	-0.655169	5.72183e-11	1.30053e-08	2	27718289	R	I	FNDC4	TSS200	island	TSS200-island	chr2:27717681-27718337
cg17588038	0.219934	0.782209	0.562275	5.72256e-11	1.30053e-08	7	28474589	F	I	CREB5	TSS1500	opensea	TSS1500-opensea
cg19776515	0.697662	0.0701015	-0.62756	5.72464e-11	1.30053e-08	8	57232395	R	I	SDR16C5	5'UTR	island	5'UTR-island	chr8:57232370-57232795
cg12403137	0.494552	0.0344158	-0.460137	5.72727e-11	1.30053e-08	11	89867809	F	I	NAALAD2	TSS200	opensea	TSS200-opensea
cg11833968	0.272167	0.937329	0.665162	5.72758e-11	1.30053e-08	6	79620685	F	II		IGR	island	IGR-island	chr6:79620330-79620717
cg06013769	0.558134	0.0263582	-0.531776	5.74188e-11	1.30306e-08	5	140530467	R	I	PCDHB6	1stExon	shore	1stExon-shore	chr5:140531157-140532017
cg09235539	0.276025	0.933952	0.657927	5.7499e-11	1.30349e-08	1	65730481	F	II	DNAJC6	5'UTR	shore	5'UTR-shore	chr1:65731411-65731849
cg13301676	0.0830369	0.89287	0.809833	5.75003e-11	1.30349e-08	5	112506160	R	II	MCC	Body	opensea	Body-opensea
cg05160879	0.0118243	0.475387	0.463563	5.77004e-11	1.30731e-08	1	177322878	F	II		IGR	opensea	IGR-opensea
cg07869023	0.00899796	0.501485	0.492487	5.77499e-11	1.30772e-08	20	17212376	F	II	PCSK2	Body	shelf	Body-shelf	chr20:17208550-17208756
cg03012452	0.0589164	0.866897	0.807981	5.77998e-11	1.30813e-08	6	12754496	F	II	PHACTR1	Body	shelf	Body-shelf	chr6:12749877-12750499
cg05212349	0.252232	0.933852	0.68162	5.79266e-11	1.3096e-08	10	111234876	R	II		IGR	opensea	IGR-opensea
cg27578977	0.127816	0.910084	0.782268	5.79555e-11	1.3096e-08	20	23018266	R	II		IGR	shore	IGR-shore	chr20:23015716-23016879
cg05368038	0.550474	0.0450586	-0.505415	5.8009e-11	1.3096e-08	15	31621727	F	II	KLF13	Body	island	Body-island	chr15:31621655-31621893
cg22411407	0.470903	0.014223	-0.45668	5.80375e-11	1.3096e-08	7	100081358	F	I	C7orf51	TSS200	island	TSS200-island	chr7:100080693-100081371
cg16286844	0.860654	0.0742028	-0.786451	5.80546e-11	1.3096e-08	12	130819699	F	II		IGR	shelf	IGR-shelf	chr12:130822360-130822696
cg06096184	0.340815	0.955549	0.614734	5.81e-11	1.3096e-08	3	66549732	R	II	LRIG1	Body	shore	Body-shore	chr3:66550318-66551848
cg06410746	0.517783	0.0433928	-0.47439	5.81133e-11	1.3096e-08	8	63161676	F	II	NKAIN3	1stExon	island	1stExon-island	chr8:63160598-63162064
cg22167763	0.149199	0.616155	0.466956	5.82277e-11	1.3096e-08	13	95315772	F	II		IGR	opensea	IGR-opensea
cg12439423	0.352665	0.831113	0.478448	5.82331e-11	1.3096e-08	8	41522721	R	II	ANK1	Body	opensea	Body-opensea
cg12385032	0.400269	0.936041	0.535772	5.82351e-11	1.3096e-08	17	59273979	R	II	BCAS3	Body	opensea	Body-opensea
cg09352518	0.0480828	0.5304	0.482318	5.82363e-11	1.3096e-08	19	21265421	R	II	ZNF714	5'UTR	island	5'UTR-island	chr19:21265164-21265433
cg03068431	0.379748	0.882879	0.503131	5.8266e-11	1.3096e-08	12	58000651	F	II	DTX3	Body	shelf	Body-shelf	chr12:58003880-58004249
cg05798318	0.757865	0.147945	-0.60992	5.82747e-11	1.3096e-08	11	536758	F	II	HRAS	TSS1500	island	TSS1500-island	chr11:534691-537718
cg13765004	0.143476	0.900717	0.757241	5.83191e-11	1.30989e-08	19	46459462	R	II	NOVA2	Body	shelf	Body-shelf	chr19:46456209-46456503
cg27006764	0.497799	0.042114	-0.455685	5.83995e-11	1.31099e-08	7	50861472	F	II	GRB10	TSS1500	island	TSS1500-island	chr7:50861390-50861638
cg26428191	0.15552	0.89687	0.74135	5.84436e-11	1.31127e-08	1	185380011	F	II		IGR	opensea	IGR-opensea
cg23756474	0.24056	0.825356	0.584796	5.855e-11	1.31295e-08	20	17296030	R	II	PCSK2	Body	shore	Body-shore	chr20:17296125-17296531
cg22839587	0.262568	0.784833	0.522265	5.87489e-11	1.31641e-08	5	146818610	R	II	DPYSL3	Body	opensea	Body-opensea
cg11922066	0.119699	0.96445	0.844751	5.87676e-11	1.31641e-08	5	158309831	R	II	EBF1	Body	opensea	Body-opensea
cg20938085	0.480565	0.0389484	-0.441617	5.87997e-11	1.31641e-08	5	140768230	R	II	PCDHGB4	1stExon	shore	1stExon-shore	chr5:140768939-140769483
cg06055561	0.0338292	0.721048	0.687219	5.89403e-11	1.31885e-08	11	59709937	F	II		IGR	opensea	IGR-opensea
cg16965558	0.727427	0.109736	-0.617691	5.89865e-11	1.31918e-08	7	1279226	R	II		IGR	island	IGR-island	chr7:1269165-1282864
cg21362455	0.0673964	0.57358	0.506184	5.90351e-11	1.31955e-08	6	24495072	F	I	ALDH5A1	TSS200	island	TSS200-island	chr6:24494664-24495670
cg11664903	0.281345	0.757759	0.476414	5.90926e-11	1.32013e-08	11	126875844	F	II		IGR	shelf	IGR-shelf	chr11:126873091-126873809
cg06402401	0.360092	0.947932	0.58784	5.91515e-11	1.32073e-08	4	62941030	F	II		IGR	opensea	IGR-opensea
cg02571738	0.0482713	0.933818	0.885546	5.93708e-11	1.32478e-08	5	129242000	F	II	CHSY3	Body	shore	Body-shore	chr5:129239553-129241612
cg00477226	0.0833476	0.90556	0.822213	5.93965e-11	1.32478e-08	3	112184271	R	II	BTLA	3'UTR	opensea	3'UTR-opensea
cg24984506	0.036318	0.794143	0.757825	5.94335e-11	1.32489e-08	3	135086818	F	II		IGR	opensea	IGR-opensea
cg10908869	0.0113833	0.697664	0.686281	5.94868e-11	1.32537e-08	6	80621222	R	II		IGR	opensea	IGR-opensea
cg26087411	0.451054	0.01616	-0.434894	5.95566e-11	1.32591e-08	7	107643948	F	I	LAMB1	TSS200	island	TSS200-island	chr7:107641795-107644058
cg18179621	0.171847	0.796356	0.62451	5.95747e-11	1.32591e-08	3	139692028	R	II	CLSTN2	Body	opensea	Body-opensea
cg17472823	0.597088	0.0571971	-0.539891	5.96473e-11	1.32681e-08	11	46939616	F	I	LRP4	Body	island	Body-island	chr11:46939358-46940118
cg26459700	0.826036	0.340378	-0.485658	5.9711e-11	1.32726e-08	10	12390907	R	I	CAMK1D	TSS1500	island	TSS1500-island	chr10:12390802-12392589
cg27445931	0.0597532	0.578486	0.518733	5.97739e-11	1.32726e-08	2	161407209	F	II		IGR	opensea	IGR-opensea
cg19734216	0.0588776	0.938696	0.879818	5.97757e-11	1.32726e-08	11	91985673	R	II		IGR	opensea	IGR-opensea
cg26356309	0.0691278	0.93523	0.866102	5.97955e-11	1.32726e-08	6	56579212	R	II	DST	Body	opensea	Body-opensea
cg07784084	0.0330144	0.468968	0.435953	5.98811e-11	1.32845e-08	3	26751141	F	II	LRRC3B	5'UTR	opensea	5'UTR-opensea
cg03316098	0.586305	0.148752	-0.437554	6.003e-11	1.33104e-08	6	29601398	F	II	GABBR1	TSS1500	shore	TSS1500-shore	chr6:29600192-29600661
cg08665810	0.939157	0.113825	-0.825332	6.01117e-11	1.33104e-08	2	242498021	R	II	BOK	TSS200	island	TSS200-island	chr2:242498013-242499274
cg24617647	0.0731703	0.808736	0.735566	6.01477e-11	1.33104e-08	20	58983939	R	II		IGR	opensea	IGR-opensea
cg25206690	0.0952921	0.942101	0.846808	6.0155e-11	1.33104e-08	8	119302728	R	II	SAMD12	Body	opensea	Body-opensea
cg05520050	0.136382	0.635164	0.498781	6.01582e-11	1.33104e-08	2	150624507	F	II		IGR	opensea	IGR-opensea
cg16682686	0.206903	0.841651	0.634748	6.03642e-11	1.33452e-08	9	117903983	F	II	DEC1	TSS200	opensea	TSS200-opensea
cg05934483	0.359873	0.960076	0.600203	6.0425e-11	1.33452e-08	2	156763934	R	II		IGR	opensea	IGR-opensea
cg23117727	0.113762	0.917793	0.804031	6.04446e-11	1.33452e-08	20	23019450	F	II		IGR	shelf	IGR-shelf	chr20:23015716-23016879
cg01941619	0.0159833	0.866641	0.850658	6.04612e-11	1.33452e-08	18	29770081	F	II	MEP1B	1stExon	opensea	1stExon-opensea
cg06168021	0.132959	0.765312	0.632353	6.04762e-11	1.33452e-08	18	75399320	R	II		IGR	shelf	IGR-shelf	chr18:75402320-75402579
cg17405234	0.973549	0.369669	-0.60388	6.05501e-11	1.33545e-08	4	91048419	R	I	FAM190A	TSS1500	island	TSS1500-island	chr4:91048411-91049682
cg08051105	0.0777014	0.662677	0.584975	6.07393e-11	1.33891e-08	2	234369965	F	I	DGKD	Body	island	Body-island	chr2:234369786-234370099
cg01287707	0.598946	0.0882928	-0.510653	6.08237e-11	1.34006e-08	16	67695257	R	II	PARD6A	Body	island	Body-island	chr16:67693451-67695560
cg13352914	0.378868	0.835992	0.457123	6.08968e-11	1.34049e-08	1	63760405	F	II		IGR	opensea	IGR-opensea
cg04435885	0.302976	0.910147	0.607171	6.09342e-11	1.34049e-08	5	102089184	F	II		IGR	shore	IGR-shore	chr5:102090439-102091241
cg02945056	0.90565	0.39986	-0.505791	6.0954e-11	1.34049e-08	7	127225891	F	II	GCC1	TSS1500	island	TSS1500-island	chr7:127225200-127225950
cg24433477	0.967335	0.0859495	-0.881386	6.09906e-11	1.34049e-08	3	85042454	F	II	CADM2	Body	opensea	Body-opensea
cg07851948	0.0741275	0.670576	0.596448	6.10194e-11	1.34049e-08	11	56085745	F	II	OR8K3	TSS200	opensea	TSS200-opensea
cg24008234	0.458507	0.0210132	-0.437494	6.11306e-11	1.34049e-08	15	40531443	R	I	PAK6	5'UTR	island	5'UTR-island	chr15:40531244-40531589
cg14288486	0.908166	0.0620992	-0.846066	6.11309e-11	1.34049e-08	9	4741473	F	I	AK3	TSS1500	island	TSS1500-island	chr9:4740694-4741868
cg12130768	0.049254	0.64255	0.593296	6.11346e-11	1.34049e-08	17	9550545	F	II	USP43	Body	shore	Body-shore	chr17:9548389-9549616
cg27413603	0.683167	0.0445288	-0.638638	6.12217e-11	1.34049e-08	2	164960033	R	II		IGR	opensea	IGR-opensea
cg06357685	0.173122	0.918083	0.744961	6.12233e-11	1.34049e-08	16	70812814	R	II	VAC14	Body	opensea	Body-opensea
cg06196314	0.0240634	0.5546	0.530537	6.12444e-11	1.34049e-08	12	68304774	R	II		IGR	opensea	IGR-opensea
cg09849798	0.100655	0.797256	0.696601	6.12545e-11	1.34049e-08	14	62455029	F	II		IGR	opensea	IGR-opensea
cg09406615	0.262238	0.83842	0.576182	6.12629e-11	1.34049e-08	3	165555103	R	II	BCHE	1stExon	opensea	1stExon-opensea
cg22654504	0.617203	0.0238268	-0.593377	6.1344e-11	1.34075e-08	4	183717025	R	II	ODZ3	Body	shelf	Body-shelf	chr4:183720658-183721739
cg12807764	0.180108	0.840633	0.660525	6.13522e-11	1.34075e-08	5	146864669	F	II		IGR	opensea	IGR-opensea
cg23048481	0.808259	0.0636907	-0.744569	6.1377e-11	1.34075e-08	1	39044196	R	I		IGR	island	IGR-island	chr1:39044059-39044561
cg11951010	0.0864005	0.895944	0.809544	6.1407e-11	1.34075e-08	1	57746735	R	II	DAB1	Body	opensea	Body-opensea
cg11833811	0.0376749	0.74708	0.709405	6.14364e-11	1.34075e-08	11	4115753	R	II	RRM1	TSS200	island	TSS200-island	chr11:4115689-4116489
cg02574394	0.372731	0.925757	0.553027	6.15625e-11	1.34242e-08	1	57637644	F	II	DAB1	Body	opensea	Body-opensea
cg20942097	0.335063	0.951002	0.615939	6.15775e-11	1.34242e-08	3	16957609	R	II	PLCL2	Body	opensea	Body-opensea
cg20171711	0.0991375	0.831128	0.73199	6.17839e-11	1.3438e-08	2	153307345	F	II	FMNL2	Body	opensea	Body-opensea
cg07917901	0.192949	0.830233	0.637284	6.18239e-11	1.3438e-08	14	35870184	R	II		IGR	shelf	IGR-shelf	chr14:35873047-35873990
cg06828431	0.0921799	0.969683	0.877503	6.18263e-11	1.3438e-08	6	83118420	R	II		IGR	opensea	IGR-opensea
cg21514529	0.0906721	0.707685	0.617013	6.18323e-11	1.3438e-08	5	168885285	F	II		IGR	opensea	IGR-opensea
cg07440958	0.0772177	0.843533	0.766315	6.1863e-11	1.3438e-08	6	88855472	F	II	CNR1	5'UTR	opensea	5'UTR-opensea
cg04409954	0.133312	0.624704	0.491392	6.18935e-11	1.3438e-08	11	62997004	F	II	SLC22A25	1stExon	opensea	1stExon-opensea
cg25813711	0.0235921	0.732049	0.708456	6.19025e-11	1.3438e-08	11	28581244	R	II		IGR	opensea	IGR-opensea
cg00061678	0.0280756	0.740878	0.712802	6.19196e-11	1.3438e-08	1	170776719	R	II		IGR	opensea	IGR-opensea
cg18664667	0.937665	0.213103	-0.724563	6.19319e-11	1.3438e-08	7	105517962	F	II	ATXN7L1	TSS1500	island	TSS1500-island	chr7:105516844-105517963
cg06984080	0.798156	0.130407	-0.667749	6.20745e-11	1.34422e-08	16	2246994	R	I	CASKIN1	TSS1500	island	TSS1500-island	chr16:2245866-2247100
cg08188271	0.0719183	0.822591	0.750673	6.20942e-11	1.34422e-08	6	26383004	F	II	BTN2A2	TSS1500	opensea	TSS1500-opensea
cg22947959	0.49867	0.0546449	-0.444026	6.21187e-11	1.34422e-08	10	75670903	R	I	PLAU	1stExon	island	1stExon-island	chr10:75670696-75671379
cg03517913	0.0581804	0.570753	0.512573	6.21583e-11	1.34422e-08	3	110027072	F	II		IGR	opensea	IGR-opensea
cg01397968	0.146088	0.846429	0.700341	6.21618e-11	1.34422e-08	3	111831279	F	II	C3orf52	Body	opensea	Body-opensea
cg07034103	0.0546332	0.906115	0.851482	6.22278e-11	1.34422e-08	13	39885248	R	II		IGR	opensea	IGR-opensea
cg21211213	0.0673913	0.864195	0.796804	6.22295e-11	1.34422e-08	5	158127763	R	II	EBF1	Body	opensea	Body-opensea
cg23741759	0.0411449	0.782211	0.741067	6.22523e-11	1.34422e-08	10	86959046	R	II		IGR	opensea	IGR-opensea
cg10112391	0.61028	0.0843279	-0.525952	6.22676e-11	1.34422e-08	2	162930376	R	II	DPP4	Body	island	Body-island	chr2:162930233-162930879
cg12417685	0.434248	0.0250551	-0.409193	6.22749e-11	1.34422e-08	3	68981852	F	I	FAM19A4	TSS200	island	TSS200-island	chr3:68980783-68982035
cg23928824	0.963895	0.348509	-0.615386	6.23164e-11	1.34442e-08	14	69726397	F	I	GALNTL1	TSS1500	island	TSS1500-island	chr14:69726250-69728393
cg00795205	0.191454	0.666702	0.475248	6.24654e-11	1.34693e-08	16	23916466	R	II	PRKCB	Body	opensea	Body-opensea
cg03945122	0.0970791	0.73438	0.637301	6.26441e-11	1.34752e-08	1	207840521	R	II	CR1L	Body	shelf	Body-shelf	chr1:207842805-207843259
cg13302994	0.0423907	0.549497	0.507106	6.26479e-11	1.34752e-08	2	210714233	F	II	UNC80	Body	opensea	Body-opensea
cg21852346	0.0173429	0.515678	0.498336	6.26627e-11	1.34752e-08	3	35726493	F	II	ARPP-21	3'UTR	opensea	3'UTR-opensea
cg10203922	0.262845	0.960807	0.697962	6.26709e-11	1.34752e-08	4	145566200	R	II	HHIP	TSS1500	shore	TSS1500-shore	chr4:145566242-145567413
cg12098750	0.184242	0.957784	0.773543	6.26719e-11	1.34752e-08	12	99548757	F	II	ANKS1B	TSS1500	opensea	TSS1500-opensea
cg01709518	0.115709	0.817066	0.701357	6.26876e-11	1.34752e-08	3	68053484	R	II	FAM19A1	5'UTR	shelf	5'UTR-shelf	chr3:68056899-68057167
cg20474924	0.0663111	0.827252	0.760941	6.28456e-11	1.35022e-08	7	89843258	F	II	STEAP2	5'UTR	shore	5'UTR-shore	chr7:89840813-89841491
cg02926307	0.140776	0.681699	0.540923	6.29082e-11	1.35045e-08	12	106520198	R	II	NUAK1	Body	opensea	Body-opensea
cg12055183	0.334398	0.954254	0.619856	6.29212e-11	1.35045e-08	19	35649055	F	II	FXYD5	Body	shelf	Body-shelf	chr19:35645597-35646047
cg12529432	0.0506838	0.902271	0.851587	6.30779e-11	1.35215e-08	8	23538610	R	II	NKX3-1	3'UTR	shore	3'UTR-shore	chr8:23539807-23540602
cg25349939	0.0282314	0.791503	0.763272	6.30858e-11	1.35215e-08	2	144855085	R	II	GTDC1	Body	opensea	Body-opensea
cg03790988	0.613572	0.0823849	-0.531187	6.31216e-11	1.35215e-08	18	67069959	R	I	DOK6	Body	island	Body-island	chr18:67069933-67070171
cg00507135	0.475093	0.861105	0.386012	6.31307e-11	1.35215e-08	10	27528611	F	II	ACBD5	Body	shore	Body-shore	chr10:27529218-27530102
cg11893951	0.799412	0.0544767	-0.744935	6.32984e-11	1.35377e-08	5	141061521	R	I	ARAP3	5'UTR	opensea	5'UTR-opensea
cg16435903	0.0848055	0.719705	0.6349	6.33499e-11	1.35377e-08	11	103907480	F	II	PDGFD	Body	island	Body-island	chr11:103907405-103907990
cg26521402	0.063869	0.858324	0.794455	6.33901e-11	1.35377e-08	7	89842741	F	II	STEAP2	5'UTR	shore	5'UTR-shore	chr7:89840813-89841491
cg25382108	0.0569035	0.633405	0.576502	6.33948e-11	1.35377e-08	6	125886483	R	II		IGR	opensea	IGR-opensea
cg18280251	0.0586911	0.829929	0.771238	6.34201e-11	1.35377e-08	7	48237515	F	II	ABCA13	Body	opensea	Body-opensea
cg24872163	0.763443	0.204443	-0.559	6.34264e-11	1.35377e-08	1	33168037	R	II	SYNC	Body	island	Body-island	chr1:33168019-33168865
cg23605843	0.973444	0.415025	-0.558419	6.34346e-11	1.35377e-08	1	26735630	F	II		IGR	shore	IGR-shore	chr1:26737246-26738148
cg12681796	0.0247697	0.462994	0.438224	6.35774e-11	1.35475e-08	5	132446804	F	II		IGR	opensea	IGR-opensea
cg05885137	0.33279	0.972613	0.639823	6.36133e-11	1.35475e-08	7	41737646	R	II	LOC285954	Body	opensea	Body-opensea
cg21997401	0.0223033	0.574281	0.551978	6.36372e-11	1.35475e-08	4	12225077	F	II		IGR	opensea	IGR-opensea
cg27011350	0.844921	0.134764	-0.710157	6.36631e-11	1.35475e-08	3	84909261	F	II		IGR	opensea	IGR-opensea
cg26585981	0.0890184	0.861908	0.77289	6.37217e-11	1.35475e-08	11	48327164	F	II	OR4S1	TSS1500	opensea	TSS1500-opensea
cg21303011	0.613847	0.086215	-0.527632	6.37507e-11	1.35475e-08	3	24537177	R	I	THRB	TSS1500	island	TSS1500-island	chr3:24535844-24537436
cg16368147	0.462443	0.969906	0.507463	6.37716e-11	1.35475e-08	4	62111221	R	II		IGR	opensea	IGR-opensea
cg19590578	0.410777	0.942019	0.531242	6.37902e-11	1.35475e-08	5	77266117	F	II		IGR	shelf	IGR-shelf	chr5:77268350-77268787
cg04099158	0.110394	0.958548	0.848153	6.37986e-11	1.35475e-08	7	40566521	F	II	C7orf10	Body	opensea	Body-opensea
cg26275470	0.948899	0.368535	-0.580364	6.38068e-11	1.35475e-08	2	168150968	F	II		IGR	shore	IGR-shore	chr2:168149033-168150797
cg03115048	0.28928	0.752453	0.463173	6.39028e-11	1.3561e-08	1	152077402	R	II		IGR	shelf	IGR-shelf	chr1:152079997-152081705
cg25291311	0.0814599	0.748498	0.667038	6.4047e-11	1.35762e-08	4	75565771	F	II		IGR	opensea	IGR-opensea
cg16878549	0.154406	0.814099	0.659693	6.40938e-11	1.35762e-08	11	19840651	F	II	NAV2	Body	opensea	Body-opensea
cg25125652	0.896682	0.449479	-0.447202	6.40968e-11	1.35762e-08	X	110039604	F	II	CHRDL1	TSS1500	shore	TSS1500-shore	chrX:110038946-110039370
cg27596415	0.0330115	0.478494	0.445483	6.41068e-11	1.35762e-08	6	75440995	R	II		IGR	opensea	IGR-opensea
cg17987968	0.0192907	0.635432	0.616142	6.41381e-11	1.35762e-08	5	152869882	R	II	GRIA1	TSS1500	opensea	TSS1500-opensea
cg09188595	0.0654702	0.894927	0.829456	6.42328e-11	1.3588e-08	1	88439598	R	II		IGR	opensea	IGR-opensea
cg07620533	0.41355	0.0260573	-0.387492	6.42832e-11	1.3588e-08	5	140793470	R	II	PCDHGA4	Body	shore	Body-shore	chr5:140794358-140795045
cg00323305	0.648079	0.0458012	-0.602278	6.43171e-11	1.3588e-08	3	24537182	R	I	THRB	TSS1500	island	TSS1500-island	chr3:24535844-24537436
cg08505647	0.0433132	0.563665	0.520352	6.43247e-11	1.3588e-08	11	59807594	F	II	PLAC1L	TSS200	opensea	TSS200-opensea
cg24554839	0.029365	0.517986	0.488621	6.43603e-11	1.35886e-08	1	166124903	F	II	MIR921	TSS1500	opensea	TSS1500-opensea
cg17912835	0.920826	0.416712	-0.504113	6.44339e-11	1.35973e-08	2	105478804	R	II		IGR	island	IGR-island	chr2:105478600-105479188
cg10907257	0.358517	0.9449	0.586383	6.45776e-11	1.36207e-08	3	3357690	R	II		IGR	opensea	IGR-opensea
cg18642361	0.0508866	0.90381	0.852923	6.49848e-11	1.3693e-08	1	58332862	F	II	DAB1	5'UTR	opensea	5'UTR-opensea
cg11484936	0.0385573	0.807367	0.76881	6.5027e-11	1.3693e-08	3	168060761	F	II	C3orf50	Body	opensea	Body-opensea
cg04478751	0.20657	0.923848	0.717278	6.50419e-11	1.3693e-08	9	114243408	R	II	KIAA0368	Body	shore	Body-shore	chr9:114245044-114246784
cg23881278	0.764765	0.241381	-0.523384	6.50533e-11	1.3693e-08	11	113346299	F	I	DRD2	TSS1500	island	TSS1500-island	chr11:113345068-113346328
cg26217588	0.0994665	0.636545	0.537079	6.50882e-11	1.3693e-08	6	100444303	F	II		IGR	shelf	IGR-shelf	chr6:100441406-100442152
cg15903915	0.0211359	0.69647	0.675334	6.51185e-11	1.3693e-08	7	31381065	R	II	NEUROD6	TSS1500	opensea	TSS1500-opensea
cg05860220	0.0313683	0.872629	0.841261	6.51553e-11	1.36938e-08	6	99632147	R	II		IGR	opensea	IGR-opensea
cg16002908	0.175377	0.889206	0.713829	6.52864e-11	1.37144e-08	10	125539687	F	II	CPXM2	Body	opensea	Body-opensea
cg23151051	0.313739	0.899739	0.586001	6.54276e-11	1.37363e-08	2	75789908	F	II	FAM176A	5'UTR	shore	5'UTR-shore	chr2:75787717-75788312
cg00242098	0.305384	0.833352	0.527968	6.54564e-11	1.37363e-08	1	152730718	F	II	KPRP	5'UTR	shelf	5'UTR-shelf	chr1:152732958-152733338
cg18241469	0.0144866	0.745164	0.730678	6.58465e-11	1.37926e-08	3	168136028	F	II	C3orf50	Body	opensea	Body-opensea
cg10701490	0.0394098	0.532384	0.492974	6.58668e-11	1.37926e-08	X	75005131	R	I	MAGEE2	TSS200	opensea	TSS200-opensea
cg05740575	0.250732	0.850628	0.599896	6.58955e-11	1.37926e-08	8	104387844	F	II	CTHRC1	Body	shelf	Body-shelf	chr8:104383409-104384109
cg04560689	0.441539	0.930011	0.488472	6.59083e-11	1.37926e-08	11	75165732	F	II	GDPD5	Body	opensea	Body-opensea
cg04858616	0.807281	0.0474485	-0.759832	6.5951e-11	1.37926e-08	1	40255010	F	I	BMP8B	TSS1500	island	TSS1500-island	chr1:40253683-40255172
cg02846963	0.845664	0.0274	-0.818264	6.59596e-11	1.37926e-08	4	182430815	F	II		IGR	opensea	IGR-opensea
cg22960125	0.0840307	0.822789	0.738759	6.59851e-11	1.37926e-08	2	161194928	R	II	RBMS1	Body	opensea	Body-opensea
cg13817952	0.663195	0.028973	-0.634222	6.60117e-11	1.37926e-08	9	124990456	R	I	LHX6	Body	island	Body-island	chr9:124987743-124991086
cg05998449	0.464446	0.98525	0.520804	6.60237e-11	1.37926e-08	11	19911623	F	II	NAV2	Body	opensea	Body-opensea
cg14528310	0.127904	0.882983	0.755079	6.61109e-11	1.38038e-08	1	152757464	R	II	LCE1E	TSS1500	opensea	TSS1500-opensea
cg09425262	0.36807	0.911529	0.543458	6.61548e-11	1.38061e-08	X	147062672	F	I	FMR1NB	TSS200	island	TSS200-island	chrX:147062671-147062917
cg13836270	0.927986	0.203332	-0.724654	6.63203e-11	1.3821e-08	9	115913781	F	I	SLC31A2	Body	island	Body-island	chr9:115913081-115913807
cg09115646	0.840913	0.0934792	-0.747434	6.63961e-11	1.3821e-08	10	2978687	R	I		IGR	opensea	IGR-opensea
cg12190306	0.180777	0.662006	0.481229	6.6397e-11	1.3821e-08	13	40743657	R	II		IGR	shelf	IGR-shelf	chr13:40746369-40746696
cg23900293	0.0236388	0.502545	0.478906	6.64348e-11	1.3821e-08	11	115924505	R	II		IGR	opensea	IGR-opensea
cg27127645	0.372466	0.809664	0.437199	6.64557e-11	1.3821e-08	14	55220956	R	II	SAMD4A	TSS1500	opensea	TSS1500-opensea
cg10604528	0.584687	0.0618654	-0.522822	6.64582e-11	1.3821e-08	5	87437959	R	II		IGR	shore	IGR-shore	chr5:87437095-87437505
cg01995743	0.621262	0.120062	-0.501199	6.64652e-11	1.3821e-08	6	118229732	R	I	SLC35F1	Body	island	Body-island	chr6:118228042-118229811
cg12127811	0.219087	0.889307	0.670219	6.64923e-11	1.3821e-08	10	92079600	F	II		IGR	opensea	IGR-opensea
cg15971761	0.237462	0.946657	0.709196	6.65824e-11	1.38278e-08	2	220309434	R	II	SPEG	Body	shore	Body-shore	chr2:220309637-220309893
[truncated: 63,604 more rows]
