# Supplementary material for: Distinct DNA methylation patterns associated with treatment resistance in metastatic castration resistant prostate cancer
Source: Sci Rep. 2021 Mar 23;11:6630. doi: 10.1038/s41598-021-85812-3 (PMC7988053; doi:10.1038/s41598-021-85812-3)
Supplement: Supplementary file 9 — Supplementary Information 9. [file 41598_2021_85812_MOESM9_ESM.xlsx]

## Sheet: S8_42D_vs_49F
PROBEID	X42D_AVG	X49F_AVG	logFC	P.Value	adj.P.Val	CHR	MAPINFO	Strand	Type	gene	feature	cgi	feat.cgi	UCSC_CpG_Islands_Name
cg06456071	0.0236741	0.957962	-0.934288	3.29273e-12	3.74628e-07	17	7198067	F	I	YBX2	TSS200	island	TSS200-island	chr17:7197431-7198417
cg05085230	0.0416661	0.944527	-0.902861	6.14615e-12	3.74628e-07	6	133562461	F	I	EYA4	TSS200	island	TSS200-island	chr6:133562086-133563586
cg11612786	0.0589512	0.984875	-0.925924	6.4126e-12	3.74628e-07	2	237078362	R	II		IGR	island	IGR-island	chr2:237071794-237078762
cg00366837	0.0374672	0.968551	-0.931084	7.90427e-12	3.74628e-07	19	12900860	F	I	JUNB	TSS1500	island	TSS1500-island	chr19:12900676-12901254
cg25623934	0.0258121	0.94743	-0.921618	8.73322e-12	3.74628e-07	2	12858483	R	II	TRIB2	1stExon	island	1stExon-island	chr2:12856625-12859019
cg05243705	0.0494451	0.976947	-0.927502	9.79717e-12	3.74628e-07	6	170124933	F	I	PHF10	TSS1500	opensea	TSS1500-opensea
cg01704957	0.0362947	0.942565	-0.90627	1.00279e-11	3.74628e-07	17	7198347	R	I	YBX2	TSS1500	island	TSS1500-island	chr17:7197431-7198417
cg02812036	0.0326352	0.944312	-0.911677	1.03753e-11	3.74628e-07	17	7198515	R	II	YBX2	TSS1500	shore	TSS1500-shore	chr17:7199710-7200009
cg24436906	0.0460635	0.959749	-0.913685	1.04414e-11	3.74628e-07	2	242498081	F	I	BOK	TSS200	island	TSS200-island	chr2:242498013-242499274
cg17928231	0.0845385	0.943904	-0.859366	1.1418e-11	3.74628e-07	19	14016761	F	I	C19orf57	5'UTR	island	5'UTR-island	chr19:14016665-14017435
cg18679487	0.975918	0.0981022	0.877816	1.18633e-11	3.74628e-07	10	133783302	F	I	BNIP3	Body	opensea	Body-opensea
cg01204271	0.0211268	0.981642	-0.960515	1.20823e-11	3.74628e-07	17	7198000	F	I	YBX2	TSS200	island	TSS200-island	chr17:7197431-7198417
cg00318320	0.0268745	0.970408	-0.943533	1.25411e-11	3.74628e-07	2	242498098	R	I	BOK	TSS200	island	TSS200-island	chr2:242498013-242499274
cg17779790	0.0139179	0.95525	-0.941332	1.38715e-11	3.74628e-07	17	7197994	F	I	YBX2	TSS200	island	TSS200-island	chr17:7197431-7198417
cg09448654	0.191148	0.985106	-0.793958	1.3999e-11	3.74628e-07	2	242157220	R	I	ANO7	Body	island	Body-island	chr2:242156851-242157835
cg21152690	0.0523484	0.954764	-0.902415	1.46259e-11	3.74628e-07	12	81331660	R	I	LIN7A	1stExon	shore	1stExon-shore	chr12:81330608-81331514
cg09457469	0.037485	0.970635	-0.93315	1.62571e-11	3.74628e-07	17	7197507	F	I	YBX2	Body	island	Body-island	chr17:7197431-7198417
cg22352717	0.14723	0.897266	-0.750036	1.76992e-11	3.74628e-07	2	132285972	F	I	CCDC74A	Body	island	Body-island	chr2:132285408-132285992
cg15342139	0.0981068	0.975629	-0.877522	1.7945e-11	3.74628e-07	6	170124938	F	I	PHF10	TSS1500	opensea	TSS1500-opensea
cg19714279	0.0211474	0.935179	-0.914032	1.91803e-11	3.74628e-07	2	237077920	R	I	GBX2	TSS1500	island	TSS1500-island	chr2:237071794-237078762
cg02054792	0.19458	0.961908	-0.767328	2.01452e-11	3.74628e-07	2	106014950	F	I	FHL2	5'UTR	island	5'UTR-island	chr2:106014878-106015884
cg09913544	0.0957659	0.976404	-0.880638	2.11091e-11	3.74628e-07	22	39269086	R	I	CBX6	TSS1500	island	TSS1500-island	chr22:39267539-39269160
cg06132028	0.0879063	0.928963	-0.841056	2.14333e-11	3.74628e-07	6	133562466	F	I	EYA4	TSS200	island	TSS200-island	chr6:133562086-133563586
cg01095183	0.946739	0.0636457	0.883093	2.16496e-11	3.74628e-07	2	172015611	R	II	TLK1	Body	shore	Body-shore	chr2:172016538-172017028
cg23533254	0.237055	0.950685	-0.71363	2.36966e-11	3.88423e-07	3	171176940	R	I	TNIK	Body	shore	Body-shore	chr3:171177829-171178964
cg24450239	0.133674	0.876689	-0.743016	2.43173e-11	3.88423e-07	8	101348501	F	II		IGR	opensea	IGR-opensea
cg08543966	0.0813142	0.930011	-0.848697	2.53236e-11	3.89515e-07	19	35646150	R	I	FXYD5	5'UTR	shore	5'UTR-shore	chr19:35645597-35646047
cg09053536	0.0372627	0.791054	-0.753791	2.6795e-11	3.97427e-07	12	115117551	F	II	TBX3	Body	shelf	Body-shelf	chr12:115120774-115122945
cg05647859	0.0723831	0.966765	-0.894382	2.90097e-11	4.15439e-07	12	81331718	R	I	LIN7A	TSS200	shore	TSS200-shore	chr12:81330608-81331514
cg21626848	0.0272178	0.948705	-0.921488	3.16693e-11	4.19164e-07	17	39969267	F	II	SC65	TSS1500	shore	TSS1500-shore	chr17:39967407-39968604
cg04270799	0.102169	0.9306	-0.828431	3.27261e-11	4.19164e-07	12	57944059	F	II	KIF5A	1stExon	shore	1stExon-shore	chr12:57943662-57943926
cg07717903	0.0385628	0.791784	-0.753222	3.28552e-11	4.19164e-07	5	140753536	F	II	PCDHGA4	Body	shore	Body-shore	chr5:140753654-140753952
cg01597480	0.963956	0.0377533	0.926203	3.3307e-11	4.19164e-07	7	120629404	R	II	C7orf58	5'UTR	opensea	5'UTR-opensea
cg26748440	0.941051	0.121011	0.820041	3.53967e-11	4.3236e-07	4	21699512	F	II	KCNIP4	5'UTR	opensea	5'UTR-opensea
cg12338214	0.862463	0.141113	0.72135	3.80738e-11	4.4327e-07	10	133783113	R	I	BNIP3	Body	opensea	Body-opensea
cg18248112	0.842062	0.0856648	0.756397	3.90794e-11	4.4327e-07	21	39629123	R	II	KCNJ15	5'UTR	opensea	5'UTR-opensea
cg15906794	0.121132	0.972947	-0.851815	4.06855e-11	4.4327e-07	17	7197963	F	I	YBX2	TSS200	island	TSS200-island	chr17:7197431-7198417
cg22848982	0.904907	0.035559	0.869348	4.20843e-11	4.4327e-07	1	3697631	R	I	LRRC47	3'UTR	opensea	3'UTR-opensea
cg17619993	0.0914967	0.957745	-0.866249	4.26564e-11	4.4327e-07	6	7728888	R	I	BMP6	Body	island	Body-island	chr6:7728885-7729108
cg16427638	0.0439409	0.833766	-0.789825	4.36659e-11	4.4327e-07	8	14165942	F	II	SGCZ	Body	opensea	Body-opensea
cg05852568	0.0955632	0.939465	-0.843902	4.37613e-11	4.4327e-07	2	95537405	F	I	TEKT4	1stExon	island	1stExon-island	chr2:95537196-95537810
cg20287461	0.034831	0.932172	-0.897341	4.86791e-11	4.65227e-07	17	7339158	F	I	TMEM102	5'UTR	shore	5'UTR-shore	chr17:7339808-7340896
cg14287112	0.0671346	0.936458	-0.869324	4.99714e-11	4.65227e-07	6	133562485	F	I	EYA4	TSS200	island	TSS200-island	chr6:133562086-133563586
cg02103401	0.930677	0.105218	0.82546	5.03742e-11	4.65227e-07	3	37033373	R	II	EPM2AIP1	1stExon	shore	1stExon-shore	chr3:37034228-37035356
cg14355748	0.957394	0.326657	0.630737	5.04099e-11	4.65227e-07	X	26158385	F	II	MAGEB18	3'UTR	opensea	3'UTR-opensea
cg17169397	0.908361	0.0647189	0.843642	5.16893e-11	4.65602e-07	7	32111453	R	II	PDE1C	TSS1500	shore	TSS1500-shore	chr7:32110063-32110910
cg05677402	0.13408	0.958058	-0.823978	5.26928e-11	4.65602e-07	11	57335051	F	I	UBE2L6	Body	island	Body-island	chr11:57334971-57335486
cg01441114	0.0221203	0.979309	-0.957189	5.42451e-11	4.69117e-07	19	12900873	F	I	JUNB	TSS1500	island	TSS1500-island	chr19:12900676-12901254
cg11664500	0.0618996	0.91354	-0.851641	5.60183e-11	4.69117e-07	6	133562479	F	I	EYA4	TSS200	island	TSS200-island	chr6:133562086-133563586
cg16796150	0.141043	0.974977	-0.833934	5.69156e-11	4.69117e-07	X	20285575	R	I	RPS6KA3	TSS1500	island	TSS1500-island	chrX:20284127-20286811
cg00764796	0.927389	0.0318398	0.895549	5.76089e-11	4.69117e-07	16	433504	R	I	LOC100134368	Body	shore	Body-shore	chr16:431189-432810
cg22693702	0.342553	0.953186	-0.610632	6.5916e-11	5.02182e-07	11	62105635	F	II	ASRGL1	Body	island	Body-island	chr11:62104779-62105636
cg15490075	0.0368943	0.686719	-0.649824	6.6541e-11	5.02182e-07	13	100150979	R	I		IGR	island	IGR-island	chr13:100150692-100151020
cg17980977	0.932289	0.0858552	0.846434	6.65969e-11	5.02182e-07	X	79590789	R	I	FAM46D	TSS1500	island	TSS1500-island	chrX:79590720-79591007
cg10581449	0.0610848	0.967369	-0.906284	6.72064e-11	5.02182e-07	X	51238781	R	II	NUDT11	Body	island	Body-island	chrX:51238706-51240104
cg02395917	0.72554	0.0293808	0.696159	6.90332e-11	5.02182e-07	8	139613712	R	I	COL22A1	Body	opensea	Body-opensea
cg07564794	0.192584	0.962571	-0.769987	7.10564e-11	5.02182e-07	1	102627049	F	II		IGR	opensea	IGR-opensea
cg21109167	0.771311	0.0339701	0.737341	7.12279e-11	5.02182e-07	3	37034084	F	II	MLH1	TSS1500	shore	TSS1500-shore	chr3:37034228-37035356
cg10334750	0.234234	0.944504	-0.710271	7.15716e-11	5.02182e-07	8	101348456	F	II		IGR	opensea	IGR-opensea
cg24864707	0.873068	0.210501	0.662567	7.29359e-11	5.02182e-07	11	121916987	R	II		IGR	opensea	IGR-opensea
cg14451730	0.913413	0.193103	0.720309	7.64701e-11	5.02182e-07	3	62905621	R	II		IGR	opensea	IGR-opensea
cg05303690	0.80621	0.104256	0.701955	7.65168e-11	5.02182e-07	8	32284962	F	II	NRG1	Body	opensea	Body-opensea
cg22645201	0.899192	0.0787921	0.8204	7.71515e-11	5.02182e-07	7	120701829	F	II	C7orf58	Body	opensea	Body-opensea
cg08461752	0.120909	0.849782	-0.728873	7.87073e-11	5.02182e-07	10	43522343	F	I		IGR	opensea	IGR-opensea
cg15858239	0.0183366	0.578085	-0.559749	7.89907e-11	5.02182e-07	8	63161609	R	I	NKAIN3	1stExon	island	1stExon-island	chr8:63160598-63162064
cg26772116	0.811143	0.0890896	0.722054	7.98074e-11	5.02182e-07	13	28016624	R	II	MTIF3	5'UTR	opensea	5'UTR-opensea
cg01409887	0.117555	0.792922	-0.675367	8.21411e-11	5.09152e-07	7	98972188	R	I	ARPC1B	TSS200	island	TSS200-island	chr7:98971649-98973170
cg27113059	0.0301441	0.928619	-0.898475	8.77945e-11	5.36192e-07	18	47088248	F	I	LIPG	TSS200	island	TSS200-island	chr18:47087879-47088528
cg26054548	0.952385	0.273159	0.679226	8.98205e-11	5.3815e-07	3	62802561	R	II	CADPS	Body	opensea	Body-opensea
cg00730694	0.888713	0.0450561	0.843657	9.14537e-11	5.3815e-07	8	139144720	F	II	FAM135B	3'UTR	opensea	3'UTR-opensea
cg04749323	0.889534	0.192442	0.697093	9.23169e-11	5.3815e-07	16	18039447	R	II		IGR	opensea	IGR-opensea
cg05736120	0.0247564	0.930471	-0.905715	9.39896e-11	5.3815e-07	6	170125165	F	I	PHF10	TSS1500	opensea	TSS1500-opensea
cg21489863	0.0236008	0.558946	-0.535346	9.60382e-11	5.3815e-07	17	27224801	F	I	FLOT2	TSS200	island	TSS200-island	chr17:27224005-27224873
cg08712932	0.0684859	0.965481	-0.896995	9.91411e-11	5.3815e-07	6	133562463	F	I	EYA4	TSS200	island	TSS200-island	chr6:133562086-133563586
cg14060111	0.203319	0.963063	-0.759744	9.95921e-11	5.3815e-07	20	13200944	F	I	ISM1	TSS1500	island	TSS1500-island	chr20:13200670-13202616
cg11554507	0.954574	0.0184987	0.936075	1.03208e-10	5.3815e-07	7	31380572	F	II	NEUROD6	TSS200	opensea	TSS200-opensea
cg23468002	0.948407	0.078692	0.869715	1.03247e-10	5.3815e-07	5	158532401	F	I		IGR	island	IGR-island	chr5:158532294-158532502
cg07279557	0.642083	0.0433868	0.598696	1.04076e-10	5.3815e-07	21	46875417	F	I	COL18A1	TSS200	shore	TSS200-shore	chr21:46876168-46876752
cg12430467	0.707082	0.113373	0.593709	1.04362e-10	5.3815e-07	15	30115299	R	II	TJP1	TSS1500	shore	TSS1500-shore	chr15:30113705-30113940
cg05803913	0.0241812	0.698297	-0.674116	1.04465e-10	5.3815e-07	X	38664442	F	I	MID1IP1	Body	island	Body-island	chrX:38662906-38664764
cg16092018	0.0334611	0.714499	-0.681038	1.04961e-10	5.3815e-07	15	40531352	R	I	PAK6	5'UTR	island	5'UTR-island	chr15:40531244-40531589
cg10158886	0.0539257	0.95698	-0.903054	1.08506e-10	5.48139e-07	6	7728986	F	II	BMP6	Body	island	Body-island	chr6:7728885-7729108
cg02599587	0.851772	0.244077	0.607695	1.09549e-10	5.48139e-07	5	153275285	R	II		IGR	opensea	IGR-opensea
cg25597535	0.92299	0.0286944	0.894296	1.1671e-10	5.67056e-07	7	31379820	F	II	NEUROD6	5'UTR	shelf	5'UTR-shelf	chr7:31375845-31376542
cg11422521	0.358943	0.966811	-0.607868	1.19117e-10	5.67056e-07	2	171830314	F	II		IGR	island	IGR-island	chr2:171829910-171830708
cg17789713	0.232389	0.922824	-0.690436	1.19767e-10	5.67056e-07	2	164571035	R	II	FIGN	Body	opensea	Body-opensea
cg07232003	0.32778	0.959893	-0.632113	1.22313e-10	5.67056e-07	10	28971331	F	II	BAMBI	3'UTR	opensea	3'UTR-opensea
cg17834768	0.670416	0.0313495	0.639066	1.24022e-10	5.67056e-07	4	21699336	R	II	KCNIP4	5'UTR	opensea	5'UTR-opensea
cg02286847	0.0231698	0.84555	-0.82238	1.24391e-10	5.67056e-07	17	39968564	F	I	FKBP10	TSS1500	island	TSS1500-island	chr17:39967407-39968604
cg23416081	0.654951	0.0330094	0.621941	1.26059e-10	5.67056e-07	6	35693573	F	II	FKBP5	5'UTR	shelf	5'UTR-shelf	chr6:35695725-35696156
cg03174013	0.0769682	0.963579	-0.886611	1.26106e-10	5.67056e-07	5	176882548	F	II	PRR7	Body	island	Body-island	chr5:176881221-176883117
cg14529146	0.0146452	0.789835	-0.77519	1.2675e-10	5.67056e-07	17	39968600	F	II	FKBP10	TSS1500	island	TSS1500-island	chr17:39967407-39968604
cg05770030	0.375671	0.947054	-0.571383	1.26983e-10	5.67056e-07	10	43800227	R	I		IGR	island	IGR-island	chr10:43800153-43800445
cg06503456	0.964547	0.170133	0.794414	1.2949e-10	5.71038e-07	16	16124697	R	II	ABCC1	Body	opensea	Body-opensea
cg02413874	0.860423	0.0473466	0.813076	1.30625e-10	5.71038e-07	16	433641	F	II	LOC100134368	Body	shore	Body-shore	chr16:431189-432810
cg01411786	0.126517	0.882305	-0.755787	1.37769e-10	5.95088e-07	1	201709390	R	I	NAV1	Body	island	Body-island	chr1:201708787-201709429
cg18681426	0.790006	0.111898	0.678108	1.41735e-10	5.95088e-07	6	53174395	F	II	ELOVL5	5'UTR	opensea	5'UTR-opensea
cg26970800	0.945413	0.400177	0.545236	1.41781e-10	5.95088e-07	11	59614212	R	II	GIF	TSS1500	opensea	TSS1500-opensea
cg17465616	0.302022	0.934804	-0.632782	1.42575e-10	5.95088e-07	1	16544220	R	II		IGR	island	IGR-island	chr1:16543683-16544307
cg10316490	0.0514311	0.89346	-0.842029	1.44497e-10	5.95088e-07	1	190445197	R	I	FAM5C	5'UTR	opensea	5'UTR-opensea
cg09263516	0.0175029	0.610052	-0.592549	1.46345e-10	5.95088e-07	12	115107338	F	I		IGR	shore	IGR-shore	chr12:115104848-115105548
cg25518386	0.0744773	0.957616	-0.883139	1.46499e-10	5.95088e-07	19	18315738	F	I	RAB3A	TSS1500	shore	TSS1500-shore	chr19:18313908-18315129
cg02366534	0.587343	0.0155191	0.571824	1.4759e-10	5.95088e-07	6	84140923	R	II	ME1	TSS200	island	TSS200-island	chr6:84140412-84140998
cg03625261	0.365877	0.916692	-0.550814	1.53087e-10	6.11319e-07	2	217497941	R	II	IGFBP2	TSS200	island	TSS200-island	chr2:217497811-217498847
cg24607398	0.928887	0.0258378	0.90305	1.5751e-10	6.1864e-07	3	37033625	R	II	EPM2AIP1	1stExon	shore	1stExon-shore	chr3:37034228-37035356
cg12732998	0.0468115	0.594283	-0.547472	1.59225e-10	6.1864e-07	3	147131860	F	II	ZIC1	3'UTR	shore	3'UTR-shore	chr3:147130342-147130577
cg10116904	0.292272	0.973154	-0.680882	1.5939e-10	6.1864e-07	1	190068092	R	I	FAM5C	Body	opensea	Body-opensea
cg16645584	0.0661589	0.966875	-0.900717	1.64396e-10	6.21264e-07	1	59247487	R	I	JUN	3'UTR	island	3'UTR-island	chr1:59247461-59250940
cg09413529	0.0629579	0.669404	-0.606447	1.64467e-10	6.21264e-07	12	115112225	R	I	TBX3	Body	island	Body-island	chr12:115112014-115112627
cg25024670	0.171041	0.967519	-0.796477	1.65028e-10	6.21264e-07	12	81331796	R	II	LIN7A	TSS200	shore	TSS200-shore	chr12:81330608-81331514
cg08333835	0.0186803	0.895547	-0.876867	1.66926e-10	6.21264e-07	8	113656015	R	II	CSMD3	Body	opensea	Body-opensea
cg14101485	0.876689	0.0551132	0.821576	1.67545e-10	6.21264e-07	19	3369759	F	I	NFIC	Body	island	Body-island	chr19:3369477-3369913
cg21165221	0.1361	0.969633	-0.833533	1.72071e-10	6.30238e-07	2	237078166	R	II		IGR	island	IGR-island	chr2:237071794-237078762
cg17738375	0.107729	0.938858	-0.831129	1.73e-10	6.30238e-07	19	12900572	R	II		IGR	shore	IGR-shore	chr19:12900676-12901254
cg17397028	0.13017	0.95458	-0.82441	1.84161e-10	6.62616e-07	4	91048584	F	I	FAM190A	TSS200	island	TSS200-island	chr4:91048411-91049682
cg07113947	0.0474651	0.675555	-0.62809	1.85079e-10	6.62616e-07	1	207494596	F	I	CD55	TSS1500	island	TSS1500-island	chr1:207494543-207495364
cg17376960	0.163435	0.967656	-0.804221	1.88203e-10	6.66062e-07	17	7197987	F	I	YBX2	TSS200	island	TSS200-island	chr17:7197431-7198417
cg11754374	0.944665	0.328025	0.61664	1.91841e-10	6.66062e-07	11	131707651	R	I	NTM	Body	opensea	Body-opensea
cg05604486	0.762768	0.105921	0.656846	1.9728e-10	6.66062e-07	13	38173002	R	II	POSTN	TSS200	opensea	TSS200-opensea
cg14428252	0.440343	0.934803	-0.49446	1.97426e-10	6.66062e-07	14	60043289	F	I	C14orf38	Body	island	Body-island	chr14:60043242-60043594
cg21722655	0.0327307	0.950765	-0.918034	1.98035e-10	6.66062e-07	17	7197878	F	I	YBX2	TSS200	island	TSS200-island	chr17:7197431-7198417
cg16693872	0.142736	0.972281	-0.829545	1.99321e-10	6.66062e-07	5	176882643	R	I	PRR7	Body	island	Body-island	chr5:176881221-176883117
cg13030332	0.027784	0.78324	-0.755456	2.01574e-10	6.66062e-07	12	115117351	F	II	TBX3	Body	shelf	Body-shelf	chr12:115120774-115122945
cg06621094	0.952247	0.0737309	0.878517	2.03759e-10	6.66062e-07	13	75149963	F	I		IGR	opensea	IGR-opensea
cg02328326	0.965025	0.411476	0.55355	2.04186e-10	6.66062e-07	15	68038930	R	II	MAP2K5	Body	opensea	Body-opensea
cg05885355	0.908731	0.248625	0.660106	2.04549e-10	6.66062e-07	5	143963875	F	II		IGR	opensea	IGR-opensea
cg22679949	0.0447231	0.964899	-0.920176	2.0565e-10	6.66062e-07	8	113655561	F	II	CSMD3	Body	opensea	Body-opensea
cg16277169	0.0377701	0.77713	-0.73936	2.0606e-10	6.66062e-07	12	115112189	R	II	TBX3	Body	island	Body-island	chr12:115112014-115112627
cg23108125	0.235555	0.865615	-0.63006	2.06891e-10	6.66062e-07	5	176882586	R	I	PRR7	Body	island	Body-island	chr5:176881221-176883117
cg15149655	0.0199483	0.586276	-0.566328	2.1077e-10	6.73329e-07	2	98703698	F	I	VWA3B	1stExon	island	1stExon-island	chr2:98703354-98703889
cg07642259	0.196478	0.942054	-0.745576	2.1989e-10	6.91844e-07	X	43833130	F	II	NDP	TSS1500	opensea	TSS1500-opensea
cg24403959	0.486754	0.0173959	0.469358	2.20847e-10	6.91844e-07	11	46260412	F	II		IGR	shore	IGR-shore	chr11:46260617-46260945
cg25108022	0.250873	0.94834	-0.697466	2.21563e-10	6.91844e-07	5	172199313	F	I	DUSP1	TSS1500	island	TSS1500-island	chr5:172197482-172199606
cg11973900	0.137678	0.942122	-0.804444	2.24744e-10	6.96538e-07	1	175162310	F	I	KIAA0040	TSS200	island	TSS200-island	chr1:175161900-175162364
cg06697536	0.0922938	0.67195	-0.579656	2.29214e-10	7.0513e-07	2	177053496	F	I	HOXD1	1stExon	island	1stExon-island	chr2:177052957-177054350
cg00145969	0.0704192	0.917567	-0.847148	2.33116e-10	7.07466e-07	1	190068180	F	II	FAM5C	Body	opensea	Body-opensea
cg26087411	0.0209352	0.576143	-0.555208	2.3338e-10	7.07466e-07	7	107643948	F	I	LAMB1	TSS200	island	TSS200-island	chr7:107641795-107644058
cg03296565	0.880826	0.0927385	0.788088	2.38129e-10	7.13664e-07	17	51191056	R	II		IGR	opensea	IGR-opensea
cg01169021	0.0275451	0.605376	-0.577831	2.38862e-10	7.13664e-07	5	140792918	R	II	PCDHGA4	Body	shore	Body-shore	chr5:140794358-140795045
cg05967710	0.936935	0.382971	0.553964	2.42329e-10	7.15047e-07	12	99284678	R	II	ANKS1B	Body	shelf	Body-shelf	chr12:99288222-99289374
cg16646662	0.0140171	0.914013	-0.899996	2.42768e-10	7.15047e-07	10	1778529	F	II	ADARB2	Body	shore	Body-shore	chr10:1778784-1780018
cg22242963	0.252149	0.938866	-0.686717	2.47814e-10	7.22753e-07	19	48837349	R	I	TMEM143	Body	island	Body-island	chr19:48837141-48837549
cg01442334	0.0647219	0.937817	-0.873095	2.48865e-10	7.22753e-07	4	110481823	R	II	CCDC109B	Body	island	Body-island	chr4:110480827-110482060
cg11898009	0.939959	0.0785428	0.861416	2.56097e-10	7.3856e-07	7	31375861	R	I		IGR	island	IGR-island	chr7:31375845-31376542
cg02339674	0.116774	0.942108	-0.825335	2.57865e-10	7.3856e-07	1	59247603	F	II	JUN	3'UTR	island	3'UTR-island	chr1:59247461-59250940
cg08351085	0.927113	0.164468	0.762645	2.65231e-10	7.4736e-07	13	113980035	R	II	GRTP1	Body	shelf	Body-shelf	chr13:113975893-113976139
cg06671962	0.892569	0.353821	0.538749	2.6881e-10	7.4736e-07	11	113144092	F	II	NCAM1	Body	opensea	Body-opensea
cg19706900	0.488315	0.970596	-0.482281	2.70369e-10	7.4736e-07	2	12856422	F	II	TRIB2	TSS1500	shore	TSS1500-shore	chr2:12856625-12859019
cg12978308	0.398283	0.962684	-0.564401	2.70442e-10	7.4736e-07	15	75639433	R	II	NEIL1	1stExon	shore	1stExon-shore	chr15:75639595-75640743
cg08876441	0.158854	0.976752	-0.817898	2.70604e-10	7.4736e-07	1	190447421	R	I	FAM5C	TSS1500	opensea	TSS1500-opensea
cg14566959	0.124667	0.745817	-0.621149	2.72326e-10	7.4736e-07	5	140772681	F	II	PCDHGA4	Body	island	Body-island	chr5:140772385-140772682
cg08109850	0.0310851	0.609234	-0.578149	2.73534e-10	7.4736e-07	2	219773886	R	I		IGR	island	IGR-island	chr2:219773546-219774103
cg03072762	0.46811	0.964807	-0.496697	2.79429e-10	7.5434e-07	13	24553940	F	I		IGR	island	IGR-island	chr13:24553676-24554007
cg12412079	0.0176183	0.581847	-0.564229	2.81028e-10	7.5434e-07	3	68981877	F	I	FAM19A4	TSS200	island	TSS200-island	chr3:68980783-68982035
cg24345412	0.925674	0.265987	0.659687	2.83394e-10	7.5434e-07	4	16778214	R	II	LDB2	Body	opensea	Body-opensea
cg13921956	0.144643	0.901576	-0.756933	2.86994e-10	7.5434e-07	2	12858555	R	I	TRIB2	1stExon	island	1stExon-island	chr2:12856625-12859019
cg22845901	0.0550104	0.492047	-0.437036	2.91512e-10	7.5434e-07	3	110791439	F	II	PVRL3	Body	shore	Body-shore	chr3:110790149-110791401
cg24589712	0.0282397	0.577758	-0.549519	2.93949e-10	7.5434e-07	5	54472257	R	I		IGR	shelf	IGR-shelf	chr5:54468783-54469324
cg15324424	0.416079	0.944489	-0.528409	2.94593e-10	7.5434e-07	11	62105554	R	I	ASRGL1	Body	island	Body-island	chr11:62104779-62105636
cg18953078	0.771151	0.0503955	0.720756	2.95231e-10	7.5434e-07	4	21974932	F	II		IGR	opensea	IGR-opensea
cg14343701	0.513048	0.0179637	0.495084	2.98123e-10	7.5434e-07	17	64672341	R	II	PRKCA	Body	opensea	Body-opensea
cg19309580	0.0343945	0.889405	-0.85501	2.98913e-10	7.5434e-07	1	9747263	R	I	PIK3CD	5'UTR	shelf	5'UTR-shelf	chr1:9749295-9750228
cg16686137	0.0821378	0.681948	-0.59981	3.1059e-10	7.5434e-07	19	48837272	R	I	TMEM143	Body	island	Body-island	chr19:48837141-48837549
cg14159026	0.196492	0.970942	-0.77445	3.12062e-10	7.5434e-07	6	105584551	R	I	BVES	TSS1500	island	TSS1500-island	chr6:105584148-105585621
cg23508887	0.725361	0.0232674	0.702094	3.14776e-10	7.5434e-07	18	13502053	F	II	C18orf1	Body	shelf	Body-shelf	chr18:13498761-13499720
cg19942083	0.743234	0.218654	0.524579	3.16096e-10	7.5434e-07	12	7070562	R	I		IGR	opensea	IGR-opensea
cg21736854	0.207001	0.768654	-0.561653	3.17811e-10	7.5434e-07	17	60730520	R	I	MRC2	Body	shore	Body-shore	chr17:60729645-60730269
cg26309134	0.543879	0.0212981	0.522581	3.19598e-10	7.5434e-07	19	56879571	F	II	ZNF542	TSS200	island	TSS200-island	chr19:56879417-56879995
cg20875807	0.653292	0.03872	0.614572	3.22384e-10	7.5434e-07	15	83620951	R	II	HOMER2	Body	island	Body-island	chr15:83620950-83621727
cg05005301	0.474179	0.962438	-0.488258	3.27422e-10	7.5434e-07	1	110453107	F	I	CSF1	TSS200	shore	TSS200-shore	chr1:110453143-110453889
cg23992130	0.577799	0.103396	0.474403	3.3068e-10	7.5434e-07	X	118113800	F	II	LONRF3	Body	shelf	Body-shelf	chrX:118108502-118110559
cg09834142	0.176251	0.96337	-0.787118	3.31816e-10	7.5434e-07	X	64255215	F	I		IGR	island	IGR-island	chrX:64254408-64255291
cg13766044	0.0395403	0.907711	-0.868171	3.32457e-10	7.5434e-07	17	39968772	R	II	FKBP10	TSS200	shore	TSS200-shore	chr17:39967407-39968604
cg26582768	0.038173	0.676084	-0.637911	3.34416e-10	7.5434e-07	10	102792043	R	II	PDZD7	TSS1500	island	TSS1500-island	chr10:102792042-102792266
cg01964170	0.0679376	0.814039	-0.746101	3.34685e-10	7.5434e-07	14	54414764	F	II		IGR	shore	IGR-shore	chr14:54413304-54413764
cg02508664	0.481144	0.938859	-0.457715	3.37996e-10	7.5434e-07	6	87646738	R	II	HTR1E	TSS1500	shore	TSS1500-shore	chr6:87647253-87647707
cg02976309	0.350876	0.962659	-0.611783	3.38224e-10	7.5434e-07	6	52441305	R	I	TRAM2	Body	island	Body-island	chr6:52441269-52441793
cg26799474	0.958448	0.0706544	0.887793	3.38854e-10	7.5434e-07	2	202098951	R	II	CASP8	5'UTR	opensea	5'UTR-opensea
cg05951860	0.0343123	0.547615	-0.513302	3.4329e-10	7.5434e-07	7	117513101	R	I	CTTNBP2	Body	island	Body-island	chr7:117512942-117513865
cg16579431	0.817543	0.0336564	0.783887	3.43697e-10	7.5434e-07	16	433439	F	II	TMEM8A	TSS1500	shore	TSS1500-shore	chr16:431189-432810
cg19335617	0.941014	0.057871	0.883143	3.44331e-10	7.5434e-07	7	120716269	F	II	C7orf58	Body	opensea	Body-opensea
cg21353911	0.0282155	0.505805	-0.47759	3.46113e-10	7.5434e-07	2	186603398	R	II		IGR	island	IGR-island	chr2:186603392-186603910
cg25054311	0.111099	0.735451	-0.624352	3.48619e-10	7.5434e-07	5	149340861	F	II	SLC26A2	5'UTR	island	5'UTR-island	chr5:149339931-149340951
cg08026735	0.0332775	0.541007	-0.50773	3.50692e-10	7.5434e-07	2	98703888	F	II	VWA3B	5'UTR	island	5'UTR-island	chr2:98703354-98703889
cg21730858	0.347419	0.977944	-0.630525	3.51929e-10	7.5434e-07	6	138806320	R	II	NHSL1	Body	opensea	Body-opensea
cg02035698	0.129702	0.970043	-0.84034	3.53467e-10	7.5434e-07	X	152126884	F	II	ZNF185	Body	shore	Body-shore	chrX:152127380-152127623
cg11187110	0.941128	0.326637	0.614491	3.56573e-10	7.5434e-07	12	119619434	F	II	HSPB8	Body	opensea	Body-opensea
cg11038073	0.0463137	0.919871	-0.873557	3.56593e-10	7.5434e-07	18	47088421	R	II	LIPG	TSS200	island	TSS200-island	chr18:47087879-47088528
cg27631427	0.0333018	0.866342	-0.83304	3.5699e-10	7.5434e-07	18	47088306	F	II	LIPG	TSS200	island	TSS200-island	chr18:47087879-47088528
cg23016257	0.937192	0.0642924	0.8729	3.56995e-10	7.5434e-07	7	31377934	F	II	NEUROD6	Body	shore	Body-shore	chr7:31375845-31376542
cg00206414	0.343488	0.983957	-0.640469	3.5853e-10	7.5434e-07	X	39949510	R	I	BCOR	5'UTR	island	5'UTR-island	chrX:39949372-39949976
cg26563583	0.0239451	0.526793	-0.502848	3.59234e-10	7.5434e-07	1	175162052	F	II	KIAA0040	1stExon	island	1stExon-island	chr1:175161900-175162364
cg00517511	0.0599106	0.812315	-0.752404	3.59429e-10	7.5434e-07	12	115115415	F	II	TBX3	Body	shelf	Body-shelf	chr12:115112014-115112627
cg06546806	0.11859	0.96228	-0.84369	3.60042e-10	7.5434e-07	2	237078704	F	I		IGR	island	IGR-island	chr2:237071794-237078762
cg08719366	0.570457	0.0181453	0.552312	3.60228e-10	7.5434e-07	7	30544055	F	II	GGCT	Body	island	Body-island	chr7:30543984-30545005
cg24633027	0.0381697	0.583696	-0.545526	3.62909e-10	7.5434e-07	5	140754314	F	II	PCDHGA4	Body	shore	Body-shore	chr5:140755254-140755941
cg02575448	0.0181129	0.81645	-0.798337	3.63179e-10	7.5434e-07	5	140749735	R	II	PCDHGA4	Body	shore	Body-shore	chr5:140750050-140750264
cg22705131	0.957196	0.22091	0.736285	3.63354e-10	7.5434e-07	X	26210609	R	I	MAGEB6	5'UTR	opensea	5'UTR-opensea
cg25124739	0.339385	0.964752	-0.625367	3.64019e-10	7.5434e-07	2	46527098	R	II	EPAS1	Body	island	Body-island	chr2:46523789-46527140
cg19513834	0.205178	0.950315	-0.745137	3.6471e-10	7.5434e-07	2	105470561	R	I	POU3F3	TSS1500	island	TSS1500-island	chr2:105468851-105473488
cg06906087	0.87699	0.0481818	0.828808	3.65091e-10	7.5434e-07	17	80053205	F	II	FASN	Body	shore	Body-shore	chr17:80054171-80054392
cg22903735	0.0161929	0.490583	-0.47439	3.68327e-10	7.57061e-07	14	77413674	R	I		IGR	opensea	IGR-opensea
cg21152488	0.796541	0.108832	0.687709	3.72499e-10	7.57061e-07	11	1220954	F	I		IGR	shore	IGR-shore	chr11:1221571-1221863
cg25667028	0.877263	0.103166	0.774097	3.72762e-10	7.57061e-07	8	137805405	R	I		IGR	opensea	IGR-opensea
cg08641866	0.269746	0.971107	-0.701361	3.737e-10	7.57061e-07	1	1141790	R	I	TNFRSF18	1stExon	island	1stExon-island	chr1:1141670-1142150
cg07214270	0.750268	0.0817916	0.668477	3.75989e-10	7.57753e-07	8	32118308	F	II	NRG1	Body	opensea	Body-opensea
cg08899626	0.889252	0.322837	0.566416	3.78089e-10	7.57753e-07	4	16900199	R	II	LDB2	1stExon	opensea	1stExon-opensea
cg08230483	0.0314634	0.629673	-0.59821	3.80125e-10	7.57753e-07	10	88123453	F	I	GRID1	Body	island	Body-island	chr10:88122924-88127364
cg27062795	0.484611	0.0144482	0.470163	3.82782e-10	7.57753e-07	19	56879613	R	I	ZNF542	TSS200	island	TSS200-island	chr19:56879417-56879995
cg16422884	0.714948	0.0173559	0.697593	3.83164e-10	7.57753e-07	5	152352468	F	II		IGR	opensea	IGR-opensea
cg16075641	0.835196	0.0967959	0.738401	3.84995e-10	7.57764e-07	X	79591006	F	II	FAM46D	5'UTR	island	5'UTR-island	chrX:79590720-79591007
cg07620533	0.0537071	0.54909	-0.495382	3.9445e-10	7.68287e-07	5	140793470	R	II	PCDHGA4	Body	shore	Body-shore	chr5:140794358-140795045
cg24433477	0.111463	0.975298	-0.863835	3.96007e-10	7.68287e-07	3	85042454	F	II	CADM2	Body	opensea	Body-opensea
cg16727923	0.425796	0.956078	-0.530282	3.98429e-10	7.68287e-07	13	84453665	R	II	SLITRK1	1stExon	island	1stExon-island	chr13:84453664-84453897
cg06707286	0.941417	0.153652	0.787765	3.98593e-10	7.68287e-07	15	102010195	F	II	PCSK6	Body	opensea	Body-opensea
cg18257814	0.0868518	0.749344	-0.662492	4.01425e-10	7.68287e-07	2	55646430	R	I	CCDC88A	5'UTR	shore	5'UTR-shore	chr2:55646621-55647329
cg05839235	0.48769	0.980359	-0.492669	4.05774e-10	7.68287e-07	5	32712237	R	II	NPR3	1stExon	island	1stExon-island	chr5:32709910-32714450
cg08198517	0.470035	0.914997	-0.444962	4.07012e-10	7.68287e-07	8	101170222	R	I	SPAG1	TSS1500	island	TSS1500-island	chr8:101170161-101170827
cg08151750	0.0320752	0.872455	-0.84038	4.09297e-10	7.68287e-07	2	27718289	R	I	FNDC4	TSS200	island	TSS200-island	chr2:27717681-27718337
cg24434350	0.945464	0.208935	0.736529	4.09967e-10	7.68287e-07	7	31376255	R	II		IGR	island	IGR-island	chr7:31375845-31376542
cg25813711	0.793141	0.249149	0.543991	4.14851e-10	7.68287e-07	11	28581244	R	II		IGR	opensea	IGR-opensea
cg00832644	0.336746	0.784823	-0.448077	4.15289e-10	7.68287e-07	1	162343785	F	II	C1orf111	3'UTR	opensea	3'UTR-opensea
cg18568653	0.187676	0.890105	-0.702428	4.17238e-10	7.68287e-07	11	18035350	F	II	SERGEF	TSS1500	shore	TSS1500-shore	chr11:18034129-18035268
cg23452220	0.514171	0.0914536	0.422717	4.17988e-10	7.68287e-07	4	16846297	R	II	LDB2	Body	opensea	Body-opensea
cg17327184	0.177293	0.893831	-0.716538	4.18936e-10	7.68287e-07	1	150121813	R	II	PLEKHO1	TSS1500	island	TSS1500-island	chr1:150121695-150123078
cg08822417	0.95382	0.500792	0.453028	4.19665e-10	7.68287e-07	10	1669312	F	I	ADARB2	Body	opensea	Body-opensea
cg14434755	0.0338912	0.712146	-0.678255	4.21112e-10	7.68287e-07	12	115107540	R	II		IGR	shore	IGR-shore	chr12:115109503-115110061
cg25151916	0.167855	0.890786	-0.722931	4.26021e-10	7.68287e-07	17	7197432	R	II	YBX2	Body	island	Body-island	chr17:7197431-7198417
cg01209599	0.587491	0.0572742	0.530217	4.2815e-10	7.68287e-07	16	432973	R	II	TMEM8A	TSS1500	shore	TSS1500-shore	chr16:431189-432810
cg04453124	0.876021	0.0384779	0.837544	4.29792e-10	7.68287e-07	10	79596240	F	I	DLG5	Body	opensea	Body-opensea
cg06125080	0.106966	0.941223	-0.834257	4.29904e-10	7.68287e-07	13	64189052	F	II		IGR	opensea	IGR-opensea
cg11853320	0.0382856	0.476629	-0.438344	4.30458e-10	7.68287e-07	13	28493913	F	II	PDX1	TSS1500	shore	TSS1500-shore	chr13:28494001-28496099
cg18183174	0.074029	0.526804	-0.452775	4.32003e-10	7.68287e-07	17	21415413	R	I		IGR	island	IGR-island	chr17:21414724-21415547
cg25356719	0.952134	0.317594	0.634539	4.3289e-10	7.68287e-07	10	1638893	F	I	ADARB2	Body	opensea	Body-opensea
cg09453076	0.193576	0.839474	-0.645898	4.46163e-10	7.88475e-07	2	235406275	F	I	ARL4C	TSS1500	island	TSS1500-island	chr2:235404502-235406541
cg01355957	0.475508	0.958395	-0.482887	4.50587e-10	7.92918e-07	10	91175165	F	II	IFIT5	Body	island	Body-island	chr10:91174405-91175166
cg02280912	0.768516	0.038246	0.73027	4.57698e-10	7.96969e-07	19	58400095	F	II	ZNF814	Body	island	Body-island	chr19:58399945-58400276
cg02051806	0.0340341	0.890834	-0.8568	4.57932e-10	7.96969e-07	12	86650107	R	II	MGAT4C	5'UTR	opensea	5'UTR-opensea
cg10990993	0.928318	0.0626286	0.865689	4.60227e-10	7.96969e-07	3	37033632	R	II	EPM2AIP1	1stExon	shore	1stExon-shore	chr3:37034228-37035356
cg13829680	0.895958	0.159107	0.73685	4.60565e-10	7.96969e-07	9	136746975	R	I	VAV2	Body	opensea	Body-opensea
cg01324343	0.068458	0.730123	-0.661665	4.62952e-10	7.97775e-07	3	183735012	R	I	ABCC5	5'UTR	shore	5'UTR-shore	chr3:183735183-183736103
cg27231188	0.176976	0.94233	-0.765354	4.67486e-10	8.0226e-07	1	233464510	F	II	KIAA1804	1stExon	shore	1stExon-shore	chr1:233463526-233464414
cg14865868	0.521485	0.957381	-0.435896	4.69551e-10	8.02488e-07	2	12856040	R	II	TRIB2	TSS1500	shore	TSS1500-shore	chr2:12856625-12859019
cg10172415	0.0587286	0.543648	-0.484919	4.75702e-10	8.09668e-07	3	71803558	F	I	GPR27	1stExon	island	1stExon-island	chr3:71802560-71804209
cg02570115	0.900808	0.147242	0.753565	4.81742e-10	8.1253e-07	7	31412358	R	II		IGR	opensea	IGR-opensea
cg11073923	0.0805076	0.651222	-0.570714	4.83606e-10	8.1253e-07	4	175443752	F	I	HPGD	1stExon	island	1stExon-island	chr4:175443406-175443837
cg15038110	0.0144718	0.545215	-0.530743	4.8375e-10	8.1253e-07	5	140529627	F	II	PCDHB6	TSS1500	shore	TSS1500-shore	chr5:140531157-140532017
cg21837443	0.0690283	0.984086	-0.915058	4.86665e-10	8.1253e-07	4	110481957	R	II	CCDC109B	Body	island	Body-island	chr4:110480827-110482060
cg20944157	0.862193	0.098893	0.7633	4.87166e-10	8.1253e-07	2	10567750	F	I		IGR	shore	IGR-shore	chr2:10566889-10567148
cg04008252	0.104493	0.608329	-0.503836	4.91783e-10	8.1695e-07	4	72897782	R	I	NPFFR2	1stExon	island	1stExon-island	chr4:72897564-72897964
cg05995260	0.68871	0.048408	0.640302	4.94849e-10	8.18768e-07	17	80342459	R	I		IGR	opensea	IGR-opensea
cg03991848	0.255469	0.866159	-0.610691	5.04788e-10	8.25319e-07	11	76838498	R	II	MYO7A	TSS1500	opensea	TSS1500-opensea
cg27537203	0.0703605	0.920626	-0.850265	5.08854e-10	8.25319e-07	1	38513245	F	I	POU3F1	TSS1500	island	TSS1500-island	chr1:38510102-38513642
cg07810726	0.930968	0.19118	0.739788	5.09863e-10	8.25319e-07	5	158524649	F	II	EBF1	Body	shore	Body-shore	chr5:158526133-158526431
cg19706515	0.96225	0.042467	0.919783	5.09919e-10	8.25319e-07	7	31376488	F	II		IGR	island	IGR-island	chr7:31375845-31376542
cg15672768	0.104401	0.752302	-0.647901	5.1278e-10	8.25319e-07	5	140741220	R	I	PCDHGA4	Body	island	Body-island	chr5:140741174-140741738
cg11056224	0.475837	0.964618	-0.488781	5.13293e-10	8.25319e-07	13	24554495	R	I		IGR	shore	IGR-shore	chr13:24553676-24554007
cg03568675	0.882308	0.444977	0.437332	5.16657e-10	8.25319e-07	20	979279	R	II	RSPO4	Body	shelf	Body-shelf	chr20:982652-983252
cg03411082	0.894485	0.0449446	0.849541	5.19177e-10	8.25319e-07	16	433715	F	II	LOC100134368	Body	shore	Body-shore	chr16:431189-432810
cg13035052	0.0876516	0.50645	-0.418799	5.22348e-10	8.25319e-07	16	4323854	F	II	TFAP4	TSS1500	island	TSS1500-island	chr16:4321639-4324073
cg26036478	0.401807	0.918872	-0.517065	5.24424e-10	8.25319e-07	4	124319962	F	I	SPRY1	5'UTR	island	5'UTR-island	chr4:124318307-124319998
cg13079429	0.515038	0.0529528	0.462085	5.26532e-10	8.25319e-07	11	28781311	F	II		IGR	opensea	IGR-opensea
cg02914422	0.692382	0.0286328	0.663749	5.27436e-10	8.25319e-07	7	32110145	F	I	PDE1C	5'UTR	island	5'UTR-island	chr7:32110063-32110910
cg08137608	0.476023	0.0335503	0.442473	5.34005e-10	8.25319e-07	1	155881102	R	II	RIT1	1stExon	opensea	1stExon-opensea
cg05099387	0.0550871	0.682893	-0.627806	5.34393e-10	8.25319e-07	2	177053292	R	I	HOXD1	TSS200	island	TSS200-island	chr2:177052957-177054350
cg01937701	0.475675	0.0186973	0.456978	5.34695e-10	8.25319e-07	14	24422872	R	I	DHRS4	TSS200	island	TSS200-island	chr14:24422770-24423141
cg19508191	0.147989	0.839542	-0.691553	5.34879e-10	8.25319e-07	12	109124361	F	II	CORO1C	5'UTR	island	5'UTR-island	chr12:109124224-109125964
cg05188868	0.518621	0.977321	-0.458699	5.40127e-10	8.25319e-07	5	73937330	F	II	ENC1	TSS200	island	TSS200-island	chr5:73935725-73937551
cg21690064	0.466224	0.958396	-0.492172	5.40374e-10	8.25319e-07	19	814645	R	II	LPPR3	Body	island	Body-island	chr19:814444-815238
cg06793062	0.636899	0.0239833	0.612916	5.40701e-10	8.25319e-07	16	76343868	F	II	CNTNAP4	Body	opensea	Body-opensea
cg11356398	0.902989	0.0415007	0.861488	5.41416e-10	8.25319e-07	10	133783182	F	II	BNIP3	Body	opensea	Body-opensea
cg06945634	0.808819	0.0571888	0.75163	5.4397e-10	8.25319e-07	8	30413794	F	I	RBPMS	Body	opensea	Body-opensea
cg17897699	0.742607	0.181585	0.561022	5.44224e-10	8.25319e-07	8	137806993	F	II		IGR	opensea	IGR-opensea
cg04474375	0.674087	0.0517729	0.622314	5.44516e-10	8.25319e-07	X	137793820	R	II	FGF13	Body	island	Body-island	chrX:137793095-137794010
cg18090145	0.238356	0.839788	-0.601432	5.52939e-10	8.30482e-07	6	67741714	F	II		IGR	opensea	IGR-opensea
cg02022808	0.0868068	0.673601	-0.586795	5.53494e-10	8.30482e-07	5	140744914	R	II	PCDHGA4	Body	shore	Body-shore	chr5:140745531-140745893
cg22991320	0.211109	0.974972	-0.763863	5.55594e-10	8.30482e-07	20	56725871	F	I	C20orf85	TSS200	island	TSS200-island	chr20:56725857-56726113
cg02490034	0.456091	0.947162	-0.49107	5.56478e-10	8.30482e-07	7	130125836	F	II	MEST	TSS1500	shore	TSS1500-shore	chr7:130126017-130126801
cg23137494	0.358771	0.934109	-0.575338	5.60105e-10	8.30482e-07	X	73639809	R	II	SLC16A2	TSS1500	shore	TSS1500-shore	chrX:73639898-73640778
cg02169391	0.296152	0.947408	-0.651256	5.60816e-10	8.30482e-07	7	130126176	R	II	MEST	1stExon	island	1stExon-island	chr7:130126017-130126801
cg27662483	0.523096	0.0240728	0.499023	5.62117e-10	8.30482e-07	4	156588683	F	II	GUCY1A3	5'UTR	island	5'UTR-island	chr4:156588297-156589292
cg22092876	0.81256	0.0121791	0.800381	5.64026e-10	8.30482e-07	7	120644149	F	II	C7orf58	Body	opensea	Body-opensea
cg01008557	0.73272	0.0809452	0.651775	5.65919e-10	8.30482e-07	7	31292573	F	II		IGR	opensea	IGR-opensea
cg24809270	0.605578	0.981249	-0.37567	5.70326e-10	8.34002e-07	12	56584075	F	I	SMARCC2	TSS1500	shore	TSS1500-shore	chr12:56583406-56583682
cg12691739	0.903545	0.356276	0.547269	5.76327e-10	8.3982e-07	17	50021408	R	II	CA10	Body	opensea	Body-opensea
cg02125910	0.0336887	0.483101	-0.449412	5.80519e-10	8.42971e-07	5	140479983	F	II	PCDHB3	TSS1500	shore	TSS1500-shore	chr5:140481546-140482460
cg22871668	0.122059	0.936451	-0.814392	5.84047e-10	8.43777e-07	6	133562492	F	I	EYA4	TSS200	island	TSS200-island	chr6:133562086-133563586
cg05511530	0.0594755	0.95919	-0.899714	5.85323e-10	8.43777e-07	12	86651249	F	II	MGAT4C	5'UTR	opensea	5'UTR-opensea
cg22626041	0.017993	0.455915	-0.437922	5.87169e-10	8.43777e-07	1	175162049	F	I	KIAA0040	1stExon	island	1stExon-island	chr1:175161900-175162364
cg08616061	0.0283711	0.550568	-0.522197	5.92563e-10	8.45797e-07	5	140753570	R	I	PCDHGA4	Body	shore	Body-shore	chr5:140753654-140753952
cg15708153	0.472762	0.00852657	0.464235	5.92885e-10	8.45797e-07	19	56879554	F	I	ZNF542	TSS200	island	TSS200-island	chr19:56879417-56879995
cg04992875	0.147433	0.949291	-0.801857	5.95754e-10	8.45797e-07	17	55335036	R	I	MSI2	Body	shore	Body-shore	chr17:55333068-55334245
cg25232660	0.240725	0.898582	-0.657857	5.96721e-10	8.45797e-07	1	92951909	F	II	GFI1	TSS1500	island	TSS1500-island	chr1:92945907-92952609
cg16221634	0.422023	0.908463	-0.486441	6.02099e-10	8.47914e-07	6	73332885	F	II	KCNQ5	Body	island	Body-island	chr6:73330942-73333109
cg25156485	0.0507577	0.517092	-0.466335	6.04972e-10	8.47914e-07	X	64887827	R	I	MSN	Body	island	Body-island	chrX:64887549-64887837
cg24723561	0.928884	0.386018	0.542866	6.0509e-10	8.47914e-07	1	234367586	R	II	SLC35F3	Body	shore	Body-shore	chr1:234367135-234367496
cg05656364	0.407042	0.00827843	0.398763	6.06382e-10	8.47914e-07	2	85804732	F	II	VAMP8	5'UTR	opensea	5'UTR-opensea
cg13397820	0.214486	0.772719	-0.558232	6.11648e-10	8.50429e-07	10	28288003	F	I	ARMC4	TSS200	island	TSS200-island	chr10:28287447-28288057
cg16440561	0.958665	0.054201	0.904464	6.1479e-10	8.50429e-07	2	220312854	F	I	SPEG	Body	island	Body-island	chr2:220312698-220314094
cg11476211	0.490009	0.887151	-0.397142	6.14832e-10	8.50429e-07	2	45879284	R	II	PRKCE	1stExon	island	1stExon-island	chr2:45877178-45879685
cg06730942	0.906396	0.254461	0.651936	6.16371e-10	8.50429e-07	7	87460135	F	II	RUNDC3B	3'UTR	opensea	3'UTR-opensea
cg23523659	0.705462	0.244834	0.460628	6.193e-10	8.5164e-07	10	2125911	R	I		IGR	opensea	IGR-opensea
cg15829642	0.0582267	0.929155	-0.870928	6.38773e-10	8.72634e-07	5	140744983	F	I	PCDHGA4	Body	shore	Body-shore	chr5:140745531-140745893
cg23434592	0.491993	0.0138714	0.478121	6.39559e-10	8.72634e-07	8	139489757	R	II	FAM135B	5'UTR	opensea	5'UTR-opensea
cg24679453	0.954746	0.498943	0.455803	6.4087e-10	8.72634e-07	1	3079069	F	I	PRDM16	Body	shore	Body-shore	chr1:3080934-3081292
cg17921548	0.867772	0.236524	0.631248	6.47669e-10	8.7901e-07	5	143678450	R	II	KCTD16	Body	opensea	Body-opensea
cg00099768	0.0492987	0.691448	-0.642149	6.52516e-10	8.82703e-07	1	175162136	F	II	KIAA0040	1stExon	island	1stExon-island	chr1:175161900-175162364
cg09178190	0.0175012	0.638988	-0.621486	6.56515e-10	8.8523e-07	5	140529580	R	II	PCDHB6	TSS1500	shore	TSS1500-shore	chr5:140531157-140532017
cg00347620	0.0847265	0.637823	-0.553097	6.61657e-10	8.89275e-07	12	115109730	R	I	TBX3	Body	island	Body-island	chr12:115109503-115110061
cg21743712	0.265319	0.882821	-0.617503	6.649e-10	8.90136e-07	3	79817125	R	II	ROBO1	TSS200	shore	TSS200-shore	chr3:79815638-79815900
cg26672452	0.898679	0.304133	0.594545	6.66584e-10	8.90136e-07	16	88794582	R	II	FAM38A	Body	shore	Body-shore	chr16:88793071-88793877
cg12655190	0.143614	0.791645	-0.648032	6.70396e-10	8.90582e-07	17	35290523	R	I		IGR	island	IGR-island	chr17:35290403-35290663
cg06023901	0.510193	0.964519	-0.454326	6.74915e-10	8.90582e-07	6	57037482	F	I	BAG2	5'UTR	island	5'UTR-island	chr6:57036954-57037731
cg02772430	0.28059	0.852673	-0.572083	6.8345e-10	8.90582e-07	13	84454495	F	II	SLITRK1	1stExon	shore	1stExon-shore	chr13:84453664-84453897
cg16285946	0.6279	0.0352277	0.592673	6.84501e-10	8.90582e-07	7	906799	F	II	UNC84A	Body	shore	Body-shore	chr7:905608-905886
cg09355292	0.129484	0.670311	-0.540827	6.86752e-10	8.90582e-07	3	19335138	R	II	KCNH8	Body	opensea	Body-opensea
cg26005485	0.78636	0.0363984	0.749962	6.87447e-10	8.90582e-07	8	139508496	F	II	FAM135B	5'UTR	shore	5'UTR-shore	chr8:139508795-139509774
cg01706789	0.125874	0.9291	-0.803226	6.87585e-10	8.90582e-07	3	107646883	F	I	LOC285205	Body	island	Body-island	chr3:107646470-107646941
cg02265056	0.0544023	0.669263	-0.61486	6.91633e-10	8.90582e-07	19	49016928	F	II	LMTK3	TSS1500	island	TSS1500-island	chr19:49016737-49017207
cg12689803	0.827103	0.0466401	0.780463	6.91961e-10	8.90582e-07	12	119519948	R	II	SRRM4	Body	opensea	Body-opensea
cg02146079	0.0700274	0.667457	-0.597429	6.93526e-10	8.90582e-07	5	140724204	R	II	PCDHGA2	Body	shore	Body-shore	chr5:140725051-140725891
cg17892159	0.178863	0.922139	-0.743276	6.94092e-10	8.90582e-07	2	42274610	F	I	PKDCC	TSS1500	opensea	TSS1500-opensea
cg05897028	0.742443	0.103986	0.638458	6.94234e-10	8.90582e-07	20	47252940	R	I	PREX1	Body	island	Body-island	chr20:47252934-47253218
cg10227077	0.0477203	0.608475	-0.560754	6.95938e-10	8.90582e-07	19	2495139	F	II		IGR	island	IGR-island	chr19:2494095-2495214
cg16688533	0.85432	0.388805	0.465515	6.9694e-10	8.90582e-07	8	23713016	R	II	STC1	TSS1500	opensea	TSS1500-opensea
cg00563229	0.0152593	0.511718	-0.496458	7.0192e-10	8.91677e-07	1	28286146	R	II	XKR8	TSS1500	island	TSS1500-island	chr1:28286019-28286838
cg05353478	0.0389342	0.709804	-0.67087	7.02997e-10	8.91677e-07	2	12858655	R	I	TRIB2	1stExon	island	1stExon-island	chr2:12856625-12859019
cg08125031	0.826481	0.114865	0.711616	7.1031e-10	8.91677e-07	4	21699373	R	II	KCNIP4	5'UTR	opensea	5'UTR-opensea
cg24311382	0.0751442	0.583114	-0.50797	7.11782e-10	8.91677e-07	6	132272408	R	I	CTGF	1stExon	island	1stExon-island	chr6:132271826-132272566
cg06276653	0.600307	0.0146905	0.585617	7.13051e-10	8.91677e-07	8	139164635	F	II	FAM135B	Body	opensea	Body-opensea
cg00355389	0.321319	0.925402	-0.604083	7.14068e-10	8.91677e-07	3	139653431	R	II	CLSTN2	TSS1500	island	TSS1500-island	chr3:139653430-139655115
cg02111786	0.962818	0.241889	0.720929	7.14381e-10	8.91677e-07	14	80328189	F	I	NRXN3	Body	island	Body-island	chr14:80328014-80328331
cg20629183	0.31142	0.912425	-0.601005	7.1904e-10	8.91677e-07	17	41985830	R	II	MPP2	TSS1500	shore	TSS1500-shore	chr17:41984148-41985012
cg22098317	0.661299	0.0469758	0.614323	7.19918e-10	8.91677e-07	11	431659	F	I	ANO9	Body	island	Body-island	chr11:430814-431775
cg11374368	0.189407	0.912767	-0.723359	7.19948e-10	8.91677e-07	2	242497960	R	I	BOK	TSS1500	shore	TSS1500-shore	chr2:242498013-242499274
cg05871694	0.123911	0.765362	-0.641452	7.27386e-10	8.91677e-07	2	177053503	F	II	HOXD1	1stExon	island	1stExon-island	chr2:177052957-177054350
cg02669770	0.062177	0.652397	-0.59022	7.29185e-10	8.91677e-07	7	99647239	R	I	ZSCAN21	TSS200	opensea	TSS200-opensea
cg23229224	0.915657	0.445392	0.470265	7.30454e-10	8.91677e-07	2	7561260	R	II		IGR	opensea	IGR-opensea
cg17565360	0.628511	0.075869	0.552642	7.33675e-10	8.91677e-07	11	4115872	F	I	RRM1	TSS200	island	TSS200-island	chr11:4115689-4116489
cg22635491	0.0296117	0.73919	-0.709578	7.34344e-10	8.91677e-07	12	115109934	R	I	TBX3	Body	island	Body-island	chr12:115109503-115110061
cg10739344	0.0169791	0.435613	-0.418634	7.35738e-10	8.91677e-07	15	44119276	F	II	WDR76	5'UTR	island	5'UTR-island	chr15:44119074-44119277
cg15717066	0.0186195	0.577742	-0.559123	7.38123e-10	8.91677e-07	19	38810538	R	II	KCNK6	5'UTR	island	5'UTR-island	chr19:38810376-38810949
cg24248505	0.814227	0.0725726	0.741654	7.3935e-10	8.91677e-07	7	105279790	R	II	ATXN7L1	Body	opensea	Body-opensea
cg05436658	0.424388	0.929809	-0.505421	7.43841e-10	8.91677e-07	16	23847568	F	II	PRKCB	1stExon	island	1stExon-island	chr16:23846941-23848102
cg25062137	0.105704	0.964108	-0.858404	7.45361e-10	8.91677e-07	19	10589864	R	II		IGR	island	IGR-island	chr19:10589681-10590041
cg21548813	0.0255794	0.58025	-0.55467	7.46111e-10	8.91677e-07	6	291882	R	II	DUSP22	TSS1500	shore	TSS1500-shore	chr6:291948-292839
cg11265488	0.700226	0.0207195	0.679507	7.46152e-10	8.91677e-07	8	35913614	R	II		IGR	opensea	IGR-opensea
cg18449021	0.952998	0.442474	0.510524	7.47179e-10	8.91677e-07	5	107004816	R	II	EFNA5	Body	shore	Body-shore	chr5:107005130-107008191
cg21270860	0.26051	0.926399	-0.665889	7.52427e-10	8.92171e-07	1	38513318	R	I	POU3F1	TSS1500	island	TSS1500-island	chr1:38510102-38513642
cg18682103	0.116449	0.68455	-0.568101	7.5392e-10	8.92171e-07	16	31227515	F	II	TRIM72	Body	island	Body-island	chr16:31225956-31228264
cg00330170	0.146101	0.917549	-0.771448	7.56687e-10	8.92171e-07	19	42830596	F	II	MEGF8	Body	island	Body-island	chr19:42829555-42830597
cg03935060	0.484214	0.0306729	0.453541	7.61813e-10	8.92171e-07	16	10272021	R	I	GRIN2A	Body	shore	Body-shore	chr16:10273943-10277424
cg02674719	0.0188486	0.6023	-0.583451	7.62191e-10	8.92171e-07	16	56691760	F	II	MT1F	TSS200	island	TSS200-island	chr16:56691689-56692034
cg16400999	0.0535336	0.510257	-0.456724	7.62659e-10	8.92171e-07	2	180726349	R	I	ZNF385B	TSS200	island	TSS200-island	chr2:180725717-180726465
cg00053010	0.461495	0.978955	-0.51746	7.63946e-10	8.92171e-07	17	46089788	F	I		IGR	island	IGR-island	chr17:46089636-46089851
cg27627570	0.117722	0.96507	-0.847348	7.64779e-10	8.92171e-07	9	131183239	R	I	CERCAM	1stExon	island	1stExon-island	chr9:131182468-131183335
cg13921352	0.0142417	0.651237	-0.636995	7.71284e-10	8.96175e-07	3	68981890	F	II	FAM19A4	TSS200	island	TSS200-island	chr3:68980783-68982035
cg04270033	0.63378	0.0122758	0.621505	7.72527e-10	8.96175e-07	22	31364304	R	II	TUG1	TSS1500	shore	TSS1500-shore	chr22:31364564-31365575
cg05472934	0.456758	0.0378437	0.418914	7.80364e-10	9.02745e-07	7	22766657	R	II	IL6	TSS200	opensea	TSS200-opensea
cg19831369	0.839707	0.21351	0.626197	7.89791e-10	9.11112e-07	22	26881026	F	II	HPS4	TSS1500	shore	TSS1500-shore	chr22:26879458-26879930
cg13829104	0.119505	0.795529	-0.676024	7.98958e-10	9.18205e-07	12	115118806	F	II	TBX3	Body	shore	Body-shore	chr12:115120774-115122945
cg19268498	0.0260568	0.51415	-0.488093	8.02144e-10	9.18205e-07	3	180397857	F	I	CCDC39	TSS1500	island	TSS1500-island	chr3:180397104-180397877
cg12776699	0.419364	0.042981	0.376383	8.02573e-10	9.18205e-07	12	123874466	F	II	SETD8	Body	island	Body-island	chr12:123873794-123874597
cg19430897	0.102096	0.661724	-0.559628	8.12466e-10	9.2697e-07	6	26034145	F	II	HIST1H2AB	TSS1500	shore	TSS1500-shore	chr6:26031880-26032264
cg09679059	0.0461403	0.51599	-0.46985	8.25026e-10	9.38721e-07	X	41135426	R	I		IGR	island	IGR-island	chrX:41135116-41135669
cg05345448	0.941895	0.362231	0.579663	8.31941e-10	9.41582e-07	14	105688412	F	I	BRF1	Body	shelf	Body-shelf	chr14:105684955-105685159
cg08597799	0.141167	0.753112	-0.611946	8.33493e-10	9.41582e-07	8	1982915	F	I		IGR	opensea	IGR-opensea
cg19964348	0.935341	0.386899	0.548442	8.37253e-10	9.41582e-07	10	1781994	F	II		IGR	shore	IGR-shore	chr10:1778784-1780018
cg12398338	0.483396	0.949511	-0.466116	8.37842e-10	9.41582e-07	3	110789590	R	II	PVRL3	TSS1500	shore	TSS1500-shore	chr3:110790149-110791401
cg01948589	0.0909823	0.957098	-0.866116	8.38876e-10	9.41582e-07	X	20285432	R	II	RPS6KA3	TSS1500	island	TSS1500-island	chrX:20284127-20286811
cg19735250	0.941216	0.473	0.468217	8.50042e-10	9.51543e-07	17	43318610	R	I	FMNL1	Body	island	Body-island	chr17:43318429-43319243
cg25693302	0.561011	0.0422985	0.518712	8.54537e-10	9.5255e-07	18	55862678	R	I	NEDD4L	5'UTR	island	5'UTR-island	chr18:55862653-55862873
cg14229362	0.0359845	0.705669	-0.669684	8.55529e-10	9.5255e-07	2	12856859	R	I	TRIB2	TSS200	island	TSS200-island	chr2:12856625-12859019
cg11309496	0.570478	0.968735	-0.398257	8.60282e-10	9.55281e-07	17	33701353	R	I	SLFN11	TSS1500	island	TSS1500-island	chr17:33700989-33701657
cg24401557	0.63348	0.0263481	0.607132	8.64326e-10	9.57212e-07	X	137793853	F	I	FGF13	Body	island	Body-island	chrX:137793095-137794010
cg18568589	0.494069	0.961418	-0.46735	8.71199e-10	9.62257e-07	19	9609395	R	II	ZNF560	TSS200	shore	TSS200-shore	chr19:9608804-9609343
cg27580026	0.0109835	0.437792	-0.426809	8.7748e-10	9.64454e-07	2	27717965	R	I	FNDC4	1stExon	island	1stExon-island	chr2:27717681-27718337
cg22798287	0.0482609	0.788377	-0.740116	8.81184e-10	9.64454e-07	13	87731478	R	I		IGR	opensea	IGR-opensea
cg25047056	0.513975	0.958284	-0.444309	8.81956e-10	9.64454e-07	10	30347964	R	I	KIAA1462	5'UTR	island	5'UTR-island	chr10:30347599-30348416
cg04996873	0.177249	0.699955	-0.522706	8.82476e-10	9.64454e-07	1	14925992	F	II	KIAA1026	Body	island	Body-island	chr1:14924610-14925993
cg04697624	0.791034	0.136796	0.654238	8.86918e-10	9.66763e-07	12	69002178	F	II		IGR	shelf	IGR-shelf	chr12:69004220-69005377
cg02099543	0.0507997	0.919983	-0.869183	8.96391e-10	9.74098e-07	22	45899186	F	I	FBLN1	Body	island	Body-island	chr22:45898294-45899357
cg21217423	0.512008	0.960994	-0.448986	9.06918e-10	9.74098e-07	8	72917695	R	II		IGR	shore	IGR-shore	chr8:72917305-72917641
cg00338702	0.699717	0.0921532	0.607564	9.07832e-10	9.74098e-07	12	133463694	R	II	CHFR	Body	shore	Body-shore	chr12:133463807-133464858
cg27325314	0.0276091	0.889394	-0.861785	9.08844e-10	9.74098e-07	2	12856626	R	II	TRIB2	TSS1500	island	TSS1500-island	chr2:12856625-12859019
cg08393822	0.494937	0.967533	-0.472595	9.10328e-10	9.74098e-07	2	210737704	R	II	UNC80	Body	opensea	Body-opensea
cg11113760	0.0140573	0.523437	-0.509379	9.10468e-10	9.74098e-07	2	180726247	F	I	ZNF385B	TSS200	island	TSS200-island	chr2:180725717-180726465
cg15057670	0.977194	0.0675325	0.909662	9.1211e-10	9.74098e-07	19	51359872	R	II	KLK3	Body	opensea	Body-opensea
cg23989963	0.460162	0.897826	-0.437664	9.1241e-10	9.74098e-07	15	83952420	F	I	BNC1	Body	island	Body-island	chr15:83951980-83953930
cg19295451	0.980768	0.306969	0.673799	9.16695e-10	9.76163e-07	15	102010161	R	II	PCSK6	Body	opensea	Body-opensea
cg17078152	0.202892	0.846457	-0.643565	9.20716e-10	9.77937e-07	3	19191785	R	II	KCNH8	Body	shore	Body-shore	chr3:19189688-19190100
cg08854306	0.143341	0.951807	-0.808466	9.26833e-10	9.81923e-07	4	91048557	F	I	FAM190A	TSS200	island	TSS200-island	chr4:91048411-91049682
cg21207028	0.0600131	0.70771	-0.647697	9.30034e-10	9.82807e-07	20	327619	R	II	NRSN2	1stExon	island	1stExon-island	chr20:327376-328977
cg26312920	0.795678	0.0173694	0.778309	9.40906e-10	9.91772e-07	7	31380390	R	II	NEUROD6	5'UTR	shelf	5'UTR-shelf	chr7:31375845-31376542
cg16369835	0.605616	0.0490056	0.55661	9.4735e-10	9.96036e-07	22	31743488	F	II	PATZ1	TSS1500	island	TSS1500-island	chr22:31741045-31743707
cg11942956	0.138164	0.93073	-0.792566	9.56068e-10	1.00266e-06	6	133562470	F	I	EYA4	TSS200	island	TSS200-island	chr6:133562086-133563586
cg04637478	0.0389272	0.514008	-0.475081	9.63603e-10	1.007e-06	5	140753655	R	II	PCDHGA4	Body	island	Body-island	chr5:140753654-140753952
cg06407634	0.0225342	0.543174	-0.52064	9.65134e-10	1.007e-06	20	33460576	R	II	GGT7	1stExon	island	1stExon-island	chr20:33460430-33460866
cg18699226	0.82877	0.0858347	0.742935	9.68286e-10	1.007e-06	7	31980400	F	II	PDE1C	Body	opensea	Body-opensea
cg26744369	0.618928	0.0335276	0.5854	9.73155e-10	1.007e-06	X	79590882	R	II	FAM46D	TSS200	island	TSS200-island	chrX:79590720-79591007
cg19757176	0.557044	0.0731406	0.483903	9.75041e-10	1.007e-06	1	154128041	R	I	TPM3	3'UTR	opensea	3'UTR-opensea
cg10930290	0.502993	0.0276317	0.475361	9.75683e-10	1.007e-06	2	219840349	F	II	LOC151300	TSS1500	opensea	TSS1500-opensea
cg22790758	0.787189	0.326444	0.460745	9.79416e-10	1.007e-06	1	15013167	R	I	KIAA1026	Body	opensea	Body-opensea
cg07471209	0.0267986	0.532979	-0.506181	9.80267e-10	1.007e-06	14	62584278	F	II	FLJ43390	Body	island	Body-island	chr14:62583679-62584279
cg20805961	0.808299	0.123807	0.684493	9.83367e-10	1.007e-06	1	91361641	R	II		IGR	shelf	IGR-shelf	chr1:91359122-91359563
cg08772684	0.827828	0.0475491	0.780279	9.88848e-10	1.007e-06	X	76198371	R	II		IGR	opensea	IGR-opensea
cg18480233	0.426335	0.944926	-0.51859	9.88851e-10	1.007e-06	2	36584699	R	I	CRIM1	Body	island	Body-island	chr2:36584500-36584982
cg10908869	0.86733	0.173243	0.694087	9.89735e-10	1.007e-06	6	80621222	R	II		IGR	opensea	IGR-opensea
cg21581821	0.139618	0.882548	-0.74293	9.91725e-10	1.007e-06	1	190444666	R	II	FAM5C	5'UTR	opensea	5'UTR-opensea
cg14874351	0.0533894	0.947941	-0.894551	9.97478e-10	1.01037e-06	12	81331845	R	II	LIN7A	TSS200	shore	TSS200-shore	chr12:81330608-81331514
cg22101141	0.0691271	0.652478	-0.583351	1.0039e-09	1.01109e-06	5	39425191	R	II	DAB2	1stExon	island	1stExon-island	chr5:39424892-39425320
cg17568035	0.0208882	0.619884	-0.598996	1.00504e-09	1.01109e-06	17	27224811	F	II	FLOT2	TSS200	island	TSS200-island	chr17:27224005-27224873
cg27236629	0.0199435	0.449672	-0.429729	1.00549e-09	1.01109e-06	15	96877720	F	II	NR2F2	Body	island	Body-island	chr15:96873408-96877721
cg24433722	0.0621745	0.692477	-0.630302	1.01986e-09	1.02239e-06	1	203596190	F	II	ATP2B4	5'UTR	shelf	5'UTR-shelf	chr1:203598471-203598853
cg15646795	0.0257872	0.445142	-0.419354	1.02165e-09	1.02239e-06	7	107643692	R	I	LAMB1	1stExon	island	1stExon-island	chr7:107641795-107644058
cg27585287	0.503897	0.0328291	0.471068	1.02639e-09	1.02467e-06	22	37963407	F	II	CDC42EP1	Body	shore	Body-shore	chr22:37962481-37962819
cg00698688	0.481172	0.0418656	0.439307	1.0352e-09	1.03098e-06	19	49055432	F	I	SULT2B1	1stExon	opensea	1stExon-opensea
cg00473051	0.37188	0.920945	-0.549065	1.04061e-09	1.03197e-06	X	39949232	F	II	BCOR	5'UTR	shore	5'UTR-shore	chrX:39949372-39949976
cg03094193	0.596165	0.0154661	0.580699	1.04144e-09	1.03197e-06	15	74891030	F	II		IGR	opensea	IGR-opensea
cg23326675	0.0447013	0.551049	-0.506348	1.04418e-09	1.03197e-06	10	75118622	F	I	TTC18	TSS200	island	TSS200-island	chr10:75118205-75118679
cg16009970	0.0579746	0.93616	-0.878185	1.04613e-09	1.03197e-06	17	7198721	F	II	YBX2	TSS1500	shore	TSS1500-shore	chr17:7199710-7200009
cg05670953	0.874707	0.0268509	0.847856	1.05403e-09	1.03382e-06	3	37033903	F	II	MLH1	TSS1500	shore	TSS1500-shore	chr3:37034228-37035356
cg01899810	0.447414	0.855077	-0.407664	1.05681e-09	1.03382e-06	3	132378241	F	II	UBA5	5'UTR	shore	5'UTR-shore	chr3:132378558-132378772
cg12333707	0.542898	0.952333	-0.409436	1.05795e-09	1.03382e-06	5	172199303	F	I	DUSP1	TSS1500	island	TSS1500-island	chr5:172197482-172199606
cg04254886	0.65934	0.0335661	0.625774	1.05797e-09	1.03382e-06	14	21489369	F	II	NDRG2	Body	shelf	Body-shelf	chr14:21492735-21494270
cg23048481	0.154888	0.57663	-0.421742	1.06346e-09	1.03631e-06	1	39044196	R	I		IGR	island	IGR-island	chr1:39044059-39044561
cg21865845	0.584981	0.978223	-0.393242	1.06918e-09	1.03631e-06	3	79815848	R	II	ROBO1	5'UTR	island	5'UTR-island	chr3:79815638-79815900
cg09315391	0.427347	0.958575	-0.531228	1.07038e-09	1.03631e-06	6	134499794	F	I	SGK1	Body	shelf	Body-shelf	chr6:134495939-134496958
cg20367329	0.194931	0.698706	-0.503776	1.07139e-09	1.03631e-06	17	17399941	R	I	RASD1	TSS1500	island	TSS1500-island	chr17:17398248-17400346
cg06553841	0.852462	0.261214	0.591248	1.07561e-09	1.03631e-06	7	120628572	F	II	C7orf58	TSS1500	opensea	TSS1500-opensea
cg14841453	0.902341	0.0594603	0.842881	1.07743e-09	1.03631e-06	12	55884723	R	II	OR6C68	TSS1500	opensea	TSS1500-opensea
cg08934319	0.16243	0.683519	-0.521089	1.07798e-09	1.03631e-06	3	79174694	F	II	ROBO1	Body	opensea	Body-opensea
cg02869163	0.763059	0.337165	0.425894	1.08951e-09	1.04497e-06	21	45364410	R	I	AGPAT3	5'UTR	shore	5'UTR-shore	chr21:45363473-45363799
cg22427477	0.38522	0.024934	0.360286	1.09703e-09	1.04748e-06	1	115259351	F	I	NRAS	1stExon	opensea	1stExon-opensea
cg24512400	0.562919	0.971185	-0.408266	1.09717e-09	1.04748e-06	19	51522561	F	I	KLK10	5'UTR	island	5'UTR-island	chr19:51522004-51522803
cg13971154	0.543339	0.949708	-0.406369	1.10035e-09	1.04811e-06	7	128828460	F	I	SMO	TSS1500	island	TSS1500-island	chr7:128828333-128829366
cg13718539	0.0958234	0.70555	-0.609727	1.10316e-09	1.04838e-06	5	140801354	R	II	PCDHGA4	Body	shore	Body-shore	chr5:140802399-140802832
cg04102600	0.244993	0.933076	-0.688083	1.11179e-09	1.05417e-06	2	62424577	R	II	B3GNT2	5'UTR	shore	5'UTR-shore	chr2:62422191-62424458
cg20477160	0.873824	0.226303	0.647521	1.1194e-09	1.05897e-06	2	235936596	R	II	SH3BP4	5'UTR	opensea	5'UTR-opensea
cg23336810	0.540391	0.117658	0.422733	1.12693e-09	1.05935e-06	21	43936497	F	II	SLC37A1	5'UTR	shore	5'UTR-shore	chr21:43933589-43934832
cg01560399	0.0354544	0.590478	-0.555023	1.128e-09	1.05935e-06	20	10655464	R	I	JAG1	TSS1500	island	TSS1500-island	chr20:10652573-10655611
cg11911122	0.432638	0.966277	-0.533639	1.13168e-09	1.05935e-06	8	71316769	F	II	NCOA2	TSS1500	island	TSS1500-island	chr8:71314145-71316770
cg04149356	0.933281	0.332595	0.600686	1.13203e-09	1.05935e-06	5	158139306	R	II	EBF1	Body	opensea	Body-opensea
cg26279668	0.895546	0.158863	0.736683	1.13537e-09	1.05935e-06	4	21949853	F	II	KCNIP4	5'UTR	shore	5'UTR-shore	chr4:21950085-21950346
cg03926640	0.597497	0.0531174	0.54438	1.13558e-09	1.05935e-06	17	79031376	F	II	BAIAP2	Body	opensea	Body-opensea
cg00901493	0.0310824	0.724452	-0.69337	1.14349e-09	1.05935e-06	17	7197375	F	II	YBX2	Body	shore	Body-shore	chr17:7197431-7198417
cg16710588	0.328432	0.805936	-0.477504	1.14372e-09	1.05935e-06	X	49027990	R	II	PLP2	TSS200	shore	TSS200-shore	chrX:49028091-49029111
cg13226591	0.961615	0.360955	0.600659	1.14758e-09	1.05935e-06	X	26156545	F	II	MAGEB18	5'UTR	opensea	5'UTR-opensea
cg26389392	0.779139	0.43747	0.341669	1.14864e-09	1.05935e-06	10	110326562	R	II		IGR	opensea	IGR-opensea
cg02005758	0.582182	0.145548	0.436634	1.14963e-09	1.05935e-06	3	128454730	F	II	RAB7A	5'UTR	opensea	5'UTR-opensea
cg09189428	0.560253	0.0262114	0.534041	1.15042e-09	1.05935e-06	22	31743558	R	II	PATZ1	TSS1500	island	TSS1500-island	chr22:31741045-31743707
cg04883293	0.229666	0.955266	-0.725601	1.1612e-09	1.06592e-06	3	84919226	F	II		IGR	opensea	IGR-opensea
cg19769182	0.0789018	0.892336	-0.813434	1.16269e-09	1.06592e-06	16	29823868	F	I	PRRT2	5'UTR	island	5'UTR-island	chr16:29823163-29823906
cg08363339	0.418879	0.953702	-0.534824	1.17573e-09	1.0755e-06	20	57618487	R	I	SLMO2	TSS1500	shore	TSS1500-shore	chr20:57617430-57618222
cg00906130	0.0302004	0.686062	-0.655862	1.1813e-09	1.07823e-06	4	175443797	F	I	HPGD	TSS200	island	TSS200-island	chr4:175443406-175443837
cg15282973	0.861886	0.0771472	0.784738	1.18836e-09	1.08018e-06	12	125346253	F	II	SCARB1	Body	shore	Body-shore	chr12:125347784-125348688
cg10433812	0.558245	0.942496	-0.384251	1.19083e-09	1.08018e-06	11	10952532	F	I		IGR	island	IGR-island	chr11:10952350-10953072
cg26164269	0.405129	0.0342131	0.370916	1.19218e-09	1.08018e-06	14	62218076	F	II		IGR	island	IGR-island	chr14:62217725-62218077
cg27547132	0.719749	0.13221	0.587539	1.19578e-09	1.08018e-06	16	5560894	F	II		IGR	opensea	IGR-opensea
cg03771754	0.873974	0.30366	0.570314	1.19707e-09	1.08018e-06	2	173915314	F	II	RAPGEF4	Body	opensea	Body-opensea
cg03904209	0.666874	0.128778	0.538096	1.19904e-09	1.08018e-06	10	2147188	R	I		IGR	opensea	IGR-opensea
cg02323277	0.0157526	0.743132	-0.727379	1.20169e-09	1.08022e-06	12	115109504	R	II	TBX3	3'UTR	island	3'UTR-island	chr12:115109503-115110061
cg10507402	0.0176254	0.542699	-0.525074	1.2146e-09	1.08947e-06	2	162930666	R	I	DPP4	1stExon	island	1stExon-island	chr2:162930233-162930879
cg04969428	0.246726	0.954133	-0.707407	1.2189e-09	1.09097e-06	6	67372805	F	II		IGR	opensea	IGR-opensea
cg01658421	0.481771	0.954336	-0.472565	1.22602e-09	1.09241e-06	2	176945899	F	II	EVX2	Body	island	Body-island	chr2:176944087-176948446
cg11117878	0.831655	0.347039	0.484616	1.22688e-09	1.09241e-06	7	35294949	F	II	TBX20	TSS1500	shore	TSS1500-shore	chr7:35296921-35298218
cg17098449	0.925625	0.270998	0.654627	1.22961e-09	1.09241e-06	22	31364349	R	II	TUG1	TSS1500	shore	TSS1500-shore	chr22:31364564-31365575
cg08704681	0.147814	0.826662	-0.678849	1.23296e-09	1.09241e-06	10	23983534	F	I	KIAA1217	TSS200	island	TSS200-island	chr10:23983366-23984978
cg01500001	0.0314966	0.921851	-0.890355	1.23548e-09	1.09241e-06	17	7198087	F	I	YBX2	TSS1500	island	TSS1500-island	chr17:7197431-7198417
cg06650786	0.152157	0.914954	-0.762797	1.23629e-09	1.09241e-06	19	15312129	F	II	NOTCH3	TSS1500	shore	TSS1500-shore	chr19:15310519-15312027
cg01825295	0.0760524	0.651567	-0.575515	1.24606e-09	1.0987e-06	3	147131617	F	I	ZIC1	3'UTR	shore	3'UTR-shore	chr3:147130342-147130577
cg12682870	0.579566	0.168729	0.410836	1.25188e-09	1.10106e-06	6	43766804	R	II		IGR	opensea	IGR-opensea
cg16541222	0.848807	0.224926	0.623881	1.25682e-09	1.10106e-06	5	111541635	R	II	EPB41L4A	Body	opensea	Body-opensea
cg00145683	0.701339	0.327648	0.373691	1.25914e-09	1.10106e-06	16	51915089	F	II		IGR	opensea	IGR-opensea
cg24513433	0.113168	0.906312	-0.793144	1.25934e-09	1.10106e-06	18	47088234	R	I	LIPG	TSS200	island	TSS200-island	chr18:47087879-47088528
cg14652646	0.934693	0.287414	0.64728	1.26295e-09	1.10189e-06	4	16847844	R	II	LDB2	Body	opensea	Body-opensea
cg25948031	0.727444	0.0636599	0.663784	1.27326e-09	1.10408e-06	5	158139210	F	I	EBF1	Body	opensea	Body-opensea
cg11426075	0.178075	0.690252	-0.512177	1.27418e-09	1.10408e-06	1	8086959	R	I	ERRFI1	TSS1500	shore	TSS1500-shore	chr1:8085554-8086854
cg11175476	0.350074	0.832624	-0.482551	1.27981e-09	1.10408e-06	12	12419201	F	II	LRP6	Body	shore	Body-shore	chr12:12419679-12420541
cg23748352	0.0439865	0.793973	-0.749987	1.28188e-09	1.10408e-06	7	114298776	R	II	FOXP2	Body	opensea	Body-opensea
cg12144476	0.0423971	0.683876	-0.641479	1.29086e-09	1.10408e-06	21	27541894	R	II	APP	Body	island	Body-island	chr21:27541893-27543524
cg10289926	0.870694	0.334701	0.535993	1.2921e-09	1.10408e-06	22	45961452	R	II	FBLN1	Body	opensea	Body-opensea
cg12390895	0.557376	0.0196491	0.537727	1.29258e-09	1.10408e-06	5	92946500	F	II		IGR	opensea	IGR-opensea
cg24638203	0.0347067	0.513367	-0.47866	1.29913e-09	1.10408e-06	5	141061875	F	I	ARAP3	TSS200	opensea	TSS200-opensea
cg16511229	0.457305	0.979824	-0.522519	1.30181e-09	1.10408e-06	7	130126153	F	I	MEST	1stExon	island	1stExon-island	chr7:130126017-130126801
cg05638174	0.492068	0.924765	-0.432698	1.30202e-09	1.10408e-06	10	122739236	R	I		IGR	island	IGR-island	chr10:122739052-122739391
cg22448273	0.103693	0.90377	-0.800077	1.30212e-09	1.10408e-06	19	42830443	R	II	MEGF8	1stExon	island	1stExon-island	chr19:42829555-42830597
cg24656271	0.112253	0.731308	-0.619055	1.30986e-09	1.10408e-06	5	140793358	R	II	PCDHGA4	Body	shore	Body-shore	chr5:140794358-140795045
cg02538553	0.769762	0.235798	0.533964	1.31441e-09	1.10408e-06	16	34712713	R	II	LOC146481	Body	opensea	Body-opensea
cg05209917	0.429341	0.924647	-0.495307	1.31908e-09	1.10408e-06	3	1134730	F	II	CNTN6	5'UTR	opensea	5'UTR-opensea
cg02683085	0.0431379	0.57529	-0.532152	1.31945e-09	1.10408e-06	20	10655461	R	I	JAG1	TSS1500	island	TSS1500-island	chr20:10652573-10655611
cg05892674	0.0370916	0.871487	-0.834395	1.32101e-09	1.10408e-06	11	101918304	R	II	C11orf70	1stExon	island	1stExon-island	chr11:101918073-101918493
cg04432319	0.296561	0.957535	-0.660975	1.32105e-09	1.10408e-06	20	13200931	F	I	ISM1	TSS1500	island	TSS1500-island	chr20:13200670-13202616
cg20970875	0.0407063	0.574992	-0.534286	1.3248e-09	1.10408e-06	19	8408337	F	II	KANK3	TSS200	island	TSS200-island	chr19:8407674-8408338
cg01802975	0.157247	0.864311	-0.707064	1.32658e-09	1.10408e-06	1	67519155	F	I	SLC35D1	Body	shore	Body-shore	chr1:67519224-67520139
cg06695611	0.0301685	0.616501	-0.586333	1.32763e-09	1.10408e-06	2	180726328	F	I	ZNF385B	TSS200	island	TSS200-island	chr2:180725717-180726465
cg25244036	0.294548	0.924583	-0.630035	1.32836e-09	1.10408e-06	18	48087588	F	II	MAPK4	5'UTR	island	5'UTR-island	chr18:48085838-48087589
cg03070297	0.536084	0.0322957	0.503789	1.33164e-09	1.10408e-06	10	128994603	F	I	DOCK1	Body	island	Body-island	chr10:128993505-128995167
cg14222879	0.386829	0.97112	-0.58429	1.33457e-09	1.10408e-06	8	71316696	F	I	NCOA2	TSS1500	island	TSS1500-island	chr8:71314145-71316770
cg09330979	0.0651955	0.550798	-0.485603	1.33533e-09	1.10408e-06	1	114302082	F	I	PHTF1	TSS1500	island	TSS1500-island	chr1:114301514-114302272
cg11617147	0.235692	0.828136	-0.592444	1.3386e-09	1.10408e-06	7	105517689	R	II	ATXN7L1	TSS1500	island	TSS1500-island	chr7:105516844-105517963
cg05486260	0.822765	0.323634	0.499131	1.34005e-09	1.10408e-06	8	139206451	R	II	FAM135B	Body	opensea	Body-opensea
cg20253561	0.0385023	0.872406	-0.833904	1.34133e-09	1.10408e-06	1	237916368	F	II	RYR2	Body	opensea	Body-opensea
cg26031255	0.11563	0.596395	-0.480765	1.3424e-09	1.10408e-06	6	150463965	F	I	PPP1R14C	TSS1500	island	TSS1500-island	chr6:150463771-150465002
cg27369307	0.340114	0.952105	-0.611991	1.34458e-09	1.10408e-06	6	73332843	F	I	KCNQ5	Body	island	Body-island	chr6:73330942-73333109
cg16362592	0.938743	0.483035	0.455708	1.34738e-09	1.10408e-06	7	35289568	F	II	TBX20	Body	shelf	Body-shelf	chr7:35292985-35294674
cg18880390	0.055023	0.521831	-0.466808	1.34787e-09	1.10408e-06	1	175162128	R	II	KIAA0040	1stExon	island	1stExon-island	chr1:175161900-175162364
cg00221658	0.933581	0.512702	0.420879	1.36202e-09	1.10995e-06	7	43912425	R	II		IGR	shelf	IGR-shelf	chr7:43908911-43909478
cg19482842	0.084246	0.727276	-0.64303	1.3626e-09	1.10995e-06	2	16790314	F	II	FAM49A	5'UTR	opensea	5'UTR-opensea
cg04562295	0.720023	0.0532268	0.666796	1.36305e-09	1.10995e-06	16	90037716	R	II	CENPBD1	3'UTR	shore	3'UTR-shore	chr16:90038530-90039583
cg00705142	0.0780375	0.948466	-0.870428	1.3776e-09	1.11464e-06	3	110789788	F	II	PVRL3	TSS1500	shore	TSS1500-shore	chr3:110790149-110791401
cg01688536	0.911473	0.293501	0.617973	1.37878e-09	1.11464e-06	7	35296968	R	I		IGR	island	IGR-island	chr7:35296921-35298218
cg03129384	0.647191	0.0358121	0.611379	1.38117e-09	1.11464e-06	10	128994644	F	II	FAM196A	TSS1500	island	TSS1500-island	chr10:128993505-128995167
cg07181565	0.712054	0.139661	0.572393	1.38187e-09	1.11464e-06	2	172953482	F	II	DLX1	3'UTR	shore	3'UTR-shore	chr2:172951289-172952159
cg05201477	0.273281	0.936422	-0.663141	1.38464e-09	1.11464e-06	15	80696283	R	I	ARNT2	TSS1500	island	TSS1500-island	chr15:80696076-80697393
cg11144436	0.712508	0.0552556	0.657253	1.38524e-09	1.11464e-06	17	50008372	F	II	CA10	Body	opensea	Body-opensea
cg14363114	0.0640373	0.519228	-0.455191	1.3876e-09	1.11464e-06	7	65670841	F	I	TPST1	5'UTR	island	5'UTR-island	chr7:65669965-65670945
cg10272601	0.111455	0.9864	-0.874945	1.39133e-09	1.11548e-06	9	95947146	R	I	WNK2	TSS200	island	TSS200-island	chr9:95946147-95947835
cg07015725	0.0209999	0.394975	-0.373975	1.39653e-09	1.1175e-06	5	94982558	R	I	RFESD	TSS200	island	TSS200-island	chr5:94982329-94982694
cg25796439	0.18106	0.886372	-0.705313	1.4035e-09	1.12091e-06	20	13200939	F	I	ISM1	TSS1500	island	TSS1500-island	chr20:13200670-13202616
cg17863912	0.489304	0.0435953	0.445708	1.41844e-09	1.13066e-06	2	176994362	R	II	HOXD8	TSS200	island	TSS200-island	chr2:176993479-176995557
cg22189386	0.527523	0.101611	0.425912	1.42744e-09	1.13521e-06	3	63263752	R	II	SYNPR	TSS200	shore	TSS200-shore	chr3:63263989-63264205
cg06060754	0.0276045	0.576619	-0.549015	1.43093e-09	1.13521e-06	5	176797920	F	I	RGS14	Body	shelf	Body-shelf	chr5:176793959-176794841
cg08257003	0.547024	0.0152732	0.531751	1.43234e-09	1.13521e-06	6	84140564	R	II	ME1	Body	island	Body-island	chr6:84140412-84140998
cg20049005	0.743625	0.38146	0.362165	1.44118e-09	1.13629e-06	11	2025906	R	II		IGR	shore	IGR-shore	chr11:2026733-2027016
cg02060584	0.438554	0.933441	-0.494887	1.4417e-09	1.13629e-06	4	113970739	R	II	ANK2	TSS200	opensea	TSS200-opensea
cg14505161	0.44888	0.0333988	0.415482	1.44217e-09	1.13629e-06	7	30544458	R	I	GGCT	TSS200	island	TSS200-island	chr7:30543984-30545005
cg01935731	0.601343	0.134808	0.466535	1.44465e-09	1.13629e-06	12	128399269	F	II		IGR	opensea	IGR-opensea
cg04907151	0.488578	0.946169	-0.457591	1.45617e-09	1.14006e-06	3	135684161	F	II	PPP2R3A	TSS1500	shore	TSS1500-shore	chr3:135684570-135685367
cg09620840	0.459425	0.972975	-0.513551	1.45846e-09	1.14006e-06	6	30458149	F	II	HLA-E	Body	island	Body-island	chr6:30457369-30458175
cg06513695	0.0970534	0.712044	-0.614991	1.45998e-09	1.14006e-06	22	29866414	R	II		IGR	island	IGR-island	chr22:29866326-29866652
cg23513567	0.230648	0.713149	-0.482501	1.46042e-09	1.14006e-06	17	881949	F	I	NXN	Body	island	Body-island	chr17:881733-883381
cg06186683	0.0570864	0.813522	-0.756435	1.46575e-09	1.14146e-06	13	47128607	R	II	LRCH1	Body	island	Body-island	chr13:47126970-47128706
cg13525064	0.0326525	0.678924	-0.646271	1.46772e-09	1.14146e-06	2	73114426	R	II	SPR	TSS200	island	TSS200-island	chr2:73114219-73114920
cg20616414	0.338331	0.956732	-0.618401	1.47351e-09	1.14314e-06	9	95947396	R	I	WNK2	1stExon	island	1stExon-island	chr9:95946147-95947835
cg15707833	0.058367	0.56765	-0.509283	1.47538e-09	1.14314e-06	8	131455276	R	I		IGR	island	IGR-island	chr8:131455248-131456285
cg19130610	0.966984	0.39841	0.568574	1.48118e-09	1.1455e-06	7	156190025	F	I		IGR	opensea	IGR-opensea
cg12027420	0.0421062	0.414754	-0.372648	1.48825e-09	1.14883e-06	17	46894684	F	I	TTLL6	TSS1500	island	TSS1500-island	chr17:46894293-46894809
cg03555227	0.0791034	0.488147	-0.409044	1.50007e-09	1.15277e-06	5	170289070	R	II	RANBP17	Body	island	Body-island	chr5:170288879-170289737
cg05209768	0.295124	0.942882	-0.647758	1.50084e-09	1.15277e-06	2	164573665	F	II	FIGN	Body	opensea	Body-opensea
cg15715844	0.230684	0.899992	-0.669308	1.50292e-09	1.15277e-06	X	118369789	R	II	PGRMC1	TSS1500	shore	TSS1500-shore	chrX:118369862-118370973
cg21907389	0.881415	0.210259	0.671156	1.50445e-09	1.15277e-06	3	116509011	R	II		IGR	opensea	IGR-opensea
cg07957953	0.0127463	0.494162	-0.481416	1.52664e-09	1.16762e-06	20	33460865	F	II	GGT7	TSS1500	island	TSS1500-island	chr20:33460430-33460866
cg13798146	0.172867	0.970703	-0.797836	1.53025e-09	1.16822e-06	15	83875703	F	I	HDGFRP3	Body	island	Body-island	chr15:83875648-83877079
cg15338449	0.516648	0.00649173	0.510156	1.53593e-09	1.17041e-06	15	83620910	F	II	HOMER2	Body	shore	Body-shore	chr15:83620950-83621727
cg17603132	0.0413851	0.438	-0.396615	1.55352e-09	1.18165e-06	11	8190152	F	II	RIC3	Body	shore	Body-shore	chr11:8190226-8190671
cg04209579	0.165706	0.589444	-0.423738	1.56783e-09	1.18998e-06	2	188782251	F	II		IGR	opensea	IGR-opensea
cg25312122	0.774413	0.166971	0.607443	1.57061e-09	1.18998e-06	1	160184732	R	II	PEA15	3'UTR	opensea	3'UTR-opensea
cg00166372	0.436213	0.963452	-0.527239	1.57361e-09	1.18998e-06	3	50232459	F	II	GNAT1	3'UTR	shore	3'UTR-shore	chr3:50230430-50232344
cg24819475	0.729912	0.222407	0.507506	1.57595e-09	1.18998e-06	4	57397423	F	II		IGR	shore	IGR-shore	chr4:57396748-57397269
cg16450097	0.239458	0.948843	-0.709384	1.58223e-09	1.19054e-06	8	101348467	F	II		IGR	opensea	IGR-opensea
cg04490290	0.0621221	0.911759	-0.849637	1.58389e-09	1.19054e-06	X	45709881	F	I		IGR	shore	IGR-shore	chrX:45710269-45710979
cg19720780	0.948743	0.174168	0.774575	1.5865e-09	1.19054e-06	17	51900887	F	I	KIF2B	1stExon	opensea	1stExon-opensea
cg02229095	0.437012	0.901931	-0.464919	1.58816e-09	1.19054e-06	8	146011663	F	II	ZNF34	5'UTR	shore	5'UTR-shore	chr8:146012190-146012913
cg12595013	0.0403106	0.453215	-0.412904	1.59506e-09	1.19317e-06	3	147128123	F	I	ZIC1	1stExon	island	1stExon-island	chr3:147126988-147128999
cg00731944	0.945682	0.477674	0.468009	1.5974e-09	1.19317e-06	17	5984093	F	I	WSCD1	Body	opensea	Body-opensea
cg17721879	0.958119	0.073621	0.884498	1.61352e-09	1.20061e-06	5	158532473	F	I		IGR	island	IGR-island	chr5:158532294-158532502
cg02822257	0.0320468	0.634724	-0.602677	1.61504e-09	1.20061e-06	4	175443407	R	II	HPGD	Body	island	Body-island	chr4:175443406-175443837
cg08665810	0.0653302	0.947824	-0.882494	1.61604e-09	1.20061e-06	2	242498021	R	II	BOK	TSS200	island	TSS200-island	chr2:242498013-242499274
cg22942704	0.249718	0.812013	-0.562295	1.62113e-09	1.20225e-06	1	20813574	R	II	CAMK2N1	TSS1500	shore	TSS1500-shore	chr1:20810462-20813511
cg04090392	0.48818	0.91574	-0.42756	1.63102e-09	1.20437e-06	15	83952774	F	II	BNC1	Body	island	Body-island	chr15:83951980-83953930
cg09232440	0.268159	0.930501	-0.662342	1.6314e-09	1.20437e-06	1	39956722	R	I	BMP8A	TSS1500	island	TSS1500-island	chr1:39956424-39958137
cg08961668	0.919322	0.139064	0.780258	1.6327e-09	1.20437e-06	4	6957863	R	II	TBC1D14	Body	opensea	Body-opensea
cg26463399	0.208851	0.96492	-0.756069	1.64347e-09	1.20944e-06	19	44949017	R	II	ZNF229	5'UTR	shelf	5'UTR-shelf	chr19:44952416-44952809
cg19779810	0.0339455	0.86472	-0.830775	1.6454e-09	1.20944e-06	17	39969264	F	I	SC65	TSS1500	shore	TSS1500-shore	chr17:39967407-39968604
cg17714276	0.439309	0.0173005	0.422008	1.66827e-09	1.22371e-06	4	156588619	R	I	GUCY1A3	5'UTR	island	5'UTR-island	chr4:156588297-156589292
cg24013105	0.884995	0.0891939	0.795802	1.67597e-09	1.22371e-06	8	137955493	F	II		IGR	opensea	IGR-opensea
cg04980712	0.123754	0.810021	-0.686267	1.67728e-09	1.22371e-06	3	77149948	F	II	ROBO2	Body	shelf	Body-shelf	chr3:77147167-77147399
cg26162582	0.0578654	0.610645	-0.55278	1.67936e-09	1.22371e-06	12	4918391	R	II	KCNA6	5'UTR	island	5'UTR-island	chr12:4918273-4919657
cg18530645	0.64358	0.982341	-0.338761	1.67955e-09	1.22371e-06	19	12759156	F	I	MAN2B1	Body	island	Body-island	chr19:12758975-12759210
cg25756241	0.0481694	0.714998	-0.666829	1.69039e-09	1.2275e-06	12	50221559	R	II	NCKAP5L	5'UTR	island	5'UTR-island	chr12:50221558-50222609
cg21399832	0.273322	0.825298	-0.551976	1.69555e-09	1.2275e-06	4	117847410	R	I		IGR	island	IGR-island	chr4:117847087-117847522
cg25499121	0.749389	0.0958403	0.653548	1.69557e-09	1.2275e-06	17	50007030	R	II	CA10	Body	opensea	Body-opensea
cg06805320	0.323666	0.960994	-0.637327	1.69657e-09	1.2275e-06	1	190447640	R	II	FAM5C	TSS1500	opensea	TSS1500-opensea
cg06019229	0.0506131	0.402178	-0.351565	1.70003e-09	1.22787e-06	5	61601629	F	II	KIF2A	TSS1500	island	TSS1500-island	chr5:61601617-61602930
cg12934258	0.695294	0.149764	0.54553	1.70744e-09	1.23108e-06	6	159084599	F	I	SYTL3	Body	opensea	Body-opensea
cg21575283	0.394719	0.017957	0.376762	1.7161e-09	1.23517e-06	1	115259472	F	I	NRAS	1stExon	opensea	1stExon-opensea
cg14533651	0.700727	0.134628	0.566099	1.72274e-09	1.23781e-06	12	13715927	F	I	GRIN2B	Body	island	Body-island	chr12:13715849-13717034
cg11109809	0.490801	0.01359	0.477211	1.7297e-09	1.23941e-06	7	30544567	F	I	GGCT	TSS200	island	TSS200-island	chr7:30543984-30545005
cg19214594	0.547568	0.914406	-0.366838	1.73276e-09	1.23941e-06	22	50629038	F	I	TRABD	5'UTR	island	5'UTR-island	chr22:50628949-50629249
cg22546696	0.0337408	0.499472	-0.465732	1.73428e-09	1.23941e-06	15	41952645	F	I	MGA	1stExon	island	1stExon-island	chr15:41952535-41953222
cg21625271	0.759011	0.137638	0.621373	1.7369e-09	1.23941e-06	5	143116918	F	II		IGR	opensea	IGR-opensea
cg13568956	0.675418	0.0490028	0.626415	1.74767e-09	1.24495e-06	8	137938192	R	II		IGR	opensea	IGR-opensea
cg06776712	0.950891	0.554392	0.396498	1.75769e-09	1.24514e-06	5	54528369	R	I	CCNO	Body	island	Body-island	chr5:54528095-54528404
cg10639029	0.838851	0.0317439	0.807107	1.75837e-09	1.24514e-06	5	151946019	F	II		IGR	opensea	IGR-opensea
cg03576235	0.738178	0.238307	0.499872	1.76033e-09	1.24514e-06	X	26576430	R	II	VENTXP1	TSS200	shore	TSS200-shore	chrX:26575758-26576172
cg05275752	0.0866434	0.965678	-0.879035	1.76127e-09	1.24514e-06	2	38892887	R	II	GALM	TSS200	opensea	TSS200-opensea
cg20947470	0.357666	0.978808	-0.621142	1.76292e-09	1.24514e-06	3	50232343	F	II	GNAT1	Body	island	Body-island	chr3:50230430-50232344
cg13246235	0.26537	0.908229	-0.642859	1.76937e-09	1.24552e-06	6	12749978	F	I	PHACTR1	Body	island	Body-island	chr6:12749877-12750499
cg13295238	0.899856	0.477899	0.421956	1.76946e-09	1.24552e-06	5	158478629	F	II	EBF1	Body	island	Body-island	chr5:158478378-158478630
cg16649052	0.619554	0.181769	0.437785	1.78142e-09	1.25157e-06	20	30555644	F	II	XKR7	TSS200	shore	TSS200-shore	chr20:30555901-30556502
cg24713878	0.0127638	0.693565	-0.680801	1.78634e-09	1.25157e-06	17	3599481	R	I	P2RX5	1stExon	island	1stExon-island	chr17:3599052-3599551
cg26623444	0.936006	0.133011	0.802996	1.7916e-09	1.25157e-06	7	31376092	R	I		IGR	island	IGR-island	chr7:31375845-31376542
cg10018272	0.290956	0.911037	-0.620082	1.79528e-09	1.25157e-06	1	67519814	R	I	SLC35D1	1stExon	island	1stExon-island	chr1:67519224-67520139
cg24817257	0.935581	0.11255	0.823032	1.7992e-09	1.25157e-06	4	21849543	R	II	NCRNA00099	Body	opensea	Body-opensea
cg02169289	0.479352	0.965042	-0.48569	1.8003e-09	1.25157e-06	X	39967202	F	II	BCOR	5'UTR	island	5'UTR-island	chrX:39953434-39969247
cg17113134	0.0979364	0.82763	-0.729694	1.80059e-09	1.25157e-06	12	26267589	F	II		IGR	shore	IGR-shore	chr12:26267058-26267519
cg07876340	0.620663	0.0474345	0.573229	1.80217e-09	1.25157e-06	5	143150957	R	II		IGR	opensea	IGR-opensea
cg18610261	0.0438614	0.499504	-0.455643	1.81024e-09	1.2539e-06	2	37899776	R	II	CDC42EP3	TSS1500	island	TSS1500-island	chr2:37898142-37899830
cg09924165	0.460434	0.952646	-0.492213	1.81434e-09	1.2539e-06	2	217559417	R	II	IGFBP5	1stExon	island	1stExon-island	chr2:217559039-217559484
cg01754756	0.252082	0.9596	-0.707518	1.81587e-09	1.2539e-06	10	88728078	F	II	C10orf116	TSS200	island	TSS200-island	chr10:88728039-88728720
cg12664209	0.206459	0.934993	-0.728534	1.81867e-09	1.2539e-06	20	13200954	F	I	ISM1	TSS1500	island	TSS1500-island	chr20:13200670-13202616
cg15306060	0.548846	0.0644878	0.484358	1.82065e-09	1.2539e-06	22	39712956	F	II	RPL3	Body	shelf	Body-shelf	chr22:39715473-39715945
cg26230516	0.0672456	0.952455	-0.88521	1.82602e-09	1.2539e-06	18	12657166	F	I	SPIRE1	TSS1500	island	TSS1500-island	chr18:12657044-12658727
cg19571727	0.433957	0.937754	-0.503797	1.82679e-09	1.2539e-06	9	114937021	R	II	SUSD1	Body	island	Body-island	chr9:114937020-114937824
cg14397696	0.542882	0.153152	0.389731	1.82968e-09	1.2539e-06	13	105792284	R	II		IGR	opensea	IGR-opensea
cg02966153	0.227644	0.927823	-0.70018	1.83372e-09	1.2546e-06	19	1401767	F	I	GAMT	TSS1500	island	TSS1500-island	chr19:1401092-1401784
cg14187877	0.760803	0.19723	0.563573	1.84645e-09	1.25881e-06	4	16679554	F	II	LDB2	Body	opensea	Body-opensea
cg10784143	0.962483	0.621717	0.340767	1.8469e-09	1.25881e-06	6	30123868	F	II	TRIM10	Body	opensea	Body-opensea
cg12802570	0.634285	0.0247424	0.609543	1.84896e-09	1.25881e-06	10	44069360	R	II	ZNF239	5'UTR	island	5'UTR-island	chr10:44069359-44070179
cg12215294	0.519098	0.937756	-0.418658	1.86515e-09	1.26451e-06	3	40350768	F	II	EIF1B	TSS1500	shore	TSS1500-shore	chr3:40350857-40351832
cg06196755	0.0541554	0.95358	-0.899425	1.86668e-09	1.26451e-06	19	31839734	F	II	TSHZ3	Body	island	Body-island	chr19:31839635-31843049
cg08410227	0.546376	0.121665	0.424711	1.86761e-09	1.26451e-06	10	125753823	F	II		IGR	shore	IGR-shore	chr10:125751132-125751984
cg10638605	0.00500481	0.360619	-0.355614	1.87054e-09	1.26451e-06	10	69991197	R	II	ATOH7	1stExon	island	1stExon-island	chr10:69990893-69991523
cg09852007	0.406077	0.908275	-0.502198	1.87255e-09	1.26451e-06	3	134092862	F	I	AMOTL2	5'UTR	island	5'UTR-island	chr3:134092257-134093741
cg09340198	0.581501	0.185051	0.396451	1.8793e-09	1.26507e-06	3	15902540	R	II	ANKRD28	TSS1500	shore	TSS1500-shore	chr3:15900497-15901990
cg22732812	0.0295876	0.429767	-0.400179	1.87948e-09	1.26507e-06	2	27717801	R	I	FNDC4	1stExon	island	1stExon-island	chr2:27717681-27718337
cg11367102	0.483282	0.0330451	0.450237	1.88856e-09	1.26912e-06	5	64331330	R	II		IGR	island	IGR-island	chr5:64331232-64331795
cg14270292	0.226258	0.960033	-0.733775	1.89661e-09	1.27074e-06	6	133562494	F	II	EYA4	5'UTR	island	5'UTR-island	chr6:133562086-133563586
cg23296922	0.854138	0.239991	0.614147	1.89932e-09	1.27074e-06	7	89856315	R	II	STEAP2	Body	opensea	Body-opensea
cg20538819	0.0347611	0.50732	-0.472559	1.90014e-09	1.27074e-06	1	214724805	F	II	PTPN14	TSS200	island	TSS200-island	chr1:214724104-214725056
cg20283582	0.180553	0.618286	-0.437733	1.91603e-09	1.2793e-06	6	150464000	F	I	PPP1R14C	TSS200	island	TSS200-island	chr6:150463771-150465002
cg12456778	0.654963	0.0313709	0.623592	1.9225e-09	1.27963e-06	5	143588059	F	II	KCTD16	Body	shelf	Body-shelf	chr5:143584743-143585064
cg17748861	0.767448	0.339644	0.427805	1.92268e-09	1.27963e-06	2	134010875	R	II	NCKAP5	Body	opensea	Body-opensea
cg04044684	0.688629	0.135765	0.552864	1.93006e-09	1.28223e-06	12	133464857	F	II	CHFR	TSS1500	island	TSS1500-island	chr12:133463807-133464858
cg15736978	0.289157	0.894288	-0.605131	1.93331e-09	1.28223e-06	20	2673202	F	I	EBF4	TSS1500	island	TSS1500-island	chr20:2672904-2674698
cg13857382	0.0678631	0.529973	-0.462109	1.93585e-09	1.28223e-06	1	175162153	F	II	KIAA0040	1stExon	island	1stExon-island	chr1:175161900-175162364
cg02605007	0.764742	0.113146	0.651596	1.94069e-09	1.28316e-06	19	10541304	R	I	PDE4A	Body	shore	Body-shore	chr19:10542662-10543120
cg23452289	0.876202	0.186523	0.68968	1.94355e-09	1.28316e-06	4	21699426	F	II	KCNIP4	5'UTR	opensea	5'UTR-opensea
cg23089840	0.089633	0.613974	-0.524341	1.94652e-09	1.28316e-06	21	45874886	F	II	LRRC3	TSS1500	shore	TSS1500-shore	chr21:45875391-45877326
cg12110750	0.418099	0.95972	-0.541621	1.95424e-09	1.28433e-06	19	31839577	F	II	TSHZ3	Body	shore	Body-shore	chr19:31839635-31843049
cg16922937	0.556757	0.0516109	0.505146	1.95449e-09	1.28433e-06	7	906779	R	I	UNC84A	Body	shore	Body-shore	chr7:905608-905886
cg07802710	0.0328744	0.387305	-0.354431	1.96026e-09	1.28466e-06	5	140810260	F	II	PCDHGA4	Body	shore	Body-shore	chr5:140810494-140812617
cg19029445	0.963001	0.3297	0.6333	1.96117e-09	1.28466e-06	17	907732	F	II	ABR	3'UTR	shelf	3'UTR-shelf	chr17:909981-910442
cg15642035	0.688645	0.0352353	0.65341	1.97086e-09	1.28866e-06	8	139165052	F	II	FAM135B	Body	opensea	Body-opensea
cg04062622	0.540869	0.0238438	0.517025	1.97349e-09	1.28866e-06	11	28857582	R	II		IGR	opensea	IGR-opensea
cg20245751	0.882994	0.186035	0.696958	1.97704e-09	1.28895e-06	12	11423120	F	II	PRB3	TSS1500	opensea	TSS1500-opensea
cg07649491	0.222874	0.957275	-0.734402	1.99026e-09	1.2926e-06	4	91048416	R	I	FAM190A	TSS1500	island	TSS1500-island	chr4:91048411-91049682
cg01720186	0.035481	0.499023	-0.463542	1.99094e-09	1.2926e-06	3	182970846	F	II	MCF2L2	Body	shore	Body-shore	chr3:182971429-182972635
cg17846334	0.0529045	0.901531	-0.848627	1.99197e-09	1.2926e-06	20	49639134	F	I	KCNG1	5'UTR	island	5'UTR-island	chr20:49639071-49640212
cg04851314	0.892559	0.37726	0.515299	2.00473e-09	1.29886e-06	17	51900106	R	I	KIF2B	TSS200	opensea	TSS200-opensea
cg14529224	0.0231727	0.441168	-0.417995	2.01661e-09	1.29891e-06	15	44119093	F	I	WDR76	TSS200	island	TSS200-island	chr15:44119074-44119277
cg00090787	0.459364	0.0173248	0.442039	2.01984e-09	1.29891e-06	15	66795345	R	II	RPL4	Body	opensea	Body-opensea
cg07388258	0.0829769	0.693253	-0.610276	2.02068e-09	1.29891e-06	X	48749177	F	II		IGR	island	IGR-island	chrX:48748397-48749372
cg20480783	0.298587	0.967948	-0.669361	2.02068e-09	1.29891e-06	10	44186106	R	II		IGR	island	IGR-island	chr10:44185039-44186132
cg24046888	0.26679	0.976853	-0.710063	2.0221e-09	1.29891e-06	2	46526785	R	II	EPAS1	Body	island	Body-island	chr2:46523789-46527140
cg26896155	0.191718	0.946746	-0.755028	2.02611e-09	1.29891e-06	4	91048567	F	I	FAM190A	TSS200	island	TSS200-island	chr4:91048411-91049682
cg25712735	0.0196664	0.435964	-0.416297	2.02934e-09	1.29891e-06	12	58005343	R	I	GEFT	1stExon	island	1stExon-island	chr12:58004982-58005351
cg20824932	0.933784	0.567437	0.366347	2.02983e-09	1.29891e-06	6	132568050	F	II		IGR	opensea	IGR-opensea
cg01378158	0.302701	0.764052	-0.461351	2.04471e-09	1.3005e-06	16	67312308	R	II	PLEKHG4	TSS1500	shore	TSS1500-shore	chr16:67312896-67313731
cg00892567	0.383722	0.947479	-0.563758	2.04697e-09	1.3005e-06	20	56323934	R	II		IGR	shore	IGR-shore	chr20:56323973-56324254
cg10582556	0.496393	0.0989421	0.397451	2.04939e-09	1.3005e-06	5	153263728	R	II		IGR	opensea	IGR-opensea
cg17232217	0.935468	0.334723	0.600745	2.05064e-09	1.3005e-06	4	1203104	R	II	LOC100130872	TSS1500	island	TSS1500-island	chr4:1202956-1203200
cg18556005	0.0300187	0.36926	-0.339241	2.05075e-09	1.3005e-06	15	41952440	R	II	MGA	TSS200	shore	TSS200-shore	chr15:41952535-41953222
cg03217795	0.435376	0.916614	-0.481238	2.05333e-09	1.3005e-06	16	23847556	F	I	PRKCB	1stExon	island	1stExon-island	chr16:23846941-23848102
cg01349088	0.527034	0.0559851	0.471049	2.05424e-09	1.3005e-06	20	30012193	F	II	DEFB122	Body	opensea	Body-opensea
cg21968599	0.683055	0.0582463	0.624809	2.06141e-09	1.30096e-06	8	32219916	F	II	NRG1	Body	opensea	Body-opensea
cg02035391	0.930847	0.492369	0.438478	2.06252e-09	1.30096e-06	3	197466583	F	II	KIAA0226	5'UTR	shelf	5'UTR-shelf	chr3:197463335-197464144
cg09560590	0.94228	0.507922	0.434358	2.06437e-09	1.30096e-06	5	143191663	F	II	HMHB1	TSS200	opensea	TSS200-opensea
cg13604246	0.552135	0.0552962	0.496838	2.08076e-09	1.30637e-06	2	241497412	F	I	ANKMY1	TSS200	island	TSS200-island	chr2:241496576-241497600
cg02552284	0.956557	0.434115	0.522442	2.08109e-09	1.30637e-06	15	77577621	R	II	SGK269	TSS1500	opensea	TSS1500-opensea
cg05345062	0.852225	0.110647	0.741578	2.08345e-09	1.30637e-06	11	28815258	R	II		IGR	opensea	IGR-opensea
cg26820288	0.911788	0.407953	0.503834	2.0877e-09	1.30637e-06	1	242936925	R	II		IGR	opensea	IGR-opensea
cg10866755	0.0817648	0.519076	-0.437311	2.08869e-09	1.30637e-06	2	180725718	R	II	ZNF385B	5'UTR	island	5'UTR-island	chr2:180725717-180726465
cg04262140	0.819652	0.488319	0.331333	2.0949e-09	1.30829e-06	17	46827626	F	I		IGR	island	IGR-island	chr17:46827435-46827641
cg22067676	0.813412	0.187082	0.62633	2.10398e-09	1.31063e-06	6	126281331	F	II	HINT3	Body	shelf	Body-shelf	chr6:126277792-126278501
cg13578134	0.753282	0.177769	0.575514	2.10496e-09	1.31063e-06	15	75081572	R	I	CSK	5'UTR	opensea	5'UTR-opensea
cg25565730	0.447715	0.921949	-0.474234	2.11568e-09	1.31284e-06	6	152085565	F	II	ESR1	5'UTR	opensea	5'UTR-opensea
cg14472390	0.0265054	0.594462	-0.567956	2.11689e-09	1.31284e-06	5	140740387	F	II	PCDHGA4	Body	shore	Body-shore	chr5:140741174-140741738
cg15943335	0.0421828	0.944781	-0.902599	2.118e-09	1.31284e-06	8	113655436	F	II	CSMD3	Body	opensea	Body-opensea
cg16785698	0.153733	0.577558	-0.423825	2.12502e-09	1.31523e-06	4	186456103	F	I	PDLIM3	Body	island	Body-island	chr4:186455983-186456864
cg00247334	0.889698	0.251318	0.63838	2.12961e-09	1.3153e-06	3	8811543	F	II	OXTR	TSS1500	shore	TSS1500-shore	chr3:8808961-8811280
cg01208908	0.0549777	0.664333	-0.609355	2.13146e-09	1.3153e-06	3	107149061	F	II		IGR	shore	IGR-shore	chr3:107149820-107150910
cg06431611	0.944963	0.267421	0.677542	2.14109e-09	1.31837e-06	X	26210408	F	II	MAGEB6	TSS200	opensea	TSS200-opensea
cg03116409	0.883283	0.278473	0.60481	2.14335e-09	1.31837e-06	12	66042554	R	II		IGR	opensea	IGR-opensea
cg07730329	0.0272216	0.658274	-0.631052	2.14911e-09	1.31837e-06	5	140810137	F	II	PCDHGA4	Body	shore	Body-shore	chr5:140810494-140812617
cg18563999	0.0529361	0.559614	-0.506678	2.15035e-09	1.31837e-06	12	54785003	R	I	ZNF385A	Body	island	Body-island	chr12:54784900-54785238
cg23330788	0.898273	0.198705	0.699568	2.15231e-09	1.31837e-06	4	21699988	R	II	KCNIP4	5'UTR	opensea	5'UTR-opensea
cg26666921	0.0693865	0.810304	-0.740918	2.1677e-09	1.32584e-06	18	47088009	F	II	LIPG	TSS1500	island	TSS1500-island	chr18:47087879-47088528
cg05770471	0.361062	0.842886	-0.481823	2.1714e-09	1.32615e-06	13	53774217	R	II		IGR	shore	IGR-shore	chr13:53774264-53776345
cg01334735	0.868506	0.389955	0.478551	2.19338e-09	1.33761e-06	3	170520549	F	I		IGR	opensea	IGR-opensea
cg11246938	0.0163945	0.678373	-0.661978	2.20148e-09	1.33843e-06	12	115112433	R	I	TBX3	Body	island	Body-island	chr12:115112014-115112627
cg26654790	0.294373	0.736224	-0.441851	2.20403e-09	1.33843e-06	17	33775475	F	I	SLFN13	5'UTR	island	5'UTR-island	chr17:33775294-33775794
cg13498289	0.179287	0.983672	-0.804384	2.20439e-09	1.33843e-06	6	7729042	F	I	BMP6	Body	island	Body-island	chr6:7728885-7729108
cg20348344	0.539111	0.976327	-0.437216	2.21737e-09	1.34285e-06	X	39951468	F	I	BCOR	5'UTR	island	5'UTR-island	chrX:39950899-39951665
cg20210482	0.978867	0.534395	0.444471	2.21814e-09	1.34285e-06	11	126286493	F	I		IGR	island	IGR-island	chr11:126286451-126286870
cg13817952	0.0562365	0.627504	-0.571268	2.22203e-09	1.34325e-06	9	124990456	R	I	LHX6	Body	island	Body-island	chr9:124987743-124991086
cg06000878	0.477508	0.0713881	0.40612	2.23388e-09	1.34547e-06	11	122051193	F	II	LOC399959	Body	opensea	Body-opensea
cg12846139	0.349609	0.841982	-0.492372	2.23781e-09	1.34547e-06	17	79372242	R	II	BAHCC1	TSS1500	island	TSS1500-island	chr17:79366806-79374742
cg25039498	0.670721	0.256152	0.414569	2.24199e-09	1.34547e-06	10	118015561	F	II	GFRA1	Body	opensea	Body-opensea
cg07392722	0.963176	0.205959	0.757217	2.24278e-09	1.34547e-06	X	102317796	R	II	BEX1	3'UTR	shore	3'UTR-shore	chrX:102318601-102319304
cg06186646	0.123322	0.591634	-0.468311	2.24599e-09	1.34547e-06	3	107148953	R	I		IGR	shore	IGR-shore	chr3:107149820-107150910
cg06525651	0.654877	0.172828	0.482049	2.25367e-09	1.34547e-06	10	128994297	R	I	FAM196A	1stExon	island	1stExon-island	chr10:128993505-128995167
cg09721659	0.812308	0.341201	0.471107	2.26238e-09	1.34547e-06	14	81422111	F	II	TSHR	1stExon	shore	1stExon-shore	chr14:81421294-81421561
cg00092551	0.41244	0.0533024	0.359138	2.26484e-09	1.34547e-06	7	127371565	R	II	SND1	Body	opensea	Body-opensea
cg00404641	0.445165	0.0320534	0.413112	2.26763e-09	1.34547e-06	3	131080516	F	II	NUDT16P	TSS200	shore	TSS200-shore	chr3:131080578-131081191
cg08549390	0.879818	0.331456	0.548361	2.27313e-09	1.34547e-06	7	25702709	R	II		IGR	opensea	IGR-opensea
cg00929336	0.162644	0.516767	-0.354123	2.27423e-09	1.34547e-06	16	81437496	F	I		IGR	island	IGR-island	chr16:81437204-81437542
cg14014731	0.430909	0.0603632	0.370546	2.27501e-09	1.34547e-06	9	19378679	R	II	RPS6	Body	shore	Body-shore	chr9:19379794-19380341
cg24900663	0.318071	0.924169	-0.606099	2.27504e-09	1.34547e-06	19	38810166	R	I	KCNK6	TSS1500	shore	TSS1500-shore	chr19:38810376-38810949
cg17318990	0.0804992	0.938012	-0.857513	2.27636e-09	1.34547e-06	12	90101606	F	II	LOC338758	TSS1500	island	TSS1500-island	chr12:90101436-90104065
cg18496440	0.898624	0.174856	0.723769	2.2805e-09	1.34547e-06	5	158532302	R	II		IGR	island	IGR-island	chr5:158532294-158532502
cg24053748	0.632392	0.0821121	0.55028	2.2806e-09	1.34547e-06	10	128995192	F	II	FAM196A	TSS1500	shore	TSS1500-shore	chr10:128993505-128995167
cg18308184	0.934663	0.133225	0.801438	2.28079e-09	1.34547e-06	4	21699435	F	II	KCNIP4	5'UTR	opensea	5'UTR-opensea
cg04228849	0.817479	0.0660535	0.751426	2.28944e-09	1.34866e-06	4	21855582	F	II	NCRNA00099	TSS1500	opensea	TSS1500-opensea
cg08520743	0.870109	0.427111	0.442998	2.3051e-09	1.35407e-06	7	95025829	F	I	PON3	TSS200	island	TSS200-island	chr7:95025559-95026122
cg05446629	0.0588482	0.439399	-0.380551	2.30543e-09	1.35407e-06	11	134281742	F	I	B3GAT1	1stExon	island	1stExon-island	chr11:134281380-134282919
cg02773050	0.0819041	0.622105	-0.540201	2.31286e-09	1.35407e-06	X	134654287	R	II	DDX26B	TSS1500	shore	TSS1500-shore	chrX:134655102-134655750
cg08095852	0.0303426	0.405179	-0.374837	2.31332e-09	1.35407e-06	4	176987020	R	I	WDR17	1stExon	island	1stExon-island	chr4:176986921-176987360
cg06905913	0.281237	0.95273	-0.671493	2.31692e-09	1.35407e-06	2	121102148	R	II		IGR	island	IGR-island	chr2:121101800-121104534
cg19594156	0.813054	0.385828	0.427226	2.32049e-09	1.35407e-06	17	37307524	F	I	PLXDC1	Body	island	Body-island	chr17:37307498-37307775
cg24977055	0.0229231	0.936741	-0.913818	2.32204e-09	1.35407e-06	7	50850870	F	II	GRB10	5'UTR	island	5'UTR-island	chr7:50849752-50850871
cg14883448	0.055597	0.372313	-0.316716	2.32682e-09	1.35407e-06	11	105892558	F	I	KIAA1826	1stExon	shore	1stExon-shore	chr11:105892725-105892952
cg13978347	0.882608	0.236753	0.645855	2.33263e-09	1.35407e-06	9	120140243	F	II	ASTN2	Body	opensea	Body-opensea
cg15903915	0.823027	0.0537975	0.769229	2.33528e-09	1.35407e-06	7	31381065	R	II	NEUROD6	TSS1500	opensea	TSS1500-opensea
cg02637537	0.310687	0.945658	-0.634971	2.33727e-09	1.35407e-06	8	22447181	R	I	PDLIM2	Body	opensea	Body-opensea
cg07178278	0.62683	0.969218	-0.342388	2.34011e-09	1.35407e-06	16	73266047	F	I		IGR	opensea	IGR-opensea
cg01288372	0.325038	0.931228	-0.60619	2.34101e-09	1.35407e-06	2	209271383	R	I	PTH2R	TSS200	island	TSS200-island	chr2:209271337-209271987
cg06894381	0.358689	0.926875	-0.568186	2.34504e-09	1.35451e-06	1	67519805	R	II	SLC35D1	1stExon	island	1stExon-island	chr1:67519224-67520139
cg01720337	0.360016	0.921784	-0.561768	2.35291e-09	1.35717e-06	3	1134711	F	II	CNTN6	5'UTR	opensea	5'UTR-opensea
cg03527802	0.485121	0.0200778	0.465043	2.3564e-09	1.3573e-06	16	29819931	R	I	MAZ	Body	shore	Body-shore	chr16:29818681-29819554
cg20666967	0.612359	0.241575	0.370784	2.36032e-09	1.35768e-06	15	74782606	R	II		IGR	opensea	IGR-opensea
cg14958041	0.402321	0.928323	-0.526002	2.37038e-09	1.36125e-06	9	95675546	R	II		IGR	island	IGR-island	chr9:95675545-95675773
cg08065231	0.231386	0.95521	-0.723824	2.37308e-09	1.36125e-06	19	9473684	F	I	ZNF177	TSS200	island	TSS200-island	chr19:9473589-9474001
cg17283453	0.320957	0.878173	-0.557216	2.38045e-09	1.36296e-06	19	9473880	F	I	ZNF177	5'UTR	island	5'UTR-island	chr19:9473589-9474001
cg02323633	0.362493	0.938716	-0.576224	2.38264e-09	1.36296e-06	5	73937762	R	II	ENC1	TSS1500	shore	TSS1500-shore	chr5:73935725-73937551
cg04511463	0.712886	0.0647326	0.648153	2.40017e-09	1.36575e-06	11	43589582	R	II		IGR	opensea	IGR-opensea
cg23056713	0.859746	0.304677	0.555068	2.40064e-09	1.36575e-06	11	131609432	F	I	NTM	Body	opensea	Body-opensea
cg09169255	0.0335745	0.648466	-0.614892	2.40255e-09	1.36575e-06	2	73114256	R	I	SPR	TSS1500	island	TSS1500-island	chr2:73114219-73114920
cg24974599	0.363728	0.937752	-0.574024	2.40345e-09	1.36575e-06	1	196620428	F	II	CFH	TSS1500	opensea	TSS1500-opensea
cg07940440	0.029614	0.429946	-0.400332	2.40395e-09	1.36575e-06	4	73433671	R	II	ADAMTS3	Body	shore	Body-shore	chr4:73433783-73434289
cg04346128	0.81192	0.278294	0.533627	2.4218e-09	1.37401e-06	5	143584488	F	II	KCTD16	5'UTR	shore	5'UTR-shore	chr5:143584743-143585064
cg00272200	0.786977	0.202532	0.584445	2.4273e-09	1.37525e-06	5	44388972	F	I	FGF10	TSS200	opensea	TSS200-opensea
cg10634922	0.20989	0.775765	-0.565875	2.43288e-09	1.37653e-06	2	142888052	R	II	LRP1B	Body	island	Body-island	chr2:142887724-142888553
cg24194124	0.759539	0.351934	0.407605	2.43983e-09	1.37859e-06	8	2362927	R	II		IGR	opensea	IGR-opensea
cg00200658	0.834042	0.4008	0.433242	2.44424e-09	1.3792e-06	6	74013300	R	II	C6orf147	Body	shelf	Body-shelf	chr6:74008820-74009456
cg08370080	0.498709	0.918221	-0.419512	2.44964e-09	1.38037e-06	19	21687792	F	II	ZNF429	TSS1500	shore	TSS1500-shore	chr19:21688622-21688839
cg25676905	0.0712342	0.69353	-0.622296	2.47365e-09	1.38385e-06	17	41173720	F	II	VAT1	Body	shore	Body-shore	chr17:41173821-41174436
cg04455137	0.949923	0.12725	0.822673	2.48e-09	1.38385e-06	7	120629316	F	II	C7orf58	5'UTR	opensea	5'UTR-opensea
cg02893231	0.254883	0.89732	-0.642437	2.48004e-09	1.38385e-06	1	190444761	R	II	FAM5C	5'UTR	opensea	5'UTR-opensea
cg08250055	0.62268	0.123933	0.498747	2.48127e-09	1.38385e-06	6	32052736	F	II	TNXB	Body	shelf	Body-shelf	chr6:32055067-32055601
cg18011916	0.971234	0.622944	0.34829	2.4824e-09	1.38385e-06	7	35295120	R	II	TBX20	TSS1500	shore	TSS1500-shore	chr7:35296921-35298218
cg16606638	0.150964	0.484345	-0.333381	2.48559e-09	1.38385e-06	12	89918221	F	II	WDR51B	Body	shore	Body-shore	chr12:89919012-89919904
cg13405293	0.602102	0.978446	-0.376343	2.48935e-09	1.38385e-06	2	172378969	F	I	CYBRD1	1stExon	island	1stExon-island	chr2:172378822-172380189
cg03147907	0.913902	0.30888	0.605021	2.49364e-09	1.38385e-06	3	62926690	F	II		IGR	opensea	IGR-opensea
cg11254700	0.127548	0.611997	-0.484449	2.49457e-09	1.38385e-06	19	53561386	R	I		IGR	island	IGR-island	chr19:53561215-53561812
cg00395262	0.0235959	0.444445	-0.420849	2.49459e-09	1.38385e-06	3	180397750	R	II	CCDC39	TSS1500	island	TSS1500-island	chr3:180397104-180397877
cg17853707	0.644185	0.0985312	0.545654	2.49486e-09	1.38385e-06	19	23578260	R	I	ZNF91	1stExon	opensea	1stExon-opensea
cg24493737	0.797195	0.100493	0.696702	2.49905e-09	1.38385e-06	4	14113215	F	II		IGR	opensea	IGR-opensea
cg20932251	0.416766	0.966361	-0.549594	2.49912e-09	1.38385e-06	11	72852302	F	I	FCHSD2	Body	island	Body-island	chr11:72852176-72854160
cg07466622	0.137535	0.880078	-0.742543	2.50578e-09	1.38569e-06	6	13014491	F	II	PHACTR1	Body	shore	Body-shore	chr6:13014973-13015203
cg13520026	0.403974	0.0242482	0.379726	2.51457e-09	1.38727e-06	9	97810769	R	I	C9orf3	Body	island	Body-island	chr9:97810765-97811272
cg18208707	0.614447	0.976819	-0.362372	2.51579e-09	1.38727e-06	17	47210318	R	I	B4GALNT2	TSS200	island	TSS200-island	chr17:47209811-47210740
cg11495854	0.347826	0.918335	-0.570509	2.51866e-09	1.38727e-06	5	158635673	R	II	RNF145	TSS1500	shore	TSS1500-shore	chr5:158636218-158636949
cg17119387	0.0460957	0.791148	-0.745052	2.5246e-09	1.38817e-06	17	2615431	R	II	KIAA0664	TSS1500	island	TSS1500-island	chr17:2614320-2615630
cg27428856	0.332819	0.901235	-0.568416	2.52882e-09	1.38817e-06	6	111927480	R	II	TRAF3IP2	TSS200	opensea	TSS200-opensea
cg23466769	0.735069	0.15007	0.585	2.53344e-09	1.38817e-06	13	114801307	F	II	RASA3	Body	shelf	Body-shelf	chr13:114803616-114803852
cg14261068	0.519003	0.873483	-0.35448	2.53887e-09	1.38817e-06	X	39946573	R	II	BCOR	5'UTR	shelf	5'UTR-shelf	chrX:39949372-39949976
cg02412969	0.13477	0.603056	-0.468286	2.54596e-09	1.38817e-06	7	5602052	R	II		IGR	island	IGR-island	chr7:5601802-5602129
cg14488256	0.585629	0.222025	0.363604	2.5463e-09	1.38817e-06	16	34257574	R	II		IGR	island	IGR-island	chr16:34256748-34257750
cg03060439	0.3285	0.794393	-0.465893	2.55103e-09	1.38817e-06	1	112282644	F	II	C1orf183	Body	island	Body-island	chr1:112281052-112283277
cg18307463	0.841907	0.187754	0.654154	2.55325e-09	1.38817e-06	4	20852366	F	II	KCNIP4	Body	opensea	Body-opensea
cg26056348	0.0734462	0.497782	-0.424335	2.55475e-09	1.38817e-06	7	75932317	F	I	HSPB1	1stExon	island	1stExon-island	chr7:75931704-75932978
cg04148584	0.00741597	0.670869	-0.663453	2.55501e-09	1.38817e-06	7	107643946	F	I	LAMB1	TSS200	island	TSS200-island	chr7:107641795-107644058
cg11141743	0.404676	0.0769152	0.32776	2.55836e-09	1.38817e-06	4	17188725	R	II		IGR	opensea	IGR-opensea
cg19048548	0.937897	0.519019	0.418878	2.5604e-09	1.38817e-06	17	15245196	F	II	TEKT3	TSS1500	shore	TSS1500-shore	chr17:15244705-15245126
cg11423684	0.0720186	0.487571	-0.415552	2.57789e-09	1.39582e-06	6	29691993	R	II	HLA-F	Body	island	Body-island	chr6:29691106-29692093
cg06352370	0.0373875	0.509256	-0.471869	2.58917e-09	1.40011e-06	1	28286365	R	II	XKR8	TSS200	island	TSS200-island	chr1:28286019-28286838
cg04486725	0.942897	0.601628	0.341268	2.59592e-09	1.40072e-06	5	111702260	F	II	EPB41L4A	Body	opensea	Body-opensea
cg23002268	0.247986	0.83271	-0.584724	2.59704e-09	1.40072e-06	5	172199318	F	I	DUSP1	TSS1500	island	TSS1500-island	chr5:172197482-172199606
cg21417510	0.225579	0.832182	-0.606603	2.60523e-09	1.40331e-06	1	113257283	F	I	PPM1J	Body	island	Body-island	chr1:113256885-113258149
cg04225775	0.748762	0.293718	0.455044	2.61882e-09	1.4088e-06	5	143191771	F	II	HMHB1	1stExon	opensea	1stExon-opensea
cg07826275	0.0840622	0.525582	-0.441519	2.63661e-09	1.41344e-06	6	130339826	F	II	L3MBTL3	5'UTR	shore	5'UTR-shore	chr6:130340556-130342450
cg09757712	0.0322987	0.472724	-0.440426	2.63667e-09	1.41344e-06	8	85094742	F	II	RALYL	TSS1500	shelf	TSS1500-shelf	chr8:85096759-85097247
cg06705366	0.356709	0.884392	-0.527682	2.64068e-09	1.41344e-06	5	74162621	F	I	FAM169A	TSS200	island	TSS200-island	chr5:74161536-74162716
cg11291081	0.692739	0.0545003	0.638239	2.64106e-09	1.41344e-06	3	37033894	F	II	MLH1	TSS1500	shore	TSS1500-shore	chr3:37034228-37035356
cg06687102	0.470895	0.796355	-0.32546	2.64448e-09	1.41345e-06	3	158441983	F	II	RARRES1	Body	opensea	Body-opensea
cg05529874	0.491778	0.0154043	0.476374	2.67307e-09	1.42524e-06	16	3356081	R	II	ZNF75A	5'UTR	shore	5'UTR-shore	chr16:3355020-3356012
cg07971493	0.0813575	0.533136	-0.451778	2.67339e-09	1.42524e-06	X	19533022	R	II	MAP3K15	1stExon	island	1stExon-island	chrX:19533003-19533551
cg18813778	0.143647	0.541908	-0.398261	2.67713e-09	1.4254e-06	3	19116330	F	II		IGR	opensea	IGR-opensea
cg12930392	0.505218	0.0707386	0.434479	2.69453e-09	1.43283e-06	3	196481615	F	II	PAK2	5'UTR	opensea	5'UTR-opensea
cg26557744	0.839645	0.24727	0.592375	2.70306e-09	1.43444e-06	3	116515339	F	II		IGR	opensea	IGR-opensea
cg11893951	0.0897926	0.917504	-0.827712	2.70771e-09	1.43444e-06	5	141061521	R	I	ARAP3	5'UTR	opensea	5'UTR-opensea
cg01095510	0.110195	0.519929	-0.409734	2.7086e-09	1.43444e-06	12	26267286	R	I		IGR	island	IGR-island	chr12:26267058-26267519
cg16406892	0.0337512	0.800803	-0.767052	2.71228e-09	1.43444e-06	12	115118777	R	II	TBX3	Body	shore	Body-shore	chr12:115120774-115122945
cg11213248	0.573278	0.968042	-0.394764	2.71483e-09	1.43444e-06	13	28534648	R	I		IGR	island	IGR-island	chr13:28534432-28535560
cg27060294	0.652248	0.0814523	0.570796	2.72136e-09	1.43606e-06	4	16839404	R	II	LDB2	Body	opensea	Body-opensea
cg05390968	0.81932	0.22609	0.59323	2.75324e-09	1.45104e-06	16	86598792	F	I		IGR	shore	IGR-shore	chr16:86599355-86602649
cg05019826	0.528238	0.0245316	0.503706	2.76213e-09	1.45388e-06	15	74891207	F	I		IGR	opensea	IGR-opensea
cg26928080	0.073762	0.822332	-0.74857	2.76663e-09	1.45441e-06	14	95236825	F	I	GSC	TSS1500	shore	TSS1500-shore	chr14:95237622-95238211
cg08798295	0.337706	0.904667	-0.566961	2.78382e-09	1.46159e-06	7	98972169	R	II	ARPC1B	TSS200	island	TSS200-island	chr7:98971649-98973170
cg25594826	0.599719	0.230017	0.369702	2.80106e-09	1.46737e-06	X	37765018	R	II		IGR	island	IGR-island	chrX:37765017-37765257
cg16959037	0.0433463	0.62196	-0.578614	2.80189e-09	1.46737e-06	17	27225032	F	II	FLOT2	TSS1500	shore	TSS1500-shore	chr17:27224005-27224873
cg24881834	0.562854	0.0440027	0.518851	2.80958e-09	1.46954e-06	6	84140997	F	II	ME1	TSS1500	island	TSS1500-island	chr6:84140412-84140998
cg00544449	0.0601523	0.453169	-0.393017	2.81454e-09	1.47029e-06	15	79724802	R	I	KIAA1024	TSS200	island	TSS200-island	chr15:79724099-79725643
cg04135498	0.0343926	0.51884	-0.484447	2.82345e-09	1.47144e-06	3	120628544	F	II	STXBP5L	Body	shore	Body-shore	chr3:120626880-120627579
cg22619759	0.0895371	0.822285	-0.732748	2.82384e-09	1.47144e-06	7	5601811	R	II		IGR	island	IGR-island	chr7:5601802-5602129
cg06412320	0.906942	0.293763	0.613179	2.83142e-09	1.47355e-06	10	1789454	F	I		IGR	opensea	IGR-opensea
cg00071950	0.0394491	0.621295	-0.581846	2.83614e-09	1.47415e-06	4	10020882	R	II	SLC2A9	Body	island	Body-island	chr4:10020481-10021026
cg26229024	0.0852801	0.641572	-0.556292	2.84766e-09	1.47461e-06	5	140473857	R	II	PCDHB2	TSS1500	shore	TSS1500-shore	chr5:140475599-140476607
cg24605023	0.919362	0.298593	0.620769	2.85279e-09	1.47461e-06	3	62654733	R	II	CADPS	Body	opensea	Body-opensea
cg07309576	0.400923	0.0412949	0.359628	2.85312e-09	1.47461e-06	11	5463768	R	II	OR51I1	TSS1500	opensea	TSS1500-opensea
cg13469457	0.153085	0.941046	-0.787961	2.85415e-09	1.47461e-06	9	110501986	R	I		IGR	opensea	IGR-opensea
cg15915658	0.250407	0.841097	-0.59069	2.85533e-09	1.47461e-06	11	65262358	F	II		IGR	shelf	IGR-shelf	chr11:65264957-65265398
cg06525993	0.644811	0.0357662	0.609044	2.85832e-09	1.47461e-06	15	30106104	R	II	TJP1	Body	opensea	Body-opensea
cg24954210	0.823487	0.226786	0.596701	2.86685e-09	1.47673e-06	3	62856521	R	II	CADPS	Body	shelf	Body-shelf	chr3:62859617-62861190
cg04897742	0.482722	0.0414315	0.44129	2.86954e-09	1.47673e-06	1	16085148	R	I	FBLIM1	TSS200	island	TSS200-island	chr1:16085147-16085862
cg05599106	0.807472	0.229233	0.578238	2.87507e-09	1.47774e-06	19	12251511	F	II	ZNF20	TSS1500	shore	TSS1500-shore	chr19:12250694-12251217
cg08777147	0.0405794	0.927414	-0.886834	2.88856e-09	1.48284e-06	X	39953550	F	I	BCOR	5'UTR	island	5'UTR-island	chrX:39953434-39969247
cg09644707	0.640702	0.281219	0.359482	2.89246e-09	1.48301e-06	12	114885161	R	I		IGR	island	IGR-island	chr12:114885105-114885418
cg15995714	0.580463	0.249958	0.330505	2.9055e-09	1.48498e-06	10	134222445	F	II	PWWP2B	3'UTR	shelf	3'UTR-shelf	chr10:134218268-134219615
cg03122735	0.443137	0.0311661	0.411971	2.90597e-09	1.48498e-06	11	4629195	R	I	TRIM68	5'UTR	island	5'UTR-island	chr11:4629098-4629530
cg20698769	0.130647	0.733608	-0.602961	2.90703e-09	1.48498e-06	7	117513002	F	II	CTTNBP2	Body	island	Body-island	chr7:117512942-117513865
cg10454529	0.449013	0.984341	-0.535328	2.9179e-09	1.4887e-06	1	16544210	R	II		IGR	island	IGR-island	chr1:16543683-16544307
cg08747591	0.0364383	0.64324	-0.606801	2.92658e-09	1.49007e-06	11	789928	F	I	CEND1	5'UTR	island	5'UTR-island	chr11:789871-790133
cg11655243	0.185943	0.768995	-0.583052	2.93529e-09	1.49007e-06	5	140778396	F	II	PCDHGA4	Body	shore	Body-shore	chr5:140779013-140779659
cg12855851	0.514216	0.12352	0.390695	2.9355e-09	1.49007e-06	6	41715185	R	II	PGC	TSS200	opensea	TSS200-opensea
cg11209880	0.801915	0.298075	0.50384	2.93815e-09	1.49007e-06	11	115035023	R	II		IGR	opensea	IGR-opensea
cg11690724	0.889342	0.456263	0.433079	2.93924e-09	1.49007e-06	5	158475854	R	II	EBF1	Body	shelf	Body-shelf	chr5:158478378-158478630
cg07014673	0.579772	0.975751	-0.395979	2.94211e-09	1.49007e-06	2	237078733	F	I		IGR	island	IGR-island	chr2:237071794-237078762
cg13758543	0.284397	0.72561	-0.441213	2.94806e-09	1.49127e-06	13	79169714	F	I		IGR	shore	IGR-shore	chr13:79170114-79171231
cg12779301	0.39307	0.0359446	0.357125	2.95641e-09	1.49367e-06	17	79031394	F	II	BAIAP2	Body	opensea	Body-opensea
cg10244313	0.729543	0.157067	0.572475	2.9613e-09	1.49403e-06	3	99038751	R	II		IGR	opensea	IGR-opensea
cg21580428	0.0142046	0.373306	-0.359102	2.96431e-09	1.49403e-06	5	140792814	R	II	PCDHGA4	Body	shore	Body-shore	chr5:140794358-140795045
cg01209984	0.713715	0.379115	0.3346	2.97216e-09	1.49433e-06	21	47469679	F	II		IGR	opensea	IGR-opensea
cg06770163	0.713718	0.120682	0.593036	2.97836e-09	1.49433e-06	14	102094618	R	II		IGR	shore	IGR-shore	chr14:102094854-102095204
cg08784247	0.0534412	0.93933	-0.885888	2.97852e-09	1.49433e-06	12	81329808	F	II	MIR618	TSS200	shore	TSS200-shore	chr12:81330608-81331514
cg00646140	0.182509	0.584241	-0.401732	2.97966e-09	1.49433e-06	X	2847561	R	II	ARSD	TSS200	shore	TSS200-shore	chrX:2846195-2847511
cg18759732	0.603557	0.979111	-0.375554	2.98291e-09	1.49433e-06	2	65889827	F	II		IGR	opensea	IGR-opensea
cg20448053	0.340132	0.926724	-0.586592	2.98704e-09	1.4946e-06	17	8192352	R	II	SLC25A35	3'UTR	island	3'UTR-island	chr17:8191864-8192495
cg26190233	0.476256	0.952779	-0.476523	2.99598e-09	1.49591e-06	22	50609610	R	II	PANX2	Body	island	Body-island	chr22:50609181-50609627
cg17735539	0.853873	0.116246	0.737627	2.99742e-09	1.49591e-06	10	1444557	R	I	ADARB2	Body	opensea	Body-opensea
cg11805647	0.788819	0.458198	0.330621	3.0029e-09	1.49591e-06	15	81362969	R	II		IGR	opensea	IGR-opensea
cg20489541	0.0391614	0.468539	-0.429378	3.00407e-09	1.49591e-06	14	90167851	F	I		IGR	island	IGR-island	chr14:90167782-90168352
cg12051956	0.632867	0.154689	0.478177	3.00808e-09	1.49611e-06	12	6807082	R	II	C12orf53	Body	shelf	Body-shelf	chr12:6809214-6809816
cg08738346	0.373971	0.0195668	0.354405	3.02466e-09	1.49936e-06	5	152352697	R	II		IGR	opensea	IGR-opensea
cg19155932	0.309563	0.9601	-0.650536	3.02609e-09	1.49936e-06	20	56725873	F	I	C20orf85	TSS200	island	TSS200-island	chr20:56725857-56726113
cg24653772	0.536687	0.0952044	0.441483	3.028e-09	1.49936e-06	7	788989	F	I	HEATR2	Body	shelf	Body-shelf	chr7:791984-792238
cg13382840	0.777813	0.176517	0.601296	3.02905e-09	1.49936e-06	15	88119539	F	II	NCRNA00052	TSS1500	opensea	TSS1500-opensea
cg15945016	0.505695	0.952633	-0.446938	3.05603e-09	1.50905e-06	6	26020698	F	I	HIST1H4A	TSS1500	island	TSS1500-island	chr6:26020671-26021125
cg17840047	0.769081	0.0301211	0.73896	3.05767e-09	1.50905e-06	4	18580125	F	II		IGR	opensea	IGR-opensea
cg25244356	0.821805	0.358976	0.462829	3.05995e-09	1.50905e-06	7	90042240	R	II	CLDN12	Body	opensea	Body-opensea
cg23881566	0.426319	0.0186029	0.407716	3.06316e-09	1.50905e-06	12	119457146	R	II	SRRM4	Body	opensea	Body-opensea
cg04013592	0.93537	0.287957	0.647413	3.07683e-09	1.51223e-06	3	63263076	F	II	SYNPR	TSS1500	shore	TSS1500-shore	chr3:63263989-63264205
cg22507558	0.685084	0.0594502	0.625634	3.07689e-09	1.51223e-06	8	35135754	F	II	UNC5D	Body	opensea	Body-opensea
cg27375642	0.664535	0.0899919	0.574543	3.08427e-09	1.51406e-06	4	20960712	F	II	KCNIP4	Body	opensea	Body-opensea
cg01295785	0.751676	0.170338	0.581338	3.09612e-09	1.51645e-06	18	12437948	F	II		IGR	shelf	IGR-shelf	chr18:12433995-12434486
cg23823833	0.437058	0.0694999	0.367558	3.09644e-09	1.51645e-06	3	159075576	F	II	SCHIP1	Body	opensea	Body-opensea
cg02972356	0.531326	0.929281	-0.397955	3.10956e-09	1.51958e-06	10	35484792	R	I	CREM	Body	opensea	Body-opensea
cg23216685	0.52724	0.975939	-0.4487	3.11014e-09	1.51958e-06	1	86174607	F	II	ZNHIT6	TSS1500	shore	TSS1500-shore	chr1:86174041-86174253
cg01434783	0.256311	0.921794	-0.665483	3.11491e-09	1.52012e-06	4	124319883	R	II	SPRY1	5'UTR	island	5'UTR-island	chr4:124318307-124319998
cg25801976	0.716613	0.128879	0.587734	3.12153e-09	1.52146e-06	8	48648112	F	II	KIAA0146	3'UTR	shore	3'UTR-shore	chr8:48649766-48651653
cg09601770	0.086162	0.586049	-0.499887	3.12498e-09	1.52146e-06	2	162930671	R	I	DPP4	1stExon	island	1stExon-island	chr2:162930233-162930879
cg10080004	0.0450513	0.416865	-0.371814	3.13913e-09	1.52494e-06	19	55691827	R	II	SYT5	TSS200	shore	TSS200-shore	chr19:55690182-55691623
cg01187496	0.296245	0.7109	-0.414654	3.13947e-09	1.52494e-06	5	167718124	F	II	WWC1	TSS1500	shore	TSS1500-shore	chr5:167718523-167719688
cg12850252	0.19412	0.901875	-0.707755	3.16234e-09	1.53425e-06	8	79428313	R	II	PKIA	TSS200	shore	TSS200-shore	chr8:79428433-79428754
cg02472291	0.962361	0.495317	0.467044	3.17899e-09	1.53723e-06	8	67783002	F	I	C8orf45	1stExon	opensea	1stExon-opensea
cg12804278	0.515519	0.937586	-0.422068	3.18401e-09	1.53723e-06	10	23633326	F	I	C10orf67	Body	opensea	Body-opensea
cg14537183	0.801501	0.377214	0.424287	3.18598e-09	1.53723e-06	9	140093576	F	I	C9orf75	1stExon	shore	1stExon-shore	chr9:140093882-140095686
cg08251399	0.566528	0.947098	-0.38057	3.18644e-09	1.53723e-06	2	31457608	R	II	EHD3	1stExon	island	1stExon-island	chr2:31456740-31457653
cg23075139	0.505342	0.177336	0.328006	3.18698e-09	1.53723e-06	3	115524031	R	II	LSAMP	3'UTR	opensea	3'UTR-opensea
cg17304111	0.0833384	0.628258	-0.54492	3.19159e-09	1.53767e-06	4	176735244	R	II	GPM6A	TSS1500	opensea	TSS1500-opensea
cg06277481	0.0110957	0.412781	-0.401685	3.19702e-09	1.5385e-06	19	8408146	F	II	KANK3	TSS200	island	TSS200-island	chr19:8407674-8408338
cg16789104	0.531963	0.883131	-0.351168	3.20605e-09	1.5405e-06	17	46507777	R	I	SKAP1	TSS200	island	TSS200-island	chr17:46507344-46507778
cg24068708	0.470434	0.946635	-0.476201	3.21626e-09	1.5405e-06	11	75236459	F	II	GDPD5	5'UTR	island	5'UTR-island	chr11:75236189-75237781
cg20422242	0.361136	0.0337782	0.327357	3.21665e-09	1.5405e-06	11	95976579	R	II	MAML2	Body	opensea	Body-opensea
cg05257472	0.0238724	0.429416	-0.405544	3.21703e-09	1.5405e-06	17	46894656	F	I	TTLL6	TSS200	island	TSS200-island	chr17:46894293-46894809
cg25978327	0.70738	0.0145183	0.692862	3.21973e-09	1.5405e-06	1	8065039	F	II		IGR	opensea	IGR-opensea
cg17588293	0.825598	0.48782	0.337779	3.2321e-09	1.54464e-06	1	154986238	F	I	ZBTB7B	5'UTR	shelf	5'UTR-shelf	chr1:154989749-154990234
cg05721877	0.243273	0.876629	-0.633356	3.2394e-09	1.54635e-06	X	39953075	F	I	BCOR	5'UTR	shore	5'UTR-shore	chrX:39953434-39969247
cg18236250	0.842682	0.275782	0.566901	3.24928e-09	1.54929e-06	4	16791106	F	II	LDB2	Body	opensea	Body-opensea
cg14419187	0.499996	0.0494646	0.450532	3.26347e-09	1.55427e-06	2	210637094	F	II	UNC80	Body	shore	Body-shore	chr2:210636344-210636935
cg10013716	0.257666	0.822187	-0.564521	3.26827e-09	1.55435e-06	3	179168760	R	II	GNB4	5'UTR	island	5'UTR-island	chr3:179168735-179169593
cg21936179	0.115543	0.631855	-0.516312	3.27114e-09	1.55435e-06	1	206786180	R	I	LGTN	TSS1500	shore	TSS1500-shore	chr1:206785804-206786030
cg26534508	0.272714	0.908973	-0.636258	3.27983e-09	1.55528e-06	1	236306311	F	II	GPR137B	1stExon	island	1stExon-island	chr1:236305534-236306674
cg07729059	0.110517	0.493204	-0.382687	3.28249e-09	1.55528e-06	15	96884100	F	I		IGR	island	IGR-island	chr15:96883941-96884533
cg19476368	0.517218	0.0518113	0.465407	3.28432e-09	1.55528e-06	11	121763552	R	II		IGR	opensea	IGR-opensea
cg08815506	0.086587	0.427528	-0.340941	3.29362e-09	1.55664e-06	4	176826907	F	II	GPM6A	5'UTR	opensea	5'UTR-opensea
cg16444641	0.921826	0.263222	0.658604	3.2947e-09	1.55664e-06	2	10567628	R	II	HPCAL1	3'UTR	shore	3'UTR-shore	chr2:10566889-10567148
cg16692732	0.172175	0.735124	-0.562949	3.30833e-09	1.55677e-06	4	99578720	F	II	TSPAN5	Body	shore	Body-shore	chr4:99579142-99580160
cg06822952	0.20321	0.917249	-0.714039	3.31209e-09	1.55677e-06	22	38073178	F	I	LGALS1	Body	island	Body-island	chr22:38073037-38073412
cg01449818	0.0312936	0.5267	-0.495406	3.31224e-09	1.55677e-06	10	116286605	R	II	ABLIM1	Body	opensea	Body-opensea
cg27541691	0.2547	0.806914	-0.552214	3.31448e-09	1.55677e-06	17	40811050	F	II	TUBG2	TSS1500	shore	TSS1500-shore	chr17:40811232-40811597
cg19548181	0.866484	0.313687	0.552797	3.31881e-09	1.55677e-06	10	1609753	F	II	ADARB2	Body	opensea	Body-opensea
cg18221467	0.315292	0.941462	-0.62617	3.322e-09	1.55677e-06	1	92952189	F	I	GFI1	TSS1500	island	TSS1500-island	chr1:92945907-92952609
cg20129534	0.658331	0.167118	0.491213	3.32511e-09	1.55677e-06	8	122954569	F	II		IGR	opensea	IGR-opensea
cg06706894	0.561612	0.940276	-0.378663	3.32625e-09	1.55677e-06	10	80167002	F	I		IGR	opensea	IGR-opensea
cg05867134	0.485701	0.942696	-0.456995	3.33024e-09	1.55677e-06	16	31009035	F	II	STX1B	Body	island	Body-island	chr16:31008832-31009036
cg11531272	0.537929	0.966208	-0.428278	3.33386e-09	1.55677e-06	1	21934679	F	II	RAP1GAP	Body	opensea	Body-opensea
cg14742079	0.16333	0.727964	-0.564634	3.34222e-09	1.55677e-06	22	37956207	R	I	CDC42EP1	TSS1500	island	TSS1500-island	chr22:37956102-37957926
cg19881928	0.317335	0.908797	-0.591462	3.34367e-09	1.55677e-06	17	62039009	F	I	SCN4A	Body	opensea	Body-opensea
cg15920762	0.341131	0.973693	-0.632562	3.34371e-09	1.55677e-06	18	12657056	R	II	SPIRE1	TSS1500	island	TSS1500-island	chr18:12657044-12658727
cg23956260	0.175315	0.561523	-0.386208	3.34837e-09	1.5572e-06	10	23632740	R	I	C10orf67	Body	opensea	Body-opensea
cg21703682	0.428169	0.0559151	0.372253	3.35609e-09	1.55775e-06	18	33078285	F	II	INO80C	TSS1500	shore	TSS1500-shore	chr18:33077545-33078063
cg03431918	0.526489	0.0399626	0.486527	3.36487e-09	1.55775e-06	17	77716367	R	II		IGR	shore	IGR-shore	chr17:77715570-77716061
cg22600043	0.0408873	0.384845	-0.343957	3.36527e-09	1.55775e-06	8	109095991	R	I	RSPO2	TSS200	shore	TSS200-shore	chr8:109094485-109095849
cg02700478	0.0248865	0.937095	-0.912208	3.37201e-09	1.55775e-06	2	12856717	R	I	TRIB2	TSS1500	island	TSS1500-island	chr2:12856625-12859019
cg12903171	0.0238846	0.770917	-0.747033	3.37315e-09	1.55775e-06	7	50850564	F	II	GRB10	5'UTR	island	5'UTR-island	chr7:50849752-50850871
cg17128892	0.939827	0.316693	0.623134	3.38151e-09	1.55775e-06	4	185374766	R	II	IRF2	5'UTR	shelf	5'UTR-shelf	chr4:185377596-185377810
cg05840750	0.684896	0.184096	0.5008	3.38315e-09	1.55775e-06	3	151987978	F	II	MBNL1	5'UTR	shore	5'UTR-shore	chr3:151986327-151987325
cg08267047	0.409613	0.94762	-0.538007	3.38992e-09	1.55775e-06	2	203103705	R	II	SUMO1	TSS1500	shore	TSS1500-shore	chr2:203102615-203103328
cg00021476	0.768447	0.168032	0.600415	3.3907e-09	1.55775e-06	16	85660215	R	II	KIAA0182	5'UTR	shore	5'UTR-shore	chr16:85658742-85658998
cg00865356	0.215513	0.956347	-0.740834	3.39154e-09	1.55775e-06	4	91048559	F	I	FAM190A	TSS200	island	TSS200-island	chr4:91048411-91049682
cg23097961	0.511844	0.0249865	0.486857	3.3917e-09	1.55775e-06	19	49055412	F	I	SULT2B1	TSS200	opensea	TSS200-opensea
cg27168033	0.786616	0.266935	0.51968	3.39457e-09	1.55775e-06	19	3983219	F	II	EEF2	Body	shore	Body-shore	chr19:3984962-3985722
cg02320454	0.548468	0.954431	-0.405963	3.41292e-09	1.56342e-06	5	94956017	F	II	GPR150	1stExon	island	1stExon-island	chr5:94955630-94957244
cg26864950	0.850346	0.240219	0.610127	3.42032e-09	1.56342e-06	19	1395365	F	II	NDUFS7	Body	island	Body-island	chr19:1395290-1395788
cg03604840	0.0482909	0.436421	-0.38813	3.42924e-09	1.56342e-06	3	71802533	F	I	EIF4E3	5'UTR	shore	5'UTR-shore	chr3:71802560-71804209
cg21186449	0.470739	0.847319	-0.37658	3.42931e-09	1.56342e-06	3	68057322	F	I	FAM19A1	Body	shore	Body-shore	chr3:68056899-68057167
cg12911481	0.755579	0.253237	0.502342	3.43046e-09	1.56342e-06	11	28487617	F	II		IGR	opensea	IGR-opensea
cg26271891	0.0268418	0.517674	-0.490832	3.43314e-09	1.56342e-06	2	180726249	F	I	ZNF385B	TSS200	island	TSS200-island	chr2:180725717-180726465
cg19682134	0.526516	0.137213	0.389303	3.43327e-09	1.56342e-06	8	145750363	R	I	LRRC14	3'UTR	island	3'UTR-island	chr8:145749855-145750410
cg25887789	0.945064	0.617675	0.327389	3.4478e-09	1.56831e-06	12	41581414	F	II	PDZRN4	TSS1500	shore	TSS1500-shore	chr12:41582155-41582975
cg04503600	0.212964	0.695778	-0.482814	3.45288e-09	1.56891e-06	5	140798188	F	II	PCDHGA4	Body	shore	Body-shore	chr5:140798757-140799359
cg10237419	0.41216	0.913861	-0.5017	3.46607e-09	1.57181e-06	4	110224235	F	I	COL25A1	TSS1500	island	TSS1500-island	chr4:110222970-110224257
cg15862394	0.165934	0.925017	-0.759083	3.47089e-09	1.57181e-06	14	95403133	R	II		IGR	opensea	IGR-opensea
cg12257394	0.459189	0.911126	-0.451938	3.47997e-09	1.57181e-06	3	77129373	F	II	ROBO2	Body	opensea	Body-opensea
cg06655771	0.0761673	0.495989	-0.419822	3.4805e-09	1.57181e-06	12	12419053	R	I	LRP6	Body	shore	Body-shore	chr12:12419679-12420541
cg20662913	0.392019	0.960078	-0.568059	3.48728e-09	1.57181e-06	X	153095300	F	I	PDZD4	Body	island	Body-island	chrX:153094946-153096040
cg24624406	0.633373	0.951274	-0.317902	3.48827e-09	1.57181e-06	12	28122232	F	I	PTHLH	Body	shore	Body-shore	chr12:28123023-28123773
cg06152533	0.461021	0.923291	-0.46227	3.49132e-09	1.57181e-06	3	3840333	F	I	LRRN1	TSS1500	shore	TSS1500-shore	chr3:3840513-3842772
cg09493833	0.199591	0.806837	-0.607246	3.49537e-09	1.57181e-06	16	31227272	F	II	TRIM72	Body	island	Body-island	chr16:31225956-31228264
cg12630461	0.60897	0.986402	-0.377432	3.49747e-09	1.57181e-06	15	91500009	R	I	RCCD1	Body	island	Body-island	chr15:91499952-91500818
cg08759770	0.677293	0.327372	0.349921	3.49933e-09	1.57181e-06	12	51849767	F	II	SLC4A8	Body	opensea	Body-opensea
cg13782728	0.138037	0.915807	-0.777771	3.50089e-09	1.57181e-06	17	77817464	F	I		IGR	island	IGR-island	chr17:77812991-77819081
cg02700824	0.0754193	0.93103	-0.855611	3.52856e-09	1.57883e-06	5	149340768	F	I	SLC26A2	5'UTR	island	5'UTR-island	chr5:149339931-149340951
cg00576736	0.520279	0.0288096	0.49147	3.5316e-09	1.57883e-06	1	20030383	F	II	TMCO4	Body	opensea	Body-opensea
cg22126440	0.918236	0.172422	0.745814	3.5326e-09	1.57883e-06	7	120628658	F	II	C7orf58	TSS1500	opensea	TSS1500-opensea
cg16070018	0.806866	0.106738	0.700128	3.53545e-09	1.57883e-06	6	26224392	F	II	HIST1H3E	TSS1500	shore	TSS1500-shore	chr6:26225386-26225790
cg26766277	0.604053	0.124592	0.479461	3.54036e-09	1.57883e-06	15	77577491	F	II	SGK269	TSS200	opensea	TSS200-opensea
cg08873628	0.172277	0.924068	-0.751791	3.54474e-09	1.57883e-06	1	175162347	F	II	KIAA0040	TSS200	island	TSS200-island	chr1:175161900-175162364
cg23949973	0.771285	0.293801	0.477484	3.54496e-09	1.57883e-06	X	105065796	R	II	NRK	TSS1500	shore	TSS1500-shore	chrX:105066349-105067110
cg15865175	0.0750857	0.733962	-0.658876	3.54695e-09	1.57883e-06	13	32890215	R	II	BRCA2	5'UTR	shore	5'UTR-shore	chr13:32889533-32889900
cg10166314	0.693284	0.313773	0.379511	3.55415e-09	1.58034e-06	10	2006842	F	II		IGR	opensea	IGR-opensea
cg19930575	0.880403	0.553262	0.327142	3.56229e-09	1.58091e-06	X	151122266	R	II	GABRE	3'UTR	opensea	3'UTR-opensea
cg11126134	0.390547	0.0413746	0.349173	3.56523e-09	1.58091e-06	13	31480304	R	II	C13orf33	TSS200	island	TSS200-island	chr13:31480272-31481105
cg04997045	0.9758	0.380042	0.595758	3.57582e-09	1.58091e-06	4	1240068	F	I	CTBP1	Body	shore	Body-shore	chr4:1241412-1244111
cg04477203	0.0503108	0.781417	-0.731106	3.57941e-09	1.58091e-06	5	141061883	F	II	ARAP3	TSS200	opensea	TSS200-opensea
cg16706613	0.0531751	0.529455	-0.47628	3.58346e-09	1.58091e-06	12	52423671	F	II		IGR	shelf	IGR-shelf	chr12:52426738-52427186
cg23234607	0.818454	0.407094	0.41136	3.58976e-09	1.58091e-06	14	81421763	F	II	TSHR	TSS200	shore	TSS200-shore	chr14:81421294-81421561
cg04610718	0.949523	0.478085	0.471438	3.5901e-09	1.58091e-06	12	103353362	F	II	ASCL1	3'UTR	shore	3'UTR-shore	chr12:103351579-103352695
cg19906694	0.346994	0.873151	-0.526157	3.59181e-09	1.58091e-06	5	60629770	R	I	ZSWIM6	Body	island	Body-island	chr5:60626505-60629809
cg00499159	0.893537	0.0431497	0.850387	3.59297e-09	1.58091e-06	4	21854961	F	II	KCNIP4	5'UTR	opensea	5'UTR-opensea
cg15473502	0.575221	0.224867	0.350354	3.59349e-09	1.58091e-06	3	186694658	R	II	ST6GAL1	5'UTR	opensea	5'UTR-opensea
cg26805749	0.157202	0.605196	-0.447995	3.60332e-09	1.58356e-06	11	16627534	F	II		IGR	island	IGR-island	chr11:16626053-16629180
cg04152629	0.103459	0.590594	-0.487136	3.61526e-09	1.58701e-06	12	49211867	R	I	CACNB3	TSS1500	shore	TSS1500-shore	chr12:49212162-49212642
cg05893614	0.0097346	0.636233	-0.626498	3.62038e-09	1.58701e-06	3	68981956	R	II	FAM19A4	TSS1500	island	TSS1500-island	chr3:68980783-68982035
cg00659931	0.916198	0.18235	0.733849	3.62454e-09	1.58701e-06	15	102010125	R	II	PCSK6	Body	opensea	Body-opensea
cg14189678	0.861508	0.431623	0.429885	3.62648e-09	1.58701e-06	7	157690657	F	I	PTPRN2	Body	island	Body-island	chr7:157690559-157690770
cg23523535	0.8165	0.201653	0.614847	3.63637e-09	1.58967e-06	2	161572308	F	II		IGR	opensea	IGR-opensea
cg09792008	0.787	0.0995247	0.687475	3.64896e-09	1.59349e-06	5	44389062	R	I	FGF10	TSS1500	opensea	TSS1500-opensea
cg02043600	0.257744	0.656396	-0.398652	3.65796e-09	1.59425e-06	16	31021933	R	I	STX1B	TSS200	opensea	TSS200-opensea
cg16744741	0.553021	0.169287	0.383734	3.65836e-09	1.59425e-06	4	82126025	R	II	PRKG2	1stExon	opensea	1stExon-opensea
cg23599771	0.0207533	0.575359	-0.554606	3.66221e-09	1.59425e-06	1	190444825	R	II	FAM5C	5'UTR	opensea	5'UTR-opensea
cg16469099	0.500702	0.0212073	0.479494	3.67143e-09	1.5965e-06	11	4629432	F	I	TRIM68	1stExon	island	1stExon-island	chr11:4629098-4629530
cg13749118	0.637602	0.0296398	0.607962	3.67907e-09	1.5965e-06	9	120181466	R	II		IGR	shelf	IGR-shelf	chr9:120175253-120177496
cg25986105	0.0419717	0.440212	-0.39824	3.67917e-09	1.5965e-06	8	57232688	F	II	SDR16C5	5'UTR	island	5'UTR-island	chr8:57232370-57232795
cg21236153	0.315628	0.926292	-0.610664	3.68275e-09	1.5965e-06	9	34457249	F	II	C9orf25	Body	shore	Body-shore	chr9:34457375-34458892
cg12334842	0.686289	0.305791	0.380498	3.69132e-09	1.59708e-06	4	184127739	F	II	WWC2	Body	opensea	Body-opensea
cg07781678	0.944896	0.356521	0.588375	3.69179e-09	1.59708e-06	5	143267380	F	II		IGR	opensea	IGR-opensea
cg03644587	0.54419	0.936385	-0.392196	3.70454e-09	1.59967e-06	6	32071499	R	II	TNXB	5'UTR	opensea	5'UTR-opensea
cg23661183	0.0230225	0.538943	-0.51592	3.70548e-09	1.59967e-06	10	116286593	F	II	ABLIM1	Body	opensea	Body-opensea
cg01899600	0.47945	0.063005	0.416445	3.7115e-09	1.60023e-06	11	5758164	R	II	OR56B1	1stExon	opensea	1stExon-opensea
cg05374654	0.445819	0.954902	-0.509083	3.71496e-09	1.60023e-06	11	94134666	R	II	GPR83	TSS200	island	TSS200-island	chr11:94134226-94134848
cg15144236	0.131652	0.650527	-0.518875	3.7212e-09	1.60023e-06	6	144385792	F	I	PLAGL1	TSS200	island	TSS200-island	chr6:144384894-144385888
cg12181133	0.404217	0.0488722	0.355345	3.72218e-09	1.60023e-06	9	16870464	R	II	BNC2	Body	island	Body-island	chr9:16870123-16872020
cg05494069	0.0148133	0.431899	-0.417086	3.72938e-09	1.60167e-06	1	57111499	R	II	PRKAA2	Body	shore	Body-shore	chr1:57110663-57111337
cg25912827	0.0324376	0.679289	-0.646852	3.74217e-09	1.6055e-06	2	162930805	R	I	DPP4	1stExon	island	1stExon-island	chr2:162930233-162930879
cg00869298	0.454323	0.0453624	0.40896	3.74787e-09	1.60629e-06	X	119004292	R	II	NDUFA1	TSS1500	shore	TSS1500-shore	chrX:119005251-119006217
cg06836736	0.579868	0.0521223	0.527746	3.76556e-09	1.61221e-06	6	84140993	F	II	ME1	TSS1500	island	TSS1500-island	chr6:84140412-84140998
cg18495563	0.299397	0.787951	-0.488554	3.77539e-09	1.61475e-06	11	33061907	R	II	TCP11L1	5'UTR	shore	5'UTR-shore	chr11:33060699-33061846
cg22336669	0.0476176	0.795621	-0.748003	3.78459e-09	1.61592e-06	12	115107925	R	II		IGR	shore	IGR-shore	chr12:115109503-115110061
cg14323109	0.0375387	0.386861	-0.349322	3.78954e-09	1.61592e-06	4	55991943	F	II	KDR	TSS200	island	TSS200-island	chr4:55991402-55992171
cg22603982	0.0906956	0.895702	-0.805006	3.78981e-09	1.61592e-06	19	49092366	R	I	SULT2B1	Body	opensea	Body-opensea
cg22530691	0.685643	0.165858	0.519785	3.80743e-09	1.62014e-06	1	27194335	R	II		IGR	shelf	IGR-shelf	chr1:27191066-27191911
cg05470554	0.799191	0.40058	0.398611	3.80751e-09	1.62014e-06	7	120969079	R	I	WNT16	TSS200	shore	TSS200-shore	chr7:120969587-120970743
cg20490773	0.54646	0.0472791	0.499181	3.81399e-09	1.62124e-06	12	90313611	R	I		IGR	opensea	IGR-opensea
cg16919771	0.617437	0.0870082	0.530429	3.83251e-09	1.62546e-06	7	126892599	F	II	GRM8	TSS200	island	TSS200-island	chr7:126891300-126894205
cg10196802	0.408078	0.0435886	0.364489	3.83528e-09	1.62546e-06	7	30544469	F	I	GGCT	TSS200	island	TSS200-island	chr7:30543984-30545005
cg11941633	0.376277	0.0530154	0.323262	3.84e-09	1.62546e-06	12	54422447	R	I	HOXC4	5'UTR	shore	5'UTR-shore	chr12:54423427-54423712
cg23286903	0.20241	0.727951	-0.525541	3.84522e-09	1.62546e-06	4	1806522	F	II	FGFR3	Body	island	Body-island	chr4:1806488-1806696
cg21800284	0.0199982	0.801197	-0.781199	3.84742e-09	1.62546e-06	12	115107215	R	II		IGR	shore	IGR-shore	chr12:115104848-115105548
cg14204281	0.0762413	0.723353	-0.647112	3.84994e-09	1.62546e-06	9	137217473	R	II	RXRA	TSS1500	island	TSS1500-island	chr9:137217062-137218078
cg13945644	0.119467	0.564143	-0.444675	3.85286e-09	1.62546e-06	19	17559467	R	I		IGR	island	IGR-island	chr19:17558917-17559679
cg01362358	0.655168	0.254184	0.400984	3.85804e-09	1.62546e-06	17	58117360	F	II		IGR	shelf	IGR-shelf	chr17:58119752-58120428
cg07840136	0.486639	0.843139	-0.3565	3.85946e-09	1.62546e-06	7	1844232	R	II		IGR	opensea	IGR-opensea
cg20375342	0.0427092	0.676078	-0.633369	3.86307e-09	1.62546e-06	3	68981895	F	II	FAM19A4	TSS200	island	TSS200-island	chr3:68980783-68982035
cg19534723	0.954914	0.530969	0.423945	3.86896e-09	1.62549e-06	19	20147046	R	II	ZNF682	5'UTR	shelf	5'UTR-shelf	chr19:20149855-20150175
cg09872616	0.483804	0.976938	-0.493134	3.8758e-09	1.62549e-06	7	130126182	F	II	MEST	1stExon	island	1stExon-island	chr7:130126017-130126801
cg05267427	0.600235	0.0768369	0.523398	3.8765e-09	1.62549e-06	4	146831054	R	I	ZNF827	Body	opensea	Body-opensea
cg05035315	0.638834	0.260451	0.378383	3.87879e-09	1.62549e-06	11	132691484	F	II	OPCML	Body	opensea	Body-opensea
cg03049917	0.810802	0.408423	0.402379	3.89005e-09	1.62857e-06	15	88752391	F	II	NTRK3	Body	opensea	Body-opensea
cg21121336	0.170931	0.682234	-0.511304	3.902e-09	1.63192e-06	12	12849068	R	II	GPR19	1stExon	island	1stExon-island	chr12:12849067-12849270
cg24739457	0.922108	0.390652	0.531455	3.90775e-09	1.63268e-06	1	205821442	R	II		IGR	shelf	IGR-shelf	chr1:205818898-205819191
cg07695909	0.497123	0.178636	0.318487	3.91974e-09	1.63521e-06	2	134083495	R	II	NCKAP5	Body	opensea	Body-opensea
cg14457691	0.0510088	0.67438	-0.623371	3.92166e-09	1.63521e-06	X	100740937	F	II	ARMCX4	Body	shore	Body-shore	chrX:100740221-100740601
cg14450231	0.372062	0.800808	-0.428747	3.93138e-09	1.63762e-06	5	172199425	F	I	DUSP1	TSS1500	island	TSS1500-island	chr5:172197482-172199606
cg21794767	0.94226	0.382977	0.559283	3.94078e-09	1.63921e-06	7	120657213	F	II	C7orf58	Body	opensea	Body-opensea
cg13311805	0.593251	0.119303	0.473948	3.94311e-09	1.63921e-06	11	55417018	R	II	OR4S2	TSS1500	opensea	TSS1500-opensea
cg17578639	0.686093	0.205302	0.48079	3.95548e-09	1.64258e-06	3	176862949	R	II	TBL1XR1	5'UTR	opensea	5'UTR-opensea
cg03351460	0.473005	0.96552	-0.492515	3.95913e-09	1.64258e-06	19	19007311	F	I	GDF1	TSS1500	island	TSS1500-island	chr19:19006031-19007546
cg19988492	0.168584	0.681668	-0.513085	3.98928e-09	1.65254e-06	21	38807712	F	II	DYRK1A	Body	opensea	Body-opensea
cg23510258	0.755676	0.0809656	0.67471	3.99108e-09	1.65254e-06	17	80840821	R	I	TBCD	Body	opensea	Body-opensea
cg01396655	0.856311	0.423899	0.432412	3.9952e-09	1.65259e-06	1	33437190	R	II		IGR	shore	IGR-shore	chr1:33438458-33438979
cg05845319	0.4078	0.0255971	0.382203	4.01224e-09	1.65799e-06	3	37034066	F	II	MLH1	TSS1500	shore	TSS1500-shore	chr3:37034228-37035356
cg22595235	0.467304	0.963354	-0.49605	4.02042e-09	1.65972e-06	3	3842694	R	II	LRRN1	5'UTR	island	5'UTR-island	chr3:3840513-3842772
cg08390877	0.800844	0.480208	0.320636	4.03653e-09	1.66472e-06	2	119615998	F	II		IGR	shore	IGR-shore	chr2:119616133-119616826
cg18782991	0.0349368	0.377363	-0.342426	4.05167e-09	1.6693e-06	5	140479979	F	I	PCDHB3	TSS1500	shore	TSS1500-shore	chr5:140481546-140482460
cg13667739	0.0943144	0.723095	-0.62878	4.07415e-09	1.67339e-06	14	105944604	F	II	CRIP2	Body	island	Body-island	chr14:105944421-105945700
cg20004406	0.296088	0.023164	0.272925	4.07587e-09	1.67339e-06	19	56879994	F	II	ZNF542	Body	island	Body-island	chr19:56879417-56879995
cg27623214	0.537365	0.956667	-0.419302	4.08411e-09	1.67339e-06	19	58485726	R	II	C19orf18	1stExon	opensea	1stExon-opensea
cg01793704	0.338713	0.735915	-0.397202	4.08481e-09	1.67339e-06	7	130126024	R	I	MEST	TSS200	island	TSS200-island	chr7:130126017-130126801
cg07470968	0.535087	0.0116325	0.523454	4.08501e-09	1.67339e-06	11	29207078	R	II		IGR	opensea	IGR-opensea
cg00577969	0.359206	0.023991	0.335215	4.08577e-09	1.67339e-06	11	122156457	R	II		IGR	opensea	IGR-opensea
cg10672482	0.969602	0.375171	0.594431	4.11375e-09	1.67864e-06	12	55725839	R	II	OR6C3	1stExon	opensea	1stExon-opensea
cg14973995	0.264177	0.695497	-0.43132	4.11668e-09	1.67864e-06	4	2935692	R	II	MFSD10	5'UTR	island	5'UTR-island	chr4:2935461-2936974
cg07013326	0.459179	0.96794	-0.508762	4.1182e-09	1.67864e-06	6	57037090	R	I	BAG2	TSS200	island	TSS200-island	chr6:57036954-57037731
cg01550013	0.715005	0.0187649	0.69624	4.12564e-09	1.67864e-06	5	152234077	F	II		IGR	opensea	IGR-opensea
cg01529365	0.450467	0.0572154	0.393251	4.12657e-09	1.67864e-06	12	114879154	F	II		IGR	island	IGR-island	chr12:114878143-114879155
cg04975519	0.914645	0.312041	0.602604	4.12662e-09	1.67864e-06	7	156436023	R	II	RNF32	5'UTR	shelf	5'UTR-shelf	chr7:156432433-156433670
cg16903225	0.665519	0.105996	0.559523	4.12687e-09	1.67864e-06	7	32111066	R	II	PDE1C	TSS200	shore	TSS200-shore	chr7:32110063-32110910
cg17495792	0.477874	0.0140944	0.463779	4.14133e-09	1.68287e-06	7	30544737	R	I	GGCT	TSS1500	island	TSS1500-island	chr7:30543984-30545005
cg04297246	0.174666	0.690379	-0.515712	4.1742e-09	1.69457e-06	4	146653995	R	II		IGR	island	IGR-island	chr4:146653994-146654615
cg02227867	0.13438	0.80977	-0.67539	4.17971e-09	1.69515e-06	8	22457446	F	II	C8orf58	Body	island	Body-island	chr8:22457123-22457753
cg04976075	0.824557	0.448398	0.376159	4.1873e-09	1.69657e-06	10	1230850	F	II	ADARB2	Body	island	Body-island	chr10:1230813-1231214
cg17589284	0.799376	0.135788	0.663588	4.2117e-09	1.70021e-06	11	28422367	R	II		IGR	opensea	IGR-opensea
cg05256276	0.335927	0.799988	-0.464061	4.22044e-09	1.70021e-06	2	189260073	F	II	GULP1	5'UTR	opensea	5'UTR-opensea
cg18787401	0.513564	0.0539544	0.45961	4.22142e-09	1.70021e-06	19	56879559	F	I	ZNF542	TSS200	island	TSS200-island	chr19:56879417-56879995
cg01793179	0.509391	0.901266	-0.391875	4.2227e-09	1.70021e-06	3	10207023	F	II	IRAK2	Body	island	Body-island	chr3:10206449-10207024
cg26606327	0.42344	0.936707	-0.513267	4.23485e-09	1.70021e-06	7	98972104	F	II	ARPC1B	TSS1500	island	TSS1500-island	chr7:98971649-98973170
cg02984617	0.781742	0.206294	0.575448	4.23515e-09	1.70021e-06	11	30046617	R	II		IGR	opensea	IGR-opensea
cg15766075	0.518686	0.0162453	0.502441	4.24162e-09	1.70021e-06	2	241497417	F	II	ANKMY1	TSS200	island	TSS200-island	chr2:241496576-241497600
cg25486039	0.743668	0.235609	0.508058	4.2426e-09	1.70021e-06	6	41715166	R	II	PGC	TSS200	opensea	TSS200-opensea
cg16958668	0.680331	0.335836	0.344495	4.24347e-09	1.70021e-06	6	29275118	R	II	OR14J1	1stExon	opensea	1stExon-opensea
cg04370730	0.452672	0.127371	0.325301	4.24391e-09	1.70021e-06	1	35247966	R	II	GJB3	1stExon	shore	1stExon-shore	chr1:35246876-35247599
cg11770664	0.582849	0.938626	-0.355778	4.24491e-09	1.70021e-06	10	45470023	R	II	RASSF4	Body	island	Body-island	chr10:45470022-45470291
cg03538565	0.876315	0.365858	0.510458	4.24578e-09	1.70021e-06	16	492969	F	II	RAB11FIP3	Body	opensea	Body-opensea
cg09410612	0.916648	0.566306	0.350343	4.24949e-09	1.70021e-06	13	36944649	R	I	SPG20	TSS1500	opensea	TSS1500-opensea
cg19875368	0.657383	0.973536	-0.316153	4.26527e-09	1.70488e-06	6	91321019	F	I		IGR	island	IGR-island	chr6:91320890-91321219
cg23730436	0.046826	0.832996	-0.78617	4.29094e-09	1.71349e-06	17	46688845	R	I	HOXB7	TSS1500	shore	TSS1500-shore	chr17:46690390-46691055
cg06202492	0.64423	0.12314	0.52109	4.29658e-09	1.71409e-06	4	167020896	R	II	TLL1	Body	opensea	Body-opensea
cg23194776	0.93337	0.395793	0.537577	4.30686e-09	1.71654e-06	5	143026910	F	I		IGR	opensea	IGR-opensea
cg12921481	0.550895	0.0833118	0.467583	4.31405e-09	1.71776e-06	1	158747277	F	II	OR6N2	1stExon	opensea	1stExon-opensea
cg12213811	0.917531	0.364295	0.553236	4.34529e-09	1.72854e-06	12	122251152	F	II	SETD1B	Body	shore	Body-shore	chr12:122249843-122250164
cg02385840	0.856832	0.409591	0.447241	4.35636e-09	1.73129e-06	12	5539588	R	I		IGR	shore	IGR-shore	chr12:5539895-5540703
cg14693194	0.556478	0.87025	-0.313773	4.36464e-09	1.73292e-06	18	6415252	R	I	L3MBTL4	TSS1500	shore	TSS1500-shore	chr18:6413959-6414873
cg11856711	0.0509693	0.505667	-0.454698	4.37105e-09	1.73381e-06	12	54785309	R	I	ZNF385A	TSS1500	shore	TSS1500-shore	chr12:54784900-54785238
cg04566694	0.941605	0.314013	0.627592	4.38646e-09	1.73695e-06	1	9312021	F	II	H6PD	Body	opensea	Body-opensea
cg00956091	0.530208	0.0432547	0.486953	4.38733e-09	1.73695e-06	1	53792560	F	II	LRP8	Body	island	Body-island	chr1:53791687-53793496
cg08153408	0.85042	0.431062	0.419358	4.39412e-09	1.73798e-06	10	12874786	R	II	LOC283070	TSS1500	opensea	TSS1500-opensea
cg08077673	0.494589	0.97458	-0.479991	4.40084e-09	1.73898e-06	7	130126368	R	II	MEST	5'UTR	island	5'UTR-island	chr7:130126017-130126801
cg27500027	0.235912	0.745874	-0.509962	4.40815e-09	1.74021e-06	16	22173584	R	II		IGR	shore	IGR-shore	chr16:22173678-22173920
cg16808455	0.635842	0.94756	-0.311719	4.41858e-09	1.74267e-06	18	12309071	R	I	TUBB6	Body	shore	Body-shore	chr18:12307554-12309043
cg08728129	0.0445647	0.313779	-0.269214	4.42414e-09	1.74321e-06	17	46894191	R	I	TTLL6	Body	shore	Body-shore	chr17:46894293-46894809
cg14206730	0.0942787	0.526152	-0.431873	4.47012e-09	1.75913e-06	1	67519677	R	II	SLC35D1	1stExon	island	1stExon-island	chr1:67519224-67520139
cg21626523	0.788278	0.0360169	0.752261	4.48e-09	1.75913e-06	7	120628113	F	II	C7orf58	TSS1500	opensea	TSS1500-opensea
cg24154336	0.270548	0.619691	-0.349143	4.4931e-09	1.75913e-06	11	64659044	F	I	MIR192	TSS1500	shelf	TSS1500-shelf	chr11:64662462-64662880
cg14108356	0.266114	0.954701	-0.688587	4.49604e-09	1.75913e-06	9	107753554	F	II		IGR	opensea	IGR-opensea
cg17999393	0.812954	0.425425	0.387529	4.49612e-09	1.75913e-06	8	42306745	F	II	SLC20A2	Body	opensea	Body-opensea
cg02355183	0.538142	0.0293433	0.508799	4.5019e-09	1.75913e-06	8	35237424	F	II	UNC5D	Body	opensea	Body-opensea
cg15241633	0.891444	0.137236	0.754208	4.50448e-09	1.75913e-06	7	86415945	F	I	GRM3	Body	island	Body-island	chr7:86415620-86416112
cg24627956	0.333468	0.954824	-0.621357	4.50586e-09	1.75913e-06	X	152066599	R	I		IGR	island	IGR-island	chrX:152066196-152066811
cg00289546	0.644613	0.971671	-0.327058	4.5094e-09	1.75913e-06	2	211089678	R	I	ACADL	Body	island	Body-island	chr2:211089413-211090176
cg20449659	0.945854	0.677507	0.268347	4.5122e-09	1.75913e-06	11	32421752	R	II	WT1	Body	opensea	Body-opensea
cg05142115	0.395484	0.0126412	0.382843	4.51497e-09	1.75913e-06	7	30544301	F	II	GGCT	1stExon	island	1stExon-island	chr7:30543984-30545005
cg12308664	0.556948	0.925222	-0.368275	4.51536e-09	1.75913e-06	7	27250344	R	II		IGR	shelf	IGR-shelf	chr7:27252681-27253835
cg15406010	0.353479	0.942251	-0.588772	4.52619e-09	1.76027e-06	6	108478650	R	I		IGR	island	IGR-island	chr6:108478523-108479558
cg08215954	0.652125	0.335394	0.316731	4.52678e-09	1.76027e-06	22	30962134	R	II	GAL3ST1	TSS1500	opensea	TSS1500-opensea
cg05638359	0.0628584	0.832994	-0.770136	4.54008e-09	1.76379e-06	1	190444387	R	I	FAM5C	5'UTR	opensea	5'UTR-opensea
cg17480204	0.0246428	0.443224	-0.418582	4.56634e-09	1.77234e-06	4	108852527	F	II	CYP2U1	TSS200	island	TSS200-island	chr4:108852495-108853387
cg23125608	0.0238783	0.417514	-0.393636	4.58128e-09	1.77648e-06	5	132165899	R	I		IGR	island	IGR-island	chr5:132165472-132166679
cg19722371	0.105471	0.449356	-0.343885	4.59093e-09	1.77856e-06	12	102271755	R	II	DRAM1	Body	island	Body-island	chr12:102270754-102271801
cg20495640	0.932134	0.368337	0.563797	4.61117e-09	1.78324e-06	X	26209436	F	II	MAGEB6	TSS1500	opensea	TSS1500-opensea
cg05749969	0.572523	0.960527	-0.388004	4.61159e-09	1.78324e-06	1	38412711	F	II	INPP5B	5'UTR	opensea	5'UTR-opensea
cg23113826	0.886787	0.410737	0.47605	4.62078e-09	1.78325e-06	21	15580581	R	II	LIPI	TSS1500	opensea	TSS1500-opensea
cg23520245	0.0293053	0.442991	-0.413686	4.62264e-09	1.78325e-06	20	33460568	R	I	GGT7	1stExon	island	1stExon-island	chr20:33460430-33460866
cg16000182	0.941471	0.151541	0.78993	4.6245e-09	1.78325e-06	5	152809520	R	II		IGR	opensea	IGR-opensea
cg19493446	0.861005	0.427534	0.433471	4.63945e-09	1.78584e-06	2	239420158	R	I		IGR	opensea	IGR-opensea
cg23842170	0.520962	0.939018	-0.418056	4.63982e-09	1.78584e-06	4	66534538	R	II	EPHA5	Body	shore	Body-shore	chr4:66535193-66535620
cg17278447	0.636287	0.22745	0.408836	4.64818e-09	1.78651e-06	7	98255970	R	II	NPTX2	Body	opensea	Body-opensea
cg07688988	0.0559535	0.640488	-0.584535	4.65017e-09	1.78651e-06	2	111490172	R	II	ACOXL	5'UTR	island	5'UTR-island	chr2:111489977-111490884
cg00744431	0.657965	0.217037	0.440928	4.65898e-09	1.78694e-06	10	134226547	F	II	PWWP2B	3'UTR	opensea	3'UTR-opensea
cg23318676	0.558407	0.196644	0.361763	4.66053e-09	1.78694e-06	4	85163562	F	II		IGR	opensea	IGR-opensea
cg06283368	0.0184543	0.911242	-0.892788	4.66831e-09	1.78694e-06	15	74219669	F	I	LOXL1	1stExon	island	1stExon-island	chr15:74218696-74220373
cg09458096	0.839637	0.118656	0.720981	4.66851e-09	1.78694e-06	5	152069632	R	II		IGR	opensea	IGR-opensea
cg02936263	0.616132	0.0491816	0.566951	4.68475e-09	1.78995e-06	17	32596886	F	II	CCL7	TSS1500	opensea	TSS1500-opensea
cg14852134	0.285318	0.955742	-0.670423	4.68498e-09	1.78995e-06	20	13200748	R	I		IGR	island	IGR-island	chr20:13200670-13202616
cg24383418	0.884413	0.578849	0.305564	4.70869e-09	1.79384e-06	3	27770852	R	II		IGR	shore	IGR-shore	chr3:27771638-27771942
cg01439649	0.952984	0.464857	0.488126	4.70948e-09	1.79384e-06	1	23410708	F	II	LUZP1	3'UTR	opensea	3'UTR-opensea
cg26117570	0.749019	0.234037	0.514982	4.72432e-09	1.79384e-06	2	161266880	F	II	RBMS1	Body	shelf	Body-shelf	chr2:161263871-161264460
cg16720242	0.65524	0.115333	0.539907	4.72591e-09	1.79384e-06	1	46196138	R	II	IPP	Body	opensea	Body-opensea
cg12142521	0.0304201	0.489679	-0.459259	4.72824e-09	1.79384e-06	2	111490495	R	I	ACOXL	5'UTR	island	5'UTR-island	chr2:111489977-111490884
cg27258696	0.573367	0.0358257	0.537541	4.72971e-09	1.79384e-06	11	20987359	F	II	NELL1	Body	opensea	Body-opensea
cg09643544	0.450837	0.923718	-0.472881	4.73668e-09	1.79384e-06	19	9473696	F	II	ZNF177	1stExon	island	1stExon-island	chr19:9473589-9474001
cg07202981	0.384227	0.020103	0.364124	4.73791e-09	1.79384e-06	10	97850155	F	II		IGR	shore	IGR-shore	chr10:97849568-97850095
cg05648183	0.459585	0.884346	-0.424761	4.74215e-09	1.79384e-06	2	7058390	F	I	RNF144A	5'UTR	island	5'UTR-island	chr2:7057530-7058433
cg04726821	0.726855	0.0168055	0.710049	4.74513e-09	1.79384e-06	3	37033791	F	II	MLH1	TSS1500	shore	TSS1500-shore	chr3:37034228-37035356
cg06565452	0.698774	0.343017	0.355757	4.74535e-09	1.79384e-06	9	107299308	R	II	OR13C3	TSS1500	opensea	TSS1500-opensea
cg27098807	0.0556145	0.584533	-0.528919	4.7472e-09	1.79384e-06	5	176883647	R	II	DBN1	3'UTR	shore	3'UTR-shore	chr5:176881221-176883117
cg27008230	0.0703071	0.482441	-0.412133	4.75132e-09	1.79384e-06	10	116286623	R	I	ABLIM1	Body	opensea	Body-opensea
cg22527050	0.543423	0.910456	-0.367033	4.76018e-09	1.79548e-06	X	100645695	F	II	RPL36A	TSS1500	shore	TSS1500-shore	chrX:100645780-100646107
cg23217005	0.0297873	0.605796	-0.576009	4.76801e-09	1.79548e-06	16	56691744	F	II	MT1F	TSS200	island	TSS200-island	chr16:56691689-56692034
cg26204448	0.735341	0.0895356	0.645805	4.76863e-09	1.79548e-06	7	1962212	R	I	MAD1L1	Body	opensea	Body-opensea
cg25010500	0.0482181	0.485296	-0.437078	4.78072e-09	1.79799e-06	5	140619586	F	II	PCDHB19P	TSS200	shore	TSS200-shore	chr5:140620864-140621698
cg20004910	0.660357	0.97803	-0.317673	4.7995e-09	1.79799e-06	15	75018852	F	I	CYP1A1	TSS1500	island	TSS1500-island	chr15:75018186-75019336
cg10161194	0.899393	0.145194	0.754199	4.79962e-09	1.79799e-06	19	3983180	R	I	EEF2	Body	island	Body-island	chr19:3982824-3983190
cg02679809	0.0531251	0.502035	-0.44891	4.80268e-09	1.79799e-06	11	31834791	R	I	PAX6	5'UTR	island	5'UTR-island	chr11:31831620-31839038
cg25604326	0.0298546	0.454404	-0.424549	4.80337e-09	1.79799e-06	5	141061747	R	I	ARAP3	1stExon	opensea	1stExon-opensea
cg27099726	0.641762	0.953637	-0.311874	4.80417e-09	1.79799e-06	14	105103033	F	II		IGR	shore	IGR-shore	chr14:105103493-105103769
cg16748088	0.357013	0.0317137	0.325299	4.80653e-09	1.79799e-06	16	3334273	R	II	ZNF263	Body	shore	Body-shore	chr16:3332472-3333847
cg12297329	0.752028	0.0466344	0.705394	4.80994e-09	1.79799e-06	5	152029980	R	II		IGR	opensea	IGR-opensea
cg21179255	0.608263	0.191851	0.416412	4.82848e-09	1.8033e-06	X	152772707	R	II	BGN	Body	opensea	Body-opensea
cg24306422	0.219224	0.925127	-0.705903	4.8342e-09	1.80331e-06	13	63084476	F	II		IGR	opensea	IGR-opensea
cg22230229	0.205241	0.802813	-0.597572	4.83721e-09	1.80331e-06	17	79372254	R	I	BAHCC1	TSS1500	island	TSS1500-island	chr17:79366806-79374742
cg18368487	0.632893	0.0237218	0.609171	4.84403e-09	1.80348e-06	10	128994702	R	II	FAM196A	TSS1500	island	TSS1500-island	chr10:128993505-128995167
cg21107197	0.696686	0.968984	-0.272298	4.84632e-09	1.80348e-06	14	51027861	R	I	ATL1	Body	shore	Body-shore	chr14:51026872-51027570
cg01764954	0.175741	0.70097	-0.525229	4.8648e-09	1.80873e-06	15	72476792	R	I	GRAMD2	Body	island	Body-island	chr15:72476676-72476969
cg12057563	0.925703	0.435613	0.490089	4.87941e-09	1.80908e-06	X	135230841	F	I	FHL1	Body	shore	Body-shore	chrX:135228947-135230049
cg22528685	0.297619	0.00982939	0.287789	4.87998e-09	1.80908e-06	11	4629597	R	II	TRIM68	TSS200	shore	TSS200-shore	chr11:4629098-4629530
cg04742135	0.376881	0.907859	-0.530978	4.88959e-09	1.80908e-06	4	1800154	F	I	FGFR3	Body	island	Body-island	chr4:1800144-1800351
cg14525458	0.295442	0.685252	-0.389811	4.89267e-09	1.80908e-06	19	48896100	F	II	KDELR1	TSS1500	shore	TSS1500-shore	chr19:48896890-48897199
cg19054524	0.0201082	0.445009	-0.424901	4.89379e-09	1.80908e-06	20	21686273	F	I	PAX1	TSS200	island	TSS200-island	chr20:21686199-21687689
cg13726218	0.139085	0.945457	-0.806372	4.8977e-09	1.80908e-06	13	72438249	R	II	DACH1	Body	shore	Body-shore	chr13:72439362-72440059
cg27464184	0.116068	0.918422	-0.802354	4.90046e-09	1.80908e-06	12	114075881	F	I		IGR	opensea	IGR-opensea
cg22657780	0.0349218	0.534494	-0.499572	4.90174e-09	1.80908e-06	2	180725907	R	I	ZNF385B	1stExon	island	1stExon-island	chr2:180725717-180726465
cg12953705	0.429597	0.0422614	0.387335	4.90494e-09	1.80908e-06	19	10403061	R	I	ICAM5	Body	island	Body-island	chr19:10399844-10405375
cg25403922	0.742985	0.124457	0.618528	4.91003e-09	1.80935e-06	5	144921742	R	II		IGR	opensea	IGR-opensea
cg08871052	0.0868062	0.830348	-0.743542	4.92054e-09	1.81071e-06	2	42274619	F	I	PKDCC	TSS1500	opensea	TSS1500-opensea
cg00450475	0.0776378	0.518203	-0.440565	4.92611e-09	1.81071e-06	10	75118604	R	I	TTC18	1stExon	island	1stExon-island	chr10:75118205-75118679
cg05622324	0.393125	0.0371013	0.356024	4.92681e-09	1.81071e-06	16	3334135	R	II	ZNF263	1stExon	shore	1stExon-shore	chr16:3332472-3333847
cg06846310	0.0665726	0.673876	-0.607303	4.93805e-09	1.81263e-06	4	184826215	F	II	STOX2	TSS1500	shore	TSS1500-shore	chr4:184826253-184828177
cg26129310	0.632381	0.94556	-0.31318	4.94075e-09	1.81263e-06	6	37664451	F	I	MDGA1	Body	island	Body-island	chr6:37663761-37667102
cg22389730	0.102587	0.752045	-0.649459	4.95187e-09	1.8141e-06	1	161697241	F	I	FCRLB	Body	island	Body-island	chr1:161695637-161697298
cg27295850	0.606851	0.951452	-0.344601	4.9535e-09	1.8141e-06	16	3414983	F	I		IGR	island	IGR-island	chr16:3414964-3415167
cg00877739	0.568772	0.191082	0.37769	4.95993e-09	1.81485e-06	12	13715942	F	II	GRIN2B	Body	island	Body-island	chr12:13715849-13717034
cg08302650	0.602298	0.0442646	0.558034	4.96789e-09	1.81487e-06	8	145750040	R	I	LRRC24	Body	island	Body-island	chr8:145749855-145750410
cg05120028	0.190453	0.564546	-0.374094	4.96871e-09	1.81487e-06	20	52790712	R	I	CYP24A1	TSS200	island	TSS200-island	chr20:52789252-52790986
cg13377341	0.57033	0.0250514	0.545279	4.97859e-09	1.81542e-06	6	41715281	R	II	PGC	TSS200	opensea	TSS200-opensea
cg14989642	0.578516	0.0458972	0.532619	4.98437e-09	1.81542e-06	6	26224013	R	II	HIST1H3E	TSS1500	shore	TSS1500-shore	chr6:26225386-26225790
cg24266851	0.136601	0.805935	-0.669333	4.98727e-09	1.81542e-06	3	19214779	R	II	KCNH8	Body	opensea	Body-opensea
cg12610207	0.662398	0.0383397	0.624059	4.98771e-09	1.81542e-06	12	114833950	R	I	TBX5	Body	island	Body-island	chr12:114833911-114834210
cg17857974	0.072938	0.659397	-0.586459	5.00061e-09	1.81609e-06	5	140800474	F	II	PCDHGA4	Body	shore	Body-shore	chr5:140800760-140801072
cg23029193	0.562769	0.112506	0.450264	5.00167e-09	1.81609e-06	5	38258216	F	II	EGFLAM	TSS1500	island	TSS1500-island	chr5:38257825-38259136
cg07743878	0.743866	0.174602	0.569264	5.00872e-09	1.81609e-06	12	41583721	R	II	PDZRN4	Body	shore	Body-shore	chr12:41582155-41582975
cg13779265	0.577059	0.943732	-0.366674	5.01734e-09	1.81609e-06	X	105970597	F	II	RNF128	1stExon	island	1stExon-island	chrX:105969686-105970598
cg09920555	0.0200747	0.493062	-0.472987	5.02548e-09	1.81609e-06	11	101917847	F	II	C11orf70	TSS1500	shore	TSS1500-shore	chr11:101918073-101918493
cg20821442	0.615548	0.0308244	0.584723	5.02969e-09	1.81609e-06	7	105279882	F	II	ATXN7L1	Body	opensea	Body-opensea
cg03837909	0.376948	0.932443	-0.555495	5.03213e-09	1.81609e-06	3	193506005	R	II		IGR	opensea	IGR-opensea
cg00546491	0.935578	0.159098	0.776479	5.03281e-09	1.81609e-06	7	32111062	R	II	PDE1C	TSS200	shore	TSS200-shore	chr7:32110063-32110910
cg05257291	0.0495328	0.471747	-0.422214	5.03434e-09	1.81609e-06	4	1161247	F	II	SPON2	3'UTR	island	3'UTR-island	chr4:1161127-1161682
cg14974711	0.250821	0.777006	-0.526185	5.0359e-09	1.81609e-06	16	3096477	R	II	MMP25	TSS1500	island	TSS1500-island	chr16:3095600-3097033
cg09276315	0.745466	0.16724	0.578226	5.04006e-09	1.81609e-06	19	47614071	R	II	ZC3H4	Body	shore	Body-shore	chr19:47614408-47614661
cg25267258	0.643318	0.106971	0.536347	5.04202e-09	1.81609e-06	6	29274620	R	I	OR14J1	1stExon	opensea	1stExon-opensea
cg06431415	0.782646	0.470142	0.312504	5.04976e-09	1.8173e-06	X	133115985	R	II	GPC3	Body	shelf	Body-shelf	chrX:133118081-133118494
cg03051116	0.408428	0.880784	-0.472356	5.06242e-09	1.81985e-06	10	30720703	R	II		IGR	shore	IGR-shore	chr10:30722378-30723707
cg03209684	0.342817	0.733678	-0.390862	5.0743e-09	1.81985e-06	16	70473648	F	II	ST3GAL2	TSS1500	island	TSS1500-island	chr16:70472588-70473649
cg10841756	0.39249	0.0310983	0.361391	5.08389e-09	1.81985e-06	1	161059267	F	I	PVRL4	5'UTR	opensea	5'UTR-opensea
cg06204062	0.446562	0.0278379	0.418724	5.08531e-09	1.81985e-06	3	116164512	F	II	LSAMP	TSS200	opensea	TSS200-opensea
cg12239742	0.75398	0.48769	0.26629	5.08543e-09	1.81985e-06	X	18116923	R	II		IGR	opensea	IGR-opensea
cg07620571	0.090782	0.945689	-0.854907	5.08683e-09	1.81985e-06	2	155558382	F	II	KCNJ3	Body	shelf	Body-shelf	chr2:155554005-155556069
cg19863655	0.837471	0.0576836	0.779788	5.08753e-09	1.81985e-06	13	31480663	R	I	C13orf33	1stExon	island	1stExon-island	chr13:31480272-31481105
cg15910949	0.783814	0.424006	0.359808	5.10867e-09	1.82379e-06	3	8774777	F	I	CAV3	TSS1500	opensea	TSS1500-opensea
cg01664864	0.384965	0.0330648	0.3519	5.1105e-09	1.82379e-06	14	102027677	F	I	DIO3	TSS200	island	TSS200-island	chr14:102025989-102031567
cg11998703	0.168838	0.712592	-0.543754	5.11171e-09	1.82379e-06	19	58446669	R	II	ZNF418	1stExon	island	1stExon-island	chr19:58446336-58446800
cg18856581	0.0392405	0.657119	-0.617879	5.11648e-09	1.82393e-06	14	48145000	R	II	MDGA2	TSS1500	island	TSS1500-island	chr14:48143433-48145589
cg20648827	0.542852	0.0315504	0.511301	5.13003e-09	1.8261e-06	X	75005028	F	II	MAGEE2	5'UTR	opensea	5'UTR-opensea
cg04877910	0.340097	0.0183249	0.321772	5.13138e-09	1.8261e-06	2	85804641	R	II	VAMP8	TSS200	opensea	TSS200-opensea
cg17405234	0.318686	0.977882	-0.659196	5.14464e-09	1.82925e-06	4	91048419	R	I	FAM190A	TSS1500	island	TSS1500-island	chr4:91048411-91049682
cg19976363	0.962031	0.339014	0.623017	5.15045e-09	1.82975e-06	10	1570039	F	II	ADARB2	Body	opensea	Body-opensea
cg23645199	0.944801	0.498234	0.446567	5.15737e-09	1.83065e-06	2	233498625	F	I	EFHD1	1stExon	island	1stExon-island	chr2:233497826-233499727
cg24178500	0.039715	0.564236	-0.524521	5.18274e-09	1.83655e-06	20	43538586	R	II	PABPC1L	TSS200	shore	TSS200-shore	chr20:43538616-43539060
cg05545914	0.855582	0.173982	0.6816	5.18284e-09	1.83655e-06	16	51167855	R	II		IGR	shore	IGR-shore	chr16:51168266-51169110
cg08319294	0.866885	0.339214	0.527671	5.19329e-09	1.83722e-06	19	43202122	F	I		IGR	island	IGR-island	chr19:43202099-43202313
cg23188336	0.058566	0.683111	-0.624545	5.19358e-09	1.83722e-06	3	85178247	F	II	CADM2	Body	opensea	Body-opensea
cg14231369	0.861623	0.487906	0.373718	5.20352e-09	1.83917e-06	9	113792896	F	II	LPAR1	5'UTR	opensea	5'UTR-opensea
cg04408488	0.051296	0.4573	-0.406004	5.23444e-09	1.84852e-06	13	28494116	F	II	PDX1	TSS200	island	TSS200-island	chr13:28494001-28496099
cg21641817	0.179227	0.764154	-0.584927	5.23967e-09	1.8488e-06	2	173941481	F	I	ZAK	5'UTR	shore	5'UTR-shore	chr2:173940414-173941271
cg00955904	0.737517	0.329107	0.40841	5.26233e-09	1.85522e-06	1	180993450	F	II	STX6	TSS1500	shore	TSS1500-shore	chr1:180991227-180991465
cg26568762	0.401866	0.91627	-0.514404	5.26857e-09	1.85526e-06	8	24800041	F	I		IGR	island	IGR-island	chr8:24799703-24800147
cg10315333	0.842896	0.410182	0.432714	5.27154e-09	1.85526e-06	4	74111455	R	II	ANKRD17	Body	opensea	Body-opensea
cg02436788	0.927155	0.0519272	0.875228	5.27919e-09	1.85526e-06	17	15245089	F	I	TEKT3	TSS200	island	TSS200-island	chr17:15244705-15245126
cg04256834	0.846353	0.356349	0.490003	5.28033e-09	1.85526e-06	11	132502809	R	I	OPCML	Body	opensea	Body-opensea
cg19194237	0.853234	0.374942	0.478292	5.28882e-09	1.85667e-06	2	73485189	F	II	FBXO41	3'UTR	opensea	3'UTR-opensea
cg26506212	0.0784436	0.619104	-0.540661	5.3121e-09	1.86255e-06	X	100740275	R	I	ARMCX4	Body	island	Body-island	chrX:100740221-100740601
cg25236050	0.870768	0.260814	0.609953	5.31832e-09	1.86255e-06	12	55794783	R	II	OR6C65	1stExon	opensea	1stExon-opensea
cg19157853	0.963857	0.648536	0.315321	5.31901e-09	1.86255e-06	11	126286452	R	II		IGR	island	IGR-island	chr11:126286451-126286870
cg02335517	0.661634	0.154295	0.50734	5.34351e-09	1.86818e-06	7	22768438	R	II	IL6	Body	opensea	Body-opensea
cg02116864	0.540034	0.182667	0.357367	5.35315e-09	1.86818e-06	10	134222453	F	II	PWWP2B	3'UTR	shelf	3'UTR-shelf	chr10:134218268-134219615
cg19237113	0.682527	0.254162	0.428365	5.35415e-09	1.86818e-06	1	6803800	R	II		IGR	opensea	IGR-opensea
cg21096966	0.917487	0.620714	0.296772	5.3555e-09	1.86818e-06	14	45432458	F	II	KLHL28	TSS1500	shore	TSS1500-shore	chr14:45431628-45432115
cg07277756	0.394685	0.89676	-0.502075	5.35758e-09	1.86818e-06	18	10589357	R	I		IGR	island	IGR-island	chr18:10589149-10589386
cg09442403	0.584079	0.129179	0.4549	5.37938e-09	1.87208e-06	3	149089298	F	II	TM4SF1	Body	opensea	Body-opensea
cg24347663	0.0381114	0.879587	-0.841476	5.37963e-09	1.87208e-06	2	70995349	F	I	ADD2	TSS200	island	TSS200-island	chr2:70994447-70995385
cg03137629	0.338763	0.031224	0.307539	5.38229e-09	1.87208e-06	2	161609083	F	II		IGR	opensea	IGR-opensea
cg16399511	0.445421	0.128626	0.316795	5.39032e-09	1.87293e-06	12	5154819	R	II	KCNA5	1stExon	shore	1stExon-shore	chr12:5153012-5154346
cg22207584	0.581879	0.253493	0.328385	5.39374e-09	1.87293e-06	2	85416793	F	II	TCF7L1	Body	opensea	Body-opensea
cg17935677	0.0493979	0.360188	-0.31079	5.40199e-09	1.87414e-06	15	44119062	F	I	WDR76	TSS200	shore	TSS200-shore	chr15:44119074-44119277
cg24429175	0.935251	0.144591	0.79066	5.41497e-09	1.87414e-06	7	120716340	F	II	C7orf58	Body	opensea	Body-opensea
cg23835219	0.84551	0.334491	0.511019	5.41642e-09	1.87414e-06	4	1244017	F	II	CTBP1	TSS1500	island	TSS1500-island	chr4:1241412-1244111
cg16135090	0.954967	0.291159	0.663809	5.41751e-09	1.87414e-06	3	62934644	R	II		IGR	opensea	IGR-opensea
cg25724515	0.717634	0.103547	0.614087	5.4198e-09	1.87414e-06	11	131926464	F	II	NTM	Body	opensea	Body-opensea
cg01479232	0.44623	0.0419968	0.404233	5.42661e-09	1.87493e-06	20	748992	R	II	C20orf54	1stExon	opensea	1stExon-opensea
cg14315805	0.482128	0.149914	0.332215	5.43498e-09	1.87519e-06	8	31498947	F	II	NRG1	Body	shore	Body-shore	chr8:31496525-31498346
cg01253033	0.524077	0.206217	0.317861	5.44312e-09	1.87519e-06	13	37186557	F	II		IGR	opensea	IGR-opensea
cg08905325	0.0348301	0.430218	-0.395387	5.44335e-09	1.87519e-06	6	26034056	R	II	HIST1H2AB	TSS1500	shore	TSS1500-shore	chr6:26031880-26032264
cg14870861	0.451102	0.932911	-0.481809	5.44561e-09	1.87519e-06	19	10628183	R	I	S1PR5	TSS200	island	TSS200-island	chr19:10627980-10628417
cg04192327	0.0352855	0.466887	-0.431601	5.44994e-09	1.87519e-06	10	44806753	F	II		IGR	shore	IGR-shore	chr10:44806145-44806729
cg25833200	0.640914	0.292881	0.348033	5.4826e-09	1.88487e-06	3	93785886	F	II	NSUN3	Body	shelf	Body-shelf	chr3:93781648-93782108
cg11666555	0.701446	0.287282	0.414164	5.49399e-09	1.88723e-06	2	220313972	F	II	SPEG	Body	island	Body-island	chr2:220312698-220314094
cg16367989	0.027635	0.611976	-0.584341	5.50537e-09	1.88742e-06	22	50609333	F	II	PANX2	1stExon	island	1stExon-island	chr22:50609181-50609627
cg15035476	0.908583	0.225223	0.68336	5.50601e-09	1.88742e-06	19	46457107	F	II	NOVA2	Body	shore	Body-shore	chr19:46456209-46456503
cg11274314	0.683432	0.983103	-0.29967	5.51072e-09	1.88742e-06	2	242480504	F	I		IGR	island	IGR-island	chr2:242480444-242481818
cg08809251	0.611354	0.147058	0.464296	5.51274e-09	1.88742e-06	11	129722454	R	II	TMEM45B	Body	opensea	Body-opensea
cg11933693	0.590533	0.0933664	0.497166	5.51893e-09	1.88798e-06	5	128212812	R	II		IGR	opensea	IGR-opensea
cg26350784	0.471285	0.0391327	0.432152	5.52943e-09	1.89002e-06	5	154854922	R	II		IGR	opensea	IGR-opensea
cg13341380	0.452813	0.963162	-0.510348	5.54482e-09	1.89372e-06	17	33701529	R	II	SLFN11	TSS1500	island	TSS1500-island	chr17:33700989-33701657
cg22868034	0.10304	0.615907	-0.512867	5.54963e-09	1.89381e-06	19	49092375	R	I	SULT2B1	Body	opensea	Body-opensea
cg02822108	0.428169	0.0749376	0.353231	5.55871e-09	1.89535e-06	12	126718414	R	II		IGR	opensea	IGR-opensea
cg07997035	0.243683	0.898352	-0.65467	5.56801e-09	1.89633e-06	3	79816949	R	II	ROBO1	5'UTR	shore	5'UTR-shore	chr3:79815638-79815900
cg16665765	0.861055	0.418941	0.442114	5.57779e-09	1.89633e-06	3	37934293	F	II	CTDSPL	Body	opensea	Body-opensea
cg02239049	0.632736	0.235957	0.396779	5.57946e-09	1.89633e-06	11	95976642	R	II	MAML2	Body	opensea	Body-opensea
cg20420007	0.79544	0.413337	0.382103	5.58192e-09	1.89633e-06	1	173399241	F	I		IGR	opensea	IGR-opensea
cg13885201	0.0205582	0.525326	-0.504768	5.58443e-09	1.89633e-06	16	71496385	R	II	ZNF23	TSS1500	shore	TSS1500-shore	chr16:71495773-71496260
cg06410746	0.0505109	0.564793	-0.514282	5.59185e-09	1.89677e-06	8	63161676	F	II	NKAIN3	1stExon	island	1stExon-island	chr8:63160598-63162064
cg07935784	0.432285	0.0663297	0.365955	5.60139e-09	1.89677e-06	4	18320820	F	II		IGR	opensea	IGR-opensea
cg11569407	0.33468	0.83926	-0.50458	5.60386e-09	1.89677e-06	10	130009122	F	I		IGR	island	IGR-island	chr10:130008558-130009620
cg00475322	0.501625	0.14044	0.361185	5.60595e-09	1.89677e-06	7	917719	R	II	C7orf20	Body	island	Body-island	chr7:917632-917859
cg25220235	0.00881945	0.419104	-0.410284	5.61051e-09	1.89677e-06	X	38663916	R	II	MID1IP1	5'UTR	island	5'UTR-island	chrX:38662906-38664764
cg06634862	0.482583	0.921102	-0.438518	5.61595e-09	1.89677e-06	4	54457645	R	I	LNX1	5'UTR	opensea	5'UTR-opensea
cg27379915	0.163179	0.63618	-0.473001	5.61768e-09	1.89677e-06	11	19139411	R	II	ZDHHC13	Body	shore	Body-shore	chr11:19138497-19139216
cg27513573	0.053185	0.574486	-0.521301	5.65007e-09	1.90147e-06	10	131768098	R	I		IGR	island	IGR-island	chr10:131761169-131771696
cg20383299	0.439183	0.0305384	0.408644	5.65121e-09	1.90147e-06	3	115503964	F	II		IGR	shore	IGR-shore	chr3:115502725-115503581
cg24794347	0.806681	0.119484	0.687197	5.65348e-09	1.90147e-06	5	75378102	R	I	SV2C	TSS1500	island	TSS1500-island	chr5:75377898-75378189
cg13643465	0.113767	0.703071	-0.589304	5.65533e-09	1.90147e-06	9	130375613	F	I	STXBP1	Body	shore	Body-shore	chr9:130374108-130374885
cg05050592	0.452663	0.0162261	0.436437	5.65596e-09	1.90147e-06	10	44069309	R	II	ZNF239	5'UTR	shore	5'UTR-shore	chr10:44069359-44070179
cg22076422	0.912293	0.23235	0.679943	5.66082e-09	1.90147e-06	3	63399168	R	II	SYNPR	Body	opensea	Body-opensea
cg06477056	0.895836	0.478388	0.417448	5.68013e-09	1.90147e-06	5	175110609	F	I	HRH2	Body	opensea	Body-opensea
cg02847140	0.510449	0.972634	-0.462184	5.68271e-09	1.90147e-06	1	95007331	R	I	F3	1stExon	island	1stExon-island	chr1:95006837-95008051
cg05209770	0.0309537	0.910608	-0.879654	5.68554e-09	1.90147e-06	6	89827644	F	I	SFRS13B	5'UTR	island	5'UTR-island	chr6:89827134-89828122
cg22062265	0.0134813	0.586427	-0.572946	5.68924e-09	1.90147e-06	15	72668130	R	I	HEXA	1stExon	island	1stExon-island	chr15:72668041-72668658
cg26872045	0.617674	0.235015	0.38266	5.69034e-09	1.90147e-06	5	127909589	F	II		IGR	opensea	IGR-opensea
cg25090051	0.934509	0.602948	0.331561	5.69271e-09	1.90147e-06	20	57414059	R	II	GNASAS	Body	shore	Body-shore	chr20:57414595-57414896
cg13699101	0.548865	0.0862582	0.462607	5.6947e-09	1.90147e-06	5	152745735	F	II		IGR	opensea	IGR-opensea
cg20997792	0.252717	0.892256	-0.639538	5.69991e-09	1.90147e-06	6	29595491	F	II	GABBR1	Body	island	Body-island	chr6:29595298-29595795
cg11219917	0.37072	0.961473	-0.590753	5.70472e-09	1.90147e-06	4	819151	R	II	CPLX1	5'UTR	island	5'UTR-island	chr4:818646-820970
cg25845747	0.390008	0.938939	-0.548931	5.70487e-09	1.90147e-06	6	57037243	F	I	BAG2	5'UTR	island	5'UTR-island	chr6:57036954-57037731
cg07172256	0.670789	0.969944	-0.299155	5.71041e-09	1.90179e-06	5	65220910	R	II	ERBB2IP	TSS1500	island	TSS1500-island	chr5:65220759-65222416
cg11630696	0.203278	0.895302	-0.692024	5.71864e-09	1.90301e-06	3	79817333	R	I	ROBO1	TSS1500	shore	TSS1500-shore	chr3:79815638-79815900
cg06044105	0.795096	0.273091	0.522005	5.72515e-09	1.90309e-06	8	21961788	R	II	FAM160B2	3'UTR	opensea	3'UTR-opensea
cg01306747	0.0344106	0.426217	-0.391806	5.72807e-09	1.90309e-06	16	68681018	F	II	CDH3	Body	shore	Body-shore	chr16:68678686-68680149
cg04983296	0.381959	0.111513	0.270447	5.76072e-09	1.91241e-06	4	79861284	F	II	PAQR3	TSS1500	shore	TSS1500-shore	chr4:79860213-79860745
cg11442717	0.445731	0.958765	-0.513033	5.77926e-09	1.91703e-06	6	170125241	R	II	PHF10	TSS1500	opensea	TSS1500-opensea
cg20919781	0.584387	0.974331	-0.389944	5.79798e-09	1.92019e-06	8	37552088	R	II	ZNF703	TSS1500	island	TSS1500-island	chr8:37551944-37555922
cg03472610	0.0383355	0.325186	-0.286851	5.79803e-09	1.92019e-06	3	85792009	R	II	CADM2	Body	opensea	Body-opensea
cg20420873	0.744717	0.214428	0.530289	5.80623e-09	1.92133e-06	13	97639223	F	II	OXGR1	Body	opensea	Body-opensea
cg13796381	0.0680893	0.887141	-0.819051	5.81071e-09	1.92133e-06	9	139872395	F	I	PTGDS	Body	island	Body-island	chr9:139872237-139873143
cg14646039	0.832823	0.164544	0.668279	5.81704e-09	1.92189e-06	5	152729842	F	II		IGR	opensea	IGR-opensea
cg25668922	0.662004	0.920202	-0.258197	5.82246e-09	1.92215e-06	5	34656126	F	II	RAI14	TSS1500	island	TSS1500-island	chr5:34656123-34657330
cg25420238	0.457343	0.0196762	0.437666	5.83704e-09	1.92543e-06	X	78201182	F	II	P2RY10	5'UTR	opensea	5'UTR-opensea
cg19021383	0.0691676	0.672468	-0.603301	5.84217e-09	1.9256e-06	11	45922184	R	I	MAPK8IP1	Body	shore	Body-shore	chr11:45923980-45924727
cg03108496	0.535498	0.177267	0.358231	5.84888e-09	1.92628e-06	1	249157502	F	II		IGR	opensea	IGR-opensea
cg06770554	0.648339	0.967463	-0.319124	5.87988e-09	1.9343e-06	1	151020549	R	I	C1orf56	1stExon	island	1stExon-island	chr1:151020162-151020627
cg10900932	0.178094	0.597297	-0.419203	5.88892e-09	1.9343e-06	7	29604501	R	I	PRR15	5'UTR	island	5'UTR-island	chr7:29603540-29604793
cg06048354	0.132054	0.650485	-0.51843	5.89549e-09	1.9343e-06	5	140501812	R	II	PCDHB4	1stExon	shore	1stExon-shore	chr5:140502890-140503804
cg19023592	0.87218	0.447744	0.424436	5.90053e-09	1.9343e-06	19	4319036	F	II	FSD1	Body	shelf	Body-shelf	chr19:4322974-4323201
cg25968664	0.0474662	0.80366	-0.756194	5.90142e-09	1.9343e-06	8	113049519	R	II		IGR	opensea	IGR-opensea
cg26081413	0.573766	0.281154	0.292612	5.90737e-09	1.9343e-06	12	6421768	F	I	PLEKHG6	TSS200	shore	TSS200-shore	chr12:6419603-6420024
cg05074133	0.960002	0.576307	0.383694	5.90844e-09	1.9343e-06	4	16686903	R	II	LDB2	Body	opensea	Body-opensea
cg17076667	0.556068	0.0698045	0.486264	5.91071e-09	1.9343e-06	10	121418050	R	II	BAG3	Body	opensea	Body-opensea
cg22244938	0.961059	0.14377	0.817289	5.91515e-09	1.9343e-06	12	55688862	F	II	OR6C6	1stExon	opensea	1stExon-opensea
cg17041937	0.340159	0.0192316	0.320927	5.92401e-09	1.93521e-06	8	86157836	R	II	CA13	1stExon	island	1stExon-island	chr8:86157835-86158168
cg08095654	0.294095	0.915283	-0.621189	5.92725e-09	1.93521e-06	19	58728560	F	II		IGR	island	IGR-island	chr19:58728277-58728729
cg06002804	0.93098	0.64843	0.28255	5.94898e-09	1.93929e-06	7	108055705	R	II	NRCAM	5'UTR	opensea	5'UTR-opensea
cg04846232	0.153451	0.706672	-0.553222	5.94908e-09	1.93929e-06	1	102312671	R	II	OLFM3	Body	opensea	Body-opensea
cg19145218	0.541809	0.0944406	0.447368	5.97069e-09	1.94133e-06	20	749336	R	II	C20orf54	TSS200	opensea	TSS200-opensea
cg07601093	0.0634278	0.681246	-0.617818	5.97505e-09	1.94133e-06	7	113792907	R	II		IGR	opensea	IGR-opensea
cg26320504	0.329267	0.679934	-0.350667	5.97564e-09	1.94133e-06	7	157809385	R	II	PTPRN2	Body	opensea	Body-opensea
cg07373003	0.0938122	0.549714	-0.455902	5.98026e-09	1.94133e-06	10	22614444	F	I	BMI1	5'UTR	island	5'UTR-island	chr10:22614275-22614934
cg19915064	0.481962	0.879915	-0.397953	5.982e-09	1.94133e-06	11	75379432	R	I	MAP6	1stExon	island	1stExon-island	chr11:75378416-75379882
cg02517632	0.776324	0.259391	0.516934	5.98338e-09	1.94133e-06	3	8769188	F	I		IGR	opensea	IGR-opensea
cg17842918	0.606679	0.0351456	0.571533	5.99356e-09	1.94311e-06	13	113540400	F	I	ATP11A	3'UTR	island	3'UTR-island	chr13:113540350-113540558
cg03012452	0.934598	0.522444	0.412154	6.00702e-09	1.94596e-06	6	12754496	F	II	PHACTR1	Body	shelf	Body-shelf	chr6:12749877-12750499
cg06275859	0.209224	0.861769	-0.652545	6.01391e-09	1.9466e-06	4	1407694	R	II		IGR	island	IGR-island	chr4:1407446-1408014
cg03271761	0.944768	0.225222	0.719546	6.01839e-09	1.9466e-06	4	21699209	R	II	KCNIP4	5'UTR	opensea	5'UTR-opensea
cg09294095	0.906637	0.360461	0.546176	6.02943e-09	1.94866e-06	11	131630464	F	II	NTM	Body	opensea	Body-opensea
cg06435046	0.519289	0.977003	-0.457714	6.03821e-09	1.94997e-06	6	57037099	R	I	BAG2	TSS200	island	TSS200-island	chr6:57036954-57037731
cg23140965	0.435386	0.923626	-0.48824	6.0624e-09	1.95627e-06	3	1134005	R	II	CNTN6	TSS1500	opensea	TSS1500-opensea
cg01428071	0.907308	0.606866	0.300443	6.07336e-09	1.95828e-06	6	79785773	R	II	PHIP	Body	shore	Body-shore	chr6:79787608-79788337
cg03921357	0.317194	0.0396777	0.277516	6.08723e-09	1.96024e-06	1	3809431	F	II	C1orf174	Body	shore	Body-shore	chr1:3808490-3809236
cg10158151	0.870167	0.260211	0.609957	6.09087e-09	1.96024e-06	17	51900032	R	II	KIF2B	TSS1500	opensea	TSS1500-opensea
cg08101375	0.501099	0.892388	-0.391289	6.09671e-09	1.96024e-06	12	104443925	R	I	GLT8D2	TSS200	opensea	TSS200-opensea
cg16581308	0.645746	0.156806	0.488939	6.09916e-09	1.96024e-06	4	16862080	R	II	LDB2	Body	opensea	Body-opensea
cg04945735	0.144544	0.535485	-0.390941	6.10305e-09	1.96024e-06	4	186456009	F	I	PDLIM3	Body	island	Body-island	chr4:186455983-186456864
cg02625237	0.27286	0.720361	-0.4475	6.1232e-09	1.9652e-06	X	66793272	R	II	AR	Body	opensea	Body-opensea
cg06707765	0.583363	0.174974	0.408389	6.14756e-09	1.97009e-06	8	11604273	R	II	GATA4	Body	shelf	Body-shelf	chr8:11607316-11607769
cg22853064	0.376241	0.0202569	0.355984	6.14794e-09	1.97009e-06	19	10403056	R	I	ICAM5	Body	island	Body-island	chr19:10399844-10405375
cg01561869	0.0372446	0.584989	-0.547744	6.15367e-09	1.97041e-06	5	140725147	F	II	PCDHGA2	Body	island	Body-island	chr5:140725051-140725891
cg08331842	0.0450097	0.490916	-0.445906	6.16437e-09	1.97231e-06	15	72668114	R	I	HEXA	1stExon	island	1stExon-island	chr15:72668041-72668658
cg14547067	0.57555	0.972591	-0.397041	6.18978e-09	1.97648e-06	11	46317154	F	I	CREB3L1	Body	island	Body-island	chr11:46316875-46317485
cg24848615	0.538705	0.0829624	0.455743	6.19292e-09	1.97648e-06	19	3368396	R	II	NFIC	Body	shore	Body-shore	chr19:3369477-3369913
cg17312632	0.790652	0.506612	0.284041	6.19324e-09	1.97648e-06	4	6227099	F	II		IGR	shelf	IGR-shelf	chr4:6223566-6224224
cg07385362	0.876531	0.215446	0.661085	6.19643e-09	1.97648e-06	16	1417710	F	I	UNKL	Body	shelf	Body-shelf	chr16:1420170-1420442
cg00778995	0.0546152	0.766583	-0.711968	6.20336e-09	1.97717e-06	2	105470558	R	I	POU3F3	TSS1500	island	TSS1500-island	chr2:105468851-105473488
cg05274680	0.716805	0.427933	0.288872	6.22105e-09	1.98041e-06	20	60502248	F	II	CDH4	Body	shore	Body-shore	chr20:60503256-60503502
cg06557985	0.965482	0.322448	0.643034	6.22306e-09	1.98041e-06	17	50233082	R	II	CA10	Body	shelf	Body-shelf	chr17:50235175-50236466
cg18562935	0.498679	0.924573	-0.425895	6.22857e-09	1.98065e-06	20	56726000	F	II	C20orf85	5'UTR	island	5'UTR-island	chr20:56725857-56726113
cg07141824	0.707752	0.98128	-0.273529	6.24019e-09	1.98282e-06	11	9779714	R	I		IGR	island	IGR-island	chr11:9779592-9780470
cg13221363	0.480913	0.917515	-0.436603	6.26232e-09	1.98791e-06	2	12859103	F	II	TRIB2	Body	shore	Body-shore	chr2:12856625-12859019
cg06447795	0.0586618	0.574366	-0.515705	6.26576e-09	1.98791e-06	20	36793996	F	II	TGM2	TSS1500	shore	TSS1500-shore	chr20:36793549-36793867
cg12076350	0.331039	0.664872	-0.333834	6.28013e-09	1.99094e-06	6	31275791	F	II		IGR	shore	IGR-shore	chr6:31276241-31276526
cg22541336	0.943185	0.213189	0.729996	6.28668e-09	1.9915e-06	7	32106580	F	II	PDE1C	Body	shelf	Body-shelf	chr7:32110063-32110910
cg19745607	0.732331	0.349003	0.383328	6.30748e-09	1.99657e-06	1	4674594	R	II		IGR	opensea	IGR-opensea
cg15203271	0.957837	0.430248	0.527589	6.32673e-09	2.00114e-06	4	1203168	R	I	LOC100130872	TSS1500	island	TSS1500-island	chr4:1202956-1203200
cg05508084	0.572794	0.0281949	0.544599	6.34234e-09	2.00454e-06	19	56988398	F	II	ZNF667	5'UTR	island	5'UTR-island	chr19:56988313-56989741
cg04099652	0.349632	0.954535	-0.604903	6.35363e-09	2.00659e-06	6	99281977	R	I	POU3F2	TSS1500	island	TSS1500-island	chr6:99279317-99283842
cg20346726	0.0444893	0.527367	-0.482877	6.35933e-09	2.00686e-06	11	101918403	F	II	C11orf70	1stExon	island	1stExon-island	chr11:101918073-101918493
cg22017900	0.753043	0.0571112	0.695931	6.37529e-09	2.01037e-06	11	28855503	F	II		IGR	opensea	IGR-opensea
cg16850254	0.910285	0.356455	0.553829	6.38405e-09	2.0105e-06	2	131793064	R	II	ARHGEF4	Body	island	Body-island	chr2:131792237-131793189
cg13054534	0.707754	0.0385695	0.669185	6.38538e-09	2.0105e-06	13	113980128	R	II	GRTP1	Body	shelf	Body-shelf	chr13:113975893-113976139
cg23111488	0.869314	0.179892	0.689421	6.39975e-09	2.0135e-06	5	144538350	R	II		IGR	opensea	IGR-opensea
cg06927864	0.208355	0.638585	-0.43023	6.41736e-09	2.01751e-06	X	28604661	F	II	IL1RAPL1	TSS1500	opensea	TSS1500-opensea
cg18378419	0.647592	0.981096	-0.333504	6.43298e-09	2.01974e-06	5	154267600	R	II	GEMIN5	3'UTR	opensea	3'UTR-opensea
cg06269115	0.372747	0.0111916	0.361555	6.43782e-09	2.01974e-06	11	68451849	F	I	GAL	TSS200	island	TSS200-island	chr11:68451359-68452846
cg05203875	0.504903	0.857926	-0.353023	6.43906e-09	2.01974e-06	4	1801294	R	I	FGFR3	Body	island	Body-island	chr4:1801121-1801327
cg26867978	0.711792	0.0681784	0.643613	6.44875e-09	2.02087e-06	3	116428385	F	II	LOC285194	TSS1500	opensea	TSS1500-opensea
cg07231479	0.472977	0.757187	-0.28421	6.45238e-09	2.02087e-06	5	140794359	R	II	PCDHGA4	Body	island	Body-island	chr5:140794358-140795045
cg20738733	0.938643	0.542309	0.396333	6.46473e-09	2.02321e-06	19	3983041	F	II	EEF2	Body	island	Body-island	chr19:3982824-3983190
cg12548176	0.602268	0.0847779	0.51749	6.47035e-09	2.02345e-06	12	55640113	F	II	OR6C74	TSS1500	opensea	TSS1500-opensea
cg21640654	0.518813	0.116092	0.402722	6.48195e-09	2.02555e-06	2	234389140	R	II	USP40	Body	shelf	Body-shelf	chr2:234385358-234385730
cg15623612	0.955029	0.474695	0.480334	6.48767e-09	2.02581e-06	3	115577973	R	II	LSAMP	Body	opensea	Body-opensea
cg05375230	0.545095	0.190835	0.35426	6.51111e-09	2.0316e-06	11	64511786	F	II	RASGRP2	TSS200	island	TSS200-island	chr11:64509433-64513826
cg00276788	0.43444	0.876692	-0.442252	6.53e-09	2.03479e-06	19	38993232	F	II	RYR1	Body	island	Body-island	chr19:38993163-38993375
cg03603122	0.560984	0.908201	-0.347216	6.53113e-09	2.03479e-06	2	164466602	F	II	FIGN	Body	opensea	Body-opensea
cg14039306	0.252528	0.677697	-0.425169	6.55106e-09	2.03947e-06	4	4862240	R	II	MSX1	Body	island	Body-island	chr4:4861227-4862241
cg14866117	0.863917	0.186895	0.677022	6.56165e-09	2.04124e-06	20	865954	R	II	ANGPT4	Body	island	Body-island	chr20:865828-866064
cg17117459	0.763391	0.124256	0.639135	6.5709e-09	2.04259e-06	13	25085405	R	II	PARP4	5'UTR	shore	5'UTR-shore	chr13:25086522-25087067
cg19511045	0.0325166	0.614903	-0.582387	6.61037e-09	2.05332e-06	2	73114281	R	I	SPR	TSS1500	island	TSS1500-island	chr2:73114219-73114920
cg14685796	0.663655	0.188764	0.474891	6.62622e-09	2.0567e-06	5	50265660	R	I		IGR	island	IGR-island	chr5:50265085-50265737
cg27468704	0.893997	0.294714	0.599283	6.66406e-09	2.0669e-06	22	26875823	F	II	HPS4	TSS1500	shelf	TSS1500-shelf	chr22:26879458-26879930
cg12405742	0.80247	0.498613	0.303857	6.67688e-09	2.06883e-06	3	24535365	R	II	THRB	5'UTR	shore	5'UTR-shore	chr3:24535844-24537436
cg26463088	0.386927	0.011203	0.375724	6.68373e-09	2.06883e-06	22	31743738	F	II	PATZ1	TSS1500	shore	TSS1500-shore	chr22:31741045-31743707
cg09785991	0.634751	0.122527	0.512224	6.68521e-09	2.06883e-06	1	86934365	R	II	CLCA1	TSS200	opensea	TSS200-opensea
cg21021448	0.64664	0.170171	0.476469	6.71973e-09	2.07796e-06	8	94718376	R	II	FAM92A1	Body	opensea	Body-opensea
cg27538686	0.535539	0.878038	-0.342499	6.73677e-09	2.08039e-06	1	76540641	R	I	ST6GALNAC3	Body	island	Body-island	chr1:76540147-76540653
cg06565975	0.896046	0.239584	0.656462	6.73761e-09	2.08039e-06	8	143823917	R	I	SLURP1	TSS200	shelf	TSS200-shelf	chr8:143820468-143821310
cg01433654	0.635971	0.916149	-0.280178	6.74368e-09	2.08055e-06	5	53605192	R	II	ARL15	Body	shore	Body-shore	chr5:53605932-53606798
cg21447989	0.118457	0.708025	-0.589568	6.74815e-09	2.08055e-06	2	164597230	R	II		IGR	shelf	IGR-shelf	chr2:164592917-164593511
cg22196260	0.642023	0.0957132	0.54631	6.75699e-09	2.08065e-06	19	50936172	R	I	MYBPC2	1stExon	shore	1stExon-shore	chr19:50934904-50935677
cg03109306	0.503582	0.953716	-0.450134	6.75849e-09	2.08065e-06	11	123525662	F	I	SCN3B	TSS1500	island	TSS1500-island	chr11:123524733-123525685
cg12279294	0.0430879	0.504452	-0.461364	6.77713e-09	2.08247e-06	15	96877300	R	II	NR2F2	Body	island	Body-island	chr15:96873408-96877721
cg21229718	0.901408	0.496045	0.405363	6.78383e-09	2.08247e-06	5	148894958	R	II	CSNK1A1	Body	opensea	Body-opensea
cg25125652	0.564642	0.944505	-0.379863	6.79033e-09	2.08247e-06	X	110039604	F	II	CHRDL1	TSS1500	shore	TSS1500-shore	chrX:110038946-110039370
cg12942878	0.321794	0.0506363	0.271158	6.79415e-09	2.08247e-06	3	192960632	F	II	MGC2889	Body	shore	Body-shore	chr3:192958709-192959373
cg21799898	0.503079	0.0374352	0.465644	6.79432e-09	2.08247e-06	12	119450600	R	II	SRRM4	Body	opensea	Body-opensea
cg01024705	0.0282439	0.513414	-0.48517	6.79756e-09	2.08247e-06	4	110481452	R	I	CCDC109B	1stExon	island	1stExon-island	chr4:110480827-110482060
cg09799633	0.211238	0.950688	-0.73945	6.80111e-09	2.08247e-06	5	172199460	F	I	DUSP1	TSS1500	island	TSS1500-island	chr5:172197482-172199606
cg03242819	0.615539	0.0158474	0.599691	6.80564e-09	2.08247e-06	10	128994432	F	I	DOCK1	Body	island	Body-island	chr10:128993505-128995167
cg19864468	0.905181	0.298126	0.607055	6.80953e-09	2.08247e-06	2	113346566	R	II	CHCHD5	3'UTR	opensea	3'UTR-opensea
cg10258271	0.192296	0.707812	-0.515516	6.81661e-09	2.0831e-06	2	31361593	F	I	GALNT14	TSS200	island	TSS200-island	chr2:31360321-31361821
cg11418725	0.859134	0.364331	0.494802	6.83228e-09	2.08518e-06	5	144625052	F	II		IGR	opensea	IGR-opensea
cg23449696	0.477066	0.881078	-0.404012	6.84106e-09	2.08518e-06	3	147125942	F	I	ZIC1	TSS1500	shore	TSS1500-shore	chr3:147126988-147128999
cg24147428	0.547281	0.939916	-0.392635	6.84402e-09	2.08518e-06	11	65409760	R	I	SIPA1	Body	island	Body-island	chr11:65409636-65410127
cg23275502	0.203212	0.696279	-0.493066	6.85068e-09	2.08518e-06	19	41860019	F	I	TGFB1	TSS200	island	TSS200-island	chr19:41858527-41860100
cg25457007	0.0658767	0.579351	-0.513475	6.86804e-09	2.08518e-06	13	87732961	F	I		IGR	opensea	IGR-opensea
cg21147040	0.95176	0.547854	0.403905	6.87621e-09	2.08518e-06	1	210655903	R	II	HHAT	Body	opensea	Body-opensea
cg06515159	0.326742	0.0196518	0.30709	6.87733e-09	2.08518e-06	21	34400659	F	II	OLIG2	3'UTR	shore	3'UTR-shore	chr21:34395128-34400245
cg26329178	0.633724	0.937479	-0.303755	6.87991e-09	2.08518e-06	10	100227782	F	I	HPSE2	Body	island	Body-island	chr10:100227438-100227832
cg08176081	0.570764	0.971551	-0.400787	6.8806e-09	2.08518e-06	3	79210914	R	II	ROBO1	Body	opensea	Body-opensea
cg18161956	0.0212953	0.716073	-0.694778	6.88091e-09	2.08518e-06	12	115112626	F	II	TBX3	Body	island	Body-island	chr12:115112014-115112627
cg00418828	0.918499	0.287206	0.631293	6.88351e-09	2.08518e-06	3	63263308	R	II	SYNPR	TSS1500	shore	TSS1500-shore	chr3:63263989-63264205
cg05037927	0.404672	0.026355	0.378317	6.88367e-09	2.08518e-06	2	61372117	R	II	C2orf74	TSS200	opensea	TSS200-opensea
cg09171355	0.116731	0.58842	-0.471688	6.90535e-09	2.08986e-06	5	141736625	F	II		IGR	island	IGR-island	chr5:141736249-141736980
cg11748260	0.916806	0.54267	0.374135	6.90917e-09	2.08986e-06	6	30624395	F	II	DHX16	Body	opensea	Body-opensea
cg20154003	0.62317	0.220121	0.40305	6.91546e-09	2.09024e-06	19	51140463	R	II	SYT3	Body	shore	Body-shore	chr19:51142284-51142986
cg23468568	0.369941	0.948262	-0.578322	6.93251e-09	2.09387e-06	2	64455397	R	II		IGR	opensea	IGR-opensea
cg09292525	0.493562	0.183333	0.310229	6.94806e-09	2.09704e-06	4	6841503	F	II	KIAA0232	Body	opensea	Body-opensea
cg01321220	0.872105	0.200982	0.671123	6.95456e-09	2.09737e-06	X	78216969	R	II	P2RY10	Body	opensea	Body-opensea
cg15023513	0.352867	0.0238215	0.329045	6.95926e-09	2.09737e-06	15	87667171	F	II		IGR	opensea	IGR-opensea
cg17199247	0.443142	0.970411	-0.52727	6.97373e-09	2.09769e-06	3	3842717	R	I	LRRN1	5'UTR	island	5'UTR-island	chr3:3840513-3842772
cg07035602	0.541787	0.0653763	0.47641	6.97412e-09	2.09769e-06	5	1507739	R	II	LPCAT1	Body	opensea	Body-opensea
cg15114672	0.539347	0.0548823	0.484465	6.97548e-09	2.09769e-06	5	82766884	R	II	VCAN	TSS1500	shore	TSS1500-shore	chr5:82768387-82769268
cg23745444	0.77881	0.459436	0.319374	6.99332e-09	2.1008e-06	12	130624293	F	II		IGR	shore	IGR-shore	chr12:130623142-130623492
cg15070283	0.806569	0.385715	0.420854	6.99593e-09	2.1008e-06	17	2898745	R	II	RAP1GAP2	Body	opensea	Body-opensea
cg00871207	0.538523	0.0371719	0.501351	7.00189e-09	2.10107e-06	14	89080250	F	II		IGR	opensea	IGR-opensea
cg16222762	0.395366	0.0061047	0.389261	7.02988e-09	2.10641e-06	18	40857464	R	II	SYT4	5'UTR	opensea	5'UTR-opensea
cg25859441	0.964666	0.370659	0.594007	7.03001e-09	2.10641e-06	4	21953738	R	II		IGR	shelf	IGR-shelf	chr4:21950085-21950346
cg04150927	0.485361	0.844373	-0.359012	7.04057e-09	2.10641e-06	12	111369226	R	II		IGR	opensea	IGR-opensea
cg08446824	0.954446	0.313002	0.641444	7.04233e-09	2.10641e-06	4	1720184	R	I	TMEM129	Body	shore	Body-shore	chr4:1722179-1723850
cg06993761	0.480488	0.851056	-0.370568	7.04547e-09	2.10641e-06	8	101170141	R	II	SPAG1	TSS1500	shore	TSS1500-shore	chr8:101170161-101170827
cg11936643	0.0489491	0.573794	-0.524845	7.05009e-09	2.10641e-06	10	116286411	R	II	ABLIM1	Body	opensea	Body-opensea
cg07016493	0.480237	0.0646241	0.415612	7.05956e-09	2.10772e-06	6	27265786	R	II		IGR	opensea	IGR-opensea
cg05912589	0.640622	0.121909	0.518713	7.06677e-09	2.10825e-06	14	20774818	F	II	TTC5	TSS1500	opensea	TSS1500-opensea
cg11153239	0.649413	0.0538153	0.595598	7.07636e-09	2.10825e-06	3	115343529	F	II	GAP43	Body	opensea	Body-opensea
cg05304177	0.952304	0.599483	0.352821	7.07657e-09	2.10825e-06	3	134083080	F	I	AMOTL2	Body	island	Body-island	chr3:134082860-134083201
cg23431897	0.209512	0.641164	-0.431651	7.09576e-09	2.11245e-06	X	49027992	F	II	PLP2	TSS200	shore	TSS200-shore	chrX:49028091-49029111
cg27118658	0.551412	0.891389	-0.339977	7.11612e-09	2.11327e-06	X	152676995	F	II		IGR	island	IGR-island	chrX:152676702-152677389
cg09083579	0.606379	0.108555	0.497824	7.11769e-09	2.11327e-06	20	23030434	R	II	THBD	TSS200	island	TSS200-island	chr20:23028403-23032218
cg03450948	0.0183307	0.583974	-0.565644	7.1189e-09	2.11327e-06	2	177053274	R	I	HOXD1	TSS200	island	TSS200-island	chr2:177052957-177054350
cg03668718	0.56123	0.959955	-0.398724	7.12374e-09	2.11327e-06	17	33701350	R	I	SLFN11	TSS1500	island	TSS1500-island	chr17:33700989-33701657
cg27309110	0.581668	0.90488	-0.323212	7.12394e-09	2.11327e-06	19	17942221	F	I	JAK3	Body	island	Body-island	chr19:17942061-17942567
cg27166577	0.11962	0.681843	-0.562223	7.16164e-09	2.12293e-06	6	80656754	R	II	ELOVL4	Body	island	Body-island	chr6:80656744-80657593
cg15353612	0.506166	0.940659	-0.434493	7.16943e-09	2.12373e-06	4	52904965	F	II	SGCB	TSS1500	shore	TSS1500-shore	chr4:52904454-52904912
cg08551248	0.49527	0.926307	-0.431037	7.18215e-09	2.12411e-06	1	40255129	R	II	BMP8B	TSS1500	island	TSS1500-island	chr1:40253683-40255172
cg10112391	0.426473	0.908394	-0.481922	7.18411e-09	2.12411e-06	2	162930376	R	II	DPP4	Body	island	Body-island	chr2:162930233-162930879
cg21491340	0.965513	0.610071	0.355442	7.18607e-09	2.12411e-06	19	18092572	R	I	KCNN1	Body	island	Body-island	chr19:18092430-18092948
cg00076653	0.589531	0.125292	0.464239	7.19535e-09	2.12465e-06	4	15341878	R	II	C1QTNF7	Body	opensea	Body-opensea
cg18144815	0.0635169	0.364791	-0.301274	7.19814e-09	2.12465e-06	5	57878188	F	II	RAB3C	TSS1500	shore	TSS1500-shore	chr5:57878725-57879177
cg07606234	0.263844	0.950172	-0.686329	7.21041e-09	2.12519e-06	14	24551147	F	II	NRL	Body	island	Body-island	chr14:24550317-24551148
cg02287573	0.330875	0.974291	-0.643415	7.22866e-09	2.12519e-06	1	16544088	F	II		IGR	island	IGR-island	chr1:16543683-16544307
cg02322989	0.497285	0.939966	-0.44268	7.23276e-09	2.12519e-06	2	142888598	R	II	LRP1B	5'UTR	shore	5'UTR-shore	chr2:142887724-142888553
cg09076788	0.54062	0.93849	-0.39787	7.23278e-09	2.12519e-06	16	19124971	F	I	ITPRIPL2	TSS1500	shore	TSS1500-shore	chr16:19125136-19126607
cg11987534	0.213986	0.798111	-0.584125	7.2336e-09	2.12519e-06	2	172960124	R	II		IGR	island	IGR-island	chr2:172959267-172962054
cg23248150	0.215722	0.955478	-0.739756	7.23804e-09	2.12519e-06	4	166796183	R	II	TLL1	Body	shore	Body-shore	chr4:166794545-166795341
cg19925054	0.029358	0.468336	-0.438978	7.2445e-09	2.12519e-06	2	173292978	R	II	ITGA6	Body	island	Body-island	chr2:173292099-173293183
cg06759314	0.609497	0.957831	-0.348335	7.24521e-09	2.12519e-06	2	102637447	R	II	IL1R2	Body	opensea	Body-opensea
cg26324132	0.301087	0.0194525	0.281635	7.25253e-09	2.12519e-06	20	23031563	R	I	THBD	TSS1500	island	TSS1500-island	chr20:23028403-23032218
cg01611017	0.760256	0.424343	0.335913	7.26002e-09	2.12519e-06	14	95780344	R	II	CLMN	Body	opensea	Body-opensea
cg03375679	0.0527761	0.77782	-0.725044	7.26882e-09	2.12519e-06	11	124610713	R	II	NRGN	Body	shore	Body-shore	chr11:124609552-124610471
cg12901917	0.113402	0.758961	-0.645559	7.27058e-09	2.12519e-06	12	116196207	F	II		IGR	opensea	IGR-opensea
cg12838644	0.035085	0.509829	-0.474744	7.27476e-09	2.12519e-06	14	77413642	R	I		IGR	opensea	IGR-opensea
cg15745284	0.845832	0.402798	0.443033	7.27494e-09	2.12519e-06	6	32064923	F	I	TNXB	Body	island	Body-island	chr6:32063533-32065044
cg21210531	0.0585514	0.616568	-0.558016	7.27671e-09	2.12519e-06	1	235105604	F	I		IGR	opensea	IGR-opensea
cg14924046	0.781797	0.447109	0.334689	7.28224e-09	2.12531e-06	4	3746818	F	II		IGR	shore	IGR-shore	chr4:3748224-3748581
cg13906811	0.691555	0.134098	0.557457	7.31265e-09	2.1322e-06	2	50575093	R	I	NRXN1	Body	shore	Body-shore	chr2:50574045-50574817
cg17535702	0.72967	0.442019	0.287651	7.31611e-09	2.1322e-06	6	146919633	R	II	C6orf103	TSS1500	shore	TSS1500-shore	chr6:146920034-146920245
cg27599869	0.0476872	0.651478	-0.603791	7.33688e-09	2.13675e-06	2	12856850	R	I	TRIB2	TSS200	island	TSS200-island	chr2:12856625-12859019
cg01769468	0.95023	0.555136	0.395094	7.34741e-09	2.13704e-06	1	86888585	R	II	CLCA2	TSS1500	opensea	TSS1500-opensea
cg04201675	0.0728043	0.88415	-0.811346	7.3513e-09	2.13704e-06	14	95403054	F	I		IGR	opensea	IGR-opensea
cg14054928	0.515454	0.0561323	0.459322	7.3533e-09	2.13704e-06	17	50235328	R	II	CA10	1stExon	island	1stExon-island	chr17:50235175-50236466
cg27353381	0.736319	0.215897	0.520422	7.36001e-09	2.13749e-06	11	1221141	R	II		IGR	shore	IGR-shore	chr11:1221571-1221863
cg12173853	0.882076	0.274072	0.608003	7.37232e-09	2.13957e-06	3	62979720	F	II		IGR	opensea	IGR-opensea
cg03227128	0.496683	0.910958	-0.414275	7.37823e-09	2.13979e-06	20	2673003	R	II	EBF4	TSS1500	island	TSS1500-island	chr20:2672904-2674698
cg22698604	0.035791	0.498604	-0.462813	7.38608e-09	2.13989e-06	10	116286502	F	II	ABLIM1	Body	opensea	Body-opensea
cg17191006	0.939881	0.628118	0.311763	7.39169e-09	2.13989e-06	12	45042313	F	II	NELL2	Body	opensea	Body-opensea
cg04325312	0.868716	0.527683	0.341032	7.39835e-09	2.13989e-06	12	126346509	R	II		IGR	island	IGR-island	chr12:126345899-126346531
cg10880006	0.825892	0.471835	0.354057	7.39917e-09	2.13989e-06	4	81122687	R	II	PRDM8	Body	shore	Body-shore	chr4:81123508-81124318
cg15632862	0.316604	0.692303	-0.3757	7.43406e-09	2.14741e-06	1	38471572	F	II	FHL3	TSS1500	shore	TSS1500-shore	chr1:38470617-38471396
cg17987968	0.677066	0.15168	0.525385	7.43553e-09	2.14741e-06	5	152869882	R	II	GRIA1	TSS1500	opensea	TSS1500-opensea
cg22419888	0.436418	0.807732	-0.371315	7.47846e-09	2.15831e-06	7	140340980	F	II		IGR	island	IGR-island	chr7:140339997-140341136
cg18161803	0.396706	0.0557406	0.340965	7.5112e-09	2.16471e-06	14	62217806	F	II		IGR	island	IGR-island	chr14:62217725-62218077
cg25033767	0.0968422	0.727396	-0.630554	7.51515e-09	2.16471e-06	6	43044876	F	II	PTK7	Body	island	Body-island	chr6:43044044-43045057
cg27597956	0.492004	0.944005	-0.452001	7.52267e-09	2.16471e-06	11	31839463	F	II	PAX6	5'UTR	island	5'UTR-island	chr11:31839363-31839813
cg02851575	0.127028	0.762526	-0.635498	7.52836e-09	2.16471e-06	13	87444696	F	I		IGR	opensea	IGR-opensea
cg21817673	0.683904	0.960232	-0.276328	7.53141e-09	2.16471e-06	5	141736862	F	I		IGR	island	IGR-island	chr5:141736249-141736980
cg09831105	0.596537	0.0775018	0.519035	7.53194e-09	2.16471e-06	12	99287469	R	I	ANKS1B	Body	shore	Body-shore	chr12:99288222-99289374
cg09025960	0.0761704	0.5216	-0.44543	7.53764e-09	2.16485e-06	1	226070808	R	I	TMEM63A	TSS1500	island	TSS1500-island	chr1:226069605-226070898
cg12588890	0.228354	0.900405	-0.672052	7.56316e-09	2.17068e-06	7	90226363	F	II		IGR	island	IGR-island	chr7:90225082-90226364
cg08769507	0.635524	0.254155	0.381369	7.58377e-09	2.1751e-06	5	167592669	F	II	ODZ2	Body	opensea	Body-opensea
cg22957613	0.675768	0.0225959	0.653172	7.61625e-09	2.18131e-06	11	5878958	R	II	OR52E8	TSS200	opensea	TSS200-opensea
cg18337337	0.0463909	0.656053	-0.609662	7.61806e-09	2.18131e-06	4	87515199	R	II	PTPN13	TSS1500	island	TSS1500-island	chr4:87515183-87515735
cg09763790	0.754472	0.463941	0.290531	7.62118e-09	2.18131e-06	11	124806173	R	II	HEPACAM	5'UTR	opensea	5'UTR-opensea
cg08120044	0.0339361	0.738765	-0.704829	7.63794e-09	2.1845e-06	21	42539440	R	I	BACE2	TSS1500	island	TSS1500-island	chr21:42539367-42540872
cg21612207	0.132371	0.897577	-0.765206	7.64659e-09	2.1845e-06	8	79428325	R	I	PKIA	TSS200	shore	TSS200-shore	chr8:79428433-79428754
cg07486085	0.135145	0.571887	-0.436742	7.64812e-09	2.1845e-06	2	163625066	F	II	KCNH7	Body	opensea	Body-opensea
cg00543335	0.379282	0.892263	-0.51298	7.65554e-09	2.18512e-06	5	140711225	F	II	PCDHGA1	1stExon	shore	1stExon-shore	chr5:140711797-140712542
cg17739936	0.0810453	0.593332	-0.512287	7.66356e-09	2.1859e-06	11	789930	F	I	CEND1	5'UTR	island	5'UTR-island	chr11:789871-790133
cg01274752	0.557691	0.103539	0.454152	7.67061e-09	2.18641e-06	19	49120447	F	II	RPL18	Body	shore	Body-shore	chr19:49122277-49122923
cg01533057	0.250172	0.914471	-0.664298	7.68616e-09	2.18644e-06	6	67659438	F	I		IGR	opensea	IGR-opensea
cg04307977	0.12434	0.649537	-0.525197	7.70019e-09	2.18644e-06	2	207307544	R	II	ADAM23	TSS1500	shore	TSS1500-shore	chr2:207308266-207308907
cg05690949	0.860205	0.125186	0.735019	7.70421e-09	2.18644e-06	X	75005360	R	II	MAGEE2	TSS1500	opensea	TSS1500-opensea
cg01309141	0.846413	0.378561	0.467852	7.70437e-09	2.18644e-06	20	17205850	F	II		IGR	shore	IGR-shore	chr20:17206528-17206952
cg16805626	0.760512	0.394109	0.366403	7.70612e-09	2.18644e-06	10	43050941	R	II		IGR	shelf	IGR-shelf	chr10:43047584-43048472
cg23429507	0.0828265	0.543947	-0.46112	7.70704e-09	2.18644e-06	11	105893108	R	II	KIAA1826	TSS200	shore	TSS200-shore	chr11:105892725-105892952
cg09019635	0.423755	0.916109	-0.492354	7.71554e-09	2.18644e-06	2	164800141	F	II		IGR	opensea	IGR-opensea
cg27604672	0.774524	0.443064	0.331459	7.71667e-09	2.18644e-06	11	97073773	R	II		IGR	opensea	IGR-opensea
cg19752686	0.622698	0.0525172	0.570181	7.71809e-09	2.18644e-06	7	150811775	R	I	AGAP3	Body	opensea	Body-opensea
cg13964439	0.577483	0.160338	0.417146	7.72387e-09	2.18659e-06	9	90278260	R	II	DAPK1	Body	shelf	Body-shelf	chr9:90274453-90274813
cg04543289	0.0521286	0.469654	-0.417526	7.73352e-09	2.18783e-06	16	24267559	R	II	CACNG3	1stExon	shore	1stExon-shore	chr16:24267040-24267527
cg23417306	0.70952	0.137427	0.572093	7.74024e-09	2.18824e-06	2	180868811	F	II	CWC22	5'UTR	shelf	5'UTR-shelf	chr2:180871627-180871874
cg17936145	0.806353	0.297382	0.508971	7.74926e-09	2.1893e-06	10	91067374	F	II	IFIT2	3'UTR	opensea	3'UTR-opensea
cg19016171	0.716403	0.429562	0.286842	7.76639e-09	2.19264e-06	11	115085387	F	II	CADM1	Body	opensea	Body-opensea
cg27321913	0.71736	0.101243	0.616117	7.77196e-09	2.19273e-06	6	35265379	R	II	DEF6	TSS1500	opensea	TSS1500-opensea
cg09306606	0.469104	0.123018	0.346086	7.78038e-09	2.1931e-06	8	107284054	F	I	OXR1	5'UTR	shore	5'UTR-shore	chr8:107282031-107283876
cg08584627	0.0231045	0.53664	-0.513535	7.78384e-09	2.1931e-06	2	98703355	R	II	VWA3B	TSS1500	island	TSS1500-island	chr2:98703354-98703889
cg15977137	0.036206	0.373375	-0.337169	7.7926e-09	2.19323e-06	21	40759694	R	I	WRB	Body	shore	Body-shore	chr21:40760626-40760829
cg06839398	0.470764	0.923383	-0.45262	7.79485e-09	2.19323e-06	X	39949008	R	II	BCOR	5'UTR	shore	5'UTR-shore	chrX:39949372-39949976
cg24163575	0.631037	0.950025	-0.318988	7.81736e-09	2.19661e-06	15	30261379	F	I		IGR	island	IGR-island	chr15:30260495-30261394
cg26847753	0.0241365	0.435506	-0.411369	7.82262e-09	2.19661e-06	15	44119241	R	I	WDR76	5'UTR	island	5'UTR-island	chr15:44119074-44119277
cg19085463	0.0305725	0.3397	-0.309128	7.82273e-09	2.19661e-06	8	49834354	F	II	SNAI2	TSS1500	shore	TSS1500-shore	chr8:49835987-49836231
cg24966735	0.387795	0.970786	-0.582991	7.86398e-09	2.2067e-06	13	74708143	R	II	KLF12	TSS200	island	TSS200-island	chr13:74708001-74709601
cg17448335	0.012916	0.407384	-0.394468	7.87135e-09	2.20727e-06	5	76249776	R	I	CRHBP	Body	island	Body-island	chr5:76249435-76250528
cg23420260	0.0253336	0.665764	-0.64043	7.88359e-09	2.20804e-06	2	177053285	R	I	HOXD1	TSS200	island	TSS200-island	chr2:177052957-177054350
cg08000684	0.0268916	0.660762	-0.63387	7.88506e-09	2.20804e-06	19	11530025	R	I	RGL3	TSS200	shore	TSS200-shore	chr19:11531278-11531590
cg05387146	0.534265	0.0363344	0.497931	7.89002e-09	2.20804e-06	6	84140928	R	I	ME1	TSS200	island	TSS200-island	chr6:84140412-84140998
cg17387989	0.29587	0.911742	-0.615872	7.89801e-09	2.20836e-06	19	49127413	R	I	SPHK2	Body	island	Body-island	chr19:49127388-49127720
cg23262274	0.455358	0.871054	-0.415695	7.90182e-09	2.20836e-06	1	38412519	R	II	INPP5B	5'UTR	opensea	5'UTR-opensea
cg08791697	0.538822	0.0715187	0.467303	7.93971e-09	2.21746e-06	X	137794215	F	II	FGF13	Body	shore	Body-shore	chrX:137793095-137794010
cg20764116	0.406362	0.0772352	0.329127	7.95139e-09	2.21913e-06	11	20692709	F	II	NELL1	Body	shore	Body-shore	chr11:20690579-20691845
cg07730183	0.365708	0.039667	0.326041	7.95636e-09	2.21913e-06	16	2136400	F	II	TSC2	Body	shore	Body-shore	chr16:2134259-2134632
cg22142858	0.517077	0.890807	-0.37373	7.96507e-09	2.21954e-06	6	6004804	F	II	NRN1	Body	island	Body-island	chr6:6002471-6005125
cg26128192	0.762723	0.276633	0.48609	7.97393e-09	2.21954e-06	6	27256032	F	II		IGR	shelf	IGR-shelf	chr6:27258958-27259163
cg07090057	0.915567	0.486993	0.428573	7.97713e-09	2.21954e-06	3	108837484	F	II	MORC1	TSS1500	shore	TSS1500-shore	chr3:108836795-108837089
cg14066993	0.900295	0.40787	0.492425	7.97925e-09	2.21954e-06	4	1203049	F	II	LOC100130872	TSS1500	island	TSS1500-island	chr4:1202956-1203200
cg01718116	0.228197	0.851545	-0.623347	7.98841e-09	2.21959e-06	2	115919829	R	I	DPP10	Body	island	Body-island	chr2:115918737-115920765
cg11015251	0.539267	0.874764	-0.335498	7.99011e-09	2.21959e-06	7	27170554	F	I	HOXA4	TSS200	island	TSS200-island	chr7:27169572-27170638
cg20169823	0.498675	0.87541	-0.376734	8.01587e-09	2.22385e-06	12	116354837	R	I		IGR	island	IGR-island	chr12:116354787-116355187
cg18187680	0.626928	0.930659	-0.303731	8.01764e-09	2.22385e-06	10	8095825	R	II	FLJ45983	TSS1500	island	TSS1500-island	chr10:8091374-8098329
cg17617527	0.03564	0.436529	-0.400889	8.02626e-09	2.22385e-06	5	142782415	R	I	NR3C1	5'UTR	island	5'UTR-island	chr5:142782071-142785071
cg02337349	0.662523	0.980982	-0.318458	8.02686e-09	2.22385e-06	3	50242754	F	I	SLC38A3	1stExon	island	1stExon-island	chr3:50242550-50243589
cg08145590	0.113322	0.720669	-0.607347	8.04388e-09	2.22601e-06	3	119422161	F	II	C3orf15	Body	island	Body-island	chr3:119421855-119422334
cg11952714	0.0120792	0.25278	-0.240701	8.04883e-09	2.22601e-06	1	99126623	F	II	SNX7	TSS1500	shore	TSS1500-shore	chr1:99126872-99127711
cg12444684	0.161152	0.522758	-0.361607	8.05186e-09	2.22601e-06	1	65431340	R	I	JAK1	5'UTR	shore	5'UTR-shore	chr1:65431455-65432614
cg11418427	0.4658	0.947019	-0.481219	8.06651e-09	2.22601e-06	1	224032648	F	II	TP53BP2	Body	shore	Body-shore	chr1:224033085-224034263
cg17042009	0.869575	0.584426	0.285149	8.07134e-09	2.22601e-06	10	101293083	F	II	NKX2-3	1stExon	island	1stExon-island	chr10:101293015-101293238
cg11376305	0.41315	0.980996	-0.567846	8.07756e-09	2.22601e-06	19	49127510	F	I	SPHK2	Body	island	Body-island	chr19:49127388-49127720
cg03825790	0.0791469	0.559864	-0.480717	8.08409e-09	2.22601e-06	20	10655644	R	I	JAG1	TSS1500	shore	TSS1500-shore	chr20:10652573-10655611
cg11569478	0.51091	0.927029	-0.416119	8.08995e-09	2.22601e-06	4	119910700	F	II	SYNPO2	Body	opensea	Body-opensea
cg20707230	0.842402	0.402452	0.43995	8.09012e-09	2.22601e-06	5	1950701	F	I		IGR	island	IGR-island	chr5:1950624-1950922
cg25419317	0.780023	0.279152	0.500871	8.09063e-09	2.22601e-06	2	161190202	R	II	RBMS1	Body	opensea	Body-opensea
cg25509428	0.0578199	0.597348	-0.539528	8.09361e-09	2.22601e-06	10	75118432	F	II	TTC18	5'UTR	island	5'UTR-island	chr10:75118205-75118679
cg22147084	0.189951	0.439625	-0.249674	8.11585e-09	2.22617e-06	5	179779664	R	I	GFPT2	Body	island	Body-island	chr5:179779114-179781279
cg03115562	0.941775	0.622055	0.31972	8.11882e-09	2.22617e-06	11	131826036	R	II	NTM	Body	opensea	Body-opensea
cg01117549	0.361188	0.0920852	0.269103	8.11925e-09	2.22617e-06	5	137668198	F	II	CDC25C	TSS1500	shore	TSS1500-shore	chr5:137667502-137668037
cg01648237	0.431099	0.0297584	0.401341	8.12062e-09	2.22617e-06	2	61372066	F	II	C2orf74	TSS200	opensea	TSS200-opensea
cg20300175	0.662155	0.982128	-0.319973	8.12098e-09	2.22617e-06	17	27918316	R	I		IGR	island	IGR-island	chr17:27918161-27918398
cg18429742	0.417351	0.745159	-0.327808	8.13672e-09	2.2284e-06	5	851101	F	II	ZDHHC11	TSS200	shelf	TSS200-shelf	chr5:848389-848770
cg17154724	0.432359	0.952042	-0.519684	8.15044e-09	2.2284e-06	1	171810322	R	I	DNM3	TSS1500	shore	TSS1500-shore	chr1:171810467-171811325
cg20032056	0.962029	0.496978	0.465052	8.15332e-09	2.2284e-06	11	129973438	R	II	APLP2	Body	opensea	Body-opensea
cg23003534	0.624239	0.856456	-0.232217	8.16204e-09	2.2284e-06	10	105036747	F	I	INA	TSS200	island	TSS200-island	chr10:105036628-105038084
cg18893596	0.629801	0.960964	-0.331163	8.16304e-09	2.2284e-06	13	91823796	F	II		IGR	shelf	IGR-shelf	chr13:91827249-91827719
cg21146273	0.908454	0.325231	0.583223	8.16451e-09	2.2284e-06	5	152869193	F	II	GRIA1	TSS1500	opensea	TSS1500-opensea
cg20340346	0.588933	0.166904	0.422029	8.1667e-09	2.2284e-06	11	1250892	F	I	MUC5B	Body	shore	Body-shore	chr11:1252146-1252378
cg22378817	0.491947	0.0427483	0.449198	8.17256e-09	2.22854e-06	12	54422488	F	II	HOXC4	5'UTR	shore	5'UTR-shore	chr12:54423427-54423712
cg26983907	0.931789	0.604057	0.327732	8.18564e-09	2.23064e-06	7	195987	F	II	FAM20C	Body	island	Body-island	chr7:195474-195988
cg18577511	0.678087	0.411815	0.266272	8.19176e-09	2.23085e-06	10	100993965	F	II	HPSE2	Body	island	Body-island	chr10:100993820-100994188
cg10847032	0.225094	0.551951	-0.326857	8.20958e-09	2.23263e-06	5	142784522	R	II	NR3C1	TSS1500	island	TSS1500-island	chr5:142782071-142785071
cg11869695	0.933358	0.423164	0.510194	8.21287e-09	2.23263e-06	3	118686312	R	II	IGSF11	Body	opensea	Body-opensea
cg06575035	0.281746	0.802759	-0.521013	8.21841e-09	2.23263e-06	5	140744449	R	II	PCDHGA4	Body	island	Body-island	chr5:140743961-140744642
cg14709292	0.5336	0.0579203	0.475679	8.21983e-09	2.23263e-06	3	131081177	F	II	NUDT16P	Body	island	Body-island	chr3:131080578-131081191
cg03187668	0.330631	0.0263858	0.304246	8.23737e-09	2.23594e-06	11	55431152	F	II	OR4C6	TSS1500	opensea	TSS1500-opensea
cg26682517	0.867834	0.429797	0.438037	8.24579e-09	2.23594e-06	7	24957603	R	II	OSBPL3	5'UTR	opensea	5'UTR-opensea
cg18176054	0.902368	0.207161	0.695207	8.24845e-09	2.23594e-06	12	93839011	F	II		IGR	shelf	IGR-shelf	chr12:93834935-93836089
cg06971092	0.305379	0.888587	-0.583208	8.25353e-09	2.23594e-06	17	35291286	R	II		IGR	shore	IGR-shore	chr17:35291899-35300875
cg24468070	0.0320333	0.711606	-0.679572	8.25981e-09	2.23618e-06	19	54976501	R	I	CDC42EP5	Body	island	Body-island	chr19:54974175-54976819
cg20674638	0.106719	0.578127	-0.471409	8.2763e-09	2.23873e-06	5	52284781	R	I	ITGA2	TSS1500	island	TSS1500-island	chr5:52284715-52285489
cg26053771	0.193244	0.674162	-0.480918	8.28806e-09	2.23873e-06	17	8192194	R	I	SLC25A35	3'UTR	island	3'UTR-island	chr17:8191864-8192495
cg23370213	0.0272074	0.331127	-0.30392	8.29538e-09	2.23873e-06	8	17355133	F	II	SLC7A2	5'UTR	island	5'UTR-island	chr8:17354321-17355250
cg03204322	0.966428	0.573505	0.392923	8.29746e-09	2.23873e-06	1	84767878	F	II	SAMD13	TSS1500	shelf	TSS1500-shelf	chr1:84764108-84764906
cg17314538	0.280887	0.672093	-0.391206	8.30226e-09	2.23873e-06	4	187476837	F	II	MTNR1A	TSS1500	island	TSS1500-island	chr4:187476279-187476844
cg21475150	0.673014	0.954597	-0.281583	8.3068e-09	2.23873e-06	2	101618248	F	I	RPL31	TSS1500	island	TSS1500-island	chr2:101618247-101618658
cg23332223	0.566988	0.0955253	0.471463	8.31139e-09	2.23873e-06	19	57626946	R	II		IGR	shelf	IGR-shelf	chr19:57630339-57630633
cg14466942	0.433857	0.109571	0.324286	8.31271e-09	2.23873e-06	6	17282700	F	II	RBM24	TSS1500	shore	TSS1500-shore	chr6:17280739-17282334
cg01943874	0.442799	0.783847	-0.341048	8.31996e-09	2.23873e-06	20	44746944	F	I	CD40	1stExon	island	1stExon-island	chr20:44746822-44747060
cg00840341	0.329039	0.0158179	0.313221	8.32562e-09	2.23873e-06	16	17609453	F	II		IGR	opensea	IGR-opensea
cg15905471	0.0481679	0.677807	-0.629639	8.32853e-09	2.23873e-06	1	27986807	F	II		IGR	island	IGR-island	chr1:27986305-27986808
cg13770573	0.591571	0.941824	-0.350253	8.34092e-09	2.24061e-06	2	236586376	R	II	AGAP1	Body	opensea	Body-opensea
cg21080473	0.579596	0.922266	-0.34267	8.35152e-09	2.24201e-06	7	50560524	R	I	DDC	Body	opensea	Body-opensea
cg06942814	0.618918	0.949478	-0.33056	8.39663e-09	2.25129e-06	7	27170819	F	I	HOXA4	TSS1500	shore	TSS1500-shore	chr7:27169572-27170638
cg11462099	0.633284	0.0457216	0.587562	8.39933e-09	2.25129e-06	13	113540512	F	I	ATP11A	3'UTR	island	3'UTR-island	chr13:113540350-113540558
cg27526346	0.828659	0.0809869	0.747672	8.40301e-09	2.25129e-06	4	21699534	R	II	KCNIP4	5'UTR	opensea	5'UTR-opensea
cg16933762	0.0240381	0.593948	-0.56991	8.40799e-09	2.25129e-06	3	77147109	R	II	ROBO2	TSS200	shore	TSS200-shore	chr3:77147167-77147399
cg22038059	0.629283	0.918612	-0.289328	8.4132e-09	2.25129e-06	19	18699342	F	II	C19orf60	TSS200	shore	TSS200-shore	chr19:18699422-18700554
cg03304815	0.917651	0.612269	0.305382	8.42108e-09	2.25195e-06	3	134083139	R	II	AMOTL2	Body	island	Body-island	chr3:134082860-134083201
cg06305609	0.444156	0.917416	-0.47326	8.43827e-09	2.25509e-06	19	17634172	F	II	FAM129C	1stExon	shelf	1stExon-shelf	chr19:17631780-17631992
cg20541870	0.616767	0.0907191	0.526048	8.44609e-09	2.25573e-06	11	46671034	R	II	KIAA0652	Body	opensea	Body-opensea
cg14178533	0.750194	0.114046	0.636148	8.45171e-09	2.25578e-06	9	136728554	R	I	VAV2	Body	island	Body-island	chr9:136728386-136728600
cg11874760	0.187847	0.673427	-0.48558	8.45996e-09	2.25653e-06	6	14118415	R	I	CD83	Body	shore	Body-shore	chr6:14117616-14118206
cg00808740	0.930771	0.217461	0.713309	8.47558e-09	2.25925e-06	12	46661305	R	II	SLC38A1	5'UTR	island	5'UTR-island	chr12:46661054-46663408
cg00729275	0.346273	0.765118	-0.418845	8.48292e-09	2.25967e-06	18	24445134	R	II	AQP4	Body	shore	Body-shore	chr18:24443200-24443458
cg22210157	0.463577	0.758282	-0.294705	8.49327e-09	2.25967e-06	3	46853986	R	I		IGR	island	IGR-island	chr3:46853727-46854138
cg13298116	0.0644621	0.630227	-0.565765	8.49347e-09	2.25967e-06	11	62369859	R	I	EML3	3'UTR	island	3'UTR-island	chr11:62368454-62370491
cg27390009	0.55263	0.917187	-0.364556	8.51453e-09	2.26233e-06	17	18150501	F	I	FLII	Body	island	Body-island	chr17:18150279-18151172
cg01452873	0.0756251	0.496628	-0.421003	8.5201e-09	2.26233e-06	2	180725691	R	II	ZNF385B	5'UTR	shore	5'UTR-shore	chr2:180725717-180726465
cg12261786	0.194216	0.863886	-0.66967	8.52339e-09	2.26233e-06	10	88727830	F	II	C10orf116	TSS1500	shore	TSS1500-shore	chr10:88728039-88728720
cg26929247	0.480214	0.133864	0.346349	8.52527e-09	2.26233e-06	19	58907184	R	II		IGR	shore	IGR-shore	chr19:58907453-58908422
cg20078466	0.551633	0.96163	-0.409997	8.53434e-09	2.26329e-06	7	50344331	R	I	IKZF1	TSS200	island	TSS200-island	chr7:50343757-50344519
cg11718162	0.853327	0.122524	0.730803	8.55047e-09	2.26427e-06	1	154128002	F	II	TPM3	3'UTR	opensea	3'UTR-opensea
cg08397927	0.618044	0.237611	0.380433	8.55398e-09	2.26427e-06	19	41104408	F	II	LTBP4	Body	shore	Body-shore	chr19:41106058-41106415
cg06204638	0.221895	0.91826	-0.696365	8.5544e-09	2.26427e-06	18	12656910	R	II	SPIRE1	TSS200	shore	TSS200-shore	chr18:12657044-12658727
cg17521134	0.633074	0.0892248	0.543849	8.58102e-09	2.26987e-06	15	88120995	R	II	NCRNA00052	Body	opensea	Body-opensea
cg13596235	0.937468	0.512671	0.424798	8.59656e-09	2.27101e-06	7	99229650	F	II	ZNF498	3'UTR	opensea	3'UTR-opensea
cg15377887	0.615845	0.100953	0.514892	8.59971e-09	2.27101e-06	21	42440661	R	II		IGR	opensea	IGR-opensea
cg08276221	0.299271	0.0304766	0.268795	8.60417e-09	2.27101e-06	3	63087266	F	II	LOC285401	TSS1500	opensea	TSS1500-opensea
cg16259229	0.792148	0.454265	0.337882	8.6072e-09	2.27101e-06	5	140420475	R	II		IGR	opensea	IGR-opensea
cg05355225	0.469943	0.971951	-0.502009	8.61788e-09	2.27117e-06	8	86350568	F	I	CA3	TSS1500	shore	TSS1500-shore	chr8:86350765-86351196
cg03340523	0.49842	0.966791	-0.468371	8.61874e-09	2.27117e-06	4	52904817	R	I	SGCB	TSS1500	island	TSS1500-island	chr4:52904454-52904912
cg02490589	0.453703	0.059043	0.39466	8.63906e-09	2.27508e-06	1	158944784	R	II	PYHIN1	Body	opensea	Body-opensea
cg24324354	0.918041	0.547398	0.370643	8.64953e-09	2.27551e-06	12	58004248	R	II	GEFT	Body	island	Body-island	chr12:58003880-58004249
cg11755405	0.752278	0.0728586	0.679419	8.65833e-09	2.27551e-06	14	63511872	R	II	KCNH5	1stExon	shore	1stExon-shore	chr14:63512022-63512996
cg06817264	0.0316642	0.449183	-0.417519	8.66105e-09	2.27551e-06	11	66335649	F	II	CTSF	Body	island	Body-island	chr11:66335575-66336151
cg05670717	0.605991	0.260509	0.345482	8.6626e-09	2.27551e-06	21	46368052	R	II	C21orf70	Body	island	Body-island	chr21:46368051-46368340
cg03363248	0.618018	0.91017	-0.292151	8.66899e-09	2.27568e-06	3	27754391	F	I		IGR	island	IGR-island	chr3:27754337-27754739
cg20002504	0.491754	0.0538493	0.437904	8.67423e-09	2.27568e-06	2	241497554	F	I	ANKMY1	TSS200	island	TSS200-island	chr2:241496576-241497600
cg09279240	0.0509501	0.58908	-0.53813	8.68104e-09	2.27603e-06	2	180726252	F	I	ZNF385B	TSS200	island	TSS200-island	chr2:180725717-180726465
cg08539841	0.378702	0.958085	-0.579383	8.68827e-09	2.27649e-06	10	23983538	F	I	KIAA1217	TSS200	island	TSS200-island	chr10:23983366-23984978
cg20446334	0.936808	0.0843789	0.852429	8.71432e-09	2.28188e-06	17	79010458	R	I	BAIAP2	Body	shore	Body-shore	chr17:79008929-79009762
cg23079262	0.0408103	0.327358	-0.286548	8.72121e-09	2.28224e-06	5	52083664	R	I	ITGA1	TSS1500	shore	TSS1500-shore	chr5:52083946-52084287
cg19695334	0.403218	0.04479	0.358428	8.73342e-09	2.284e-06	6	33393897	R	II	SYNGAP1	Body	island	Body-island	chr6:33393592-33393908
cg22516696	0.793245	0.354261	0.438984	8.74616e-09	2.28589e-06	8	122251921	R	II		IGR	opensea	IGR-opensea
cg20967139	0.0356929	0.543977	-0.508284	8.75679e-09	2.28618e-06	12	54785055	R	I	ZNF385A	5'UTR	island	5'UTR-island	chr12:54784900-54785238
cg05368608	0.454575	0.0255084	0.429066	8.75828e-09	2.28618e-06	16	898182	R	I		IGR	shore	IGR-shore	chr16:898972-899173
cg04136173	0.0302594	0.441975	-0.411716	8.77237e-09	2.28842e-06	3	38065951	F	I	PLCD1	Body	island	Body-island	chr3:38065743-38066822
cg18257996	0.538789	0.97219	-0.433401	8.79948e-09	2.29405e-06	4	124571385	F	II		IGR	opensea	IGR-opensea
cg02721947	0.859303	0.532969	0.326334	8.80801e-09	2.29467e-06	5	39719620	F	II		IGR	shore	IGR-shore	chr5:39721548-39721835
cg11221524	0.954626	0.628538	0.326088	8.8129e-09	2.29467e-06	1	84969091	R	II	GNG5	Body	shelf	Body-shelf	chr1:84971344-84972491
cg21944740	0.629253	0.254315	0.374938	8.81956e-09	2.29497e-06	5	4644304	F	I		IGR	opensea	IGR-opensea
cg22861669	0.558196	0.135579	0.422617	8.82771e-09	2.29565e-06	1	9904386	R	II		IGR	opensea	IGR-opensea
cg22872906	0.245638	0.013851	0.231787	8.83568e-09	2.29628e-06	4	124694137	F	II	LOC285419	Body	opensea	Body-opensea
cg00416176	0.415667	0.784365	-0.368697	8.84287e-09	2.29671e-06	1	168105220	R	II	GPR161	5'UTR	shore	5'UTR-shore	chr1:168105316-168106158
cg00252422	0.504001	0.0182576	0.485744	8.8541e-09	2.29819e-06	1	115259226	R	II	NRAS	5'UTR	opensea	5'UTR-opensea
cg15186969	0.936353	0.305856	0.630497	8.87544e-09	2.30229e-06	10	1256369	R	II	ADARB2	Body	shelf	Body-shelf	chr10:1252141-1252505
cg03295083	0.42745	0.0268817	0.400569	8.88932e-09	2.30383e-06	2	50574912	F	II	NRXN1	Body	shore	Body-shore	chr2:50574045-50574817
cg21752383	0.0313794	0.741924	-0.710545	8.89327e-09	2.30383e-06	5	140739976	F	II	PCDHGA4	Body	shore	Body-shore	chr5:140741174-140741738
cg15283373	0.364881	0.883922	-0.519041	8.90127e-09	2.30383e-06	12	57998317	F	I	DTX3	TSS1500	opensea	TSS1500-opensea
cg15002294	0.0556423	0.456151	-0.400509	8.91278e-09	2.30383e-06	3	147126444	F	II	ZIC1	TSS1500	shore	TSS1500-shore	chr3:147126988-147128999
cg18582260	0.814204	0.187824	0.62638	8.92349e-09	2.30383e-06	13	25085301	R	I	PARP4	5'UTR	shore	5'UTR-shore	chr13:25086522-25087067
cg00321850	0.409902	0.915148	-0.505246	8.92406e-09	2.30383e-06	1	175162397	F	II	KIAA0040	TSS200	shore	TSS200-shore	chr1:175161900-175162364
cg08845333	0.505339	0.0546384	0.4507	8.92868e-09	2.30383e-06	19	10403403	R	II	ICAM5	Body	island	Body-island	chr19:10399844-10405375
cg06100854	0.604378	0.937616	-0.333238	8.93116e-09	2.30383e-06	2	45030072	F	II		IGR	shore	IGR-shore	chr2:45028955-45029318
cg01182309	0.71732	0.0845101	0.63281	8.93131e-09	2.30383e-06	12	58159692	F	II	CYP27B1	Body	island	Body-island	chr12:58158855-58160000
cg23091984	0.0217214	0.907407	-0.885686	8.94954e-09	2.3071e-06	19	31839664	R	I	TSHZ3	Body	island	Body-island	chr19:31839635-31843049
cg26449586	0.505523	0.923691	-0.418168	8.96931e-09	2.30881e-06	16	67701378	F	II	C16orf86	Body	shore	Body-shore	chr16:67700009-67701354
cg00150025	0.585926	0.0400257	0.5459	8.97249e-09	2.30881e-06	15	42448079	F	I	PLA2G4F	Body	opensea	Body-opensea
cg12831034	0.690646	0.228512	0.462134	8.97285e-09	2.30881e-06	20	57582971	R	II	CTSZ	TSS1500	shore	TSS1500-shore	chr20:57581902-57582595
cg07108206	0.50621	0.955709	-0.4495	8.9786e-09	2.30886e-06	2	232791814	F	I	NPPC	TSS1500	island	TSS1500-island	chr2:232791575-232792016
cg03886436	0.853267	0.460119	0.393147	8.98437e-09	2.30892e-06	3	118491179	R	II		IGR	opensea	IGR-opensea
cg19995964	0.507266	0.0446575	0.462609	8.99689e-09	2.3107e-06	18	50135639	F	II	DCC	Body	opensea	Body-opensea
cg16996632	0.948921	0.558058	0.390863	9.01294e-09	2.31134e-06	11	132115530	F	II	NTM	Body	opensea	Body-opensea
cg12204258	0.0621879	0.633259	-0.571071	9.01301e-09	2.31134e-06	3	147131178	F	I	ZIC1	Body	island	Body-island	chr3:147131066-147131333
cg00983583	0.410996	0.0347298	0.376267	9.01608e-09	2.31134e-06	6	117587155	F	II	VGLL2	Body	island	Body-island	chr6:117586482-117587156
cg22655561	0.313815	0.942654	-0.628839	9.02786e-09	2.31294e-06	5	176883211	F	II	PRR7	3'UTR	shore	3'UTR-shore	chr5:176881221-176883117
cg06312072	0.919926	0.124784	0.795142	9.04204e-09	2.31509e-06	12	99287129	F	II	ANKS1B	Body	shore	Body-shore	chr12:99288222-99289374
cg17649599	0.53187	0.895519	-0.363649	9.04743e-09	2.31509e-06	3	84175248	R	I		IGR	opensea	IGR-opensea
cg12975295	0.0700754	0.423317	-0.353241	9.08434e-09	2.32311e-06	9	86571409	R	II	C9orf64	1stExon	island	1stExon-island	chr9:86571047-86572027
cg05854193	0.0555997	0.646928	-0.591328	9.09205e-09	2.32364e-06	17	27224804	F	II	FLOT2	TSS200	island	TSS200-island	chr17:27224005-27224873
cg05355311	0.513656	0.947331	-0.433674	9.09763e-09	2.32364e-06	22	50629224	R	II	TRABD	5'UTR	island	5'UTR-island	chr22:50628949-50629249
cg12863565	0.0900825	0.521802	-0.43172	9.11006e-09	2.32539e-06	8	25902558	F	II	EBF2	TSS200	island	TSS200-island	chr8:25900562-25905842
cg11739148	0.465653	0.884304	-0.418651	9.12545e-09	2.32789e-06	15	31622112	F	II	KLF13	Body	shore	Body-shore	chr15:31617763-31620908
cg02434554	0.72073	0.971418	-0.250689	9.13689e-09	2.32861e-06	16	90114563	F	II	LOC100130015	TSS1500	opensea	TSS1500-opensea
cg08857144	0.0586166	0.842329	-0.783712	9.14733e-09	2.32861e-06	2	70995351	F	I	ADD2	TSS200	island	TSS200-island	chr2:70994447-70995385
cg17293719	0.621363	0.308362	0.313002	9.14736e-09	2.32861e-06	X	22290942	F	II	ZNF645	TSS200	opensea	TSS200-opensea
cg17933936	0.582201	0.222435	0.359767	9.15999e-09	2.32861e-06	1	226885709	F	II	ITPKB	Body	opensea	Body-opensea
cg09473585	0.33144	0.0393762	0.292064	9.16529e-09	2.32861e-06	3	62305519	R	II	C3orf14	5'UTR	shore	5'UTR-shore	chr3:62304514-62304780
cg21790626	0.661945	0.960015	-0.29807	9.17104e-09	2.32861e-06	19	58220494	F	I	ZNF154	5'UTR	island	5'UTR-island	chr19:58220189-58220517
cg01281285	0.460328	0.757012	-0.296684	9.17164e-09	2.32861e-06	18	57364872	F	II	CCBE1	TSS1500	island	TSS1500-island	chr18:57363714-57365001
cg10067723	0.543544	0.979716	-0.436172	9.17315e-09	2.32861e-06	13	113807384	F	I		IGR	island	IGR-island	chr13:113807288-113807865
cg20718223	0.745785	0.293031	0.452754	9.20735e-09	2.33587e-06	10	2035287	R	II		IGR	opensea	IGR-opensea
cg19341344	0.0315474	0.551392	-0.519845	9.2139e-09	2.3361e-06	11	57335140	F	I	UBE2L6	1stExon	island	1stExon-island	chr11:57334971-57335486
cg03039843	0.724889	0.0238366	0.701052	9.22494e-09	2.33747e-06	19	49055390	R	II	SULT2B1	TSS200	opensea	TSS200-opensea
cg06757585	0.0223356	0.638043	-0.615707	9.23458e-09	2.33849e-06	5	140753531	F	II	PCDHGA4	Body	shore	Body-shore	chr5:140753654-140753952
cg26343512	0.0525133	0.510496	-0.457982	9.25873e-09	2.34318e-06	14	77413728	F	II		IGR	opensea	IGR-opensea
cg18708233	0.158449	0.468336	-0.309887	9.27361e-09	2.34551e-06	10	74451549	R	II	CCDC109A	TSS1500	shore	TSS1500-shore	chr10:74451828-74452597
cg05768419	0.479883	0.748349	-0.268466	9.288e-09	2.34772e-06	1	174417967	F	II	GPR52	1stExon	opensea	1stExon-opensea
cg01792368	0.569278	0.0540919	0.515186	9.31412e-09	2.35142e-06	6	131456785	F	I		IGR	island	IGR-island	chr6:131456364-131457157
cg03146949	0.501283	0.0361845	0.465099	9.31945e-09	2.35142e-06	19	56879662	F	I	ZNF542	TSS200	island	TSS200-island	chr19:56879417-56879995
cg20681948	0.505472	0.0927202	0.412752	9.32412e-09	2.35142e-06	12	103342297	R	II		IGR	shelf	IGR-shelf	chr12:103344398-103344640
cg09491991	0.0541875	0.583769	-0.529582	9.32528e-09	2.35142e-06	20	13200980	F	I	ISM1	TSS1500	island	TSS1500-island	chr20:13200670-13202616
cg06794323	0.815884	0.159265	0.656618	9.33324e-09	2.35154e-06	X	43518105	F	II	MAOA	Body	shelf	Body-shelf	chrX:43514030-43514793
cg00584713	0.635584	0.944003	-0.308419	9.33707e-09	2.35154e-06	1	213124685	R	II	VASH2	5'UTR	island	5'UTR-island	chr1:213123647-213125092
cg03817671	0.737312	0.0447358	0.692576	9.34819e-09	2.35291e-06	2	56151139	F	I	EFEMP1	TSS1500	island	TSS1500-island	chr2:56150340-56151180
cg26350373	0.806376	0.267252	0.539124	9.3641e-09	2.35549e-06	15	42449015	F	II	PLA2G4F	TSS200	opensea	TSS200-opensea
cg05351599	0.347755	0.0391631	0.308592	9.37174e-09	2.35598e-06	9	129468003	R	II		IGR	shore	IGR-shore	chr9:129468130-129468336
cg11752829	0.454493	0.837941	-0.383448	9.39174e-09	2.35767e-06	6	32797232	R	II	TAP2	Body	opensea	Body-opensea
cg07877645	0.927362	0.0965268	0.830835	9.39301e-09	2.35767e-06	8	139402000	F	II	FAM135B	5'UTR	opensea	5'UTR-opensea
cg16148956	0.642198	0.266897	0.375301	9.39549e-09	2.35767e-06	8	54140771	R	II	OPRK1	3'UTR	opensea	3'UTR-opensea
cg19608105	0.040582	0.47769	-0.437108	9.41716e-09	2.36168e-06	4	108852496	R	II	CYP2U1	TSS1500	island	TSS1500-island	chr4:108852495-108853387
cg25397597	0.595699	0.106193	0.489505	9.42623e-09	2.36253e-06	20	23030442	R	I	THBD	TSS200	island	TSS200-island	chr20:23028403-23032218
cg19376090	0.768572	0.146121	0.622451	9.43976e-09	2.36403e-06	7	150942732	R	I	SMARCD3	Body	island	Body-island	chr7:150942304-150943033
cg07016184	0.0263056	0.461003	-0.434697	9.44383e-09	2.36403e-06	15	96884187	R	I		IGR	island	IGR-island	chr15:96883941-96884533
cg24519393	0.609408	0.947445	-0.338037	9.45375e-09	2.36403e-06	1	38470540	F	II	FHL3	5'UTR	shore	5'UTR-shore	chr1:38470617-38471396
cg07448460	0.0884378	0.465852	-0.377415	9.45497e-09	2.36403e-06	8	63951879	F	II	GGH	TSS1500	island	TSS1500-island	chr8:63951122-63952104
cg21221598	0.802437	0.522477	0.27996	9.50043e-09	2.36936e-06	12	130914318	R	I	RIMBP2	Body	opensea	Body-opensea
cg09628707	0.784976	0.486373	0.298603	9.50332e-09	2.36936e-06	20	43729410	R	II	KCNS1	5'UTR	shore	5'UTR-shore	chr20:43729515-43729791
cg23233802	0.59524	0.20158	0.39366	9.51605e-09	2.36936e-06	7	44325483	F	I	CAMK2B	Body	opensea	Body-opensea
cg25282780	0.313529	0.933592	-0.620063	9.51677e-09	2.36936e-06	9	4741505	F	I	AK3	TSS1500	island	TSS1500-island	chr9:4740694-4741868
cg04173453	0.837838	0.0368453	0.800992	9.51977e-09	2.36936e-06	5	152376702	R	II		IGR	opensea	IGR-opensea
cg01505275	0.356892	0.0363493	0.320542	9.5205e-09	2.36936e-06	11	4628823	F	II	TRIM68	5'UTR	shore	5'UTR-shore	chr11:4629098-4629530
cg00505979	0.392052	0.75579	-0.363738	9.52209e-09	2.36936e-06	1	212873626	R	II	BATF3	TSS1500	island	TSS1500-island	chr1:212872460-212874048
cg26952205	0.302179	0.898845	-0.596667	9.52469e-09	2.36936e-06	17	42404036	F	I		IGR	shore	IGR-shore	chr17:42401501-42402427
cg01824964	0.933321	0.654824	0.278497	9.52766e-09	2.36936e-06	6	114175997	R	I		IGR	shelf	IGR-shelf	chr6:114179734-114181226
cg09506302	0.0148243	0.357128	-0.342304	9.55074e-09	2.37247e-06	21	35574541	R	I		IGR	island	IGR-island	chr21:35574323-35574549
cg04342223	0.407044	0.892921	-0.485876	9.55924e-09	2.37247e-06	10	97454528	F	I	TCTN3	TSS1500	shore	TSS1500-shore	chr10:97453478-97454013
cg22479576	0.0698941	0.325887	-0.255993	9.56817e-09	2.37247e-06	17	41466010	R	I	LOC100130581	Body	opensea	Body-opensea
cg11296498	0.395676	0.928706	-0.53303	9.57021e-09	2.37247e-06	20	61447036	F	I	COL9A3	TSS1500	shore	TSS1500-shore	chr20:61447685-61448891
cg10613701	0.810353	0.289886	0.520467	9.58282e-09	2.37247e-06	8	65498537	R	II		IGR	shore	IGR-shore	chr8:65498603-65498828
cg00058296	0.27443	0.966554	-0.692123	9.58317e-09	2.37247e-06	1	237947435	F	II	RYR2	Body	island	Body-island	chr1:237947187-237947448
cg01939117	0.0975085	0.671906	-0.574397	9.5903e-09	2.37247e-06	16	67876973	F	I	CENPT	5'UTR	shore	5'UTR-shore	chr16:67875717-67876740
cg26481727	0.767397	0.150529	0.616868	9.59143e-09	2.37247e-06	16	89410474	F	I	ANKRD11	5'UTR	shelf	5'UTR-shelf	chr16:89408237-89408465
cg12535476	0.071983	0.481901	-0.409918	9.59531e-09	2.37247e-06	6	55691833	R	II	BMP5	Body	opensea	Body-opensea
cg04378886	0.0906257	0.74071	-0.650084	9.59727e-09	2.37247e-06	19	50031395	F	II	RCN3	5'UTR	shore	5'UTR-shore	chr19:50030981-50031300
cg08375775	0.466334	0.0478566	0.418478	9.62236e-09	2.37362e-06	4	169239733	F	I	DDX60	5'UTR	island	5'UTR-island	chr4:169239549-169239824
cg05659187	0.0992648	0.825811	-0.726546	9.62594e-09	2.37362e-06	2	70995522	F	I	ADD2	TSS200	shore	TSS200-shore	chr2:70994447-70995385
cg04389398	0.940848	0.157891	0.782957	9.62703e-09	2.37362e-06	7	103767075	R	II	ORC5L	3'UTR	opensea	3'UTR-opensea
cg03213259	0.24899	0.742282	-0.493292	9.63147e-09	2.37362e-06	16	67189948	F	I	TRADD	Body	shore	Body-shore	chr16:67188613-67189652
cg20329620	0.634408	0.912108	-0.2777	9.63295e-09	2.37362e-06	13	113759894	R	II	F7	TSS1500	shore	TSS1500-shore	chr13:113761566-113765534
cg12077024	0.817988	0.215145	0.602843	9.63622e-09	2.37362e-06	X	84189377	F	I	UBE2DNL	Body	island	Body-island	chrX:84189065-84189591
cg22510337	0.516176	0.0431171	0.473058	9.65896e-09	2.37677e-06	19	58399967	F	I	ZNF814	Body	island	Body-island	chr19:58399945-58400276
cg18629527	0.102299	0.688619	-0.586321	9.66044e-09	2.37677e-06	14	100771445	R	II	SLC25A29	Body	shore	Body-shore	chr14:100771820-100773673
cg09135320	0.35684	0.0145105	0.342329	9.67102e-09	2.37796e-06	1	158737591	R	II	OR6N1	TSS1500	opensea	TSS1500-opensea
cg02359511	0.098403	0.507618	-0.409215	9.683e-09	2.37872e-06	4	186346156	F	II	UFSP2	Body	shore	Body-shore	chr4:186346794-186347571
cg26103828	0.186112	0.901097	-0.714985	9.68555e-09	2.37872e-06	18	2655079	R	I	SMCHD1	TSS1500	island	TSS1500-island	chr18:2654918-2656817
cg26616640	0.916062	0.627725	0.288337	9.72118e-09	2.38495e-06	12	58013458	R	I	SLC26A10	TSS1500	island	TSS1500-island	chr12:58013171-58013652
cg15341124	0.360011	0.0483739	0.311637	9.72241e-09	2.38495e-06	14	102027734	R	I	DIO3	5'UTR	island	5'UTR-island	chr14:102025989-102031567
cg02457328	0.877023	0.307329	0.569695	9.72919e-09	2.3852e-06	12	103355190	R	II		IGR	shelf	IGR-shelf	chr12:103351579-103352695
cg03055449	0.155533	0.619652	-0.464119	9.74212e-09	2.38696e-06	1	155163661	R	I	MUC1	TSS1500	island	TSS1500-island	chr1:155163434-155163818
cg07998387	0.352244	0.0470034	0.30524	9.76449e-09	2.39103e-06	7	22767571	F	II	IL6	Body	opensea	Body-opensea
cg13608684	0.81775	0.184656	0.633094	9.77867e-09	2.39244e-06	5	143977447	R	II		IGR	shore	IGR-shore	chr5:143978229-143978484
cg00843019	0.396719	0.0489742	0.347744	9.79113e-09	2.39244e-06	19	48785784	R	II	ZNF114	Body	opensea	Body-opensea
cg25578830	0.952873	0.39925	0.553622	9.79644e-09	2.39244e-06	10	1668835	F	II	ADARB2	Body	opensea	Body-opensea
cg12354056	0.4631	0.869304	-0.406204	9.79848e-09	2.39244e-06	3	186136503	R	II		IGR	opensea	IGR-opensea
cg15243617	0.467864	0.0758051	0.392059	9.80342e-09	2.39244e-06	8	86158163	F	II	CA13	Body	island	Body-island	chr8:86157835-86158168
cg10159432	0.663745	0.316722	0.347023	9.80604e-09	2.39244e-06	10	134975828	F	I	KNDC1	Body	shore	Body-shore	chr10:134973510-134974311
cg14284211	0.731497	0.136981	0.594517	9.81056e-09	2.39244e-06	6	35570224	F	II	FKBP5	Body	opensea	Body-opensea
cg00870166	0.190869	0.800205	-0.609335	9.82113e-09	2.39347e-06	8	74660057	R	II	STAU2	TSS1500	shore	TSS1500-shore	chr8:74658490-74659828
cg08969950	0.759721	0.338445	0.421277	9.83241e-09	2.39347e-06	5	92929679	F	II	NR2F1	3'UTR	shore	3'UTR-shore	chr5:92930529-92930830
cg03314604	0.366504	0.913366	-0.546862	9.83517e-09	2.39347e-06	22	37956293	F	II	CDC42EP1	TSS200	island	TSS200-island	chr22:37956102-37957926
cg20473420	0.480939	0.184826	0.296114	9.83782e-09	2.39347e-06	12	67782441	R	II		IGR	opensea	IGR-opensea
cg00120096	0.287105	0.926427	-0.639322	9.86095e-09	2.39602e-06	17	42404197	R	I		IGR	shore	IGR-shore	chr17:42401501-42402427
cg01301660	0.699237	0.0934524	0.605785	9.87094e-09	2.39602e-06	5	110886711	R	II		IGR	opensea	IGR-opensea
cg11933094	0.823338	0.132316	0.691022	9.87455e-09	2.39602e-06	7	32111068	R	II	PDE1C	TSS200	shore	TSS200-shore	chr7:32110063-32110910
cg04306063	0.277965	0.585464	-0.3075	9.8747e-09	2.39602e-06	5	76249502	R	II	CRHBP	Body	island	Body-island	chr5:76249435-76250528
cg16435923	0.400125	0.696645	-0.29652	9.87717e-09	2.39602e-06	5	140744155	R	I	PCDHGA4	Body	island	Body-island	chr5:140743961-140744642
cg00455402	0.44951	0.137293	0.312217	9.88965e-09	2.39706e-06	19	21769736	R	II		IGR	island	IGR-island	chr19:21769189-21769786
cg02562431	0.539471	0.891855	-0.352384	9.89301e-09	2.39706e-06	4	134070369	R	I	PCDH10	TSS200	island	TSS200-island	chr4:134069162-134070442
cg20268628	0.555365	0.946969	-0.391604	9.91584e-09	2.40062e-06	6	20212269	R	II	MBOAT1	Body	island	Body-island	chr6:20212268-20213133
cg03369269	0.103953	0.50256	-0.398607	9.91923e-09	2.40062e-06	13	25745946	R	I	FAM123A	TSS200	island	TSS200-island	chr13:25743998-25746127
cg01518723	0.966476	0.205553	0.760923	9.93004e-09	2.4007e-06	17	46131583	R	II	NFE2L1	Body	opensea	Body-opensea
cg24711774	0.575228	0.214624	0.360604	9.93115e-09	2.4007e-06	7	63643958	R	II		IGR	shore	IGR-shore	chr7:63642039-63643802
cg16779839	0.612689	0.957678	-0.344989	9.94966e-09	2.40244e-06	17	79374327	R	I	BAHCC1	Body	island	Body-island	chr17:79366806-79374742
cg11104474	0.655762	0.209472	0.446291	9.9499e-09	2.40244e-06	2	220362074	F	II		IGR	island	IGR-island	chr2:220361462-220363254
cg18886436	0.0430477	0.633965	-0.590917	9.95997e-09	2.40316e-06	12	54785171	R	I	ZNF385A	TSS200	island	TSS200-island	chr12:54784900-54785238
cg02969578	0.454033	0.118383	0.33565	9.96448e-09	2.40316e-06	19	52511065	F	II	ZNF615	5'UTR	shore	5'UTR-shore	chr19:52511228-52511582
cg19790321	0.56114	0.037374	0.523766	9.97174e-09	2.40352e-06	2	61372165	F	II	C2orf74	TSS200	opensea	TSS200-opensea
cg21117668	0.0154891	0.305173	-0.289684	1.00002e-08	2.40897e-06	2	242498349	F	I	BOK	5'UTR	island	5'UTR-island	chr2:242498013-242499274
cg26538349	0.514737	0.0562318	0.458505	1.00249e-08	2.41353e-06	4	169239850	F	II	DDX60	5'UTR	shore	5'UTR-shore	chr4:169239549-169239824
cg07936950	0.962405	0.617532	0.344873	1.00316e-08	2.41374e-06	2	172953134	F	I	DLX1	3'UTR	island	3'UTR-island	chr2:172952809-172953160
cg12976582	0.548442	0.940546	-0.392104	1.00409e-08	2.41458e-06	3	50359583	R	I	HYAL2	5'UTR	island	5'UTR-island	chr3:50358378-50359606
cg10831196	0.846357	0.455573	0.390784	1.00599e-08	2.41673e-06	8	1579039	R	II	DLGAP2	Body	island	Body-island	chr8:1579038-1579241
cg11124420	0.528524	0.935844	-0.40732	1.00708e-08	2.41673e-06	9	95675274	R	II		IGR	shore	IGR-shore	chr9:95675545-95675773
cg01757160	0.0489643	0.405009	-0.356045	1.00722e-08	2.41673e-06	12	96588951	R	I	ELK3	5'UTR	island	5'UTR-island	chr12:96588665-96589145
cg02068388	0.77581	0.503106	0.272703	1.00731e-08	2.41673e-06	5	107979173	F	II		IGR	opensea	IGR-opensea
cg22785294	0.938339	0.163877	0.774461	1.01023e-08	2.42183e-06	17	80796693	R	II	TBCD	Body	opensea	Body-opensea
cg21029447	0.221964	0.903683	-0.681719	1.01086e-08	2.42183e-06	6	31548572	F	I	LTB	Body	island	Body-island	chr6:31548436-31549277
cg09865676	0.0529006	0.407699	-0.354798	1.01118e-08	2.42183e-06	1	43389888	R	I		IGR	island	IGR-island	chr1:43389835-43390551
cg03225109	0.448537	0.922127	-0.47359	1.01203e-08	2.42245e-06	2	219773473	R	II		IGR	shore	IGR-shore	chr2:219773546-219774103
cg05392777	0.371034	0.828225	-0.457192	1.01573e-08	2.42992e-06	12	86658385	R	II	MGAT4C	5'UTR	opensea	5'UTR-opensea
cg16750914	0.0245637	0.315454	-0.29089	1.01921e-08	2.43683e-06	2	55646622	R	II	CCDC88A	5'UTR	island	5'UTR-island	chr2:55646621-55647329
cg12860254	0.451824	0.0344567	0.417367	1.02189e-08	2.44105e-06	11	5510732	F	II	OR52D1	1stExon	opensea	1stExon-opensea
cg27603796	0.558809	0.955174	-0.396365	1.02215e-08	2.44105e-06	7	117512803	R	II	CTTNBP2	Body	shore	Body-shore	chr7:117512942-117513865
cg12089570	0.300409	0.656502	-0.356093	1.02364e-08	2.44289e-06	19	9473715	F	II	ZNF177	1stExon	island	1stExon-island	chr19:9473589-9474001
cg24058120	0.644054	0.933104	-0.289049	1.0247e-08	2.44289e-06	3	196756631	R	II	MFI2	5'UTR	island	5'UTR-island	chr3:196755677-196757374
cg07429087	0.877035	0.14786	0.729175	1.02516e-08	2.44289e-06	5	151771606	R	II	NMUR2	3'UTR	opensea	3'UTR-opensea
cg06849795	0.208536	0.627272	-0.418736	1.02527e-08	2.44289e-06	1	147070943	R	II	BCL9	5'UTR	shore	5'UTR-shore	chr1:147071249-147071875
cg18821485	0.21878	0.923841	-0.705061	1.02706e-08	2.44575e-06	15	80696445	R	I	ARNT2	TSS1500	island	TSS1500-island	chr15:80696076-80697393
cg27334900	0.38033	0.0262212	0.354109	1.02906e-08	2.44772e-06	16	56677335	R	I	MT1DP	TSS1500	island	TSS1500-island	chr16:56677120-56677598
cg25487404	0.568313	0.966245	-0.397932	1.02946e-08	2.44772e-06	8	37551945	R	II	ZNF703	TSS1500	island	TSS1500-island	chr8:37551944-37555922
cg10943348	0.0458571	0.426481	-0.380624	1.02966e-08	2.44772e-06	15	72668568	R	I	HEXA	TSS200	island	TSS200-island	chr15:72668041-72668658
cg05043461	0.0896395	0.433158	-0.343519	1.03026e-08	2.44774e-06	5	140735027	F	II	PCDHGA2	Body	island	Body-island	chr5:140734720-140735028
cg19807361	0.34633	0.927447	-0.581117	1.03356e-08	2.45418e-06	1	65720909	F	II		IGR	shore	IGR-shore	chr1:65720047-65720592
cg05051606	0.421261	0.677631	-0.25637	1.03435e-08	2.45466e-06	16	22103855	R	II	VWA3A	TSS200	opensea	TSS200-opensea
cg09325156	0.975922	0.35612	0.619803	1.03843e-08	2.46089e-06	12	46660749	F	II	SLC38A1	5'UTR	shore	5'UTR-shore	chr12:46661054-46663408
cg01361068	0.315851	0.683082	-0.367231	1.03865e-08	2.46089e-06	15	100889683	F	I	FLJ42289	Body	shore	Body-shore	chr15:100890242-100890494
cg24461171	0.606002	0.938898	-0.332895	1.03959e-08	2.46089e-06	1	197745025	R	II	DENND1B	TSS1500	shore	TSS1500-shore	chr1:197743931-197744788
cg00265863	0.044657	0.49664	-0.451983	1.04005e-08	2.46089e-06	1	28286348	R	II	XKR8	TSS200	island	TSS200-island	chr1:28286019-28286838
cg20074859	0.748848	0.17406	0.574788	1.04051e-08	2.46089e-06	19	1395572	R	II	NDUFS7	3'UTR	island	3'UTR-island	chr19:1395290-1395788
cg03381209	0.535938	0.055878	0.48006	1.04053e-08	2.46089e-06	19	3369702	R	II	NFIC	Body	island	Body-island	chr19:3369477-3369913
cg04177287	0.629124	0.0195378	0.609586	1.04551e-08	2.47126e-06	4	21857313	R	II	KCNIP4	5'UTR	opensea	5'UTR-opensea
cg26708559	0.699025	0.28567	0.413354	1.04801e-08	2.47539e-06	7	130131730	F	II	MEST	TSS1500	island	TSS1500-island	chr7:130130739-130133111
cg20886165	0.0578304	0.666248	-0.608417	1.04858e-08	2.47539e-06	4	110482323	F	II	CCDC109B	Body	shore	Body-shore	chr4:110480827-110482060
cg00482226	0.637557	0.976013	-0.338456	1.05002e-08	2.47539e-06	1	120189930	F	II	ZNF697	5'UTR	shore	5'UTR-shore	chr1:120190377-120191251
cg26120958	0.353112	0.801621	-0.44851	1.05009e-08	2.47539e-06	11	6439806	F	II	APBB1	5'UTR	shore	5'UTR-shore	chr11:6439863-6440732
cg06584637	0.341206	0.0320318	0.309174	1.05024e-08	2.47539e-06	7	30544915	F	I	GGCT	TSS1500	island	TSS1500-island	chr7:30543984-30545005
cg04632671	0.0278119	0.511362	-0.48355	1.05105e-08	2.47589e-06	3	12329826	R	I	PPARG	TSS1500	island	TSS1500-island	chr3:12329427-12330333
cg20341238	0.554322	0.951642	-0.39732	1.05727e-08	2.48532e-06	21	44865764	F	I		IGR	shore	IGR-shore	chr21:44863910-44864601
cg02105485	0.0311875	0.70078	-0.669593	1.05789e-08	2.48532e-06	4	110481292	F	I	CCDC109B	TSS200	island	TSS200-island	chr4:110480827-110482060
cg26724018	0.580808	0.106367	0.474441	1.05871e-08	2.48532e-06	11	5716255	F	II	TRIM22	5'UTR	opensea	5'UTR-opensea
cg00214791	0.634646	0.953019	-0.318372	1.05884e-08	2.48532e-06	3	24871948	F	I		IGR	shore	IGR-shore	chr3:24870674-24871369
cg25454804	0.144516	0.757323	-0.612808	1.05901e-08	2.48532e-06	6	126660984	R	II	C6orf173	TSS1500	shore	TSS1500-shore	chr6:126661135-126661387
cg21891490	0.624884	0.0681332	0.556751	1.05991e-08	2.48532e-06	4	21470137	R	I	KCNIP4	Body	opensea	Body-opensea
cg27651355	0.806491	0.179416	0.627075	1.06018e-08	2.48532e-06	19	14608092	R	II	GIPC1	TSS1500	shore	TSS1500-shore	chr19:14606709-14607385
cg06707343	0.471541	0.13602	0.335521	1.0614e-08	2.48532e-06	3	62360240	F	II	FEZF2	TSS1500	shore	TSS1500-shore	chr3:62357639-62359774
cg04642306	0.742084	0.253159	0.488925	1.06141e-08	2.48532e-06	11	112834466	F	II	NCAM1	Body	island	Body-island	chr11:112832524-112834490
cg12192818	0.0318762	0.394913	-0.363036	1.06196e-08	2.48532e-06	22	45898559	F	II	FBLN1	TSS200	island	TSS200-island	chr22:45898294-45899357
cg12601987	0.623099	0.968504	-0.345405	1.06222e-08	2.48532e-06	17	17399718	R	II	RASD1	TSS200	island	TSS200-island	chr17:17398248-17400346
cg04089111	0.694295	0.981026	-0.286731	1.06223e-08	2.48532e-06	2	74942655	F	I		IGR	island	IGR-island	chr2:74942324-74942815
cg03290560	0.365174	0.0216403	0.343534	1.06495e-08	2.48937e-06	3	117774686	R	II		IGR	opensea	IGR-opensea
cg23427998	0.549148	0.961133	-0.411985	1.06568e-08	2.48937e-06	5	54522784	R	I		IGR	island	IGR-island	chr5:54522302-54523533
cg05993589	0.946203	0.277854	0.668349	1.06718e-08	2.48937e-06	3	44159455	F	II		IGR	opensea	IGR-opensea
cg08123425	0.778831	0.33936	0.439472	1.06718e-08	2.48937e-06	12	13939517	R	II	GRIN2B	Body	opensea	Body-opensea
cg01405303	0.452292	0.926913	-0.474621	1.0678e-08	2.48937e-06	X	152066574	F	I		IGR	island	IGR-island	chrX:152066196-152066811
cg03455765	0.0704373	0.915101	-0.844664	1.06811e-08	2.48937e-06	3	85011052	R	II	CADM2	Body	shelf	Body-shelf	chr3:85008284-85008837
cg04924962	0.470843	0.94192	-0.471077	1.06816e-08	2.48937e-06	X	39948134	F	II	BCOR	5'UTR	shore	5'UTR-shore	chrX:39949372-39949976
cg19257356	0.551965	0.950889	-0.398924	1.0692e-08	2.49041e-06	1	27854642	R	I		IGR	island	IGR-island	chr1:27854416-27854963
cg19778971	0.822642	0.493824	0.328818	1.07276e-08	2.49585e-06	10	113267831	F	II		IGR	opensea	IGR-opensea
cg14306734	0.0206092	0.562006	-0.541397	1.07289e-08	2.49585e-06	18	34833938	R	I	BRUNOL4	Body	island	Body-island	chr18:34833554-34834606
cg27056599	0.0898386	0.723489	-0.63365	1.07348e-08	2.49585e-06	17	21279696	R	I	KCNJ12	TSS200	island	TSS200-island	chr17:21279506-21281574
cg07175433	0.736918	0.031378	0.70554	1.07394e-08	2.49585e-06	4	21947400	F	II	KCNIP4	5'UTR	shelf	5'UTR-shelf	chr4:21950085-21950346
cg05777757	0.667028	0.0255257	0.641503	1.07534e-08	2.49771e-06	8	132717066	F	II		IGR	opensea	IGR-opensea
cg05707704	0.791372	0.329653	0.461719	1.07702e-08	2.49928e-06	2	73144283	F	I	EMX1	TSS1500	island	TSS1500-island	chr2:73143055-73148260
cg08944086	0.949717	0.615222	0.334495	1.07723e-08	2.49928e-06	10	1229080	F	I	ADARB2	3'UTR	shore	3'UTR-shore	chr10:1230813-1231214
cg06116009	0.402946	0.962061	-0.559116	1.07801e-08	2.4997e-06	13	91827542	F	II		IGR	island	IGR-island	chr13:91827249-91827719
cg12993791	0.287745	0.0381425	0.249603	1.08044e-08	2.50285e-06	7	100210745	R	II	MOSPD3	Body	shore	Body-shore	chr7:100209594-100210655
cg07833852	0.718502	0.0546771	0.663825	1.08057e-08	2.50285e-06	11	5878955	R	II	OR52E8	TSS200	opensea	TSS200-opensea
cg26651782	0.497938	0.80427	-0.306332	1.08178e-08	2.50294e-06	19	51505779	F	II	KLK9	3'UTR	shore	3'UTR-shore	chr19:51505914-51506363
cg16358430	0.363315	0.900301	-0.536987	1.08286e-08	2.50294e-06	1	92952192	F	I	GFI1	TSS1500	island	TSS1500-island	chr1:92945907-92952609
cg15424054	0.0316771	0.514588	-0.482911	1.08296e-08	2.50294e-06	19	17580389	R	II	SLC27A1	TSS1500	island	TSS1500-island	chr19:17580197-17580598
cg11320318	0.123713	0.676995	-0.553282	1.08317e-08	2.50294e-06	4	111115795	F	II	ELOVL6	Body	shore	Body-shore	chr4:111117462-111118390
cg14031054	0.73293	0.412053	0.320877	1.08363e-08	2.50294e-06	1	164681652	R	II	PBX1	Body	opensea	Body-opensea
cg04972930	0.693679	0.160612	0.533067	1.08427e-08	2.50294e-06	1	158736112	F	II	OR6N1	1stExon	opensea	1stExon-opensea
cg23087876	0.0984033	0.941694	-0.84329	1.08547e-08	2.50294e-06	1	237947246	F	I	RYR2	Body	island	Body-island	chr1:237947187-237947448
cg13399773	0.763836	0.235277	0.528559	1.0855e-08	2.50294e-06	20	34700112	R	II	EPB41L1	TSS1500	opensea	TSS1500-opensea
cg25010041	0.415556	0.930978	-0.515422	1.08661e-08	2.50294e-06	15	72476680	F	I	GRAMD2	Body	island	Body-island	chr15:72476676-72476969
cg04574152	0.882541	0.524543	0.357998	1.08664e-08	2.50294e-06	12	5965794	F	II	ANO2	Body	opensea	Body-opensea
cg08697503	0.380895	0.707314	-0.32642	1.08742e-08	2.50335e-06	2	223166946	R	II	CCDC140	5'UTR	shore	5'UTR-shore	chr2:223167205-223167560
cg21343191	0.75559	0.501328	0.254261	1.08811e-08	2.50356e-06	6	28917801	R	I		IGR	opensea	IGR-opensea
cg24751551	0.874092	0.194241	0.679851	1.08956e-08	2.50454e-06	21	39627840	F	II	KCNJ15	TSS1500	opensea	TSS1500-opensea
cg16199277	0.06288	0.316887	-0.254007	1.08974e-08	2.50454e-06	3	147089290	F	II		IGR	opensea	IGR-opensea
cg13728138	0.384722	0.919122	-0.534401	1.09052e-08	2.50493e-06	2	75136185	F	II		IGR	opensea	IGR-opensea
cg17323336	0.718535	0.0192768	0.699258	1.09142e-08	2.50562e-06	8	139441367	F	II	FAM135B	5'UTR	opensea	5'UTR-opensea
cg00431565	0.559899	0.0466716	0.513228	1.09251e-08	2.50673e-06	19	3369478	R	II	NFIC	Body	island	Body-island	chr19:3369477-3369913
cg16195878	0.892036	0.408116	0.48392	1.09372e-08	2.50812e-06	3	63612034	F	II		IGR	opensea	IGR-opensea
cg23083936	0.53816	0.14689	0.39127	1.09496e-08	2.50959e-06	19	41915452	F	II	BCKDHA	Body	opensea	Body-opensea
cg11523071	0.774847	0.153251	0.621596	1.09745e-08	2.51389e-06	1	56160889	F	II		IGR	opensea	IGR-opensea
cg17144547	0.939327	0.445014	0.494313	1.09889e-08	2.51507e-06	11	46260234	R	II		IGR	shore	IGR-shore	chr11:46260617-46260945
cg01906946	0.46966	0.951579	-0.481919	1.09917e-08	2.51507e-06	X	39951219	R	II	BCOR	5'UTR	island	5'UTR-island	chrX:39950899-39951665
cg23579062	0.388071	0.88725	-0.499179	1.10201e-08	2.52017e-06	9	34457500	R	II	C9orf25	Body	island	Body-island	chr9:34457375-34458892
cg16624692	0.570416	0.971171	-0.400756	1.10432e-08	2.52224e-06	11	65601301	F	I	SNX32	TSS200	island	TSS200-island	chr11:65601069-65601551
cg07520649	0.130792	0.823126	-0.692333	1.10469e-08	2.52224e-06	5	140743575	R	II	PCDHGA5	TSS1500	shore	TSS1500-shore	chr5:140743961-140744642
cg08122807	0.957044	0.526034	0.43101	1.10473e-08	2.52224e-06	8	32311756	F	II	NRG1	Body	opensea	Body-opensea
cg19988449	0.63599	0.979134	-0.343144	1.11571e-08	2.5457e-06	15	83952808	F	II	BNC1	Body	island	Body-island	chr15:83951980-83953930
cg20675971	0.523621	0.0586469	0.464974	1.11665e-08	2.5457e-06	19	1168733	R	I	SBNO2	5'UTR	island	5'UTR-island	chr19:1168576-1169139
cg04242499	0.0858935	0.800833	-0.714939	1.11685e-08	2.5457e-06	5	140749745	R	II	PCDHGA4	Body	shore	Body-shore	chr5:140750050-140750264
cg10598551	0.425747	0.201281	0.224465	1.11889e-08	2.54897e-06	11	133680429	F	II		IGR	opensea	IGR-opensea
cg26267483	0.942874	0.148435	0.794438	1.11986e-08	2.54946e-06	5	156143683	R	II	SGCD	Body	opensea	Body-opensea
cg23486580	0.921085	0.398443	0.522642	1.12159e-08	2.54946e-06	14	105688375	F	I	BRF1	Body	shelf	Body-shelf	chr14:105684955-105685159
cg10842804	0.0672436	0.437948	-0.370704	1.12173e-08	2.54946e-06	11	124736135	F	II	ROBO3	Body	island	Body-island	chr11:124735069-124736465
cg09912350	0.414631	0.0191583	0.395473	1.12191e-08	2.54946e-06	4	156588326	F	I	GUCY1A3	5'UTR	island	5'UTR-island	chr4:156588297-156589292
cg00594129	0.903897	0.222345	0.681553	1.12295e-08	2.54946e-06	5	158524270	F	II	EBF1	Body	island	Body-island	chr5:158523906-158524598
cg00958204	0.62106	0.199388	0.421672	1.12301e-08	2.54946e-06	22	30869361	R	II	SEC14L3	TSS1500	opensea	TSS1500-opensea
cg25058261	0.025303	0.728071	-0.702768	1.12341e-08	2.54946e-06	12	115109452	F	II	TBX3	3'UTR	shore	3'UTR-shore	chr12:115109503-115110061
cg18391758	0.354032	0.0300614	0.323971	1.12479e-08	2.55078e-06	16	10274963	R	II	GRIN2A	5'UTR	island	5'UTR-island	chr16:10273943-10277424
cg01376079	0.598681	0.298243	0.300438	1.12548e-08	2.55078e-06	11	67070233	F	I	SSH3	TSS1500	shore	TSS1500-shore	chr11:67070807-67071801
cg10681125	0.187067	0.952238	-0.765171	1.12608e-08	2.55078e-06	19	18316102	R	I	RAB3A	TSS1500	shore	TSS1500-shore	chr19:18313908-18315129
cg11267496	0.230249	0.825489	-0.59524	1.12645e-08	2.55078e-06	X	43833066	F	II	NDP	TSS200	opensea	TSS200-opensea
cg00398268	0.892932	0.502328	0.390604	1.12747e-08	2.55171e-06	18	47017166	R	II	RPL17	Body	shore	Body-shore	chr18:47018434-47018948
cg15766408	0.66092	0.164977	0.495943	1.12977e-08	2.55473e-06	4	16850240	R	II	LDB2	Body	opensea	Body-opensea
cg16524830	0.328947	0.0154733	0.313474	1.13011e-08	2.55473e-06	1	111506903	F	II	C1orf103	TSS1500	island	TSS1500-island	chr1:111505881-111507007
cg03507064	0.0447398	0.789655	-0.744915	1.13065e-08	2.55473e-06	3	84259272	F	II		IGR	opensea	IGR-opensea
cg18664667	0.460086	0.942292	-0.482207	1.13154e-08	2.55536e-06	7	105517962	F	II	ATXN7L1	TSS1500	island	TSS1500-island	chr7:105516844-105517963
cg12015097	0.089543	0.588866	-0.499323	1.13433e-08	2.56027e-06	21	35574324	R	II		IGR	island	IGR-island	chr21:35574323-35574549
cg20329303	0.393539	0.024726	0.368813	1.13604e-08	2.56167e-06	1	10696018	R	II		IGR	shelf	IGR-shelf	chr1:10698299-10698910
cg00357503	0.0243586	0.306851	-0.282492	1.13706e-08	2.56167e-06	15	44119060	F	I	WDR76	TSS200	shore	TSS200-shore	chr15:44119074-44119277
cg07503059	0.968265	0.664224	0.304042	1.13727e-08	2.56167e-06	5	111753938	F	II	EPB41L4A	Body	shore	Body-shore	chr5:111754477-111756222
cg08981041	0.121169	0.442532	-0.321363	1.13742e-08	2.56167e-06	4	117624191	R	II		IGR	shelf	IGR-shelf	chr4:117626556-117627110
cg21286967	0.514551	0.908359	-0.393807	1.13877e-08	2.56266e-06	6	31696710	F	II	DDAH2	Body	island	Body-island	chr6:31695894-31698245
cg27464846	0.636811	0.13727	0.499541	1.1391e-08	2.56266e-06	16	88268600	R	I		IGR	shore	IGR-shore	chr16:88268113-88268367
cg08810238	0.061437	0.676798	-0.615361	1.14029e-08	2.56395e-06	17	27225046	F	II	FLOT2	TSS1500	shore	TSS1500-shore	chr17:27224005-27224873
cg16228090	0.380067	0.0225225	0.357544	1.14358e-08	2.56997e-06	16	3356011	F	II	ZNF75A	5'UTR	island	5'UTR-island	chr16:3355020-3356012
cg21686890	0.876701	0.355919	0.520782	1.14602e-08	2.57225e-06	22	35773089	R	I		IGR	shelf	IGR-shelf	chr22:35776988-35777221
cg18320188	0.475854	0.0336332	0.442221	1.14662e-08	2.57225e-06	3	37033980	R	II	MLH1	TSS1500	shore	TSS1500-shore	chr3:37034228-37035356
cg15194935	0.881358	0.437531	0.443827	1.14681e-08	2.57225e-06	19	10405955	F	I	ICAM5	Body	island	Body-island	chr19:10405924-10406398
cg26322248	0.0345112	0.342585	-0.308074	1.14733e-08	2.57225e-06	20	13200982	F	I	ISM1	TSS1500	island	TSS1500-island	chr20:13200670-13202616
cg09320652	0.455528	0.0300442	0.425484	1.14787e-08	2.57225e-06	1	66708864	R	II	PDE4B	Body	opensea	Body-opensea
cg21830003	0.0924218	0.480057	-0.387635	1.14832e-08	2.57225e-06	11	133907114	F	I	LOC100128239	Body	island	Body-island	chr11:133906735-133907359
cg02100602	0.844679	0.27576	0.568919	1.15399e-08	2.58356e-06	21	34396665	R	II		IGR	island	IGR-island	chr21:34395128-34400245
cg18456549	0.674192	0.969799	-0.295607	1.15543e-08	2.58432e-06	X	119393684	F	II	FAM70A	3'UTR	opensea	3'UTR-opensea
cg05951573	0.714905	0.172945	0.54196	1.15557e-08	2.58432e-06	7	150812282	R	I	AGAP3	Body	opensea	Body-opensea
cg18500436	0.627707	0.192303	0.435404	1.15671e-08	2.58548e-06	4	62065809	F	II		IGR	shore	IGR-shore	chr4:62065883-62068801
cg08293930	0.657166	0.913691	-0.256525	1.15902e-08	2.58886e-06	16	57494706	R	II	COQ9	3'UTR	shore	3'UTR-shore	chr16:57496476-57497038
cg08864042	0.671834	0.317487	0.354347	1.15947e-08	2.58886e-06	2	74607470	R	II	DCTN1	5'UTR	opensea	5'UTR-opensea
cg19962116	0.478114	0.0325936	0.44552	1.16323e-08	2.59585e-06	3	131080927	F	I	NUDT16P	Body	island	Body-island	chr3:131080578-131081191
cg22837767	0.0373126	0.565019	-0.527706	1.16448e-08	2.59724e-06	20	21686251	R	II	PAX1	TSS200	island	TSS200-island	chr20:21686199-21687689
cg10948359	0.600268	0.0193089	0.580959	1.16867e-08	2.6052e-06	6	84140683	R	I	ME1	5'UTR	island	5'UTR-island	chr6:84140412-84140998
cg10851037	0.705965	0.966132	-0.260167	1.17191e-08	2.60982e-06	1	151020139	R	II	C1orf56	TSS200	shore	TSS200-shore	chr1:151020162-151020627
cg14016177	0.434784	0.971923	-0.537139	1.172e-08	2.60982e-06	9	131965610	R	II		IGR	island	IGR-island	chr9:131965037-131965636
cg06713675	0.205717	0.623691	-0.417974	1.17366e-08	2.61077e-06	4	122721982	R	II	EXOSC9	TSS1500	shore	TSS1500-shore	chr4:122722335-122722758
cg12053284	0.434629	0.0201657	0.414463	1.17368e-08	2.61077e-06	18	40857256	R	II	SYT4	5'UTR	opensea	5'UTR-opensea
cg22898082	0.826216	0.356577	0.469639	1.17501e-08	2.61152e-06	19	11074428	R	II	SMARCA4	5'UTR	shelf	5'UTR-shelf	chr19:11071116-11072340
cg03427298	0.209471	0.878812	-0.66934	1.17573e-08	2.61152e-06	3	68982098	R	II	FAM19A4	TSS1500	shore	TSS1500-shore	chr3:68980783-68982035
cg11015549	0.0991031	0.594962	-0.495859	1.17591e-08	2.61152e-06	19	1026207	F	II	CNN2	TSS200	shore	TSS200-shore	chr19:1026311-1026908
cg27546241	0.34637	0.805343	-0.458974	1.17755e-08	2.61378e-06	19	7701753	F	I	STXBP2	TSS1500	island	TSS1500-island	chr19:7701661-7702336
cg27082185	0.264566	0.734633	-0.470067	1.17835e-08	2.61414e-06	18	5540805	R	II	EPB41L3	5'UTR	shelf	5'UTR-shelf	chr18:5542847-5543054
cg04768425	0.899461	0.309843	0.589617	1.1804e-08	2.61729e-06	10	124222884	R	II	HTRA1	Body	shore	Body-shore	chr10:124220338-124222240
cg09221035	0.607983	0.312613	0.29537	1.18119e-08	2.61764e-06	1	3059517	F	II	PRDM16	Body	shore	Body-shore	chr1:3059050-3059268
cg04106903	0.359388	0.933578	-0.57419	1.18273e-08	2.61849e-06	1	67518745	R	II	SLC35D1	Body	shore	Body-shore	chr1:67519224-67520139
cg01818121	0.405318	0.830568	-0.42525	1.18283e-08	2.61849e-06	15	72476917	R	I	GRAMD2	Body	island	Body-island	chr15:72476676-72476969
cg11266682	0.0877212	0.66683	-0.579109	1.18481e-08	2.62026e-06	4	10021025	F	II	SLC2A9	Body	island	Body-island	chr4:10020481-10021026
cg15574263	0.285294	0.810141	-0.524847	1.18489e-08	2.62026e-06	11	911693	R	II	CHID1	TSS1500	shore	TSS1500-shore	chr11:910242-910500
cg03532904	0.534366	0.219317	0.315049	1.1893e-08	2.62861e-06	12	114877894	F	II		IGR	shore	IGR-shore	chr12:114878143-114879155
cg03028106	0.257063	0.910919	-0.653856	1.19246e-08	2.63376e-06	22	39269216	F	I	CBX6	TSS1500	shore	TSS1500-shore	chr22:39267539-39269160
cg26567736	0.86805	0.540602	0.327448	1.1929e-08	2.63376e-06	11	131758433	R	II	NTM	Body	opensea	Body-opensea
cg01060282	0.405974	0.0497759	0.356198	1.19465e-08	2.63622e-06	16	17033575	F	II		IGR	opensea	IGR-opensea
cg19802390	0.287113	0.0253747	0.261739	1.19605e-08	2.63672e-06	1	2840177	R	I		IGR	opensea	IGR-opensea
cg24395851	0.939083	0.311071	0.628012	1.19614e-08	2.63672e-06	3	62941754	R	II		IGR	opensea	IGR-opensea
cg23964682	0.482537	0.024674	0.457863	1.19971e-08	2.64317e-06	2	241497415	F	I	ANKMY1	TSS200	island	TSS200-island	chr2:241496576-241497600
cg19991948	0.809229	0.255412	0.553817	1.20182e-08	2.64548e-06	10	121335173	F	II	TIAL1	3'UTR	opensea	3'UTR-opensea
cg03456771	0.539552	0.0410159	0.498536	1.20209e-08	2.64548e-06	7	56242072	R	I		IGR	shore	IGR-shore	chr7:56242406-56243298
cg14696348	0.663132	0.949379	-0.286247	1.20266e-08	2.64548e-06	16	89984517	R	II	MC1R	5'UTR	shore	5'UTR-shore	chr16:89985913-89986356
cg09253696	0.414374	0.88781	-0.473436	1.20469e-08	2.64853e-06	17	73873529	F	I	TRIM47	Body	island	Body-island	chr17:73873528-73874923
cg03692782	0.969565	0.580678	0.388888	1.20614e-08	2.65032e-06	19	3982770	F	II	EEF2	Body	shore	Body-shore	chr19:3982824-3983190
cg11897377	0.130234	0.933509	-0.803276	1.20688e-08	2.65054e-06	X	49013901	F	II		IGR	shore	IGR-shore	chrX:49012655-49012977
cg08113245	0.394707	0.922069	-0.527363	1.20776e-08	2.65108e-06	12	96252176	F	I	SNRPF	TSS1500	island	TSS1500-island	chr12:96252020-96252246
cg09650880	0.126988	0.917111	-0.790123	1.20854e-08	2.65139e-06	3	44041136	R	I		IGR	shore	IGR-shore	chr3:44036407-44041104
cg12316865	0.0134774	0.558199	-0.544722	1.20977e-08	2.65166e-06	17	3599498	R	I	P2RX5	1stExon	island	1stExon-island	chr17:3599052-3599551
cg02962318	0.0808059	0.480407	-0.399601	1.21023e-08	2.65166e-06	11	105893221	F	II	KIAA1826	TSS1500	shore	TSS1500-shore	chr11:105892725-105892952
cg02156769	0.407933	0.866594	-0.458661	1.21058e-08	2.65166e-06	9	139872246	R	II	PTGDS	Body	island	Body-island	chr9:139872237-139873143
cg02141940	0.790944	0.295922	0.495023	1.21173e-08	2.65271e-06	8	143761503	R	II	PSCA	TSS1500	opensea	TSS1500-opensea
cg16567290	0.904798	0.581647	0.32315	1.21288e-08	2.65271e-06	12	58013569	F	I	SLC26A10	TSS200	island	TSS200-island	chr12:58013171-58013652
cg07611334	0.0776206	0.641689	-0.564068	1.21298e-08	2.65271e-06	20	327811	F	II	NRSN2	5'UTR	island	5'UTR-island	chr20:327376-328977
cg05352161	0.331131	0.0465547	0.284577	1.21391e-08	2.65336e-06	1	72748139	R	I	NEGR1	1stExon	shore	1stExon-shore	chr1:72748471-72749736
cg16405582	0.240146	0.577033	-0.336887	1.21508e-08	2.6543e-06	8	81785455	F	I	ZNF704	5'UTR	island	5'UTR-island	chr8:81785425-81786038
cg02045669	0.428359	0.947062	-0.518703	1.21562e-08	2.6543e-06	4	87514906	F	II	PTPN13	TSS1500	shore	TSS1500-shore	chr4:87515183-87515735
cg13496492	0.955045	0.68039	0.274655	1.2174e-08	2.65606e-06	9	132463186	F	II	PRRX2	Body	shelf	Body-shelf	chr9:132459587-132460017
cg07009521	0.378847	0.970014	-0.591167	1.21771e-08	2.65606e-06	1	87171310	F	II	SH3GLB1	Body	shore	Body-shore	chr1:87169875-87171015
cg27567593	0.312102	0.801805	-0.489703	1.21975e-08	2.65852e-06	1	39956653	R	I	BMP8A	TSS1500	island	TSS1500-island	chr1:39956424-39958137
cg20687414	0.781882	0.307792	0.474091	1.22095e-08	2.65852e-06	3	44155764	R	II	MIR138-1	Body	opensea	Body-opensea
cg05950755	0.656702	0.96224	-0.305538	1.22117e-08	2.65852e-06	19	17952486	R	II	JAK3	Body	island	Body-island	chr19:17952196-17953474
cg17949813	0.900081	0.544098	0.355983	1.22166e-08	2.65852e-06	7	1801521	R	I		IGR	opensea	IGR-opensea
cg18137244	0.669091	0.939595	-0.270504	1.22214e-08	2.65852e-06	7	2444210	R	II	CHST12	5'UTR	shore	5'UTR-shore	chr7:2442792-2444011
cg03661817	0.289613	0.0438967	0.245717	1.22268e-08	2.65852e-06	16	57831745	R	I	KIFC3	Body	opensea	Body-opensea
cg14463292	0.0419746	0.354272	-0.312298	1.22457e-08	2.66124e-06	3	192289252	R	I	FGF12	Body	opensea	Body-opensea
cg00341387	0.700847	0.279549	0.421298	1.22828e-08	2.66791e-06	18	43753238	F	II	C18orf25	TSS1500	shore	TSS1500-shore	chr18:43753303-43755104
cg13472735	0.732145	0.420065	0.31208	1.23098e-08	2.67239e-06	11	1215781	F	I		IGR	island	IGR-island	chr11:1215375-1215986
cg09906488	0.367403	0.935076	-0.567673	1.23232e-08	2.67353e-06	10	12391008	R	I	CAMK1D	TSS1500	island	TSS1500-island	chr10:12390802-12392589
cg21577836	0.772642	0.215025	0.557617	1.23319e-08	2.67353e-06	1	175568710	R	I	TNR	5'UTR	island	5'UTR-island	chr1:175568376-175568808
cg13313508	0.943488	0.538638	0.40485	1.23359e-08	2.67353e-06	10	64219918	F	II	ZNF365	Body	opensea	Body-opensea
cg25269388	0.381211	0.891331	-0.51012	1.23408e-08	2.67353e-06	6	128175426	R	II	THEMIS	Body	opensea	Body-opensea
cg10771489	0.0699423	0.803241	-0.733299	1.23511e-08	2.67436e-06	14	95236834	F	I	GSC	TSS1500	shore	TSS1500-shore	chr14:95237622-95238211
cg03795574	0.934506	0.635351	0.299155	1.23761e-08	2.67837e-06	15	99256874	R	II	IGF1R	Body	opensea	Body-opensea
cg25082959	0.0396478	0.404381	-0.364733	1.23972e-08	2.68154e-06	13	103046930	R	I	FGF14	Body	island	Body-island	chr13:103046680-103047226
cg01749491	0.232528	0.693591	-0.461063	1.24226e-08	2.68352e-06	2	176948693	F	I	EVX2	TSS200	shore	TSS200-shore	chr2:176949511-176949795
cg02615131	0.59713	0.971482	-0.374352	1.24242e-08	2.68352e-06	X	152066735	F	I		IGR	island	IGR-island	chrX:152066196-152066811
cg00037952	0.438402	0.0517181	0.386684	1.24257e-08	2.68352e-06	10	104535276	F	II	C10orf26	TSS1500	opensea	TSS1500-opensea
cg12124386	0.588718	0.97384	-0.385122	1.24426e-08	2.68442e-06	1	190444776	F	II	FAM5C	5'UTR	opensea	5'UTR-opensea
cg18503728	0.832	0.577712	0.254288	1.2447e-08	2.68442e-06	17	13364556	F	II		IGR	opensea	IGR-opensea
cg11868356	0.487445	0.0763068	0.411138	1.24493e-08	2.68442e-06	17	41621625	F	II	ETV4	Body	shore	Body-shore	chr17:41622604-41624165
cg16179521	0.662343	0.108235	0.554109	1.24638e-08	2.68478e-06	15	102009894	F	II	PCSK6	Body	opensea	Body-opensea
cg13448793	0.640363	0.265759	0.374604	1.24639e-08	2.68478e-06	8	56043457	R	II	XKR4	Body	opensea	Body-opensea
cg05336561	0.0774986	0.449493	-0.371994	1.24755e-08	2.68589e-06	1	184724800	F	II	EDEM3	TSS1500	shore	TSS1500-shore	chr1:184723252-184724438
cg15135638	0.0828643	0.39299	-0.310126	1.24846e-08	2.68646e-06	3	183947356	F	I	VWA5B2	TSS1500	island	TSS1500-island	chr3:183947040-183948801
cg07928808	0.452063	0.964963	-0.5129	1.24919e-08	2.68663e-06	19	56882355	F	II	ZNF542	Body	shelf	Body-shelf	chr19:56879417-56879995
cg02735486	0.393066	0.801257	-0.40819	1.2501e-08	2.68721e-06	4	113970935	F	II	ANK2	1stExon	opensea	1stExon-opensea
cg07035503	0.0474486	0.360495	-0.313047	1.25173e-08	2.68931e-06	5	134871966	R	I	NEUROG1	TSS1500	island	TSS1500-island	chr5:134870740-134872051
cg04869854	0.778569	0.104215	0.674354	1.25586e-08	2.6944e-06	11	67186575	R	II	ATPGD1	Body	shore	Body-shore	chr11:67188087-67188879
cg24616366	0.884038	0.328114	0.555924	1.25587e-08	2.6944e-06	20	1781084	F	II		IGR	shelf	IGR-shelf	chr20:1783824-1784552
cg26351776	0.542802	0.947507	-0.404705	1.25605e-08	2.6944e-06	7	98972156	R	II	ARPC1B	TSS200	island	TSS200-island	chr7:98971649-98973170
cg19913582	0.652814	0.281071	0.371743	1.25764e-08	2.69522e-06	5	167567540	R	II	ODZ2	Body	opensea	Body-opensea
cg08578734	0.861813	0.117268	0.744546	1.26022e-08	2.69522e-06	5	152870490	R	II	GRIA1	1stExon	opensea	1stExon-opensea
cg01758512	0.562525	0.945857	-0.383333	1.26027e-08	2.69522e-06	6	96463902	R	I	FUT9	5'UTR	island	5'UTR-island	chr6:96463869-96464136
cg23079782	0.811652	0.0390303	0.772622	1.2603e-08	2.69522e-06	X	78200921	R	II	P2RY10	1stExon	opensea	1stExon-opensea
cg22984616	0.554182	0.927104	-0.372922	1.26105e-08	2.69522e-06	6	57037535	R	II	BAG2	1stExon	island	1stExon-island	chr6:57036954-57037731
cg09387687	0.0368833	0.373684	-0.3368	1.26107e-08	2.69522e-06	3	110791400	F	II	PVRL3	Body	island	Body-island	chr3:110790149-110791401
cg03948207	0.158858	0.745214	-0.586356	1.26223e-08	2.69522e-06	1	114302014	R	II	PHTF1	TSS1500	island	TSS1500-island	chr1:114301514-114302272
cg19237691	0.412807	0.927438	-0.514632	1.26256e-08	2.69522e-06	1	1141617	F	I	TNFRSF18	Body	shore	Body-shore	chr1:1141670-1142150
cg03559682	0.0213701	0.51605	-0.494679	1.26278e-08	2.69522e-06	11	6439864	R	II	APBB1	5'UTR	island	5'UTR-island	chr11:6439863-6440732
cg15375586	0.436591	0.0394401	0.397151	1.26292e-08	2.69522e-06	X	79277933	F	II	TBX22	Body	opensea	Body-opensea
cg24335273	0.927095	0.438964	0.488131	1.26374e-08	2.69522e-06	3	117506059	F	II		IGR	opensea	IGR-opensea
cg12477533	0.0127941	0.5477	-0.534906	1.26421e-08	2.69522e-06	2	98703450	R	I	VWA3B	TSS200	island	TSS200-island	chr2:98703354-98703889
cg22757824	0.186323	0.475706	-0.289383	1.26556e-08	2.69591e-06	13	110960186	F	I	COL4A1	TSS1500	island	TSS1500-island	chr13:110958891-110960590
cg04547554	0.0939082	0.46722	-0.373312	1.26627e-08	2.69591e-06	19	41860013	F	I	TGFB1	TSS200	island	TSS200-island	chr19:41858527-41860100
cg05512100	0.959807	0.224629	0.735178	1.26649e-08	2.69591e-06	7	32109997	R	II	PDE1C	Body	shore	Body-shore	chr7:32110063-32110910
cg18819620	0.779889	0.353623	0.426266	1.26807e-08	2.6979e-06	6	155450816	F	I	TIAM2	Body	opensea	Body-opensea
cg17127587	0.0329986	0.43429	-0.401291	1.27156e-08	2.70394e-06	3	100211127	F	II	TMEM45A	TSS1500	shore	TSS1500-shore	chr3:100211233-100211575
cg15620384	0.14673	0.678683	-0.531952	1.27587e-08	2.71028e-06	6	34164405	R	I		IGR	island	IGR-island	chr6:34164137-34164526
cg24719107	0.709383	0.12193	0.587453	1.27658e-08	2.71028e-06	13	38172876	F	II	POSTN	5'UTR	opensea	5'UTR-opensea
cg23818246	0.876105	0.435049	0.441056	1.27773e-08	2.71028e-06	18	22711612	R	II	ZNF521	Body	opensea	Body-opensea
cg04423342	0.0516026	0.665177	-0.613574	1.27773e-08	2.71028e-06	10	102729112	F	II		IGR	shore	IGR-shore	chr10:102729299-102729710
cg19028706	0.722076	0.183863	0.538213	1.2778e-08	2.71028e-06	3	42158765	R	II	TRAK1	Body	opensea	Body-opensea
cg20692569	0.656628	0.951316	-0.294688	1.2805e-08	2.7146e-06	7	72848481	F	II	FZD9	1stExon	island	1stExon-island	chr7:72847933-72850032
cg09377064	0.102918	0.660206	-0.557288	1.28126e-08	2.71484e-06	7	99647233	R	I	ZSCAN21	TSS200	opensea	TSS200-opensea
cg03805475	0.18877	0.92707	-0.7383	1.28221e-08	2.71547e-06	22	46972501	R	I		IGR	island	IGR-island	chr22:46972461-46973609
cg00478435	0.428509	0.138606	0.289903	1.28341e-08	2.71561e-06	20	32254706	F	II	NECAB3	Body	shore	Body-shore	chr20:32254811-32255989
cg24189904	0.402475	0.948336	-0.545861	1.28359e-08	2.71561e-06	19	9473781	R	II	ZNF177	5'UTR	island	5'UTR-island	chr19:9473589-9474001
cg20068400	0.725709	0.138199	0.58751	1.28938e-08	2.72519e-06	11	28778264	R	II		IGR	opensea	IGR-opensea
cg24593475	0.0402075	0.569365	-0.529158	1.28943e-08	2.72519e-06	8	49833956	F	II	SNAI2	1stExon	shelf	1stExon-shelf	chr8:49835987-49836231
cg16316162	0.512541	0.95478	-0.442239	1.2907e-08	2.72556e-06	8	144660157	R	I	NAPRT1	Body	island	Body-island	chr8:144659745-144660635
cg19761502	0.110838	0.366093	-0.255255	1.29092e-08	2.72556e-06	21	40759534	F	I	WRB	Body	shore	Body-shore	chr21:40760626-40760829
cg13810723	0.889315	0.557676	0.331639	1.29224e-08	2.72628e-06	12	119592343	F	II	SRRM4	Body	shore	Body-shore	chr12:119591856-119592176
cg07529210	0.704605	0.980473	-0.275868	1.29257e-08	2.72628e-06	12	122019110	F	I	KDM2B	TSS200	shore	TSS200-shore	chr12:122016170-122017693
cg14504499	0.423506	0.119631	0.303875	1.29348e-08	2.72682e-06	12	121733425	R	II	CAMKK2	5'UTR	shore	5'UTR-shore	chr12:121734045-121735169
cg04368919	0.338875	0.073795	0.26508	1.29793e-08	2.7348e-06	X	68048131	F	II	EFNB1	TSS1500	shore	TSS1500-shore	chrX:68048659-68050252
cg23378722	0.625808	0.066972	0.558836	1.2998e-08	2.73736e-06	13	49882500	R	II		IGR	opensea	IGR-opensea
cg11291531	0.377229	0.101876	0.275352	1.30072e-08	2.7379e-06	11	71229988	R	II		IGR	island	IGR-island	chr11:71229987-71230304
cg11737334	0.941165	0.626724	0.314441	1.30254e-08	2.73973e-06	19	17862210	R	II	FCHO1	5'UTR	shelf	5'UTR-shelf	chr19:17858371-17858891
cg08087379	0.603668	0.092697	0.510971	1.30291e-08	2.73973e-06	22	31364274	R	II	TUG1	TSS1500	shore	TSS1500-shore	chr22:31364564-31365575
cg25025968	0.695514	0.0604568	0.635057	1.3047e-08	2.74211e-06	11	4116056	F	II	RRM1	5'UTR	island	5'UTR-island	chr11:4115689-4116489
cg14514991	0.377432	0.0506814	0.32675	1.30771e-08	2.74704e-06	1	158737820	R	II	OR6N1	TSS1500	opensea	TSS1500-opensea
cg25114611	0.641429	0.11005	0.531379	1.30946e-08	2.74934e-06	6	35696870	R	II	FKBP5	TSS1500	shore	TSS1500-shore	chr6:35695725-35696156
cg08419589	0.61255	0.936756	-0.324206	1.31244e-08	2.7542e-06	4	74486230	F	I	RASSF6	1stExon	island	1stExon-island	chr4:74486044-74486258
cg09479389	0.334312	0.973268	-0.638955	1.31378e-08	2.75562e-06	19	14016729	F	I	C19orf57	5'UTR	island	5'UTR-island	chr19:14016665-14017435
cg18883317	0.820748	0.53493	0.285818	1.31787e-08	2.76201e-06	5	6349400	R	II		IGR	opensea	IGR-opensea
cg02477523	0.854897	0.488577	0.366321	1.31821e-08	2.76201e-06	3	180456508	F	II		IGR	opensea	IGR-opensea
cg20787122	0.646619	0.937301	-0.290682	1.31882e-08	2.76201e-06	1	111889042	F	II	C1orf88	TSS200	shore	TSS200-shore	chr1:111889138-111889539
cg15651394	0.479315	0.85854	-0.379225	1.32073e-08	2.76406e-06	2	36584981	F	II	CRIM1	Body	island	Body-island	chr2:36584500-36584982
cg26370016	0.898521	0.528755	0.369766	1.32113e-08	2.76406e-06	5	158761822	F	II		IGR	shelf	IGR-shelf	chr5:158758474-158758839
cg26538140	0.606659	0.138364	0.468295	1.32289e-08	2.76621e-06	12	6996791	R	II		IGR	shelf	IGR-shelf	chr12:7000341-7000723
cg05654049	0.410871	0.92301	-0.51214	1.32354e-08	2.76621e-06	3	23852499	R	I	UBE2E1	Body	island	Body-island	chr3:23851987-23852508
cg06942685	0.422615	0.0926742	0.329941	1.32417e-08	2.76621e-06	19	56879432	R	II	ZNF542	TSS1500	island	TSS1500-island	chr19:56879417-56879995
cg20589883	0.159427	0.682237	-0.52281	1.32482e-08	2.76621e-06	4	111115135	R	II	ELOVL6	Body	shelf	Body-shelf	chr4:111117462-111118390
cg13863153	0.913674	0.123181	0.790493	1.32836e-08	2.77221e-06	21	39628679	F	II	KCNJ15	5'UTR	opensea	5'UTR-opensea
cg19329389	0.287328	0.0147421	0.272586	1.32998e-08	2.77418e-06	15	64680051	R	II	TRIP4	5'UTR	island	5'UTR-island	chr15:64679907-64680233
cg11155222	0.550429	0.947025	-0.396596	1.33162e-08	2.77621e-06	6	128602411	R	II	PTPRK	Body	opensea	Body-opensea
cg02760766	0.0158135	0.342023	-0.32621	1.33591e-08	2.78376e-06	15	72668543	F	I	HEXA	TSS200	island	TSS200-island	chr15:72668041-72668658
cg13655242	0.801983	0.0997657	0.702218	1.33718e-08	2.78463e-06	4	20988275	R	II	KCNIP4	Body	opensea	Body-opensea
cg16662821	0.88583	0.439924	0.445906	1.33797e-08	2.78463e-06	8	41164679	R	II	SFRP1	Body	shore	Body-shore	chr8:41165852-41167140
cg02993944	0.919016	0.491977	0.427039	1.33835e-08	2.78463e-06	11	132831381	F	II	OPCML	Body	opensea	Body-opensea
cg05990579	0.173944	0.612295	-0.43835	1.33901e-08	2.78463e-06	15	40531343	R	I	PAK6	5'UTR	island	5'UTR-island	chr15:40531244-40531589
cg23934927	0.425928	0.813583	-0.387655	1.34081e-08	2.78564e-06	5	74162623	F	I	FAM169A	TSS200	island	TSS200-island	chr5:74161536-74162716
cg26796245	0.354289	0.829165	-0.474876	1.34084e-08	2.78564e-06	4	113970820	F	I	ANK2	5'UTR	opensea	5'UTR-opensea
[truncated: 33,342 more rows]
