# Supplementary material for: Distinct DNA methylation patterns associated with treatment resistance in metastatic castration resistant prostate cancer
Source: Sci Rep. 2021 Mar 23;11:6630. doi: 10.1038/s41598-021-85812-3 (PMC7988053; doi:10.1038/s41598-021-85812-3)
Supplement: Supplementary file 10 — Supplementary Information 10. [file 41598_2021_85812_MOESM10_ESM.xlsx]

## Sheet: S9_42F_vs_49F
PROBEID	X42F_AVG	X49F_AVG	logFC	P.Value	adj.P.Val	CHR	MAPINFO	Strand	Type	gene	feature	cgi	feat.cgi	UCSC_CpG_Islands_Name
cg10454529	0.032328	0.984341	-0.952013	4.77995e-12	2.46825e-07	1	16544210	R	II		IGR	island	IGR-island	chr1:16543683-16544307
cg24035229	0.0436111	0.969673	-0.926062	4.79105e-12	2.46825e-07	X	129115416	R	I	BCORL1	TSS1500	island	TSS1500-island	chrX:129113845-129118029
cg11612786	0.025729	0.984875	-0.959146	5.72984e-12	2.46825e-07	2	237078362	R	II		IGR	island	IGR-island	chr2:237071794-237078762
cg14874351	0.0313744	0.947941	-0.916566	6.93027e-12	2.46825e-07	12	81331845	R	II	LIN7A	TSS200	shore	TSS200-shore	chr12:81330608-81331514
cg27537203	0.0311708	0.920626	-0.889455	7.19268e-12	2.46825e-07	1	38513245	F	I	POU3F1	TSS1500	island	TSS1500-island	chr1:38510102-38513642
cg22199658	0.0878616	0.962294	-0.874432	7.2975e-12	2.46825e-07	2	64455551	F	I		IGR	opensea	IGR-opensea
cg25369980	0.0630292	0.972368	-0.909339	9.1423e-12	2.46825e-07	5	73937328	F	I	ENC1	TSS200	island	TSS200-island	chr5:73935725-73937551
cg07564794	0.0550177	0.962571	-0.907553	9.41836e-12	2.46825e-07	1	102627049	F	II		IGR	opensea	IGR-opensea
cg08065231	0.0439809	0.95521	-0.911229	9.61396e-12	2.46825e-07	19	9473684	F	I	ZNF177	TSS200	island	TSS200-island	chr19:9473589-9474001
cg00949801	0.0401095	0.961239	-0.921129	9.62173e-12	2.46825e-07	1	240776211	R	II	GREM2	TSS1500	opensea	TSS1500-opensea
cg20662913	0.0427798	0.960078	-0.917298	1.00889e-11	2.46825e-07	X	153095300	F	I	PDZD4	Body	island	Body-island	chrX:153094946-153096040
cg27116888	0.0388095	0.953793	-0.914983	1.00917e-11	2.46825e-07	18	76746337	R	I	SALL3	Body	opensea	Body-opensea
cg10272601	0.0119935	0.9864	-0.974407	1.1556e-11	2.46825e-07	9	95947146	R	I	WNK2	TSS200	island	TSS200-island	chr9:95946147-95947835
cg14159026	0.0625931	0.970942	-0.908349	1.16371e-11	2.46825e-07	6	105584551	R	I	BVES	TSS1500	island	TSS1500-island	chr6:105584148-105585621
cg05243705	0.0354888	0.976947	-0.941458	1.17601e-11	2.46825e-07	6	170124933	F	I	PHF10	TSS1500	opensea	TSS1500-opensea
cg05604112	0.0517055	0.961012	-0.909307	1.28234e-11	2.46825e-07	2	38893237	R	II	GALM	5'UTR	opensea	5'UTR-opensea
cg16727923	0.0628996	0.956078	-0.893178	1.31755e-11	2.46825e-07	13	84453665	R	II	SLITRK1	1stExon	island	1stExon-island	chr13:84453664-84453897
cg01411786	0.0350616	0.882305	-0.847243	1.33079e-11	2.46825e-07	1	201709390	R	I	NAV1	Body	island	Body-island	chr1:201708787-201709429
cg01704957	0.0397835	0.942565	-0.902781	1.42784e-11	2.46825e-07	17	7198347	R	I	YBX2	TSS1500	island	TSS1500-island	chr17:7197431-7198417
cg02287573	0.026304	0.974291	-0.947987	1.44518e-11	2.46825e-07	1	16544088	F	II		IGR	island	IGR-island	chr1:16543683-16544307
cg11274314	0.0650328	0.983103	-0.91807	1.47373e-11	2.46825e-07	2	242480504	F	I		IGR	island	IGR-island	chr2:242480444-242481818
cg01948589	0.0269203	0.957098	-0.930178	1.52802e-11	2.46825e-07	X	20285432	R	II	RPS6KA3	TSS1500	island	TSS1500-island	chrX:20284127-20286811
cg02812036	0.0282442	0.944312	-0.916067	1.53676e-11	2.46825e-07	17	7198515	R	II	YBX2	TSS1500	shore	TSS1500-shore	chr17:7199710-7200009
cg16693872	0.0560457	0.972281	-0.916236	1.59747e-11	2.46825e-07	5	176882643	R	I	PRR7	Body	island	Body-island	chr5:176881221-176883117
cg11465226	0.109317	0.979984	-0.870666	1.6073e-11	2.46825e-07	5	176882869	F	II	PRR7	Body	island	Body-island	chr5:176881221-176883117
cg27627570	0.0252373	0.96507	-0.939833	1.67738e-11	2.46825e-07	9	131183239	R	I	CERCAM	1stExon	island	1stExon-island	chr9:131182468-131183335
cg00318320	0.036746	0.970408	-0.933662	1.75705e-11	2.46825e-07	2	242498098	R	I	BOK	TSS200	island	TSS200-island	chr2:242498013-242499274
cg24627956	0.0143514	0.954824	-0.940473	1.81143e-11	2.46825e-07	X	152066599	R	I		IGR	island	IGR-island	chrX:152066196-152066811
cg08876441	0.059044	0.976752	-0.917708	1.81597e-11	2.46825e-07	1	190447421	R	I	FAM5C	TSS1500	opensea	TSS1500-opensea
cg15342139	0.0770592	0.975629	-0.89857	1.84143e-11	2.46825e-07	6	170124938	F	I	PHF10	TSS1500	opensea	TSS1500-opensea
cg19347790	0.0910245	0.969186	-0.878162	1.84242e-11	2.46825e-07	12	81332050	F	II	LIN7A	TSS1500	shore	TSS1500-shore	chr12:81330608-81331514
cg18821485	0.0705672	0.923841	-0.853274	2.03004e-11	2.51008e-07	15	80696445	R	I	ARNT2	TSS1500	island	TSS1500-island	chr15:80696076-80697393
cg01288372	0.164486	0.931228	-0.766742	2.0715e-11	2.51008e-07	2	209271383	R	I	PTH2R	TSS200	island	TSS200-island	chr2:209271337-209271987
cg00764796	0.900896	0.0318398	0.869056	2.13733e-11	2.51008e-07	16	433504	R	I	LOC100134368	Body	shore	Body-shore	chr16:431189-432810
cg25623934	0.0225306	0.94743	-0.924899	2.16781e-11	2.51008e-07	2	12858483	R	II	TRIB2	1stExon	island	1stExon-island	chr2:12856625-12859019
cg24712244	0.121306	0.953563	-0.832257	2.19668e-11	2.51008e-07	13	90045847	R	II		IGR	opensea	IGR-opensea
cg11376305	0.0350258	0.980996	-0.94597	2.27654e-11	2.51008e-07	19	49127510	F	I	SPHK2	Body	island	Body-island	chr19:49127388-49127720
cg15362304	0.106032	0.870245	-0.764212	2.29673e-11	2.51008e-07	10	7412942	F	II	SFMBT2	Body	shelf	Body-shelf	chr10:7409558-7409784
cg21817673	0.124802	0.960232	-0.83543	2.37167e-11	2.51995e-07	5	141736862	F	I		IGR	island	IGR-island	chr5:141736249-141736980
cg06456071	0.0291479	0.957962	-0.928814	2.42711e-11	2.51995e-07	17	7198067	F	I	YBX2	TSS200	island	TSS200-island	chr17:7197431-7198417
cg05647859	0.0656309	0.966765	-0.901134	2.59769e-11	2.63127e-07	12	81331718	R	I	LIN7A	TSS200	shore	TSS200-shore	chr12:81330608-81331514
cg17376960	0.17535	0.967656	-0.792307	2.73294e-11	2.66709e-07	17	7197987	F	I	YBX2	TSS200	island	TSS200-island	chr17:7197431-7198417
cg17789713	0.0437489	0.922824	-0.879075	2.76149e-11	2.66709e-07	2	164571035	R	II	FIGN	Body	opensea	Body-opensea
cg01720337	0.0123135	0.921784	-0.90947	3.02072e-11	2.8197e-07	3	1134711	F	II	CNTN6	5'UTR	opensea	5'UTR-opensea
cg17465616	0.0263204	0.934804	-0.908484	3.17674e-11	2.8197e-07	1	16544220	R	II		IGR	island	IGR-island	chr1:16543683-16544307
cg09457469	0.0362899	0.970635	-0.934345	3.18127e-11	2.8197e-07	17	7197507	F	I	YBX2	Body	island	Body-island	chr17:7197431-7198417
cg16120501	0.173209	0.975738	-0.802529	3.19109e-11	2.8197e-07	6	129513939	F	I	LAMA2	Body	opensea	Body-opensea
cg21837443	0.029876	0.984086	-0.95421	3.45334e-11	2.90367e-07	4	110481957	R	II	CCDC109B	Body	island	Body-island	chr4:110480827-110482060
cg05827468	0.0619881	0.96315	-0.901162	3.50212e-11	2.90367e-07	13	90015633	R	I		IGR	island	IGR-island	chr13:90015412-90015775
cg17436298	0.0587048	0.980265	-0.92156	3.52389e-11	2.90367e-07	1	237947345	F	II	RYR2	Body	island	Body-island	chr1:237947187-237947448
cg05209917	0.0575524	0.924647	-0.867095	3.58526e-11	2.90367e-07	3	1134730	F	II	CNTN6	5'UTR	opensea	5'UTR-opensea
cg24871437	0.0779891	0.911851	-0.833862	3.63571e-11	2.90367e-07	10	7290492	F	II	SFMBT2	Body	opensea	Body-opensea
cg05736120	0.0137114	0.930471	-0.91676	3.86279e-11	3.02683e-07	6	170125165	F	I	PHF10	TSS1500	opensea	TSS1500-opensea
cg01204271	0.022536	0.981642	-0.959106	3.96731e-11	3.05115e-07	17	7198000	F	I	YBX2	TSS200	island	TSS200-island	chr17:7197431-7198417
cg03832371	0.0431352	0.930053	-0.886918	4.06928e-11	3.07267e-07	10	7290545	F	II	SFMBT2	Body	opensea	Body-opensea
cg06061621	0.0316577	0.972097	-0.940439	4.40187e-11	3.26446e-07	2	164521785	F	II	FIGN	Body	opensea	Body-opensea
cg01597066	0.0236404	0.968048	-0.944408	4.66205e-11	3.32735e-07	19	49127506	F	I	SPHK2	Body	island	Body-island	chr19:49127388-49127720
cg25188032	0.126838	0.944112	-0.817275	4.81452e-11	3.32735e-07	13	84455028	R	II	SLITRK1	1stExon	shore	1stExon-shore	chr13:84453664-84453897
cg21581821	0.0380684	0.882548	-0.844479	4.84265e-11	3.32735e-07	1	190444666	R	II	FAM5C	5'UTR	opensea	5'UTR-opensea
cg12635048	0.0413325	0.710485	-0.669152	4.88105e-11	3.32735e-07	6	29720957	R	II		IGR	island	IGR-island	chr6:29720381-29721101
cg19714279	0.0240014	0.935179	-0.911178	4.88727e-11	3.32735e-07	2	237077920	R	I	GBX2	TSS1500	island	TSS1500-island	chr2:237071794-237078762
cg09053536	0.032313	0.791054	-0.758741	5.07496e-11	3.39941e-07	12	115117551	F	II	TBX3	Body	shelf	Body-shelf	chr12:115120774-115122945
cg24189904	0.0953818	0.948336	-0.852954	5.33908e-11	3.42241e-07	19	9473781	R	II	ZNF177	5'UTR	island	5'UTR-island	chr19:9473589-9474001
cg01442334	0.0747799	0.937817	-0.863037	5.43621e-11	3.42241e-07	4	110481823	R	II	CCDC109B	Body	island	Body-island	chr4:110480827-110482060
cg05085230	0.148265	0.944527	-0.796262	5.48875e-11	3.42241e-07	6	133562461	F	I	EYA4	TSS200	island	TSS200-island	chr6:133562086-133563586
cg02615131	0.0163287	0.971482	-0.955154	5.62178e-11	3.42241e-07	X	152066735	F	I		IGR	island	IGR-island	chrX:152066196-152066811
cg07016276	0.0957866	0.984679	-0.888892	5.64441e-11	3.42241e-07	6	29692009	F	I	HLA-F	Body	island	Body-island	chr6:29691106-29692093
cg13715631	0.0875739	0.963009	-0.875436	5.64668e-11	3.42241e-07	5	134366914	R	II	PITX1	Body	island	Body-island	chr5:134366913-134367438
cg03351460	0.130436	0.96552	-0.835084	5.68617e-11	3.42241e-07	19	19007311	F	I	GDF1	TSS1500	island	TSS1500-island	chr19:19006031-19007546
cg08560604	0.033131	0.789759	-0.756628	5.77589e-11	3.42675e-07	13	90014813	R	II		IGR	shore	IGR-shore	chr13:90015412-90015775
cg04939172	0.145167	0.943038	-0.797871	6.11609e-11	3.44072e-07	13	89179261	R	II		IGR	opensea	IGR-opensea
cg16170181	0.0498142	0.973712	-0.923897	6.29996e-11	3.44072e-07	4	144258448	R	I	GAB1	Body	island	Body-island	chr4:144256931-144258527
cg14355748	0.960602	0.326657	0.633945	6.36333e-11	3.44072e-07	X	26158385	F	II	MAGEB18	3'UTR	opensea	3'UTR-opensea
cg04035209	0.355128	0.975489	-0.620361	6.48552e-11	3.44072e-07	4	134069670	R	II	PCDH10	TSS1500	island	TSS1500-island	chr4:134069162-134070442
cg21626848	0.0429614	0.948705	-0.905744	6.51794e-11	3.44072e-07	17	39969267	F	II	SC65	TSS1500	shore	TSS1500-shore	chr17:39967407-39968604
cg19262637	0.210413	0.932524	-0.72211	6.56099e-11	3.44072e-07	1	240783328	F	II		IGR	opensea	IGR-opensea
cg05852568	0.0967712	0.939465	-0.842694	6.65016e-11	3.44072e-07	2	95537405	F	I	TEKT4	1stExon	island	1stExon-island	chr2:95537196-95537810
cg22326903	0.0907937	0.905098	-0.814304	6.73192e-11	3.44072e-07	12	109747000	R	I	FOXN4	1stExon	island	1stExon-island	chr12:109746826-109748378
cg16796150	0.0227681	0.974977	-0.952209	6.85236e-11	3.44072e-07	X	20285575	R	I	RPS6KA3	TSS1500	island	TSS1500-island	chrX:20284127-20286811
cg03225109	0.162815	0.922127	-0.759312	6.92375e-11	3.44072e-07	2	219773473	R	II		IGR	shore	IGR-shore	chr2:219773546-219774103
cg17928231	0.0609927	0.943904	-0.882912	6.9517e-11	3.44072e-07	19	14016761	F	I	C19orf57	5'UTR	island	5'UTR-island	chr19:14016665-14017435
cg18679487	0.942142	0.0981022	0.84404	7.00427e-11	3.44072e-07	10	133783302	F	I	BNIP3	Body	opensea	Body-opensea
cg01405303	0.0354592	0.926913	-0.891454	7.01088e-11	3.44072e-07	X	152066574	F	I		IGR	island	IGR-island	chrX:152066196-152066811
cg01409887	0.0469586	0.792922	-0.745963	7.01942e-11	3.44072e-07	7	98972188	R	I	ARPC1B	TSS200	island	TSS200-island	chr7:98971649-98973170
cg24436906	0.0836826	0.959749	-0.876066	7.16352e-11	3.44072e-07	2	242498081	F	I	BOK	TSS200	island	TSS200-island	chr2:242498013-242499274
cg13718539	0.0289157	0.70555	-0.676634	7.17513e-11	3.44072e-07	5	140801354	R	II	PCDHGA4	Body	shore	Body-shore	chr5:140802399-140802832
cg17484993	0.17317	0.939913	-0.766743	7.26091e-11	3.44072e-07	2	164965724	F	II		IGR	opensea	IGR-opensea
cg04270799	0.0622313	0.9306	-0.868369	7.29524e-11	3.44072e-07	12	57944059	F	II	KIF5A	1stExon	shore	1stExon-shore	chr12:57943662-57943926
cg04858616	0.0474485	0.961734	-0.914285	7.43726e-11	3.44072e-07	1	40255010	F	I	BMP8B	TSS1500	island	TSS1500-island	chr1:40253683-40255172
cg10002178	0.166309	0.980581	-0.814273	7.45641e-11	3.44072e-07	14	94254726	F	I	PRIMA1	5'UTR	island	5'UTR-island	chr14:94253952-94255733
cg23210268	0.0853126	0.954083	-0.86877	7.96669e-11	3.47095e-07	1	240776187	R	II	GREM2	TSS1500	opensea	TSS1500-opensea
cg08704681	0.127365	0.826662	-0.699298	8.07997e-11	3.47095e-07	10	23983534	F	I	KIAA1217	TSS200	island	TSS200-island	chr10:23983366-23984978
cg00058296	0.200427	0.966554	-0.766127	8.1545e-11	3.47095e-07	1	237947435	F	II	RYR2	Body	island	Body-island	chr1:237947187-237947448
cg12164777	0.069043	0.961281	-0.892238	8.18374e-11	3.47095e-07	17	17399729	F	I	RASD1	TSS200	island	TSS200-island	chr17:17398248-17400346
cg08373003	0.0915511	0.959241	-0.86769	8.38966e-11	3.47095e-07	5	134367099	R	I	PITX1	Body	island	Body-island	chr5:134366913-134367438
cg11422521	0.0593654	0.966811	-0.907445	8.46306e-11	3.47095e-07	2	171830314	F	II		IGR	island	IGR-island	chr2:171829910-171830708
cg16686137	0.0600216	0.681948	-0.621926	8.4806e-11	3.47095e-07	19	48837272	R	I	TMEM143	Body	island	Body-island	chr19:48837141-48837549
cg11893951	0.0544767	0.917504	-0.863028	8.59495e-11	3.47095e-07	5	141061521	R	I	ARAP3	5'UTR	opensea	5'UTR-opensea
cg02412969	0.0418542	0.603056	-0.561202	8.59766e-11	3.47095e-07	7	5602052	R	II		IGR	island	IGR-island	chr7:5601802-5602129
cg27113059	0.0250305	0.928619	-0.903588	8.67845e-11	3.47095e-07	18	47088248	F	I	LIPG	TSS200	island	TSS200-island	chr18:47087879-47088528
cg25232660	0.140439	0.898582	-0.758142	8.76178e-11	3.47095e-07	1	92951909	F	II	GFI1	TSS1500	island	TSS1500-island	chr1:92945907-92952609
cg21165221	0.235855	0.969633	-0.733778	8.77561e-11	3.47095e-07	2	237078166	R	II		IGR	island	IGR-island	chr2:237071794-237078762
cg12732998	0.0206619	0.594283	-0.573622	8.80877e-11	3.47095e-07	3	147131860	F	II	ZIC1	3'UTR	shore	3'UTR-shore	chr3:147130342-147130577
cg15149655	0.0137218	0.586276	-0.572554	8.82669e-11	3.47095e-07	2	98703698	F	I	VWA3B	1stExon	island	1stExon-island	chr2:98703354-98703889
cg25518386	0.049358	0.957616	-0.908258	8.84297e-11	3.47095e-07	19	18315738	F	I	RAB3A	TSS1500	shore	TSS1500-shore	chr19:18313908-18315129
cg18221467	0.237772	0.941462	-0.70369	8.85915e-11	3.47095e-07	1	92952189	F	I	GFI1	TSS1500	island	TSS1500-island	chr1:92945907-92952609
cg04254886	0.626697	0.0335661	0.593131	8.94572e-11	3.47211e-07	14	21489369	F	II	NDRG2	Body	shelf	Body-shelf	chr14:21492735-21494270
cg12824719	0.052274	0.94869	-0.896416	9.10955e-11	3.50296e-07	22	43116300	F	I	A4GALT	5'UTR	island	5'UTR-island	chr22:43116151-43117121
cg25565730	0.108221	0.921949	-0.813728	9.45722e-11	3.5932e-07	6	152085565	F	II	ESR1	5'UTR	opensea	5'UTR-opensea
cg04992875	0.0682958	0.949291	-0.880995	9.51726e-11	3.5932e-07	17	55335036	R	I	MSI2	Body	shore	Body-shore	chr17:55333068-55334245
cg26463399	0.295275	0.96492	-0.669645	9.8044e-11	3.66067e-07	19	44949017	R	II	ZNF229	5'UTR	shelf	5'UTR-shelf	chr19:44952416-44952809
cg08461752	0.188577	0.849782	-0.661205	9.87227e-11	3.66067e-07	10	43522343	F	I		IGR	opensea	IGR-opensea
cg17779790	0.0257171	0.95525	-0.929533	1.0149e-10	3.73e-07	17	7197994	F	I	YBX2	TSS200	island	TSS200-island	chr17:7197431-7198417
cg18384190	0.0714137	0.921178	-0.849765	1.03186e-10	3.75905e-07	10	3283566	R	II		IGR	opensea	IGR-opensea
cg05803913	0.0347626	0.698297	-0.663535	1.09282e-10	3.92253e-07	X	38664442	F	I	MID1IP1	Body	island	Body-island	chrX:38662906-38664764
cg20944157	0.714997	0.098893	0.616104	1.09763e-10	3.92253e-07	2	10567750	F	I		IGR	shore	IGR-shore	chr2:10566889-10567148
cg10112391	0.0843279	0.908394	-0.824066	1.11402e-10	3.92253e-07	2	162930376	R	II	DPP4	Body	island	Body-island	chr2:162930233-162930879
cg06503456	0.949707	0.170133	0.779574	1.15748e-10	3.92253e-07	16	16124697	R	II	ABCC1	Body	opensea	Body-opensea
cg07712663	0.0987073	0.787392	-0.688684	1.16058e-10	3.92253e-07	2	16789846	F	II	FAM49A	5'UTR	opensea	5'UTR-opensea
cg12544020	0.293768	0.940698	-0.646929	1.16568e-10	3.92253e-07	12	15941292	F	I	EPS8	5'UTR	shore	5'UTR-shore	chr12:15941718-15942740
cg15858239	0.0193564	0.578085	-0.558729	1.18705e-10	3.92253e-07	8	63161609	R	I	NKAIN3	1stExon	island	1stExon-island	chr8:63160598-63162064
cg09232440	0.101965	0.930501	-0.828536	1.21399e-10	3.92253e-07	1	39956722	R	I	BMP8A	TSS1500	island	TSS1500-island	chr1:39956424-39958137
cg02229095	0.055892	0.901931	-0.846039	1.21686e-10	3.92253e-07	8	146011663	F	II	ZNF34	5'UTR	shore	5'UTR-shore	chr8:146012190-146012913
cg07478944	0.277564	0.941831	-0.664268	1.22231e-10	3.92253e-07	1	196281916	F	II	KCNT2	Body	opensea	Body-opensea
cg02286847	0.0242582	0.84555	-0.821291	1.22584e-10	3.92253e-07	17	39968564	F	I	FKBP10	TSS1500	island	TSS1500-island	chr17:39967407-39968604
cg09355292	0.0402751	0.670311	-0.630036	1.23631e-10	3.92253e-07	3	19335138	R	II	KCNH8	Body	opensea	Body-opensea
cg05060880	0.694347	0.0681548	0.626192	1.23733e-10	3.92253e-07	2	66802180	R	II		IGR	shore	IGR-shore	chr2:66802890-66804831
cg14284211	0.720632	0.136981	0.583652	1.24268e-10	3.92253e-07	6	35570224	F	II	FKBP5	Body	opensea	Body-opensea
cg00355389	0.0539919	0.925402	-0.871411	1.24509e-10	3.92253e-07	3	139653431	R	II	CLSTN2	TSS1500	island	TSS1500-island	chr3:139653430-139655115
cg02554051	0.0411569	0.972003	-0.930846	1.24691e-10	3.92253e-07	12	81329566	F	II	LIN7A	Body	shore	Body-shore	chr12:81330608-81331514
cg18257814	0.0841346	0.749344	-0.665209	1.2527e-10	3.92253e-07	2	55646430	R	I	CCDC88A	5'UTR	shore	5'UTR-shore	chr2:55646621-55647329
cg19482842	0.0407785	0.727276	-0.686498	1.25776e-10	3.92253e-07	2	16790314	F	II	FAM49A	5'UTR	opensea	5'UTR-opensea
cg19906694	0.088208	0.873151	-0.784943	1.26048e-10	3.92253e-07	5	60629770	R	I	ZSWIM6	Body	island	Body-island	chr5:60626505-60629809
cg05517527	0.376278	0.963417	-0.58714	1.2663e-10	3.92253e-07	2	28114462	F	II	BRE	5'UTR	shore	5'UTR-shore	chr2:28113060-28113764
cg14529146	0.0229244	0.789835	-0.766911	1.27508e-10	3.92253e-07	17	39968600	F	II	FKBP10	TSS1500	island	TSS1500-island	chr17:39967407-39968604
cg10681125	0.0925095	0.952238	-0.859728	1.30194e-10	3.95477e-07	19	18316102	R	I	RAB3A	TSS1500	shore	TSS1500-shore	chr19:18313908-18315129
cg16427638	0.0360028	0.833766	-0.797763	1.30461e-10	3.95477e-07	8	14165942	F	II	SGCZ	Body	opensea	Body-opensea
cg11709544	0.228464	0.980474	-0.75201	1.3243e-10	3.98537e-07	1	26233404	F	II	STMN1	TSS1500	island	TSS1500-island	chr1:26231950-26233624
cg02893231	0.0683161	0.89732	-0.829003	1.34138e-10	3.99621e-07	1	190444761	R	II	FAM5C	5'UTR	opensea	5'UTR-opensea
cg21489863	0.0171582	0.558946	-0.541788	1.34715e-10	3.99621e-07	17	27224801	F	I	FLOT2	TSS200	island	TSS200-island	chr17:27224005-27224873
cg06546806	0.0379626	0.96228	-0.924317	1.37345e-10	4.00426e-07	2	237078704	F	I		IGR	island	IGR-island	chr2:237071794-237078762
cg22070156	0.148564	0.93894	-0.790377	1.38637e-10	4.00426e-07	13	102104991	F	I	ITGBL1	1stExon	shore	1stExon-shore	chr13:102106165-102106488
cg25471071	0.0427556	0.841896	-0.799141	1.39606e-10	4.00426e-07	3	1423210	F	II	CNTN6	Body	opensea	Body-opensea
cg01434783	0.0616672	0.921794	-0.860126	1.39611e-10	4.00426e-07	4	124319883	R	II	SPRY1	5'UTR	island	5'UTR-island	chr4:124318307-124319998
cg23087876	0.0189416	0.941694	-0.922752	1.39807e-10	4.00426e-07	1	237947246	F	I	RYR2	Body	island	Body-island	chr1:237947187-237947448
cg03515372	0.384875	0.931595	-0.54672	1.42716e-10	4.05449e-07	3	79551514	R	I	ROBO1	Body	opensea	Body-opensea
cg07649491	0.21785	0.957275	-0.739425	1.43513e-10	4.05449e-07	4	91048416	R	I	FAM190A	TSS1500	island	TSS1500-island	chr4:91048411-91049682
cg24966735	0.096932	0.970786	-0.873854	1.44582e-10	4.05589e-07	13	74708143	R	II	KLF12	TSS200	island	TSS200-island	chr13:74708001-74709601
cg24589712	0.0305445	0.577758	-0.547214	1.45516e-10	4.05589e-07	5	54472257	R	I		IGR	shelf	IGR-shelf	chr5:54468783-54469324
cg13758543	0.0584565	0.72561	-0.667153	1.46872e-10	4.06639e-07	13	79169714	F	I		IGR	shore	IGR-shore	chr13:79170114-79171231
cg14548858	0.0898756	0.781744	-0.691869	1.48524e-10	4.08491e-07	2	164331602	R	II		IGR	opensea	IGR-opensea
cg10078074	0.122188	0.949407	-0.827219	1.49944e-10	4.08909e-07	5	141736877	F	II		IGR	island	IGR-island	chr5:141736249-141736980
cg05307533	0.147044	0.712154	-0.56511	1.50645e-10	4.08909e-07	7	27531652	R	II		IGR	opensea	IGR-opensea
cg08333835	0.0316499	0.895547	-0.863897	1.54361e-10	4.09232e-07	8	113656015	R	II	CSMD3	Body	opensea	Body-opensea
cg02669770	0.0361984	0.652397	-0.616198	1.54769e-10	4.09232e-07	7	99647239	R	I	ZSCAN21	TSS200	opensea	TSS200-opensea
cg23140965	0.0291682	0.923626	-0.894458	1.5534e-10	4.09232e-07	3	1134005	R	II	CNTN6	TSS1500	opensea	TSS1500-opensea
cg02060584	0.0904689	0.933441	-0.842972	1.55657e-10	4.09232e-07	4	113970739	R	II	ANK2	TSS200	opensea	TSS200-opensea
cg00145969	0.0221891	0.917567	-0.895378	1.56956e-10	4.09232e-07	1	190068180	F	II	FAM5C	Body	opensea	Body-opensea
cg08543966	0.134767	0.930011	-0.795244	1.57483e-10	4.09232e-07	19	35646150	R	I	FXYD5	5'UTR	shore	5'UTR-shore	chr19:35645597-35646047
cg20367329	0.0436305	0.698706	-0.655076	1.57662e-10	4.09232e-07	17	17399941	R	I	RASD1	TSS1500	island	TSS1500-island	chr17:17398248-17400346
cg04996873	0.0605923	0.699955	-0.639362	1.58827e-10	4.09499e-07	1	14925992	F	II	KIAA1026	Body	island	Body-island	chr1:14924610-14925993
cg05275752	0.0581039	0.965678	-0.907574	1.59737e-10	4.09499e-07	2	38892887	R	II	GALM	TSS200	opensea	TSS200-opensea
cg01750716	0.16224	0.915447	-0.753206	1.61211e-10	4.10742e-07	8	14660063	R	II	SGCZ	Body	opensea	Body-opensea
cg06116009	0.0612309	0.962061	-0.90083	1.62974e-10	4.12702e-07	13	91827542	F	II		IGR	island	IGR-island	chr13:91827249-91827719
cg11223933	0.110689	0.957295	-0.846606	1.68084e-10	4.23063e-07	17	43319137	R	II	FMNL1	Body	island	Body-island	chr17:43318429-43319243
cg16092018	0.0226627	0.714499	-0.691836	1.70756e-10	4.27198e-07	15	40531352	R	I	PAK6	5'UTR	island	5'UTR-island	chr15:40531244-40531589
cg07406191	0.112657	0.929921	-0.817263	1.75626e-10	4.30773e-07	3	147105190	F	II	ZIC4	3'UTR	shelf	3'UTR-shelf	chr3:147108511-147111703
cg09852007	0.309006	0.908275	-0.599269	1.77758e-10	4.30773e-07	3	134092862	F	I	AMOTL2	5'UTR	island	5'UTR-island	chr3:134092257-134093741
cg17283453	0.0880215	0.878173	-0.790151	1.7844e-10	4.30773e-07	19	9473880	F	I	ZNF177	5'UTR	island	5'UTR-island	chr19:9473589-9474001
cg09453076	0.0496202	0.839474	-0.789854	1.78858e-10	4.30773e-07	2	235406275	F	I	ARL4C	TSS1500	island	TSS1500-island	chr2:235404502-235406541
cg03174013	0.0514241	0.963579	-0.912155	1.7929e-10	4.30773e-07	5	176882548	F	II	PRR7	Body	island	Body-island	chr5:176881221-176883117
cg10316490	0.0430211	0.89346	-0.850439	1.79551e-10	4.30773e-07	1	190445197	R	I	FAM5C	5'UTR	opensea	5'UTR-opensea
cg17387989	0.0600557	0.911742	-0.851686	1.79595e-10	4.30773e-07	19	49127413	R	I	SPHK2	Body	island	Body-island	chr19:49127388-49127720
cg14386312	0.840381	0.0844999	0.755881	1.80931e-10	4.30773e-07	19	58740861	F	II	ZNF544	5'UTR	shore	5'UTR-shore	chr19:58739943-58740554
cg10692870	0.327762	0.976641	-0.648879	1.81598e-10	4.30773e-07	2	216300268	R	II	FN1	Body	island	Body-island	chr2:216300267-216300997
cg09263516	0.0221349	0.610052	-0.587917	1.82557e-10	4.30773e-07	12	115107338	F	I		IGR	shore	IGR-shore	chr12:115104848-115105548
cg20300175	0.349383	0.982128	-0.632745	1.84692e-10	4.33348e-07	17	27918316	R	I		IGR	island	IGR-island	chr17:27918161-27918398
cg11973900	0.0495624	0.942122	-0.89256	1.85783e-10	4.33459e-07	1	175162310	F	I	KIAA0040	TSS200	island	TSS200-island	chr1:175161900-175162364
cg06697536	0.0576527	0.67195	-0.614297	1.88348e-10	4.36989e-07	2	177053496	F	I	HOXD1	1stExon	island	1stExon-island	chr2:177052957-177054350
cg09913544	0.084586	0.976404	-0.891818	1.89486e-10	4.37186e-07	22	39269086	R	I	CBX6	TSS1500	island	TSS1500-island	chr22:39267539-39269160
cg04980712	0.0271818	0.810021	-0.78284	1.91289e-10	4.38151e-07	3	77149948	F	II	ROBO2	Body	shelf	Body-shelf	chr3:77147167-77147399
cg13244998	0.0873743	0.976737	-0.889363	1.92386e-10	4.38151e-07	X	129114666	R	I		IGR	island	IGR-island	chrX:129113845-129118029
cg09496263	0.120717	0.860461	-0.739744	1.94201e-10	4.38151e-07	10	22614872	F	I	BMI1	5'UTR	island	5'UTR-island	chr10:22614275-22614934
cg09834142	0.0681744	0.96337	-0.895195	1.9517e-10	4.38151e-07	X	64255215	F	I		IGR	island	IGR-island	chrX:64254408-64255291
cg07620533	0.0260573	0.54909	-0.523032	1.95275e-10	4.38151e-07	5	140793470	R	II	PCDHGA4	Body	shore	Body-shore	chr5:140794358-140795045
cg14400886	0.15973	0.966759	-0.807029	1.97715e-10	4.38151e-07	4	134070441	F	II	PCDH10	TSS200	island	TSS200-island	chr4:134069162-134070442
cg09019635	0.12476	0.916109	-0.79135	1.97955e-10	4.38151e-07	2	164800141	F	II		IGR	opensea	IGR-opensea
cg26021960	0.401669	0.966741	-0.565072	1.98344e-10	4.38151e-07	3	147140297	R	II		IGR	shore	IGR-shore	chr3:147142181-147142391
cg06186683	0.0574041	0.813522	-0.756117	2.02985e-10	4.44674e-07	13	47128607	R	II	LRCH1	Body	island	Body-island	chr13:47126970-47128706
cg14222879	0.150281	0.97112	-0.820838	2.03828e-10	4.44674e-07	8	71316696	F	I	NCOA2	TSS1500	island	TSS1500-island	chr8:71314145-71316770
cg08624648	0.255132	0.946359	-0.691228	2.05305e-10	4.44674e-07	6	31651029	R	I		IGR	island	IGR-island	chr6:31650648-31651292
cg19825483	0.0208795	0.961102	-0.940223	2.0558e-10	4.44674e-07	1	237831370	F	II	RYR2	Body	opensea	Body-opensea
cg19494946	0.251946	0.880442	-0.628497	2.08785e-10	4.49267e-07	1	39956641	R	II	BMP8A	TSS1500	island	TSS1500-island	chr1:39956424-39958137
cg13030332	0.030652	0.78324	-0.752588	2.12342e-10	4.53396e-07	12	115117351	F	II	TBX3	Body	shelf	Body-shelf	chr12:115120774-115122945
cg22679949	0.032692	0.964899	-0.932207	2.1298e-10	4.53396e-07	8	113655561	F	II	CSMD3	Body	opensea	Body-opensea
cg20253561	0.0183879	0.872406	-0.854018	2.13979e-10	4.53396e-07	1	237916368	F	II	RYR2	Body	opensea	Body-opensea
cg21617353	0.0559607	0.881468	-0.825508	2.15857e-10	4.55053e-07	17	43319371	F	I	FMNL1	Body	shore	Body-shore	chr17:43318429-43319243
cg19309580	0.0395371	0.889405	-0.849868	2.25316e-10	4.70281e-07	1	9747263	R	I	PIK3CD	5'UTR	shelf	5'UTR-shelf	chr1:9749295-9750228
cg18183174	0.0375565	0.526804	-0.489248	2.25594e-10	4.70281e-07	17	21415413	R	I		IGR	island	IGR-island	chr17:21414724-21415547
cg26087411	0.01616	0.576143	-0.559983	2.26478e-10	4.70281e-07	7	107643948	F	I	LAMB1	TSS200	island	TSS200-island	chr7:107641795-107644058
cg12209876	0.178232	0.811797	-0.633565	2.31467e-10	4.7825e-07	6	152381560	R	II	ESR1	Body	opensea	Body-opensea
cg03476195	0.104439	0.879875	-0.775437	2.32908e-10	4.78317e-07	4	113970745	R	II	ANK2	TSS200	opensea	TSS200-opensea
cg02583309	0.0837172	0.932669	-0.848952	2.33803e-10	4.78317e-07	19	49127327	R	II	SPHK2	Body	shore	Body-shore	chr19:49127388-49127720
cg07451928	0.340942	0.933914	-0.592972	2.35816e-10	4.8007e-07	4	164249904	R	II	NPY1R	5'UTR	shelf	5'UTR-shelf	chr4:164252954-164253471
cg04021962	0.101632	0.668997	-0.567366	2.39125e-10	4.80627e-07	11	441986	R	I	ANO9	5'UTR	opensea	5'UTR-opensea
cg14206730	0.0309616	0.526152	-0.49519	2.39195e-10	4.80627e-07	1	67519677	R	II	SLC35D1	1stExon	island	1stExon-island	chr1:67519224-67520139
cg08026735	0.0193526	0.541007	-0.521655	2.39561e-10	4.80627e-07	2	98703888	F	II	VWA3B	5'UTR	island	5'UTR-island	chr2:98703354-98703889
cg03603122	0.19587	0.908201	-0.71233	2.42034e-10	4.81536e-07	2	164466602	F	II	FIGN	Body	opensea	Body-opensea
cg13246235	0.210954	0.908229	-0.697275	2.44102e-10	4.81536e-07	6	12749978	F	I	PHACTR1	Body	island	Body-island	chr6:12749877-12750499
cg06196755	0.0469085	0.95358	-0.906672	2.44247e-10	4.81536e-07	19	31839734	F	II	TSHZ3	Body	island	Body-island	chr19:31839635-31843049
cg07717903	0.0331913	0.791784	-0.758593	2.44652e-10	4.81536e-07	5	140753536	F	II	PCDHGA4	Body	shore	Body-shore	chr5:140753654-140753952
cg26582768	0.0344841	0.676084	-0.6416	2.49473e-10	4.88292e-07	10	102792043	R	II	PDZD7	TSS1500	island	TSS1500-island	chr10:102792042-102792266
cg05670953	0.832567	0.0268509	0.805716	2.50914e-10	4.88292e-07	3	37033903	F	II	MLH1	TSS1500	shore	TSS1500-shore	chr3:37034228-37035356
cg10900932	0.0464642	0.597297	-0.550833	2.51612e-10	4.88292e-07	7	29604501	R	I	PRR15	5'UTR	island	5'UTR-island	chr7:29603540-29604793
cg10581449	0.136925	0.967369	-0.830444	2.58526e-10	4.95873e-07	X	51238781	R	II	NUDT11	Body	island	Body-island	chrX:51238706-51240104
cg02051806	0.012012	0.890834	-0.878822	2.59514e-10	4.95873e-07	12	86650107	R	II	MGAT4C	5'UTR	opensea	5'UTR-opensea
cg05998639	0.123951	0.917614	-0.793663	2.59642e-10	4.95873e-07	12	1639527	F	I		IGR	island	IGR-island	chr12:1639033-1640750
cg20408776	0.0720176	0.962798	-0.89078	2.60295e-10	4.95873e-07	17	43319382	F	I	FMNL1	Body	shore	Body-shore	chr17:43318429-43319243
cg25735887	0.079441	0.716547	-0.637106	2.63326e-10	4.97164e-07	7	64408131	R	I		IGR	island	IGR-island	chr7:64407589-64408299
cg23643435	0.0763046	0.884168	-0.807864	2.65347e-10	4.97164e-07	2	38893251	F	I	GALM	5'UTR	opensea	5'UTR-opensea
cg21334075	0.0714824	0.801993	-0.730511	2.6621e-10	4.97164e-07	15	76135284	R	II	UBE2Q2	TSS1500	shore	TSS1500-shore	chr15:76135311-76136946
cg05698228	0.118461	0.968034	-0.849573	2.66655e-10	4.97164e-07	5	73937299	F	I	ENC1	TSS200	island	TSS200-island	chr5:73935725-73937551
cg03625261	0.263135	0.916692	-0.653557	2.68051e-10	4.97164e-07	2	217497941	R	II	IGFBP2	TSS200	island	TSS200-island	chr2:217497811-217498847
cg17327184	0.0592758	0.893831	-0.834555	2.69081e-10	4.97164e-07	1	150121813	R	II	PLEKHO1	TSS1500	island	TSS1500-island	chr1:150121695-150123078
cg25054311	0.0442496	0.735451	-0.691201	2.69352e-10	4.97164e-07	5	149340861	F	II	SLC26A2	5'UTR	island	5'UTR-island	chr5:149339931-149340951
cg14870861	0.232957	0.932911	-0.699954	2.72877e-10	4.99065e-07	19	10628183	R	I	S1PR5	TSS200	island	TSS200-island	chr19:10627980-10628417
cg26563583	0.0172264	0.526793	-0.509567	2.73722e-10	4.99065e-07	1	175162052	F	II	KIAA0040	1stExon	island	1stExon-island	chr1:175161900-175162364
cg04307977	0.0244344	0.649537	-0.625103	2.73987e-10	4.99065e-07	2	207307544	R	II	ADAM23	TSS1500	shore	TSS1500-shore	chr2:207308266-207308907
cg08109850	0.0182425	0.609234	-0.590991	2.76465e-10	5.0138e-07	2	219773886	R	I		IGR	island	IGR-island	chr2:219773546-219774103
cg12806882	0.130108	0.939074	-0.808966	2.83401e-10	5.11723e-07	1	240572391	R	II	FMN2	Body	shelf	Body-shelf	chr1:240569320-240569679
cg15672768	0.0293846	0.752302	-0.722918	2.85429e-10	5.12036e-07	5	140741220	R	I	PCDHGA4	Body	island	Body-island	chr5:140741174-140741738
cg14884160	0.862793	0.0404714	0.822322	2.86827e-10	5.12036e-07	7	89840396	R	II	STEAP2	TSS1500	shore	TSS1500-shore	chr7:89840813-89841491
cg02873997	0.31527	0.965863	-0.650594	2.88113e-10	5.12036e-07	6	129513952	F	I	LAMA2	Body	opensea	Body-opensea
cg21152690	0.0325977	0.954764	-0.922166	2.89383e-10	5.12036e-07	12	81331660	R	I	LIN7A	1stExon	shore	1stExon-shore	chr12:81330608-81331514
cg25513535	0.455655	0.936517	-0.480861	2.90112e-10	5.12036e-07	21	15589441	F	II	RBM11	Body	shore	Body-shore	chr21:15588439-15588908
cg06575035	0.105847	0.802759	-0.696912	2.91245e-10	5.12036e-07	5	140744449	R	II	PCDHGA4	Body	island	Body-island	chr5:140743961-140744642
cg20616414	0.0748828	0.956732	-0.881849	2.92205e-10	5.12036e-07	9	95947396	R	I	WNK2	1stExon	island	1stExon-island	chr9:95946147-95947835
cg19908812	0.137261	0.936274	-0.799014	2.9867e-10	5.211e-07	4	164253006	R	I	NPY1R	5'UTR	island	5'UTR-island	chr4:164252954-164253471
cg11954479	0.349362	0.967159	-0.617796	2.99887e-10	5.211e-07	1	92952196	F	I	GFI1	TSS1500	island	TSS1500-island	chr1:92945907-92952609
cg18090145	0.0828574	0.839788	-0.756931	3.03117e-10	5.22431e-07	6	67741714	F	II		IGR	opensea	IGR-opensea
cg20490773	0.698547	0.0472791	0.651268	3.06237e-10	5.22431e-07	12	90313611	R	I		IGR	opensea	IGR-opensea
cg16579431	0.774877	0.0336564	0.74122	3.07081e-10	5.22431e-07	16	433439	F	II	TMEM8A	TSS1500	shore	TSS1500-shore	chr16:431189-432810
cg04209579	0.0273512	0.589444	-0.562093	3.09058e-10	5.22431e-07	2	188782251	F	II		IGR	opensea	IGR-opensea
cg09354264	0.202411	0.947126	-0.744715	3.09676e-10	5.22431e-07	2	236586347	R	II	AGAP1	Body	opensea	Body-opensea
cg18892517	0.0780726	0.949542	-0.871469	3.10333e-10	5.22431e-07	2	162930244	R	I	DPP4	Body	island	Body-island	chr2:162930233-162930879
cg12267786	0.412052	0.924327	-0.512275	3.10979e-10	5.22431e-07	4	164395093	R	I	TKTL2	TSS200	shore	TSS200-shore	chr4:164394674-164395062
cg04503600	0.0440366	0.695778	-0.651741	3.12645e-10	5.22431e-07	5	140798188	F	II	PCDHGA4	Body	shore	Body-shore	chr5:140798757-140799359
cg23338029	0.0688563	0.61119	-0.542334	3.13727e-10	5.22431e-07	5	140621754	R	II	PCDHB19P	Body	shore	Body-shore	chr5:140620864-140621698
cg22705131	0.958634	0.22091	0.737724	3.14181e-10	5.22431e-07	X	26210609	R	I	MAGEB6	5'UTR	opensea	5'UTR-opensea
cg01706789	0.0379748	0.9291	-0.891125	3.15629e-10	5.22431e-07	3	107646883	F	I	LOC285205	Body	island	Body-island	chr3:107646470-107646941
cg00899160	0.0596928	0.61244	-0.552747	3.17528e-10	5.22431e-07	10	106034472	R	II	GSTO2	5'UTR	shore	5'UTR-shore	chr10:106034574-106034803
cg05005301	0.452057	0.962438	-0.510381	3.17828e-10	5.22431e-07	1	110453107	F	I	CSF1	TSS200	shore	TSS200-shore	chr1:110453143-110453889
cg24663315	0.160499	0.925728	-0.765229	3.18264e-10	5.22431e-07	X	73640043	F	II	SLC16A2	TSS1500	island	TSS1500-island	chrX:73639898-73640778
cg03309932	0.164893	0.877505	-0.712612	3.203e-10	5.23337e-07	6	152547950	F	II	SYNE1	Body	opensea	Body-opensea
cg02035698	0.0848144	0.970043	-0.885228	3.22814e-10	5.23337e-07	X	152126884	F	II	ZNF185	Body	shore	Body-shore	chrX:152127380-152127623
cg23108125	0.0781395	0.865615	-0.787475	3.2501e-10	5.23337e-07	5	176882586	R	I	PRR7	Body	island	Body-island	chr5:176881221-176883117
cg23016257	0.802338	0.0642924	0.738046	3.25998e-10	5.23337e-07	7	31377934	F	II	NEUROD6	Body	shore	Body-shore	chr7:31375845-31376542
cg23326675	0.0386842	0.551049	-0.512365	3.27668e-10	5.23337e-07	10	75118622	F	I	TTC18	TSS200	island	TSS200-island	chr10:75118205-75118679
cg27534281	0.187676	0.90713	-0.719453	3.27734e-10	5.23337e-07	16	2517768	R	I		IGR	island	IGR-island	chr16:2517607-2518610
cg14434412	0.179684	0.899058	-0.719374	3.28915e-10	5.23337e-07	8	86504072	F	II		IGR	opensea	IGR-opensea
cg08176081	0.349007	0.971551	-0.622544	3.30438e-10	5.23337e-07	3	79210914	R	II	ROBO1	Body	opensea	Body-opensea
cg15144236	0.0457095	0.650527	-0.604818	3.3044e-10	5.23337e-07	6	144385792	F	I	PLAGL1	TSS200	island	TSS200-island	chr6:144384894-144385888
cg20169823	0.220978	0.87541	-0.654432	3.31417e-10	5.23337e-07	12	116354837	R	I		IGR	island	IGR-island	chr12:116354787-116355187
cg22674699	0.211623	0.948775	-0.737152	3.32734e-10	5.23426e-07	2	176987918	R	I	HOXD9	1stExon	island	1stExon-island	chr2:176986424-176988291
cg14816482	0.316975	0.942079	-0.625104	3.3852e-10	5.30518e-07	10	12390916	R	I	CAMK1D	TSS1500	island	TSS1500-island	chr10:12390802-12392589
cg08965143	0.269145	0.918397	-0.649252	3.41129e-10	5.32597e-07	2	24308246	F	II	TP53I3	TSS1500	shore	TSS1500-shore	chr2:24307026-24307678
cg21270860	0.0924483	0.926399	-0.833951	3.43165e-10	5.33633e-07	1	38513318	R	I	POU3F1	TSS1500	island	TSS1500-island	chr1:38510102-38513642
cg21353911	0.0197799	0.505805	-0.486025	3.44362e-10	5.33633e-07	2	186603398	R	II		IGR	island	IGR-island	chr2:186603392-186603910
cg09413529	0.0483252	0.669404	-0.621079	3.47474e-10	5.35331e-07	12	115112225	R	I	TBX3	Body	island	Body-island	chr12:115112014-115112627
cg23533254	0.142741	0.950685	-0.807944	3.48036e-10	5.35331e-07	3	171176940	R	I	TNIK	Body	shore	Body-shore	chr3:171177829-171178964
cg22674110	0.0591736	0.918023	-0.85885	3.52204e-10	5.39366e-07	19	7938668	F	I		IGR	island	IGR-island	chr19:7938332-7939779
cg08065229	0.192882	0.912279	-0.719397	3.53257e-10	5.39366e-07	19	16606621	R	II	C19orf44	TSS1500	shore	TSS1500-shore	chr19:16606740-16607444
cg21282539	0.062581	0.847549	-0.784968	3.54986e-10	5.40021e-07	7	129464704	F	I		IGR	shore	IGR-shore	chr7:129465404-129466144
cg00744431	0.773086	0.217037	0.556049	3.58424e-10	5.43261e-07	10	134226547	F	II	PWWP2B	3'UTR	opensea	3'UTR-opensea
cg15829642	0.0455636	0.929155	-0.883591	3.60623e-10	5.44606e-07	5	140744983	F	I	PCDHGA4	Body	shore	Body-shore	chr5:140745531-140745893
cg15685834	0.287816	0.949719	-0.661903	3.62981e-10	5.45607e-07	1	18970180	F	I	PAX7	Body	island	Body-island	chr1:18969548-18970739
cg02099543	0.0457269	0.919983	-0.874256	3.63913e-10	5.45607e-07	22	45899186	F	I	FBLN1	Body	island	Body-island	chr22:45898294-45899357
cg00015058	0.0208675	0.508898	-0.48803	3.66941e-10	5.46821e-07	2	66652949	R	II		IGR	island	IGR-island	chr2:66652691-66654218
cg02575448	0.0170785	0.81645	-0.799371	3.67356e-10	5.46821e-07	5	140749735	R	II	PCDHGA4	Body	shore	Body-shore	chr5:140750050-140750264
cg04102600	0.133924	0.933076	-0.799152	3.72407e-10	5.48111e-07	2	62424577	R	II	B3GNT2	5'UTR	shore	5'UTR-shore	chr2:62422191-62424458
cg18953078	0.726286	0.0503955	0.67589	3.73156e-10	5.48111e-07	4	21974932	F	II		IGR	opensea	IGR-opensea
cg24974599	0.28375	0.937752	-0.654002	3.74021e-10	5.48111e-07	1	196620428	F	II	CFH	TSS1500	opensea	TSS1500-opensea
cg25062137	0.0259772	0.964108	-0.938131	3.74922e-10	5.48111e-07	19	10589864	R	II		IGR	island	IGR-island	chr19:10589681-10590041
cg11442280	0.047172	0.934498	-0.887326	3.74935e-10	5.48111e-07	2	164461604	R	II		IGR	opensea	IGR-opensea
cg04637478	0.0260565	0.514008	-0.487951	3.76141e-10	5.48111e-07	5	140753655	R	II	PCDHGA4	Body	island	Body-island	chr5:140753654-140753952
cg22043720	0.0865936	0.972258	-0.885665	3.78697e-10	5.49904e-07	17	17399726	F	I	RASD1	TSS200	island	TSS200-island	chr17:17398248-17400346
cg04969428	0.0742304	0.954133	-0.879903	3.83988e-10	5.55645e-07	6	67372805	F	II		IGR	opensea	IGR-opensea
cg09727046	0.0430603	0.657034	-0.613973	3.90324e-10	5.61759e-07	15	69366554	R	I	MIR548H4	Body	island	Body-island	chr15:69366321-69366796
cg08539841	0.361451	0.958085	-0.596634	3.90918e-10	5.61759e-07	10	23983538	F	I	KIAA1217	TSS200	island	TSS200-island	chr10:23983366-23984978
cg20296461	0.151105	0.973656	-0.822551	3.92446e-10	5.6201e-07	10	102810101	F	I		IGR	island	IGR-island	chr10:102809887-102810282
cg22336669	0.039391	0.795621	-0.75623	4.05202e-10	5.77026e-07	12	115107925	R	II		IGR	shore	IGR-shore	chr12:115109503-115110061
cg13469457	0.135201	0.941046	-0.805845	4.05847e-10	5.77026e-07	9	110501986	R	I		IGR	opensea	IGR-opensea
cg16646662	0.0515621	0.914013	-0.862451	4.071e-10	5.77026e-07	10	1778529	F	II	ADARB2	Body	shore	Body-shore	chr10:1778784-1780018
cg08091579	0.154595	0.833117	-0.678522	4.08977e-10	5.77715e-07	8	108768010	F	II		IGR	opensea	IGR-opensea
cg05309760	0.266356	0.941019	-0.674663	4.19679e-10	5.89979e-07	6	152501942	F	II	SYNE1	Body	opensea	Body-opensea
cg20388471	0.118803	0.767015	-0.648212	4.20501e-10	5.89979e-07	1	237766716	R	II	RYR2	Body	opensea	Body-opensea
cg13766044	0.0484854	0.907711	-0.859226	4.28898e-10	5.95937e-07	17	39968772	R	II	FKBP10	TSS200	shore	TSS200-shore	chr17:39967407-39968604
cg02630214	0.398925	0.933364	-0.534439	4.30913e-10	5.95937e-07	3	147098585	F	I		IGR	opensea	IGR-opensea
cg21817737	0.100015	0.856883	-0.756868	4.31826e-10	5.95937e-07	11	89867704	R	II	NAALAD2	TSS200	opensea	TSS200-opensea
cg17154724	0.17839	0.952042	-0.773652	4.36526e-10	5.95937e-07	1	171810322	R	I	DNM3	TSS1500	shore	TSS1500-shore	chr1:171810467-171811325
cg02022808	0.0371966	0.673601	-0.636405	4.37702e-10	5.95937e-07	5	140744914	R	II	PCDHGA4	Body	shore	Body-shore	chr5:140745531-140745893
cg02772430	0.0548384	0.852673	-0.797835	4.38256e-10	5.95937e-07	13	84454495	F	II	SLITRK1	1stExon	shore	1stExon-shore	chr13:84453664-84453897
cg06961098	0.401444	0.97134	-0.569896	4.39126e-10	5.95937e-07	16	69140892	R	I	HAS3	5'UTR	island	5'UTR-island	chr16:69139628-69141900
cg18699226	0.776214	0.0858347	0.690379	4.3997e-10	5.95937e-07	7	31980400	F	II	PDE1C	Body	opensea	Body-opensea
cg00773370	0.880012	0.201282	0.67873	4.40469e-10	5.95937e-07	12	6483772	R	I	SCNN1A	Body	opensea	Body-opensea
cg25874034	0.084981	0.897053	-0.812072	4.42041e-10	5.95937e-07	17	7982898	R	I	ALOX12B	Body	island	Body-island	chr17:7982631-7983560
cg06707286	0.939975	0.153652	0.786323	4.43819e-10	5.95937e-07	15	102010195	F	II	PCSK6	Body	opensea	Body-opensea
cg14454907	0.146708	0.977258	-0.83055	4.45289e-10	5.95937e-07	2	177022285	R	II		IGR	shelf	IGR-shelf	chr2:177024501-177025692
cg02146079	0.0257833	0.667457	-0.641673	4.45395e-10	5.95937e-07	5	140724204	R	II	PCDHGA2	Body	shore	Body-shore	chr5:140725051-140725891
cg24178500	0.0547883	0.564236	-0.509448	4.45566e-10	5.95937e-07	20	43538586	R	II	PABPC1L	TSS200	shore	TSS200-shore	chr20:43538616-43539060
cg06366981	0.0858601	0.741175	-0.655315	4.46667e-10	5.95937e-07	4	175443243	F	II	HPGD	Body	shore	Body-shore	chr4:175443406-175443837
cg10018272	0.187088	0.911037	-0.72395	4.47706e-10	5.95937e-07	1	67519814	R	I	SLC35D1	1stExon	island	1stExon-island	chr1:67519224-67520139
cg21029447	0.058313	0.903683	-0.84537	4.5546e-10	6.04321e-07	6	31548572	F	I	LTB	Body	island	Body-island	chr6:31548436-31549277
cg02640540	0.102992	0.945476	-0.842484	4.58667e-10	6.05926e-07	1	67518911	F	II	SLC35D1	Body	shore	Body-shore	chr1:67519224-67520139
cg07113947	0.0299094	0.675555	-0.645645	4.61864e-10	6.05926e-07	1	207494596	F	I	CD55	TSS1500	island	TSS1500-island	chr1:207494543-207495364
cg12412079	0.0225484	0.581847	-0.559298	4.61908e-10	6.05926e-07	3	68981877	F	I	FAM19A4	TSS200	island	TSS200-island	chr3:68980783-68982035
cg25024670	0.0358096	0.967519	-0.931709	4.62506e-10	6.05926e-07	12	81331796	R	II	LIN7A	TSS200	shore	TSS200-shore	chr12:81330608-81331514
cg16221634	0.399031	0.908463	-0.509433	4.64407e-10	6.06504e-07	6	73332885	F	II	KCNQ5	Body	island	Body-island	chr6:73330942-73333109
cg23959519	0.0544343	0.521769	-0.467334	4.74734e-10	6.18047e-07	14	75762018	R	I		IGR	shore	IGR-shore	chr14:75760750-75761214
cg26312920	0.636421	0.0173694	0.619052	4.83666e-10	6.27708e-07	7	31380390	R	II	NEUROD6	5'UTR	shelf	5'UTR-shelf	chr7:31375845-31376542
cg23508887	0.714475	0.0232674	0.691207	4.90686e-10	6.32787e-07	18	13502053	F	II	C18orf1	Body	shelf	Body-shelf	chr18:13498761-13499720
cg26799474	0.964592	0.0706544	0.893937	4.92023e-10	6.32787e-07	2	202098951	R	II	CASP8	5'UTR	opensea	5'UTR-opensea
cg20287461	0.0224518	0.932172	-0.90972	4.95477e-10	6.32787e-07	17	7339158	F	I	TMEM102	5'UTR	shore	5'UTR-shore	chr17:7339808-7340896
cg09906488	0.193816	0.935076	-0.74126	4.96245e-10	6.32787e-07	10	12391008	R	I	CAMK1D	TSS1500	island	TSS1500-island	chr10:12390802-12392589
cg06060754	0.0238169	0.576619	-0.552802	4.97484e-10	6.32787e-07	5	176797920	F	I	RGS14	Body	shelf	Body-shelf	chr5:176793959-176794841
cg11038073	0.0420528	0.919871	-0.877818	4.97589e-10	6.32787e-07	18	47088421	R	II	LIPG	TSS200	island	TSS200-island	chr18:47087879-47088528
cg07971188	0.287895	0.97426	-0.686365	4.98245e-10	6.32787e-07	6	31431100	F	II	HCP5	Body	opensea	Body-opensea
cg14434755	0.0407139	0.712146	-0.671432	5.05796e-10	6.38828e-07	12	115107540	R	II		IGR	shore	IGR-shore	chr12:115109503-115110061
cg06894381	0.280944	0.926875	-0.645931	5.06079e-10	6.38828e-07	1	67519805	R	II	SLC35D1	1stExon	island	1stExon-island	chr1:67519224-67520139
cg27631427	0.0350688	0.866342	-0.831273	5.10654e-10	6.39782e-07	18	47088306	F	II	LIPG	TSS200	island	TSS200-island	chr18:47087879-47088528
cg08616061	0.0261246	0.550568	-0.524444	5.14937e-10	6.39782e-07	5	140753570	R	I	PCDHGA4	Body	shore	Body-shore	chr5:140753654-140753952
cg22546696	0.0352627	0.499472	-0.46421	5.14979e-10	6.39782e-07	15	41952645	F	I	MGA	1stExon	island	1stExon-island	chr15:41952535-41953222
cg25026949	0.486598	0.937752	-0.451154	5.15245e-10	6.39782e-07	2	144099197	R	II	ARHGAP15	Body	opensea	Body-opensea
cg27597956	0.120265	0.944005	-0.82374	5.16091e-10	6.39782e-07	11	31839463	F	II	PAX6	5'UTR	island	5'UTR-island	chr11:31839363-31839813
cg23606396	0.949735	0.248665	0.70107	5.17585e-10	6.39782e-07	6	29717917	F	II	LOC285830	TSS1500	shore	TSS1500-shore	chr6:29716468-29717158
cg08822417	0.953677	0.500792	0.452885	5.17618e-10	6.39782e-07	10	1669312	F	I	ADARB2	Body	opensea	Body-opensea
cg01169021	0.0290752	0.605376	-0.576301	5.1928e-10	6.39931e-07	5	140792918	R	II	PCDHGA4	Body	shore	Body-shore	chr5:140794358-140795045
cg08151750	0.0376884	0.872455	-0.834767	5.23699e-10	6.43468e-07	2	27718289	R	I	FNDC4	TSS200	island	TSS200-island	chr2:27717681-27718337
cg03741406	0.1359	0.920461	-0.784561	5.27445e-10	6.44015e-07	1	40255103	F	I	BMP8B	TSS1500	island	TSS1500-island	chr1:40253683-40255172
cg07808967	0.0551668	0.556236	-0.501069	5.29388e-10	6.44015e-07	10	3063296	F	I		IGR	opensea	IGR-opensea
cg26351776	0.337611	0.947507	-0.609896	5.3295e-10	6.44015e-07	7	98972156	R	II	ARPC1B	TSS200	island	TSS200-island	chr7:98971649-98973170
cg04089111	0.537489	0.981026	-0.443537	5.34163e-10	6.44015e-07	2	74942655	F	I		IGR	island	IGR-island	chr2:74942324-74942815
cg07457820	0.0844127	0.633489	-0.549076	5.34359e-10	6.44015e-07	3	77267467	R	II	ROBO2	Body	opensea	Body-opensea
cg05978988	0.456996	0.964284	-0.507288	5.35174e-10	6.44015e-07	12	49393244	F	I	DDN	TSS200	island	TSS200-island	chr12:49393139-49393361
cg25356719	0.941596	0.317594	0.624001	5.37549e-10	6.44015e-07	10	1638893	F	I	ADARB2	Body	opensea	Body-opensea
cg00321850	0.27988	0.915148	-0.635268	5.37628e-10	6.44015e-07	1	175162397	F	II	KIAA0040	TSS200	shore	TSS200-shore	chr1:175161900-175162364
cg07939285	0.232308	0.967894	-0.735587	5.381e-10	6.44015e-07	5	60629795	F	II	ZSWIM6	Body	island	Body-island	chr5:60626505-60629809
cg05871694	0.0403707	0.765362	-0.724992	5.45735e-10	6.51275e-07	2	177053503	F	II	HOXD1	1stExon	island	1stExon-island	chr2:177052957-177054350
cg15920762	0.244006	0.973693	-0.729688	5.47544e-10	6.51561e-07	18	12657056	R	II	SPIRE1	TSS1500	island	TSS1500-island	chr18:12657044-12658727
cg14428252	0.45144	0.934803	-0.483363	5.51557e-10	6.54461e-07	14	60043289	F	I	C14orf38	Body	island	Body-island	chr14:60043242-60043594
cg05353478	0.0372209	0.709804	-0.672583	5.57447e-10	6.59566e-07	2	12858655	R	I	TRIB2	1stExon	island	1stExon-island	chr2:12856625-12859019
cg00302494	0.411904	0.941595	-0.529691	5.64984e-10	6.66585e-07	2	237080354	F	II		IGR	island	IGR-island	chr2:237080188-237080432
cg00773902	0.213374	0.979003	-0.765628	5.69148e-10	6.69595e-07	19	19007324	F	I	GDF1	TSS1500	island	TSS1500-island	chr19:19006031-19007546
cg14298966	0.271987	0.965619	-0.693632	5.72427e-10	6.70773e-07	12	49393226	F	I	DDN	TSS200	island	TSS200-island	chr12:49393139-49393361
cg16277169	0.0331587	0.77713	-0.743971	5.7338e-10	6.70773e-07	12	115112189	R	II	TBX3	Body	island	Body-island	chr12:115112014-115112627
cg05951860	0.0316498	0.547615	-0.515965	5.79985e-10	6.76595e-07	7	117513101	R	I	CTTNBP2	Body	island	Body-island	chr7:117512942-117513865
cg11056224	0.343885	0.964618	-0.620733	5.83651e-10	6.78812e-07	13	24554495	R	I		IGR	shore	IGR-shore	chr13:24553676-24554007
cg00099768	0.0426512	0.691448	-0.648797	5.87363e-10	6.78812e-07	1	175162136	F	II	KIAA0040	1stExon	island	1stExon-island	chr1:175161900-175162364
cg02227867	0.0546024	0.80977	-0.755168	5.89285e-10	6.78812e-07	8	22457446	F	II	C8orf58	Body	island	Body-island	chr8:22457123-22457753
cg12972233	0.413303	0.926056	-0.512753	5.90901e-10	6.78812e-07	9	91605893	F	II	C9orf47	1stExon	island	1stExon-island	chr9:91605764-91606141
cg00071950	0.0328949	0.621295	-0.5884	5.91659e-10	6.78812e-07	4	10020882	R	II	SLC2A9	Body	island	Body-island	chr4:10020481-10021026
cg25047056	0.41416	0.958284	-0.544123	5.92828e-10	6.78812e-07	10	30347964	R	I	KIAA1462	5'UTR	island	5'UTR-island	chr10:30347599-30348416
cg01763749	0.0467858	0.803775	-0.756989	5.93956e-10	6.78812e-07	22	21368291	F	II	P2RX6	TSS1500	island	TSS1500-island	chr22:21368197-21368771
cg00347620	0.08552	0.637823	-0.552303	5.94962e-10	6.78812e-07	12	115109730	R	I	TBX3	Body	island	Body-island	chr12:115109503-115110061
cg26748440	0.827345	0.121011	0.706334	6.02126e-10	6.85104e-07	4	21699512	F	II	KCNIP4	5'UTR	opensea	5'UTR-opensea
cg05845376	0.0794533	0.799575	-0.720121	6.07977e-10	6.88782e-07	5	140683632	F	I	SLC25A2	TSS200	island	TSS200-island	chr5:140683195-140683773
cg13054234	0.140005	0.785216	-0.645211	6.0907e-10	6.88782e-07	1	76085151	F	II		IGR	shelf	IGR-shelf	chr1:76081378-76082365
cg08198517	0.168001	0.914997	-0.746996	6.11468e-10	6.88782e-07	8	101170222	R	I	SPAG1	TSS1500	island	TSS1500-island	chr8:101170161-101170827
cg15038110	0.0290941	0.545215	-0.516121	6.15005e-10	6.88782e-07	5	140529627	F	II	PCDHB6	TSS1500	shore	TSS1500-shore	chr5:140531157-140532017
cg23468568	0.116077	0.948262	-0.832185	6.15095e-10	6.88782e-07	2	64455397	R	II		IGR	opensea	IGR-opensea
cg24032666	0.181813	0.878229	-0.696416	6.1531e-10	6.88782e-07	8	24814035	R	II	NEFL	5'UTR	island	5'UTR-island	chr8:24812946-24814299
cg19756025	0.1609	0.924009	-0.763109	6.1796e-10	6.89083e-07	6	67658563	R	II		IGR	opensea	IGR-opensea
cg25693302	0.535217	0.0422985	0.492919	6.19919e-10	6.89083e-07	18	55862678	R	I	NEDD4L	5'UTR	island	5'UTR-island	chr18:55862653-55862873
cg03504078	0.0452815	0.565873	-0.520592	6.20557e-10	6.89083e-07	5	140480218	R	II	PCDHB3	TSS200	shore	TSS200-shore	chr5:140481546-140482460
cg11987534	0.0353213	0.798111	-0.76279	6.2338e-10	6.90373e-07	2	172960124	R	II		IGR	island	IGR-island	chr2:172959267-172962054
cg06407634	0.0206749	0.543174	-0.5225	6.2656e-10	6.9187e-07	20	33460576	R	II	GGT7	1stExon	island	1stExon-island	chr20:33460430-33460866
cg02570115	0.758647	0.147242	0.611404	6.28239e-10	6.9187e-07	7	31412358	R	II		IGR	opensea	IGR-opensea
cg05951573	0.949618	0.172945	0.776673	6.30782e-10	6.9187e-07	7	150812282	R	I	AGAP3	Body	opensea	Body-opensea
cg27183386	0.26162	0.954716	-0.693096	6.31396e-10	6.9187e-07	13	91579901	F	II	LOC144776	TSS1500	opensea	TSS1500-opensea
cg15254876	0.0895107	0.648177	-0.558666	6.38513e-10	6.97828e-07	10	77055082	F	I		IGR	shore	IGR-shore	chr10:77054582-77054929
cg05677402	0.173532	0.958058	-0.784526	6.41007e-10	6.98714e-07	11	57335051	F	I	UBE2L6	Body	island	Body-island	chr11:57334971-57335486
cg18568653	0.0918082	0.890105	-0.798296	6.46507e-10	7.01318e-07	11	18035350	F	II	SERGEF	TSS1500	shore	TSS1500-shore	chr11:18034129-18035268
cg14964336	0.313841	0.948934	-0.635093	6.48445e-10	7.01318e-07	4	1523275	F	II		IGR	island	IGR-island	chr4:1521703-1523281
cg11617147	0.0259621	0.828136	-0.802173	6.48462e-10	7.01318e-07	7	105517689	R	II	ATXN7L1	TSS1500	island	TSS1500-island	chr7:105516844-105517963
cg25978327	0.579532	0.0145183	0.565014	6.53219e-10	7.04629e-07	1	8065039	F	II		IGR	opensea	IGR-opensea
cg04955405	0.152416	0.920846	-0.768431	6.627e-10	7.13004e-07	10	7409524	R	II	SFMBT2	Body	shore	Body-shore	chr10:7409558-7409784
cg21217423	0.232355	0.960994	-0.728639	6.67234e-10	7.13281e-07	8	72917695	R	II		IGR	shore	IGR-shore	chr8:72917305-72917641
cg27569706	0.221084	0.83788	-0.616797	6.67466e-10	7.13281e-07	2	33173163	F	II	LTBP1	Body	island	Body-island	chr2:33171448-33173164
cg04315947	0.124985	0.948311	-0.823327	6.6811e-10	7.13281e-07	10	98272633	F	I	TLL2	Body	island	Body-island	chr10:98272207-98273939
cg06849795	0.112053	0.627272	-0.515219	6.70328e-10	7.13508e-07	1	147070943	R	II	BCL9	5'UTR	shore	5'UTR-shore	chr1:147071249-147071875
cg13829104	0.135729	0.795529	-0.659799	6.73123e-10	7.13508e-07	12	115118806	F	II	TBX3	Body	shore	Body-shore	chr12:115120774-115122945
cg04228849	0.849301	0.0660535	0.783248	6.74088e-10	7.13508e-07	4	21855582	F	II	NCRNA00099	TSS1500	opensea	TSS1500-opensea
cg11569407	0.0725986	0.83926	-0.766661	6.76561e-10	7.13508e-07	10	130009122	F	I		IGR	island	IGR-island	chr10:130008558-130009620
cg25499121	0.66516	0.0958403	0.569319	6.76913e-10	7.13508e-07	17	50007030	R	II	CA10	Body	opensea	Body-opensea
cg02323633	0.195886	0.938716	-0.742831	6.83614e-10	7.15977e-07	5	73937762	R	II	ENC1	TSS1500	shore	TSS1500-shore	chr5:73935725-73937551
cg05201477	0.0808328	0.936422	-0.855589	6.83906e-10	7.15977e-07	15	80696283	R	I	ARNT2	TSS1500	island	TSS1500-island	chr15:80696076-80697393
cg24846199	0.103666	0.873917	-0.770252	6.84428e-10	7.15977e-07	7	1283915	R	I		IGR	island	IGR-island	chr7:1283839-1284040
cg21121336	0.0627236	0.682234	-0.619511	6.91755e-10	7.21824e-07	12	12849068	R	II	GPR19	1stExon	island	1stExon-island	chr12:12849067-12849270
cg10158886	0.136155	0.95698	-0.820825	6.96913e-10	7.23749e-07	6	7728986	F	II	BMP6	Body	island	Body-island	chr6:7728885-7729108
cg24376295	0.291194	0.962902	-0.671708	6.97086e-10	7.23749e-07	3	188665276	R	II		IGR	island	IGR-island	chr3:188665275-188665552
cg22871668	0.39016	0.936451	-0.546291	7.0769e-10	7.31512e-07	6	133562492	F	I	EYA4	TSS200	island	TSS200-island	chr6:133562086-133563586
cg27604416	0.180986	0.692293	-0.511307	7.08085e-10	7.31512e-07	3	157155401	R	II	VEPH1	Body	island	Body-island	chr3:157155267-157155826
cg11911122	0.343154	0.966277	-0.623123	7.15147e-10	7.35787e-07	8	71316769	F	II	NCOA2	TSS1500	island	TSS1500-island	chr8:71314145-71316770
cg19807361	0.264054	0.927447	-0.663393	7.15767e-10	7.35787e-07	1	65720909	F	II		IGR	shore	IGR-shore	chr1:65720047-65720592
cg07471209	0.0239649	0.532979	-0.509014	7.1908e-10	7.36358e-07	14	62584278	F	II	FLJ43390	Body	island	Body-island	chr14:62583679-62584279
cg02114924	0.143347	0.910041	-0.766694	7.19869e-10	7.36358e-07	4	134069304	R	I	PCDH10	TSS1500	island	TSS1500-island	chr4:134069162-134070442
cg20391764	0.211508	0.946274	-0.734765	7.23238e-10	7.37987e-07	2	192110565	R	I	MYO1B	5'UTR	island	5'UTR-island	chr2:192109828-192110940
cg05267427	0.562251	0.0768369	0.485414	7.32119e-10	7.42262e-07	4	146831054	R	I	ZNF827	Body	opensea	Body-opensea
cg09248345	0.0330035	0.510816	-0.477813	7.35523e-10	7.42262e-07	1	165325553	F	I	LMX1A	TSS1500	island	TSS1500-island	chr1:165324191-165326328
cg26685375	0.927319	0.207331	0.719989	7.35584e-10	7.42262e-07	11	120039029	R	I		IGR	shore	IGR-shore	chr11:120039601-120040210
cg25801976	0.852674	0.128879	0.723795	7.40975e-10	7.42262e-07	8	48648112	F	II	KIAA0146	3'UTR	shore	3'UTR-shore	chr8:48649766-48651653
cg07995091	0.626222	0.0820295	0.544193	7.40992e-10	7.42262e-07	20	60966227	F	II	CABLES2	Body	shelf	Body-shelf	chr20:60969000-60969286
cg25124739	0.314499	0.964752	-0.650253	7.42612e-10	7.42262e-07	2	46527098	R	II	EPAS1	Body	island	Body-island	chr2:46523789-46527140
cg17568035	0.0160395	0.619884	-0.603844	7.43701e-10	7.42262e-07	17	27224811	F	II	FLOT2	TSS200	island	TSS200-island	chr17:27224005-27224873
cg08160350	0.238977	0.95353	-0.714553	7.44565e-10	7.42262e-07	4	996052	F	II	IDUA	Body	island	Body-island	chr4:995482-997541
cg18480233	0.197187	0.944926	-0.747739	7.44889e-10	7.42262e-07	2	36584699	R	I	CRIM1	Body	island	Body-island	chr2:36584500-36584982
cg07181565	0.584235	0.139661	0.444574	7.46606e-10	7.42262e-07	2	172953482	F	II	DLX1	3'UTR	shore	3'UTR-shore	chr2:172951289-172952159
cg22798287	0.039803	0.788377	-0.748574	7.47087e-10	7.42262e-07	13	87731478	R	I		IGR	opensea	IGR-opensea
cg02770946	0.0577796	0.471725	-0.413945	7.59005e-10	7.51389e-07	19	10401731	R	II	ICAM5	Body	island	Body-island	chr19:10399844-10405375
cg15060012	0.423922	0.940713	-0.516791	7.59893e-10	7.51389e-07	19	58446783	F	II	ZNF418	TSS200	island	TSS200-island	chr19:58446336-58446800
cg13921352	0.0173225	0.651237	-0.633914	7.63868e-10	7.51948e-07	3	68981890	F	II	FAM19A4	TSS200	island	TSS200-island	chr3:68980783-68982035
cg15717066	0.0164895	0.577742	-0.561253	7.64079e-10	7.51948e-07	19	38810538	R	II	KCNK6	5'UTR	island	5'UTR-island	chr19:38810376-38810949
cg03217795	0.38781	0.916614	-0.528804	7.71779e-10	7.56189e-07	16	23847556	F	I	PRKCB	1stExon	island	1stExon-island	chr16:23846941-23848102
cg17405234	0.369669	0.977882	-0.608213	7.73307e-10	7.56189e-07	4	91048419	R	I	FAM190A	TSS1500	island	TSS1500-island	chr4:91048411-91049682
cg19696891	0.45321	0.891847	-0.438637	7.76113e-10	7.56189e-07	19	54057705	R	I	ZNF331	5'UTR	island	5'UTR-island	chr19:54057414-54058254
cg24624406	0.469542	0.951274	-0.481732	7.78912e-10	7.56189e-07	12	28122232	F	I	PTHLH	Body	shore	Body-shore	chr12:28123023-28123773
cg06023901	0.478797	0.964519	-0.485722	7.78959e-10	7.56189e-07	6	57037482	F	I	BAG2	5'UTR	island	5'UTR-island	chr6:57036954-57037731
cg00901493	0.0310839	0.724452	-0.693368	7.79313e-10	7.56189e-07	17	7197375	F	II	YBX2	Body	shore	Body-shore	chr17:7197431-7198417
cg10959786	0.288572	0.980532	-0.69196	7.82651e-10	7.56892e-07	13	74708124	R	II	KLF12	TSS200	island	TSS200-island	chr13:74708001-74709601
cg10524033	0.168904	0.847858	-0.678954	7.83683e-10	7.56892e-07	4	134070433	F	II	PCDH10	TSS200	island	TSS200-island	chr4:134069162-134070442
cg03702477	0.689277	0.0423191	0.646958	7.85735e-10	7.56893e-07	5	152374989	F	II		IGR	opensea	IGR-opensea
cg24809270	0.3948	0.981249	-0.586449	7.87329e-10	7.56893e-07	12	56584075	F	I	SMARCC2	TSS1500	shore	TSS1500-shore	chr12:56583406-56583682
cg22635491	0.024631	0.73919	-0.714559	7.91965e-10	7.56947e-07	12	115109934	R	I	TBX3	Body	island	Body-island	chr12:115109503-115110061
cg06990298	0.160299	0.968225	-0.807926	7.92584e-10	7.56947e-07	17	17399700	R	II	RASD1	5'UTR	island	5'UTR-island	chr17:17398248-17400346
cg03162045	0.318426	0.943427	-0.625001	7.96009e-10	7.56947e-07	3	142443933	F	I	TRPC1	Body	island	Body-island	chr3:142442702-142443978
cg22626041	0.0169926	0.455915	-0.438922	7.96362e-10	7.56947e-07	1	175162049	F	I	KIAA0040	1stExon	island	1stExon-island	chr1:175161900-175162364
cg06650786	0.0898037	0.914954	-0.82515	7.96908e-10	7.56947e-07	19	15312129	F	II	NOTCH3	TSS1500	shore	TSS1500-shore	chr19:15310519-15312027
cg21180685	0.119556	0.782031	-0.662475	8.00402e-10	7.56947e-07	8	67686852	F	I	SGK3	TSS1500	shore	TSS1500-shore	chr8:67687305-67687787
cg16362592	0.942077	0.483035	0.459042	8.04348e-10	7.56947e-07	7	35289568	F	II	TBX20	Body	shelf	Body-shelf	chr7:35292985-35294674
cg06377993	0.248097	0.963445	-0.715348	8.05431e-10	7.56947e-07	1	196624484	F	II	CFH	Body	opensea	Body-opensea
cg26129310	0.428955	0.94556	-0.516605	8.06483e-10	7.56947e-07	6	37664451	F	I	MDGA1	Body	island	Body-island	chr6:37663761-37667102
cg04851314	0.863321	0.37726	0.486061	8.07673e-10	7.56947e-07	17	51900106	R	I	KIF2B	TSS200	opensea	TSS200-opensea
cg02995791	0.0955606	0.744404	-0.648843	8.07726e-10	7.56947e-07	10	3559223	R	I		IGR	opensea	IGR-opensea
cg02264238	0.443614	0.0484529	0.395161	8.10132e-10	7.56947e-07	3	51426377	R	II	MANF	Body	shelf	Body-shelf	chr3:51428412-51429625
cg01560399	0.0150254	0.590478	-0.575453	8.11079e-10	7.56947e-07	20	10655464	R	I	JAG1	TSS1500	island	TSS1500-island	chr20:10652573-10655611
cg27380819	0.0549554	0.710214	-0.655259	8.13307e-10	7.57143e-07	2	207307490	R	II	ADAM23	TSS1500	shore	TSS1500-shore	chr2:207308266-207308907
cg07763467	0.0312457	0.643335	-0.612089	8.1635e-10	7.57143e-07	10	7383727	F	II	SFMBT2	Body	opensea	Body-opensea
cg12219311	0.377062	0.922561	-0.545499	8.18502e-10	7.57143e-07	19	1993100	R	I	BTBD2	Body	island	Body-island	chr19:1993000-1993273
cg16201808	0.528557	0.957858	-0.429301	8.18582e-10	7.57143e-07	2	216693619	F	II		IGR	opensea	IGR-opensea
cg05621343	0.26101	0.914644	-0.653633	8.25415e-10	7.61766e-07	11	134146253	F	I	GLB1L3	TSS200	island	TSS200-island	chr11:134145559-134147180
cg18610261	0.0406032	0.499504	-0.458901	8.3131e-10	7.64741e-07	2	37899776	R	II	CDC42EP3	TSS1500	island	TSS1500-island	chr2:37898142-37899830
cg24633027	0.0330115	0.583696	-0.550684	8.32322e-10	7.64741e-07	5	140754314	F	II	PCDHGA4	Body	shore	Body-shore	chr5:140755254-140755941
cg18789918	0.0220843	0.932217	-0.910132	8.42332e-10	7.71378e-07	13	84452994	R	I	SLITRK1	3'UTR	shore	3'UTR-shore	chr13:84453664-84453897
cg27325314	0.0296019	0.889394	-0.859793	8.43259e-10	7.71378e-07	2	12856626	R	II	TRIB2	TSS1500	island	TSS1500-island	chr2:12856625-12859019
cg05568797	0.119013	0.812512	-0.693499	8.48953e-10	7.72181e-07	12	26275050	R	II	BHLHE41	Body	island	Body-island	chr12:26275049-26275878
cg07928808	0.439139	0.964963	-0.525824	8.49892e-10	7.72181e-07	19	56882355	F	II	ZNF542	Body	shelf	Body-shelf	chr19:56879417-56879995
cg21125037	0.280661	0.964969	-0.684307	8.50341e-10	7.72181e-07	13	74708167	F	I	KLF12	TSS200	island	TSS200-island	chr13:74708001-74709601
cg16504696	0.280843	0.836095	-0.555251	8.51575e-10	7.72181e-07	6	128031010	F	II	THEMIS	3'UTR	opensea	3'UTR-opensea
cg19130610	0.964244	0.39841	0.565834	8.57292e-10	7.75672e-07	7	156190025	F	I		IGR	opensea	IGR-opensea
cg12978308	0.423786	0.962684	-0.538898	8.6254e-10	7.78724e-07	15	75639433	R	II	NEIL1	1stExon	shore	1stExon-shore	chr15:75639595-75640743
cg17897699	0.811153	0.181585	0.629568	8.66657e-10	7.80743e-07	8	137806993	F	II		IGR	opensea	IGR-opensea
cg11430718	0.211051	0.959949	-0.748897	8.69479e-10	7.8159e-07	3	57113702	R	I	ARHGEF3	TSS1500	island	TSS1500-island	chr3:57112567-57113908
cg04008252	0.0402963	0.608329	-0.568033	8.77824e-10	7.87387e-07	4	72897782	R	I	NPFFR2	1stExon	island	1stExon-island	chr4:72897564-72897964
cg27134223	0.0572314	0.61443	-0.557199	8.87988e-10	7.9051e-07	6	31465961	R	II	MICB	5'UTR	island	5'UTR-island	chr6:31465460-31466188
cg26534508	0.253508	0.908973	-0.655465	8.89066e-10	7.9051e-07	1	236306311	F	II	GPR137B	1stExon	island	1stExon-island	chr1:236305534-236306674
cg20702935	0.0369243	0.495606	-0.458682	8.89972e-10	7.9051e-07	19	15560174	R	II	WIZ	5'UTR	shelf	5'UTR-shelf	chr19:15563869-15564223
cg07826275	0.0218906	0.525582	-0.503691	8.9327e-10	7.9051e-07	6	130339826	F	II	L3MBTL3	5'UTR	shore	5'UTR-shore	chr6:130340556-130342450
cg00415978	0.103883	0.480137	-0.376254	8.94071e-10	7.9051e-07	4	119809925	R	II	SYNPO2	TSS200	opensea	TSS200-opensea
cg18681426	0.62447	0.111898	0.512573	8.95124e-10	7.9051e-07	6	53174395	F	II	ELOVL5	5'UTR	opensea	5'UTR-opensea
cg01689053	0.119972	0.558923	-0.438952	8.97532e-10	7.9051e-07	5	95067728	F	II	RHOBTB3	Body	island	Body-island	chr5:95066876-95067812
cg08697503	0.216128	0.707314	-0.491186	8.98365e-10	7.9051e-07	2	223166946	R	II	CCDC140	5'UTR	shore	5'UTR-shore	chr2:223167205-223167560
cg03566513	0.430537	0.969708	-0.539171	8.98436e-10	7.9051e-07	12	81332744	F	II	LIN7A	TSS1500	shore	TSS1500-shore	chr12:81330608-81331514
cg22253401	0.36912	0.949079	-0.57996	9.05849e-10	7.94673e-07	4	162369223	F	II	FSTL5	Body	opensea	Body-opensea
cg19827875	0.275503	0.969387	-0.693883	9.06995e-10	7.94673e-07	1	201618284	F	I	NAV1	1stExon	island	1stExon-island	chr1:201617041-201619788
cg23748352	0.0342631	0.793973	-0.75971	9.10922e-10	7.95712e-07	7	114298776	R	II	FOXP2	Body	opensea	Body-opensea
cg22846991	0.107114	0.897558	-0.790443	9.14185e-10	7.95712e-07	10	3536516	R	II		IGR	opensea	IGR-opensea
cg04490290	0.0619259	0.911759	-0.849833	9.17608e-10	7.95712e-07	X	45709881	F	I		IGR	shore	IGR-shore	chrX:45710269-45710979
cg01215118	0.0144335	0.942707	-0.928273	9.18327e-10	7.95712e-07	X	152066708	F	I		IGR	island	IGR-island	chrX:152066196-152066811
cg12802570	0.496863	0.0247424	0.47212	9.20622e-10	7.95712e-07	10	44069360	R	II	ZNF239	5'UTR	island	5'UTR-island	chr10:44069359-44070179
cg02054792	0.104158	0.961908	-0.85775	9.21771e-10	7.95712e-07	2	106014950	F	I	FHL2	5'UTR	island	5'UTR-island	chr2:106014878-106015884
cg25604326	0.0290592	0.454404	-0.425344	9.24589e-10	7.95712e-07	5	141061747	R	I	ARAP3	1stExon	opensea	1stExon-opensea
cg12124386	0.282025	0.97384	-0.691814	9.29781e-10	7.95712e-07	1	190444776	F	II	FAM5C	5'UTR	opensea	5'UTR-opensea
cg23113350	0.428442	0.976072	-0.547631	9.33031e-10	7.95712e-07	1	92352404	R	II	TGFBR3	TSS1500	shore	TSS1500-shore	chr1:92350913-92352085
cg10225197	0.309699	0.938632	-0.628933	9.37013e-10	7.95712e-07	2	220159976	F	II	PTPRN	Body	island	Body-island	chr2:220159438-220159977
cg02125910	0.0368657	0.483101	-0.446235	9.37801e-10	7.95712e-07	5	140479983	F	II	PCDHB3	TSS1500	shore	TSS1500-shore	chr5:140481546-140482460
cg01610231	0.14013	0.813896	-0.673766	9.3928e-10	7.95712e-07	4	111555314	R	II	PITX2	5'UTR	island	5'UTR-island	chr4:111554965-111555504
cg20448053	0.164404	0.926724	-0.762321	9.42514e-10	7.95712e-07	17	8192352	R	II	SLC25A35	3'UTR	island	3'UTR-island	chr17:8191864-8192495
cg03699307	0.0478356	0.847932	-0.800096	9.42872e-10	7.95712e-07	16	75600014	R	I	GABARAPL2	TSS1500	island	TSS1500-island	chr16:75600006-75600860
cg19508191	0.0997919	0.839542	-0.73975	9.44459e-10	7.95712e-07	12	109124361	F	II	CORO1C	5'UTR	island	5'UTR-island	chr12:109124224-109125964
cg17221604	0.0241177	0.768662	-0.744545	9.45365e-10	7.95712e-07	6	29720989	R	II		IGR	island	IGR-island	chr6:29720381-29721101
cg23248351	0.11641	0.679298	-0.562887	9.4763e-10	7.95712e-07	8	108511700	R	II	ANGPT1	TSS1500	opensea	TSS1500-opensea
cg05099387	0.0572435	0.682893	-0.62565	9.48858e-10	7.95712e-07	2	177053292	R	I	HOXD1	TSS200	island	TSS200-island	chr2:177052957-177054350
cg17817168	0.224606	0.951056	-0.72645	9.49045e-10	7.95712e-07	12	22486454	R	II	ST8SIA1	Body	shore	Body-shore	chr12:22486835-22488666
cg11159295	0.191223	0.824755	-0.633532	9.49677e-10	7.95712e-07	3	52280139	F	II	PPM1M	TSS200	island	TSS200-island	chr3:52279601-52280140
cg00056074	0.384353	0.976025	-0.591672	9.50109e-10	7.95712e-07	2	131485150	R	II		IGR	island	IGR-island	chr2:131485149-131485460
cg27182510	0.277057	0.939494	-0.662437	9.50989e-10	7.95712e-07	6	128830356	F	II	PTPRK	Body	opensea	Body-opensea
cg22194188	0.091147	0.645277	-0.55413	9.52248e-10	7.95712e-07	17	62341149	R	II	TEX2	TSS1500	shore	TSS1500-shore	chr17:62339803-62340799
cg05081546	0.0419538	0.6213	-0.579346	9.57981e-10	7.98895e-07	12	7046915	R	II	ATN1	Body	island	Body-island	chr12:7046237-7047257
cg20489541	0.0299353	0.468539	-0.438604	9.61616e-10	7.99431e-07	14	90167851	F	I		IGR	island	IGR-island	chr14:90167782-90168352
cg19706900	0.500047	0.970596	-0.470549	9.65911e-10	7.99431e-07	2	12856422	F	II	TRIB2	TSS1500	shore	TSS1500-shore	chr2:12856625-12859019
cg23176237	0.117539	0.506279	-0.38874	9.67265e-10	7.99431e-07	7	65669806	F	II	TPST1	TSS1500	shore	TSS1500-shore	chr7:65669965-65670945
cg05687865	0.543431	0.967554	-0.424123	9.70035e-10	7.99431e-07	8	12596210	F	II	LONRF1	Body	opensea	Body-opensea
cg24266851	0.0331227	0.805935	-0.772812	9.73033e-10	7.99431e-07	3	19214779	R	II	KCNH8	Body	opensea	Body-opensea
cg25057743	0.0594709	0.565546	-0.506075	9.7558e-10	7.99431e-07	2	209271505	F	II	PTH2R	TSS200	island	TSS200-island	chr2:209271337-209271987
cg09178190	0.0139547	0.638988	-0.625033	9.78258e-10	7.99431e-07	5	140529580	R	II	PCDHB6	TSS1500	shore	TSS1500-shore	chr5:140531157-140532017
cg25151916	0.130476	0.890786	-0.76031	9.78375e-10	7.99431e-07	17	7197432	R	II	YBX2	Body	island	Body-island	chr17:7197431-7198417
cg18003762	0.0440804	0.436875	-0.392795	9.80223e-10	7.99431e-07	7	30029390	R	I	SCRN1	5'UTR	island	5'UTR-island	chr7:30028518-30029822
cg02707854	0.520289	0.947636	-0.427347	9.8468e-10	7.99431e-07	19	17600122	F	I	SLC27A1	Body	shelf	Body-shelf	chr19:17597344-17598000
cg17825572	0.0344272	0.62499	-0.590563	9.84695e-10	7.99431e-07	X	64626582	R	I		IGR	shore	IGR-shore	chrX:64626743-64628045
cg10739344	0.0233238	0.435613	-0.41229	9.86731e-10	7.99431e-07	15	44119276	F	II	WDR76	5'UTR	island	5'UTR-island	chr15:44119074-44119277
cg06352370	0.0381538	0.509256	-0.471103	9.8702e-10	7.99431e-07	1	28286365	R	II	XKR8	TSS200	island	TSS200-island	chr1:28286019-28286838
cg25125652	0.449479	0.944505	-0.495026	9.88868e-10	7.99431e-07	X	110039604	F	II	CHRDL1	TSS1500	shore	TSS1500-shore	chrX:110038946-110039370
cg12784241	0.280706	0.899837	-0.619132	9.8952e-10	7.99431e-07	6	158402508	R	I	SYNJ2	TSS1500	island	TSS1500-island	chr6:158402072-158403444
cg12377701	0.252087	0.64556	-0.393473	9.93976e-10	7.99431e-07	X	75648992	F	I	MAGEE1	1stExon	island	1stExon-island	chrX:75648708-75649533
cg24416973	0.325264	0.760853	-0.435589	9.94973e-10	7.99431e-07	2	27486886	F	I	SLC30A3	TSS1500	island	TSS1500-island	chr2:27484873-27488189
cg05345448	0.932956	0.362231	0.570725	9.94998e-10	7.99431e-07	14	105688412	F	I	BRF1	Body	shelf	Body-shelf	chr14:105684955-105685159
cg01500001	0.0344245	0.921851	-0.887427	9.95198e-10	7.99431e-07	17	7198087	F	I	YBX2	TSS1500	island	TSS1500-island	chr17:7197431-7198417
cg15736978	0.436448	0.894288	-0.45784	9.99523e-10	8.00671e-07	20	2673202	F	I	EBF4	TSS1500	island	TSS1500-island	chr20:2672904-2674698
cg18419694	0.0411134	0.71834	-0.677227	1.0006e-09	8.00671e-07	6	143832440	R	I	FUCA2	Body	island	Body-island	chr6:143832389-143832943
cg07347534	0.187887	0.949962	-0.762075	1.01199e-09	8.05914e-07	8	16045149	R	II	MSR1	5'UTR	opensea	5'UTR-opensea
cg02265056	0.0316952	0.669263	-0.637568	1.01434e-09	8.05914e-07	19	49016928	F	II	LMTK3	TSS1500	island	TSS1500-island	chr19:49016737-49017207
cg15406010	0.433828	0.942251	-0.508423	1.01513e-09	8.05914e-07	6	108478650	R	I		IGR	island	IGR-island	chr6:108478523-108479558
cg19225068	0.0327196	0.706845	-0.674125	1.01688e-09	8.05914e-07	10	22614933	F	II	BMI1	5'UTR	island	5'UTR-island	chr10:22614275-22614934
cg13921956	0.185658	0.901576	-0.715917	1.0197e-09	8.05914e-07	2	12858555	R	I	TRIB2	1stExon	island	1stExon-island	chr2:12856625-12859019
cg00563229	0.0141255	0.511718	-0.497592	1.02038e-09	8.05914e-07	1	28286146	R	II	XKR8	TSS1500	island	TSS1500-island	chr1:28286019-28286838
cg06655771	0.0706161	0.495989	-0.425373	1.02174e-09	8.05914e-07	12	12419053	R	I	LRP6	Body	shore	Body-shore	chr12:12419679-12420541
cg08551248	0.282823	0.926307	-0.643485	1.02267e-09	8.05914e-07	1	40255129	R	II	BMP8B	TSS1500	island	TSS1500-island	chr1:40253683-40255172
cg24656271	0.0527124	0.731308	-0.678596	1.02967e-09	8.08753e-07	5	140793358	R	II	PCDHGA4	Body	shore	Body-shore	chr5:140794358-140795045
cg17847723	0.0960115	0.927927	-0.831916	1.03017e-09	8.08753e-07	12	114075981	F	I		IGR	opensea	IGR-opensea
cg26204448	0.682112	0.0895356	0.592577	1.03633e-09	8.11765e-07	7	1962212	R	I	MAD1L1	Body	opensea	Body-opensea
cg27638428	0.14205	0.901367	-0.759316	1.03837e-09	8.11765e-07	5	17212832	R	II	LOC285696	Body	shelf	Body-shelf	chr5:17216489-17217036
cg23992130	0.516827	0.103396	0.413431	1.04534e-09	8.11765e-07	X	118113800	F	II	LONRF3	Body	shelf	Body-shelf	chrX:118108502-118110559
cg23605843	0.415025	0.964843	-0.549819	1.04556e-09	8.11765e-07	1	26735630	F	II		IGR	shore	IGR-shore	chr1:26737246-26738148
cg11113760	0.0171303	0.523437	-0.506306	1.04763e-09	8.11765e-07	2	180726247	F	I	ZNF385B	TSS200	island	TSS200-island	chr2:180725717-180726465
cg20970875	0.0443866	0.574992	-0.530606	1.04837e-09	8.11765e-07	19	8408337	F	II	KANK3	TSS200	island	TSS200-island	chr19:8407674-8408338
cg19830950	0.0313168	0.575603	-0.544286	1.04916e-09	8.11765e-07	10	102729375	R	I		IGR	island	IGR-island	chr10:102729299-102729710
cg13075537	0.505379	0.0402611	0.465118	1.04965e-09	8.11765e-07	1	25810696	R	II	TMEM57	Body	opensea	Body-opensea
cg16505764	0.0809546	0.729342	-0.648388	1.05518e-09	8.13881e-07	5	140763254	R	II	PCDHGA4	Body	shore	Body-shore	chr5:140764301-140764680
cg22389730	0.0429014	0.752045	-0.709144	1.0563e-09	8.13881e-07	1	161697241	F	I	FCRLB	Body	island	Body-island	chr1:161695637-161697298
cg08537215	0.233877	0.902888	-0.669012	1.06002e-09	8.15238e-07	16	84853166	F	II	CRISPLD2	TSS1500	shore	TSS1500-shore	chr16:84853348-84853714
cg07436896	0.0907491	0.7974	-0.706651	1.06506e-09	8.17546e-07	13	84512421	F	II		IGR	opensea	IGR-opensea
cg14900471	0.0472261	0.435976	-0.388749	1.06696e-09	8.17546e-07	8	11561620	F	I	GATA4	TSS200	island	TSS200-island	chr8:11559596-11562956
cg11855643	0.550048	0.021813	0.528235	1.07297e-09	8.20636e-07	1	184473341	R	II	C1orf21	Body	opensea	Body-opensea
cg09679059	0.040203	0.51599	-0.475788	1.07835e-09	8.23236e-07	X	41135426	R	I		IGR	island	IGR-island	chrX:41135116-41135669
cg08877188	0.23862	0.766697	-0.528077	1.08733e-09	8.27663e-07	3	195943579	F	I	OSTalpha	1stExon	opensea	1stExon-opensea
cg00906130	0.0155614	0.686062	-0.670501	1.08814e-09	8.27663e-07	4	175443797	F	I	HPGD	TSS200	island	TSS200-island	chr4:175443406-175443837
cg24739457	0.805688	0.390652	0.415035	1.09313e-09	8.29942e-07	1	205821442	R	II		IGR	shelf	IGR-shelf	chr1:205818898-205819191
cg23061046	0.1933	0.906131	-0.712831	1.09674e-09	8.30711e-07	19	52206224	R	I	NCRNA00085	Body	shore	Body-shore	chr19:52206244-52206726
cg19356347	0.459688	0.886569	-0.426881	1.09815e-09	8.30711e-07	12	28122626	R	II	PTHLH	5'UTR	shore	5'UTR-shore	chr12:28123023-28123773
cg07388258	0.0893696	0.693253	-0.603884	1.10367e-09	8.32772e-07	X	48749177	F	II		IGR	island	IGR-island	chrX:48748397-48749372
cg22620221	0.0460215	0.591414	-0.545393	1.10488e-09	8.32772e-07	7	153584416	F	I	DPP6	TSS200	island	TSS200-island	chr7:153583317-153585666
cg24382527	0.575358	0.948023	-0.372664	1.11423e-09	8.37487e-07	10	135090367	R	I	ADAM8	1stExon	island	1stExon-island	chr10:135089969-135090491
cg20554228	0.0439632	0.489634	-0.445671	1.12099e-09	8.37487e-07	7	30029238	R	I	SCRN1	5'UTR	island	5'UTR-island	chr7:30028518-30029822
cg05019826	0.390118	0.0245316	0.365587	1.12494e-09	8.37487e-07	15	74891207	F	I		IGR	opensea	IGR-opensea
cg18390181	0.201507	0.955648	-0.754141	1.12899e-09	8.37487e-07	10	102810139	F	I		IGR	island	IGR-island	chr10:102809887-102810282
cg15267232	0.429373	0.957567	-0.528194	1.12989e-09	8.37487e-07	10	8097689	F	I	GATA3	Body	island	Body-island	chr10:8091374-8098329
cg14039306	0.0671772	0.677697	-0.61052	1.13021e-09	8.37487e-07	4	4862240	R	II	MSX1	Body	island	Body-island	chr4:4861227-4862241
cg23229224	0.899069	0.445392	0.453677	1.13033e-09	8.37487e-07	2	7561260	R	II		IGR	opensea	IGR-opensea
cg16400999	0.0252733	0.510257	-0.484984	1.13331e-09	8.37487e-07	2	180726349	R	I	ZNF385B	TSS200	island	TSS200-island	chr2:180725717-180726465
cg08873628	0.085173	0.924068	-0.838895	1.13375e-09	8.37487e-07	1	175162347	F	II	KIAA0040	TSS200	island	TSS200-island	chr1:175161900-175162364
cg18582260	0.947298	0.187824	0.759474	1.13693e-09	8.37487e-07	13	25085301	R	I	PARP4	5'UTR	shore	5'UTR-shore	chr13:25086522-25087067
cg07937239	0.0643111	0.56359	-0.499279	1.13812e-09	8.37487e-07	4	1004525	R	I	FGFRL1	TSS1500	island	TSS1500-island	chr4:1003106-1005455
cg25033767	0.0912531	0.727396	-0.636143	1.14272e-09	8.37487e-07	6	43044876	F	II	PTK7	Body	island	Body-island	chr6:43044044-43045057
cg01355957	0.342705	0.958395	-0.61569	1.14521e-09	8.37487e-07	10	91175165	F	II	IFIT5	Body	island	Body-island	chr10:91174405-91175166
cg15149374	0.35753	0.748795	-0.391265	1.14521e-09	8.37487e-07	3	19576826	R	II	KCNH8	3'UTR	opensea	3'UTR-opensea
cg11897145	0.586839	0.981105	-0.394266	1.14652e-09	8.37487e-07	7	14030466	F	II	ETV1	5'UTR	shore	5'UTR-shore	chr7:14030965-14031213
cg18568589	0.459227	0.961418	-0.502191	1.14654e-09	8.37487e-07	19	9609395	R	II	ZNF560	TSS200	shore	TSS200-shore	chr19:9608804-9609343
cg16808455	0.447641	0.94756	-0.499919	1.14819e-09	8.37487e-07	18	12309071	R	I	TUBB6	Body	shore	Body-shore	chr18:12307554-12309043
cg07554251	0.331318	0.918297	-0.586979	1.14999e-09	8.37487e-07	8	67686871	F	II	SGK3	TSS1500	shore	TSS1500-shore	chr8:67687305-67687787
cg05446629	0.0356952	0.439399	-0.403704	1.15142e-09	8.37487e-07	11	134281742	F	I	B3GAT1	1stExon	island	1stExon-island	chr11:134281380-134282919
cg07978472	0.102725	0.846046	-0.743321	1.15276e-09	8.37487e-07	4	122686493	F	I	TMEM155	TSS200	island	TSS200-island	chr4:122685860-122686565
cg10693616	0.381796	0.960118	-0.578322	1.15349e-09	8.37487e-07	17	7982670	F	I	ALOX12B	Body	island	Body-island	chr17:7982631-7983560
cg02490034	0.403098	0.947162	-0.544063	1.15938e-09	8.40295e-07	7	130125836	F	II	MEST	TSS1500	shore	TSS1500-shore	chr7:130126017-130126801
cg03148184	0.0851119	0.510699	-0.425587	1.16653e-09	8.40392e-07	4	111562513	F	II		IGR	shore	IGR-shore	chr4:111560563-111560808
cg09578475	0.173052	0.964497	-0.791445	1.16675e-09	8.40392e-07	19	9473688	F	I	ZNF177	TSS200	island	TSS200-island	chr19:9473589-9474001
cg01066157	0.274225	0.744343	-0.470118	1.16861e-09	8.40392e-07	6	152451023	F	II	SYNE1	Body	opensea	Body-opensea
cg22991320	0.337594	0.974972	-0.637378	1.16947e-09	8.40392e-07	20	56725871	F	I	C20orf85	TSS200	island	TSS200-island	chr20:56725857-56726113
cg23928824	0.348509	0.970965	-0.622457	1.16963e-09	8.40392e-07	14	69726397	F	I	GALNTL1	TSS1500	island	TSS1500-island	chr14:69726250-69728393
cg14186641	0.186195	0.950505	-0.76431	1.17295e-09	8.40657e-07	6	88876741	F	I	CNR1	TSS1500	island	TSS1500-island	chr6:88875397-88877449
cg22698604	0.0298928	0.498604	-0.468711	1.17665e-09	8.40657e-07	10	116286502	F	II	ABLIM1	Body	opensea	Body-opensea
cg02111786	0.957396	0.241889	0.715506	1.18114e-09	8.40657e-07	14	80328189	F	I	NRXN3	Body	island	Body-island	chr14:80328014-80328331
cg14229362	0.0464329	0.705669	-0.659236	1.18261e-09	8.40657e-07	2	12856859	R	I	TRIB2	TSS200	island	TSS200-island	chr2:12856625-12859019
cg13747275	0.192202	0.88506	-0.692859	1.18343e-09	8.40657e-07	19	1992952	F	I	BTBD2	Body	shore	Body-shore	chr19:1993000-1993273
cg23396786	0.233246	0.902516	-0.66927	1.18383e-09	8.40657e-07	2	73299151	R	II	SFXN5	TSS200	island	TSS200-island	chr2:73297630-73299155
cg06022698	0.193966	0.954348	-0.760382	1.18616e-09	8.40657e-07	6	117201841	F	II	RFX6	Body	shelf	Body-shelf	chr6:117198089-117198705
cg19308436	0.335219	0.960094	-0.624875	1.18619e-09	8.40657e-07	1	237949471	R	II	RYR2	Body	shelf	Body-shelf	chr1:237947187-237947448
cg25756241	0.0235847	0.714998	-0.691413	1.19289e-09	8.43964e-07	12	50221559	R	II	NCKAP5L	5'UTR	island	5'UTR-island	chr12:50221558-50222609
cg26606327	0.110145	0.936707	-0.826562	1.19707e-09	8.44789e-07	7	98972104	F	II	ARPC1B	TSS1500	island	TSS1500-island	chr7:98971649-98973170
cg01196712	0.0588149	0.634397	-0.575582	1.19899e-09	8.44789e-07	3	167812510	R	II	GOLIM4	Body	shore	Body-shore	chr3:167812829-167814102
cg12766058	0.020199	0.520955	-0.500756	1.20139e-09	8.44789e-07	6	29720894	F	II		IGR	island	IGR-island	chr6:29720381-29721101
cg01688536	0.88023	0.293501	0.586729	1.20462e-09	8.44789e-07	7	35296968	R	I		IGR	island	IGR-island	chr7:35296921-35298218
cg12303318	0.052181	0.641993	-0.589812	1.20584e-09	8.44789e-07	6	130031784	F	II	ARHGAP18	TSS1500	opensea	TSS1500-opensea
cg27379915	0.083426	0.63618	-0.552754	1.20626e-09	8.44789e-07	11	19139411	R	II	ZDHHC13	Body	shore	Body-shore	chr11:19138497-19139216
cg01324343	0.0571454	0.730123	-0.672978	1.20902e-09	8.45297e-07	3	183735012	R	I	ABCC5	5'UTR	shore	5'UTR-shore	chr3:183735183-183736103
cg04111789	0.260233	0.822863	-0.56263	1.21114e-09	8.45357e-07	6	41908262	R	I	CCND3	Body	shore	Body-shore	chr6:41908745-41909711
cg13228862	0.128163	0.778354	-0.650191	1.2148e-09	8.45595e-07	18	3729405	F	II	DLGAP1	Body	island	Body-island	chr18:3729123-3729406
cg21417510	0.0869578	0.832182	-0.745224	1.21693e-09	8.45595e-07	1	113257283	F	I	PPM1J	Body	island	Body-island	chr1:113256885-113258149
cg12417609	0.135138	0.940093	-0.804956	1.21869e-09	8.45595e-07	12	87510712	F	II		IGR	opensea	IGR-opensea
cg01764954	0.0425214	0.70097	-0.658448	1.21963e-09	8.45595e-07	15	72476792	R	I	GRAMD2	Body	island	Body-island	chr15:72476676-72476969
cg08981041	0.0125597	0.442532	-0.429972	1.22656e-09	8.48987e-07	4	117624191	R	II		IGR	shelf	IGR-shelf	chr4:117626556-117627110
cg08928693	0.100731	0.56347	-0.462739	1.23009e-09	8.50011e-07	3	182400839	F	II		IGR	island	IGR-island	chr3:182400078-182400840
cg26245936	0.0461816	0.948508	-0.902326	1.24241e-09	8.57096e-07	13	91624536	F	II		IGR	opensea	IGR-opensea
cg13196826	0.0178801	0.421885	-0.404005	1.24922e-09	8.60364e-07	10	98945664	R	I	SLIT1	5'UTR	island	5'UTR-island	chr10:98945062-98946239
cg26275470	0.368535	0.956092	-0.587557	1.26462e-09	8.68378e-07	2	168150968	F	II		IGR	shore	IGR-shore	chr2:168149033-168150797
cg27336379	0.498	0.890204	-0.392204	1.26503e-09	8.68378e-07	1	76078230	R	II	SLC44A5	TSS1500	shelf	TSS1500-shelf	chr1:76080454-76080808
cg03101522	0.436765	0.941416	-0.504652	1.26887e-09	8.69575e-07	6	127897503	R	II	C6orf58	TSS1500	opensea	TSS1500-opensea
cg17098449	0.87785	0.270998	0.606853	1.27431e-09	8.71422e-07	22	31364349	R	II	TUG1	TSS1500	shore	TSS1500-shore	chr22:31364564-31365575
cg01533057	0.0676008	0.914471	-0.84687	1.27576e-09	8.71422e-07	6	67659438	F	I		IGR	opensea	IGR-opensea
cg20920748	0.230393	0.934225	-0.703832	1.28091e-09	8.735e-07	6	13486599	F	I	C6orf114	TSS200	island	TSS200-island	chr6:13486324-13488792
cg00394040	0.0928445	0.671392	-0.578548	1.28695e-09	8.76181e-07	11	117856785	F	II	IL10RA	TSS1500	island	TSS1500-island	chr11:117856638-117857298
cg20004910	0.537727	0.97803	-0.440303	1.30599e-09	8.86135e-07	15	75018852	F	I	CYP1A1	TSS1500	island	TSS1500-island	chr15:75018186-75019336
cg15707833	0.0295642	0.56765	-0.538086	1.308e-09	8.86135e-07	8	131455276	R	I		IGR	island	IGR-island	chr8:131455248-131456285
cg18880390	0.0431034	0.521831	-0.478727	1.30827e-09	8.86135e-07	1	175162128	R	II	KIAA0040	1stExon	island	1stExon-island	chr1:175161900-175162364
cg27390009	0.260165	0.917187	-0.657022	1.31011e-09	8.86135e-07	17	18150501	F	I	FLII	Body	island	Body-island	chr17:18150279-18151172
cg03499234	0.444371	0.903534	-0.459162	1.32985e-09	8.98025e-07	1	47910239	R	II		IGR	island	IGR-island	chr1:47909712-47911020
cg02429656	0.0201121	0.518679	-0.498567	1.33579e-09	9.00574e-07	12	26275311	F	I	BHLHE41	Body	island	Body-island	chr12:26275049-26275878
cg03411082	0.849846	0.0449446	0.804901	1.33972e-09	9.01703e-07	16	433715	F	II	LOC100134368	Body	shore	Body-shore	chr16:431189-432810
cg23720395	0.820961	0.0674445	0.753517	1.34181e-09	9.01703e-07	3	59640236	R	II		IGR	opensea	IGR-opensea
cg02822257	0.0173629	0.634724	-0.617361	1.34862e-09	9.04814e-07	4	175443407	R	II	HPGD	Body	island	Body-island	chr4:175443406-175443837
cg10729854	0.523093	0.910468	-0.387375	1.35101e-09	9.04962e-07	3	96525193	F	II		IGR	opensea	IGR-opensea
cg12144476	0.0549714	0.683876	-0.628904	1.35333e-09	9.05056e-07	21	27541894	R	II	APP	Body	island	Body-island	chr21:27541893-27543524
cg07797397	0.325786	0.965713	-0.639927	1.36542e-09	9.10297e-07	2	177052527	F	II	HOXD1	TSS1500	shore	TSS1500-shore	chr2:177052957-177054350
cg13565656	0.0549326	0.514291	-0.459359	1.36739e-09	9.10297e-07	12	94543449	R	I	PLXNC1	1stExon	island	1stExon-island	chr12:94541727-94544000
cg19555331	0.48204	0.962699	-0.480659	1.36775e-09	9.10297e-07	4	147561900	F	II	POU4F2	Body	island	Body-island	chr4:147559205-147561901
cg02058358	0.402139	0.950422	-0.548283	1.37152e-09	9.11348e-07	14	76819107	F	II		IGR	shore	IGR-shore	chr14:76819145-76819379
cg08230483	0.0158067	0.629673	-0.613866	1.37782e-09	9.12762e-07	10	88123453	F	I	GRID1	Body	island	Body-island	chr10:88122924-88127364
cg27086020	0.499665	0.035383	0.464282	1.37854e-09	9.12762e-07	5	148206096	F	I	ADRB2	TSS200	island	TSS200-island	chr5:148206075-148206482
cg07642259	0.201305	0.942054	-0.740749	1.38024e-09	9.12762e-07	X	43833130	F	II	NDP	TSS1500	opensea	TSS1500-opensea
cg03122735	0.51324	0.0311661	0.482074	1.38255e-09	9.12832e-07	11	4629195	R	I	TRIM68	5'UTR	island	5'UTR-island	chr11:4629098-4629530
cg05624300	0.424759	0.866146	-0.441388	1.39219e-09	9.17438e-07	16	2517622	R	II		IGR	island	IGR-island	chr16:2517607-2518610
cg13311096	0.0260443	0.544445	-0.518401	1.39394e-09	9.17438e-07	8	74005566	F	I	C8orf84	TSS200	island	TSS200-island	chr8:74005021-74005856
cg26666921	0.0591376	0.810304	-0.751167	1.40293e-09	9.21135e-07	18	47088009	F	II	LIPG	TSS1500	island	TSS1500-island	chr18:47087879-47088528
cg01060861	0.099166	0.889844	-0.790678	1.40399e-09	9.21135e-07	10	28033840	R	I	MKX	5'UTR	island	5'UTR-island	chr10:28030182-28035211
cg27464184	0.0176845	0.918422	-0.900738	1.41043e-09	9.23607e-07	12	114075881	F	I		IGR	opensea	IGR-opensea
cg19393323	0.104128	0.96655	-0.862422	1.41342e-09	9.23607e-07	2	164586564	R	II	FIGN	Body	opensea	Body-opensea
cg13726218	0.311278	0.945457	-0.634179	1.41552e-09	9.23607e-07	13	72438249	R	II	DACH1	Body	shore	Body-shore	chr13:72439362-72440059
cg25570913	0.0671015	0.781805	-0.714704	1.41666e-09	9.23607e-07	13	112759893	R	I		IGR	island	IGR-island	chr13:112758598-112760491
cg24638203	0.0314706	0.513367	-0.481896	1.43058e-09	9.29972e-07	5	141061875	F	I	ARAP3	TSS200	opensea	TSS200-opensea
cg21548813	0.0205182	0.58025	-0.559731	1.43296e-09	9.29972e-07	6	291882	R	II	DUSP22	TSS1500	shore	TSS1500-shore	chr6:291948-292839
cg27580026	0.0127591	0.437792	-0.425033	1.43314e-09	9.29972e-07	2	27717965	R	I	FNDC4	1stExon	island	1stExon-island	chr2:27717681-27718337
cg17113134	0.0887865	0.82763	-0.738844	1.43816e-09	9.30946e-07	12	26267589	F	II		IGR	shore	IGR-shore	chr12:26267058-26267519
cg22846498	0.276165	0.877625	-0.60146	1.43912e-09	9.30946e-07	10	3319217	R	I		IGR	opensea	IGR-opensea
cg20787122	0.456769	0.937301	-0.480532	1.44566e-09	9.33718e-07	1	111889042	F	II	C1orf88	TSS200	shore	TSS200-shore	chr1:111889138-111889539
cg16440561	0.939796	0.054201	0.885594	1.45889e-09	9.40806e-07	2	220312854	F	I	SPEG	Body	island	Body-island	chr2:220312698-220314094
cg19295451	0.972706	0.306969	0.665737	1.46177e-09	9.41199e-07	15	102010161	R	II	PCSK6	Body	opensea	Body-opensea
cg08145590	0.170469	0.720669	-0.5502	1.46945e-09	9.42137e-07	3	119422161	F	II	C3orf15	Body	island	Body-island	chr3:119421855-119422334
cg16392213	0.227539	0.721595	-0.494056	1.47193e-09	9.42137e-07	7	121943990	R	I	FEZF1	Body	island	Body-island	chr7:121943867-121944538
cg18156793	0.0639694	0.76552	-0.70155	1.47256e-09	9.42137e-07	20	32031936	R	II	SNTA1	TSS1500	island	TSS1500-island	chr20:32031042-32031964
cg18072522	0.243507	0.931742	-0.688235	1.4772e-09	9.42137e-07	13	85468943	F	I		IGR	opensea	IGR-opensea
cg13409645	0.0838501	0.62559	-0.54174	1.47877e-09	9.42137e-07	19	55866261	F	I	COX6B2	TSS200	island	TSS200-island	chr19:55865824-55866324
cg23017261	0.0874945	0.539759	-0.452264	1.47975e-09	9.42137e-07	5	140431882	R	I	PCDHB1	1stExon	opensea	1stExon-opensea
cg17119387	0.0496568	0.791148	-0.741491	1.48243e-09	9.42137e-07	17	2615431	R	II	KIAA0664	TSS1500	island	TSS1500-island	chr17:2614320-2615630
cg11187110	0.78877	0.326637	0.462133	1.48244e-09	9.42137e-07	12	119619434	F	II	HSPB8	Body	opensea	Body-opensea
cg17619993	0.198542	0.957745	-0.759204	1.48365e-09	9.42137e-07	6	7728888	R	I	BMP6	Body	island	Body-island	chr6:7728885-7729108
cg19706515	0.870878	0.042467	0.828411	1.49096e-09	9.44334e-07	7	31376488	F	II		IGR	island	IGR-island	chr7:31375845-31376542
cg08290108	0.0401792	0.611359	-0.57118	1.49165e-09	9.44334e-07	10	77054841	R	I		IGR	island	IGR-island	chr10:77054582-77054929
cg06086611	0.107269	0.817362	-0.710093	1.4956e-09	9.4475e-07	1	240657139	R	II	GREM2	5'UTR	shore	5'UTR-shore	chr1:240656253-240656720
cg11144436	0.595604	0.0552556	0.540348	1.49703e-09	9.4475e-07	17	50008372	F	II	CA10	Body	opensea	Body-opensea
cg26103828	0.0499134	0.901097	-0.851183	1.49913e-09	9.4475e-07	18	2655079	R	I	SMCHD1	TSS1500	island	TSS1500-island	chr18:2654918-2656817
cg17416280	0.0240464	0.586124	-0.562078	1.50345e-09	9.46033e-07	17	1957394	R	I	HIC1	TSS1500	island	TSS1500-island	chr17:1952919-1962328
cg23488414	0.422009	0.02094	0.401069	1.5207e-09	9.52161e-07	4	74088730	R	II	ANKRD17	Body	opensea	Body-opensea
cg26928080	0.118694	0.822332	-0.703638	1.52644e-09	9.52161e-07	14	95236825	F	I	GSC	TSS1500	shore	TSS1500-shore	chr14:95237622-95238211
cg21575283	0.42295	0.017957	0.404993	1.52657e-09	9.52161e-07	1	115259472	F	I	NRAS	1stExon	opensea	1stExon-opensea
cg22488158	0.177234	0.935647	-0.758412	1.52973e-09	9.52161e-07	1	85528044	R	II	WDR63	1stExon	opensea	1stExon-opensea
cg05492818	0.0822534	0.569598	-0.487344	1.53008e-09	9.52161e-07	16	89114193	R	I		IGR	shore	IGR-shore	chr16:89114529-89114863
cg26219152	0.327478	0.887617	-0.560139	1.53022e-09	9.52161e-07	6	152443475	F	II	SYNE1	3'UTR	opensea	3'UTR-opensea
cg00271522	0.289701	0.798085	-0.508384	1.53224e-09	9.52161e-07	7	1264195	R	I		IGR	island	IGR-island	chr7:1263496-1264364
cg02976309	0.492267	0.962659	-0.470392	1.53338e-09	9.52161e-07	6	52441305	R	I	TRAM2	Body	island	Body-island	chr6:52441269-52441793
cg01008557	0.609024	0.0809452	0.528078	1.53537e-09	9.52161e-07	7	31292573	F	II		IGR	opensea	IGR-opensea
cg02506767	0.164177	0.953808	-0.789632	1.53611e-09	9.52161e-07	2	164465940	R	II	FIGN	3'UTR	opensea	3'UTR-opensea
cg25156485	0.0499131	0.517092	-0.467179	1.54355e-09	9.55347e-07	X	64887827	R	I	MSN	Body	island	Body-island	chrX:64887549-64887837
cg06836736	0.610028	0.0521223	0.557905	1.54616e-09	9.55535e-07	6	84140993	F	II	ME1	TSS1500	island	TSS1500-island	chr6:84140412-84140998
cg06019229	0.0202916	0.402178	-0.381887	1.55748e-09	9.60505e-07	5	61601629	F	II	KIF2A	TSS1500	island	TSS1500-island	chr5:61601617-61602930
cg08363339	0.437246	0.953702	-0.516456	1.55973e-09	9.60505e-07	20	57618487	R	I	SLMO2	TSS1500	shore	TSS1500-shore	chr20:57617430-57618222
cg01825295	0.0687204	0.651567	-0.582847	1.56114e-09	9.60505e-07	3	147131617	F	I	ZIC1	3'UTR	shore	3'UTR-shore	chr3:147130342-147130577
cg08665810	0.113825	0.947824	-0.833999	1.5795e-09	9.70364e-07	2	242498021	R	II	BOK	TSS200	island	TSS200-island	chr2:242498013-242499274
cg00499159	0.84839	0.0431497	0.805241	1.58535e-09	9.72523e-07	4	21854961	F	II	KCNIP4	5'UTR	opensea	5'UTR-opensea
cg23956260	0.12934	0.561523	-0.432182	1.58946e-09	9.73602e-07	10	23632740	R	I	C10orf67	Body	opensea	Body-opensea
cg06100854	0.453294	0.937616	-0.484323	1.59739e-09	9.77021e-07	2	45030072	F	II		IGR	shore	IGR-shore	chr2:45028955-45029318
cg05908492	0.0325592	0.43982	-0.40726	1.60434e-09	9.7873e-07	14	41099126	F	I		IGR	opensea	IGR-opensea
cg02683085	0.0244309	0.57529	-0.550859	1.60548e-09	9.7873e-07	20	10655461	R	I	JAG1	TSS1500	island	TSS1500-island	chr20:10652573-10655611
cg13580286	0.394942	0.0533611	0.341581	1.60726e-09	9.7873e-07	8	22925391	R	II	TNFRSF10B	Body	shore	Body-shore	chr8:22925655-22926912
cg15996914	0.939351	0.112565	0.826786	1.61244e-09	9.8045e-07	5	171426937	R	II	FBXW11	Body	opensea	Body-opensea
cg26864905	0.538626	0.934382	-0.395756	1.61679e-09	9.81654e-07	6	137366369	R	I	IL20RA	TSS200	shore	TSS200-shore	chr6:137365299-137366126
cg17016830	0.0344406	0.500186	-0.465745	1.62282e-09	9.82683e-07	1	228782809	F	II	DUSP5P	Body	island	Body-island	chr1:228744110-228784168
cg02562431	0.138686	0.891855	-0.753169	1.62321e-09	9.82683e-07	4	134070369	R	I	PCDH10	TSS200	island	TSS200-island	chr4:134069162-134070442
cg07723130	0.0361197	0.447494	-0.411375	1.6297e-09	9.84326e-07	5	146889538	F	I		IGR	island	IGR-island	chr5:146888750-146889840
cg23808946	0.358475	0.979527	-0.621052	1.63067e-09	9.84326e-07	2	45169548	R	I	SIX3	1stExon	island	1stExon-island	chr2:45169505-45171884
cg13636373	0.559455	0.976697	-0.417242	1.63672e-09	9.8584e-07	6	57037092	R	I	BAG2	TSS200	island	TSS200-island	chr6:57036954-57037731
cg04742135	0.281723	0.907859	-0.626136	1.64141e-09	9.8584e-07	4	1800154	F	I	FGFR3	Body	island	Body-island	chr4:1800144-1800351
cg11823511	0.46925	0.965026	-0.495776	1.64173e-09	9.8584e-07	1	91183697	F	I	BARHL2	TSS1500	island	TSS1500-island	chr1:91183240-91184540
cg08095852	0.0277605	0.405179	-0.377419	1.64512e-09	9.8584e-07	4	176987020	R	I	WDR17	1stExon	island	1stExon-island	chr4:176986921-176987360
cg20120218	0.0655754	0.958408	-0.892833	1.64908e-09	9.8584e-07	3	85071786	R	II	CADM2	Body	opensea	Body-opensea
cg22412072	0.19174	0.893983	-0.702243	1.65049e-09	9.8584e-07	6	30655217	F	I	KIAA1949	5'UTR	island	5'UTR-island	chr6:30655116-30655401
cg21722655	0.0304381	0.950765	-0.920327	1.65146e-09	9.8584e-07	17	7197878	F	I	YBX2	TSS200	island	TSS200-island	chr17:7197431-7198417
cg24433477	0.0859495	0.975298	-0.889349	1.65217e-09	9.8584e-07	3	85042454	F	II	CADM2	Body	opensea	Body-opensea
cg13380562	0.0318525	0.647311	-0.615459	1.65527e-09	9.86273e-07	6	143832576	F	II	FUCA2	1stExon	island	1stExon-island	chr6:143832389-143832943
cg02323277	0.0156039	0.743132	-0.727528	1.66679e-09	9.91718e-07	12	115109504	R	II	TBX3	3'UTR	island	3'UTR-island	chr12:115109503-115110061
cg12601987	0.146616	0.968504	-0.821888	1.67503e-09	9.94266e-07	17	17399718	R	II	RASD1	TSS200	island	TSS200-island	chr17:17398248-17400346
cg03340523	0.271795	0.966791	-0.694996	1.67586e-09	9.94266e-07	4	52904817	R	I	SGCB	TSS1500	island	TSS1500-island	chr4:52904454-52904912
cg05056325	0.136286	0.670965	-0.534679	1.68462e-09	9.98034e-07	17	17399667	F	I	RASD1	5'UTR	island	5'UTR-island	chr17:17398248-17400346
cg11755560	0.0476958	0.472754	-0.425058	1.68987e-09	9.99719e-07	7	56551492	R	II		IGR	island	IGR-island	chr7:56551488-56551713
cg24024056	0.0877017	0.85706	-0.769358	1.69675e-09	1.00236e-06	10	102415556	R	I		IGR	island	IGR-island	chr10:102414425-102416315
cg16024836	0.0477295	0.547116	-0.499387	1.70416e-09	1.00451e-06	17	58216988	R	II		IGR	island	IGR-island	chr17:58216793-58217515
cg06925083	0.130851	0.589348	-0.458497	1.70522e-09	1.00451e-06	11	59578514	F	II	MRPL16	TSS200	shore	TSS200-shore	chr11:59578090-59578379
cg27046641	0.423719	0.0176592	0.40606	1.71137e-09	1.0067e-06	8	138039659	F	II		IGR	opensea	IGR-opensea
cg07112473	0.0888576	0.546721	-0.457863	1.71866e-09	1.00956e-06	2	105480748	F	II		IGR	island	IGR-island	chr2:105480197-105480760
cg26847753	0.0178275	0.435506	-0.417678	1.72147e-09	1.00978e-06	15	44119241	R	I	WDR76	5'UTR	island	5'UTR-island	chr15:44119074-44119277
cg26230516	0.0529654	0.952455	-0.89949	1.73072e-09	1.01378e-06	18	12657166	F	I	SPIRE1	TSS1500	island	TSS1500-island	chr18:12657044-12658727
cg00481259	0.272725	0.800869	-0.528144	1.73646e-09	1.01466e-06	16	450837	R	I	DECR2	TSS1500	island	TSS1500-island	chr16:450834-451140
cg16275882	0.451768	0.894937	-0.443168	1.73727e-09	1.01466e-06	7	1288184	R	II		IGR	shore	IGR-shore	chr7:1286022-1287658
cg17832917	0.089063	0.873226	-0.784163	1.74229e-09	1.01466e-06	13	91826885	R	II		IGR	shore	IGR-shore	chr13:91827249-91827719
cg19239230	0.0698866	0.797013	-0.727127	1.74338e-09	1.01466e-06	1	240938945	F	II	RGS7	3'UTR	opensea	3'UTR-opensea
cg03817671	0.671626	0.0447358	0.62689	1.74445e-09	1.01466e-06	2	56151139	F	I	EFEMP1	TSS1500	island	TSS1500-island	chr2:56150340-56151180
cg17117459	0.920333	0.124256	0.796077	1.74921e-09	1.01601e-06	13	25085405	R	II	PARP4	5'UTR	shore	5'UTR-shore	chr13:25086522-25087067
cg06152533	0.458087	0.923291	-0.465204	1.75232e-09	1.01639e-06	3	3840333	F	I	LRRN1	TSS1500	shore	TSS1500-shore	chr3:3840513-3842772
cg04301742	0.363526	0.919479	-0.555954	1.75567e-09	1.01692e-06	13	94051470	R	I	GPC6	Body	opensea	Body-opensea
cg21536042	0.166437	0.890868	-0.724431	1.76558e-09	1.02123e-06	8	101170031	F	I	SPAG1	TSS1500	shore	TSS1500-shore	chr8:101170161-101170827
cg08920748	0.279309	0.947167	-0.667858	1.77103e-09	1.02296e-06	1	145473005	F	I	ANKRD34A	5'UTR	island	5'UTR-island	chr1:145472980-145474702
cg25417675	0.485872	0.902698	-0.416826	1.77644e-09	1.02353e-06	6	31651059	F	I		IGR	island	IGR-island	chr6:31650648-31651292
cg09920555	0.0310689	0.493062	-0.461993	1.77694e-09	1.02353e-06	11	101917847	F	II	C11orf70	TSS1500	shore	TSS1500-shore	chr11:101918073-101918493
cg08798295	0.154287	0.904667	-0.75038	1.78212e-09	1.02509e-06	7	98972169	R	II	ARPC1B	TSS200	island	TSS200-island	chr7:98971649-98973170
cg19769182	0.108983	0.892336	-0.783353	1.78749e-09	1.02676e-06	16	29823868	F	I	PRRT2	5'UTR	island	5'UTR-island	chr16:29823163-29823906
cg14739664	0.418997	0.956262	-0.537265	1.79141e-09	1.02743e-06	5	140683467	F	I	SLC25A2	1stExon	island	1stExon-island	chr5:140683195-140683773
cg00015699	0.67676	0.0583436	0.618417	1.7936e-09	1.02743e-06	12	90313589	R	I		IGR	opensea	IGR-opensea
cg11805647	0.82209	0.458198	0.363892	1.7988e-09	1.02785e-06	15	81362969	R	II		IGR	opensea	IGR-opensea
cg17232217	0.905994	0.334723	0.571271	1.79929e-09	1.02785e-06	4	1203104	R	II	LOC100130872	TSS1500	island	TSS1500-island	chr4:1202956-1203200
cg14466942	0.625424	0.109571	0.515853	1.80325e-09	1.0287e-06	6	17282700	F	II	RBM24	TSS1500	shore	TSS1500-shore	chr6:17280739-17282334
cg09614349	0.272224	0.933092	-0.660867	1.81233e-09	1.03204e-06	10	3433533	R	II		IGR	opensea	IGR-opensea
cg05355225	0.201828	0.971951	-0.770123	1.81743e-09	1.03204e-06	8	86350568	F	I	CA3	TSS1500	shore	TSS1500-shore	chr8:86350765-86351196
cg07706352	0.0693246	0.563325	-0.494001	1.81803e-09	1.03204e-06	19	10077245	R	II	COL5A3	Body	island	Body-island	chr19:10077031-10077444
cg09689137	0.0677823	0.768726	-0.700944	1.81905e-09	1.03204e-06	8	1949246	R	II	KBTBD11	5'UTR	island	5'UTR-island	chr8:1949245-1951390
cg26794715	0.471394	0.94461	-0.473216	1.82426e-09	1.03358e-06	8	72757827	R	II	MSC	TSS1500	shore	TSS1500-shore	chr8:72755783-72756667
cg22619759	0.0255134	0.822285	-0.796772	1.83113e-09	1.03569e-06	7	5601811	R	II		IGR	island	IGR-island	chr7:5601802-5602129
cg02700824	0.0158305	0.93103	-0.915199	1.83524e-09	1.03569e-06	5	149340768	F	I	SLC26A2	5'UTR	island	5'UTR-island	chr5:149339931-149340951
cg03972751	0.221286	0.929458	-0.708173	1.83546e-09	1.03569e-06	2	164870975	F	II		IGR	opensea	IGR-opensea
cg08681365	0.137015	0.675445	-0.53843	1.83959e-09	1.03661e-06	8	101170048	F	II	SPAG1	TSS1500	shore	TSS1500-shore	chr8:101170161-101170827
cg08694544	0.0351917	0.521077	-0.485885	1.84234e-09	1.03668e-06	19	12946228	R	II	RTBDN	1stExon	shore	1stExon-shore	chr19:12944528-12945299
cg09619271	0.500912	0.950141	-0.449229	1.84471e-09	1.03668e-06	7	45961289	F	I	IGFBP3	TSS1500	island	TSS1500-island	chr7:45960137-45961347
cg06846669	0.529045	0.885885	-0.356841	1.85217e-09	1.03705e-06	5	134879739	R	I		IGR	island	IGR-island	chr5:134879443-134879819
cg16444641	0.840411	0.263222	0.577189	1.8556e-09	1.03705e-06	2	10567628	R	II	HPCAL1	3'UTR	shore	3'UTR-shore	chr2:10566889-10567148
cg24311382	0.0306595	0.583114	-0.552454	1.85657e-09	1.03705e-06	6	132272408	R	I	CTGF	1stExon	island	1stExon-island	chr6:132271826-132272566
cg12215294	0.461592	0.937756	-0.476164	1.85961e-09	1.03705e-06	3	40350768	F	II	EIF1B	TSS1500	shore	TSS1500-shore	chr3:40350857-40351832
cg04697624	0.802249	0.136796	0.665453	1.86305e-09	1.03705e-06	12	69002178	F	II		IGR	shelf	IGR-shelf	chr12:69004220-69005377
cg01295785	0.77512	0.170338	0.604782	1.86369e-09	1.03705e-06	18	12437948	F	II		IGR	shelf	IGR-shelf	chr18:12433995-12434486
cg00937286	0.682913	0.0442448	0.638669	1.86415e-09	1.03705e-06	8	136245114	F	II	LOC286094	TSS1500	opensea	TSS1500-opensea
cg20674638	0.0615667	0.578127	-0.516561	1.86535e-09	1.03705e-06	5	52284781	R	I	ITGA2	TSS1500	island	TSS1500-island	chr5:52284715-52285489
cg18674980	0.123094	0.977252	-0.854159	1.88816e-09	1.04833e-06	8	86350581	F	II	CA3	TSS1500	shore	TSS1500-shore	chr8:86350765-86351196
cg22848982	0.475335	0.035559	0.439776	1.89426e-09	1.04934e-06	1	3697631	R	I	LRRC47	3'UTR	opensea	3'UTR-opensea
cg08747591	0.025529	0.64324	-0.617711	1.89503e-09	1.04934e-06	11	789928	F	I	CEND1	5'UTR	island	5'UTR-island	chr11:789871-790133
cg18090004	0.119509	0.775399	-0.655891	1.89959e-09	1.05047e-06	7	1283896	F	I		IGR	island	IGR-island	chr7:1283839-1284040
cg09171355	0.0248294	0.58842	-0.56359	1.91381e-09	1.05692e-06	5	141736625	F	II		IGR	island	IGR-island	chr5:141736249-141736980
cg18664667	0.213103	0.942292	-0.729189	1.91813e-09	1.05789e-06	7	105517962	F	II	ATXN7L1	TSS1500	island	TSS1500-island	chr7:105516844-105517963
cg12868173	0.380796	0.9716	-0.590805	1.92416e-09	1.05789e-06	10	44185097	R	I		IGR	island	IGR-island	chr10:44185039-44186132
cg16541222	0.813577	0.224926	0.588651	1.92469e-09	1.05789e-06	5	111541635	R	II	EPB41L4A	Body	opensea	Body-opensea
cg17649599	0.21257	0.895519	-0.682949	1.92576e-09	1.05789e-06	3	84175248	R	I		IGR	opensea	IGR-opensea
cg19855470	0.364099	0.934764	-0.570665	1.93324e-09	1.05996e-06	22	40060836	R	II	CACNA1I	Body	island	Body-island	chr22:40060601-40061031
cg14397696	0.534545	0.153152	0.381393	1.93462e-09	1.05996e-06	13	105792284	R	II		IGR	opensea	IGR-opensea
cg19962116	0.501239	0.0325936	0.468645	1.95771e-09	1.0712e-06	3	131080927	F	I	NUDT16P	Body	island	Body-island	chr3:131080578-131081191
cg22798707	0.204472	0.94581	-0.741338	1.96061e-09	1.07137e-06	9	23822666	F	II	ELAVL2	TSS1500	island	TSS1500-island	chr9:23822412-23822667
cg04337944	0.383634	0.850137	-0.466503	1.96781e-09	1.07389e-06	22	45899303	R	II	FBLN1	Body	island	Body-island	chr22:45898294-45899357
cg23934927	0.33102	0.813583	-0.482562	1.97076e-09	1.07409e-06	5	74162623	F	I	FAM169A	TSS200	island	TSS200-island	chr5:74161536-74162716
cg27546241	0.170807	0.805343	-0.634536	1.97499e-09	1.07499e-06	19	7701753	F	I	STXBP2	TSS1500	island	TSS1500-island	chr19:7701661-7702336
cg05867134	0.215984	0.942696	-0.726712	1.98594e-09	1.07953e-06	16	31009035	F	II	STX1B	Body	island	Body-island	chr16:31008832-31009036
cg03213259	0.0860148	0.742282	-0.656267	2.00619e-09	1.0845e-06	16	67189948	F	I	TRADD	Body	shore	Body-shore	chr16:67188613-67189652
cg07881365	0.0416786	0.419079	-0.377401	2.00688e-09	1.0845e-06	19	15833929	R	II		IGR	island	IGR-island	chr19:15833733-15833983
cg11073923	0.0695951	0.651222	-0.581627	2.01251e-09	1.0845e-06	4	175443752	F	I	HPGD	1stExon	island	1stExon-island	chr4:175443406-175443837
cg27098807	0.0306871	0.584533	-0.553846	2.01329e-09	1.0845e-06	5	176883647	R	II	DBN1	3'UTR	shore	3'UTR-shore	chr5:176881221-176883117
cg08160643	0.109365	0.903984	-0.794619	2.01527e-09	1.0845e-06	1	218458022	R	I	RRP15	TSS1500	island	TSS1500-island	chr1:218458019-218458684
cg05892674	0.0282601	0.871487	-0.843227	2.01598e-09	1.0845e-06	11	101918304	R	II	C11orf70	1stExon	island	1stExon-island	chr11:101918073-101918493
cg00705142	0.109316	0.948466	-0.83915	2.01741e-09	1.0845e-06	3	110789788	F	II	PVRL3	TSS1500	shore	TSS1500-shore	chr3:110790149-110791401
cg24679453	0.886331	0.498943	0.387388	2.01866e-09	1.0845e-06	1	3079069	F	I	PRDM16	Body	shore	Body-shore	chr1:3080934-3081292
cg10227077	0.043271	0.608475	-0.565204	2.02082e-09	1.0845e-06	19	2495139	F	II		IGR	island	IGR-island	chr19:2494095-2495214
cg24713878	0.0117543	0.693565	-0.681811	2.02121e-09	1.0845e-06	17	3599481	R	I	P2RX5	1stExon	island	1stExon-island	chr17:3599052-3599551
cg25237365	0.449204	0.967983	-0.518779	2.0276e-09	1.08584e-06	4	3464874	R	I	DOK7	TSS200	island	TSS200-island	chr4:3464799-3465440
cg19285777	0.529285	0.965642	-0.436357	2.02915e-09	1.08584e-06	15	59910408	R	II	GCNT3	5'UTR	opensea	5'UTR-opensea
cg08784247	0.0377331	0.93933	-0.901597	2.03341e-09	1.08584e-06	12	81329808	F	II	MIR618	TSS200	shore	TSS200-shore	chr12:81330608-81331514
cg07730329	0.0123339	0.658274	-0.64594	2.03415e-09	1.08584e-06	5	140810137	F	II	PCDHGA4	Body	shore	Body-shore	chr5:140810494-140812617
cg11246938	0.0156109	0.678373	-0.662762	2.04122e-09	1.08686e-06	12	115112433	R	I	TBX3	Body	island	Body-island	chr12:115112014-115112627
cg06730942	0.842645	0.254461	0.588185	2.04318e-09	1.08686e-06	7	87460135	F	II	RUNDC3B	3'UTR	opensea	3'UTR-opensea
cg15819921	0.198322	0.714695	-0.516373	2.0462e-09	1.08686e-06	19	927150	R	I	ARID3A	5'UTR	shore	5'UTR-shore	chr19:925120-926816
cg24389102	0.161328	0.934277	-0.772949	2.04885e-09	1.08686e-06	6	128759061	F	II	PTPRK	Body	opensea	Body-opensea
cg01485627	0.48326	0.954892	-0.471632	2.04914e-09	1.08686e-06	14	86089263	F	II	FLRT2	Body	opensea	Body-opensea
cg18411550	0.02942	0.447271	-0.417851	2.05468e-09	1.08766e-06	6	130339733	F	I	L3MBTL3	1stExon	shore	1stExon-shore	chr6:130340556-130342450
cg18413131	0.465573	0.0181429	0.44743	2.05589e-09	1.08766e-06	3	131080697	F	I	NUDT16P	TSS200	island	TSS200-island	chr3:131080578-131081191
cg19591417	0.074925	0.927022	-0.852097	2.05924e-09	1.08804e-06	10	4395585	F	II		IGR	opensea	IGR-opensea
cg20477160	0.939296	0.226303	0.712993	2.06516e-09	1.08978e-06	2	235936596	R	II	SH3BP4	5'UTR	opensea	5'UTR-opensea
cg20681068	0.392729	0.972648	-0.579919	2.07835e-09	1.09126e-06	20	3389535	F	II	C20orf194	TSS1500	shore	TSS1500-shore	chr20:3387965-3388901
cg05638359	0.0229793	0.832994	-0.810015	2.07879e-09	1.09126e-06	1	190444387	R	I	FAM5C	5'UTR	opensea	5'UTR-opensea
cg00431837	0.356007	0.97207	-0.616063	2.08029e-09	1.09126e-06	6	107812732	F	II	SOBP	Body	island	Body-island	chr6:107810066-107812733
cg00338391	0.160427	0.620632	-0.460205	2.08251e-09	1.09126e-06	7	1283981	F	II		IGR	island	IGR-island	chr7:1283839-1284040
cg26506212	0.0628544	0.619104	-0.55625	2.08285e-09	1.09126e-06	X	100740275	R	I	ARMCX4	Body	island	Body-island	chrX:100740221-100740601
cg08084692	0.09139	0.652199	-0.560809	2.08625e-09	1.09126e-06	6	143832933	F	I	FUCA2	TSS200	island	TSS200-island	chr6:143832389-143832943
cg07850418	0.429747	0.932296	-0.502549	2.08634e-09	1.09126e-06	3	147110378	R	II	ZIC4	Body	island	Body-island	chr3:147108511-147111703
cg20169576	0.28833	0.93479	-0.64646	2.10003e-09	1.09502e-06	18	67070461	R	II	DOK6	Body	shore	Body-shore	chr18:67067509-67069168
cg21799346	0.481156	0.974208	-0.493052	2.10414e-09	1.09502e-06	11	2905372	R	I	CDKN1C	Body	island	Body-island	chr11:2905023-2907024
cg05010179	0.0842789	0.722083	-0.637804	2.10432e-09	1.09502e-06	15	75018495	R	I	CYP1A1	TSS1500	island	TSS1500-island	chr15:75018186-75019336
cg24829778	0.0506725	0.49474	-0.444067	2.11048e-09	1.09502e-06	2	223066461	R	II	PAX3	Body	opensea	Body-opensea
cg08796640	0.39563	0.892291	-0.496661	2.11101e-09	1.09502e-06	8	119123054	F	I	EXT1	1stExon	shore	1stExon-shore	chr8:119123974-119124432
cg04477203	0.0338633	0.781417	-0.747553	2.11118e-09	1.09502e-06	5	141061883	F	II	ARAP3	TSS200	opensea	TSS200-opensea
cg06513695	0.0877672	0.712044	-0.624277	2.11315e-09	1.09502e-06	22	29866414	R	II		IGR	island	IGR-island	chr22:29866326-29866652
cg20346912	0.051663	0.590193	-0.53853	2.11703e-09	1.09502e-06	18	35147165	R	I	BRUNOL4	TSS1500	island	TSS1500-island	chr18:35144907-35147628
cg05529874	0.431922	0.0154043	0.416517	2.11727e-09	1.09502e-06	16	3356081	R	II	ZNF75A	5'UTR	shore	5'UTR-shore	chr16:3355020-3356012
cg21024826	0.0497323	0.378448	-0.328716	2.12488e-09	1.09607e-06	7	156802323	R	I	MNX1	TSS200	island	TSS200-island	chr7:156802170-156804414
cg02100373	0.196506	0.960038	-0.763531	2.12636e-09	1.09607e-06	5	134367090	R	II	PITX1	Body	island	Body-island	chr5:134366913-134367438
cg12043428	0.126171	0.809462	-0.683291	2.13263e-09	1.09607e-06	2	38892958	F	II	GALM	TSS200	opensea	TSS200-opensea
cg14852134	0.534206	0.955742	-0.421536	2.13315e-09	1.09607e-06	20	13200748	R	I		IGR	island	IGR-island	chr20:13200670-13202616
cg00588920	0.259037	0.964134	-0.705098	2.1342e-09	1.09607e-06	8	72917147	R	II		IGR	shore	IGR-shore	chr8:72917305-72917641
cg22526139	0.57153	0.918325	-0.346795	2.13652e-09	1.09607e-06	15	90030153	F	I	RHCG	Body	island	Body-island	chr15:90029931-90030328
cg10502220	0.0395691	0.556014	-0.516445	2.13777e-09	1.09607e-06	4	176733966	R	II	GPM6A	1stExon	opensea	1stExon-opensea
cg05180077	0.194014	0.750758	-0.556745	2.14697e-09	1.09893e-06	6	143832942	F	II	FUCA2	TSS200	island	TSS200-island	chr6:143832389-143832943
cg10507402	0.0173817	0.542699	-0.525318	2.14864e-09	1.09893e-06	2	162930666	R	I	DPP4	1stExon	island	1stExon-island	chr2:162930233-162930879
cg07663789	0.448705	0.973614	-0.524909	2.15994e-09	1.10335e-06	5	32711429	F	II	NPR3	TSS1500	island	TSS1500-island	chr5:32709910-32714450
cg12279397	0.0369441	0.589833	-0.552889	2.17625e-09	1.11032e-06	10	4782836	R	II		IGR	opensea	IGR-opensea
cg01546378	0.0391585	0.811179	-0.772021	2.17983e-09	1.11077e-06	2	38892901	R	II	GALM	TSS200	opensea	TSS200-opensea
cg02856953	0.146537	0.775473	-0.628936	2.18543e-09	1.11227e-06	1	154474530	R	I	TDRD10	TSS200	island	TSS200-island	chr1:154474107-154475699
cg07802710	0.0229789	0.387305	-0.364326	2.19349e-09	1.11419e-06	5	140810260	F	II	PCDHGA4	Body	shore	Body-shore	chr5:140810494-140812617
cg20741567	0.356897	0.970002	-0.613105	2.19713e-09	1.11419e-06	12	95043595	F	II	TMCC3	Body	island	Body-island	chr12:95043551-95044312
cg08248579	0.297235	0.967918	-0.670683	2.19725e-09	1.11419e-06	6	17988937	F	I	KIF13A	TSS1500	shore	TSS1500-shore	chr6:17987415-17988405
cg26022073	0.251002	0.703893	-0.452891	2.20348e-09	1.11598e-06	17	42836025	R	I	ADAM11	TSS1500	island	TSS1500-island	chr17:42835776-42836242
cg08934319	0.183549	0.683519	-0.49997	2.212e-09	1.11893e-06	3	79174694	F	II	ROBO1	Body	opensea	Body-opensea
cg25576788	0.350032	0.815881	-0.465849	2.23119e-09	1.12727e-06	13	21634663	R	I	LATS2	5'UTR	island	5'UTR-island	chr13:21634519-21635907
cg25189429	0.0546587	0.620848	-0.56619	2.23682e-09	1.12874e-06	13	21277706	R	I	IL17D	5'UTR	island	5'UTR-island	chr13:21277233-21278446
cg11522018	0.0400228	0.655901	-0.615878	2.24403e-09	1.12908e-06	6	3227751	F	I	TUBB2B	1stExon	island	1stExon-island	chr6:3227025-3229688
cg13945644	0.0446584	0.564143	-0.519484	2.24473e-09	1.12908e-06	19	17559467	R	I		IGR	island	IGR-island	chr19:17558917-17559679
cg10237419	0.415031	0.913861	-0.49883	2.24711e-09	1.12908e-06	4	110224235	F	I	COL25A1	TSS1500	island	TSS1500-island	chr4:110222970-110224257
cg22706505	0.700988	0.148044	0.552943	2.25032e-09	1.12908e-06	2	202563406	R	II	MPP4	5'UTR	opensea	5'UTR-opensea
cg05043461	0.0486915	0.433158	-0.384467	2.25109e-09	1.12908e-06	5	140735027	F	II	PCDHGA2	Body	island	Body-island	chr5:140734720-140735028
cg12863565	0.0614351	0.521802	-0.460367	2.26116e-09	1.13053e-06	8	25902558	F	II	EBF2	TSS200	island	TSS200-island	chr8:25900562-25905842
cg01802975	0.0787152	0.864311	-0.785595	2.26208e-09	1.13053e-06	1	67519155	F	I	SLC35D1	Body	shore	Body-shore	chr1:67519224-67520139
cg13817952	0.028973	0.627504	-0.598531	2.26216e-09	1.13053e-06	9	124990456	R	I	LHX6	Body	island	Body-island	chr9:124987743-124991086
cg21356998	0.191558	0.730702	-0.539143	2.26984e-09	1.13301e-06	4	113971324	F	II	ANK2	Body	opensea	Body-opensea
cg09330979	0.0608138	0.550798	-0.489984	2.27607e-09	1.13476e-06	1	114302082	F	I	PHTF1	TSS1500	island	TSS1500-island	chr1:114301514-114302272
cg03397575	0.559153	0.969618	-0.410465	2.27958e-09	1.13514e-06	10	23633518	F	I	C10orf67	1stExon	opensea	1stExon-opensea
cg17385737	0.0421437	0.671861	-0.629717	2.28456e-09	1.13606e-06	12	96589144	F	II	ELK3	5'UTR	island	5'UTR-island	chr12:96588665-96589145
cg25114913	0.246488	0.798639	-0.552151	2.29361e-09	1.13606e-06	6	96463959	F	I	FUT9	5'UTR	island	5'UTR-island	chr6:96463869-96464136
cg06695611	0.026577	0.616501	-0.589924	2.30193e-09	1.13606e-06	2	180726328	F	I	ZNF385B	TSS200	island	TSS200-island	chr2:180725717-180726465
cg12655190	0.12593	0.791645	-0.665715	2.30274e-09	1.13606e-06	17	35290523	R	I		IGR	island	IGR-island	chr17:35290403-35290663
cg10784143	0.956394	0.621717	0.334678	2.30543e-09	1.13606e-06	6	30123868	F	II	TRIM10	Body	opensea	Body-opensea
cg12023271	0.158135	0.536473	-0.378338	2.30701e-09	1.13606e-06	8	1053157	F	I		IGR	shore	IGR-shore	chr8:1053354-1053804
cg00180631	0.132356	0.734254	-0.601898	2.30836e-09	1.13606e-06	X	149736640	R	II	MTM1	TSS1500	shore	TSS1500-shore	chrX:149736720-149737756
cg20538819	0.0302268	0.50732	-0.477093	2.31074e-09	1.13606e-06	1	214724805	F	II	PTPN14	TSS200	island	TSS200-island	chr1:214724104-214725056
cg11664500	0.239209	0.91354	-0.674331	2.31077e-09	1.13606e-06	6	133562479	F	I	EYA4	TSS200	island	TSS200-island	chr6:133562086-133563586
cg25676905	0.0755031	0.69353	-0.618027	2.31134e-09	1.13606e-06	17	41173720	F	II	VAT1	Body	shore	Body-shore	chr17:41173821-41174436
cg13770573	0.479477	0.941824	-0.462347	2.31151e-09	1.13606e-06	2	236586376	R	II	AGAP1	Body	opensea	Body-opensea
cg01841118	0.179202	0.729125	-0.549923	2.31544e-09	1.13665e-06	2	99348232	F	II	MGAT4A	TSS1500	shore	TSS1500-shore	chr2:99346882-99348177
cg04189705	0.443427	0.962305	-0.518879	2.32383e-09	1.13942e-06	9	77502517	F	II	TRPM6	Body	island	Body-island	chr9:77502093-77502518
cg16406892	0.0248098	0.800803	-0.775994	2.32885e-09	1.14053e-06	12	115118777	R	II	TBX3	Body	shore	Body-shore	chr12:115120774-115122945
cg10638605	0.00560954	0.360619	-0.35501	2.33774e-09	1.14315e-06	10	69991197	R	II	ATOH7	1stExon	island	1stExon-island	chr10:69990893-69991523
cg18011916	0.97108	0.622944	0.348137	2.33971e-09	1.14315e-06	7	35295120	R	II	TBX20	TSS1500	shore	TSS1500-shore	chr7:35296921-35298218
cg22364262	0.0428639	0.578418	-0.535554	2.34498e-09	1.14325e-06	4	142558129	R	II	IL15	5'UTR	island	5'UTR-island	chr4:142557388-142558323
cg12068833	0.153684	0.712236	-0.558551	2.34823e-09	1.14325e-06	4	132896266	F	II		IGR	shore	IGR-shore	chr4:132896360-132896778
cg14974711	0.159308	0.777006	-0.617698	2.34956e-09	1.14325e-06	16	3096477	R	II	MMP25	TSS1500	island	TSS1500-island	chr16:3095600-3097033
cg25244036	0.333493	0.924583	-0.59109	2.35145e-09	1.14325e-06	18	48087588	F	II	MAPK4	5'UTR	island	5'UTR-island	chr18:48085838-48087589
cg19887750	0.116944	0.774561	-0.657616	2.35367e-09	1.14325e-06	18	47813174	F	II	CXXC1	Body	shore	Body-shore	chr18:47813434-47814546
cg05355311	0.420941	0.947331	-0.526389	2.35648e-09	1.14328e-06	22	50629224	R	II	TRABD	5'UTR	island	5'UTR-island	chr22:50628949-50629249
cg15627145	0.086942	0.717551	-0.630609	2.36667e-09	1.14688e-06	10	61802440	R	II	ANK3	3'UTR	opensea	3'UTR-opensea
cg23599771	0.0122969	0.575359	-0.563062	2.38701e-09	1.15416e-06	1	190444825	R	II	FAM5C	5'UTR	opensea	5'UTR-opensea
cg21517055	0.355621	0.944741	-0.58912	2.38725e-09	1.15416e-06	19	14016717	F	I	C19orf57	5'UTR	island	5'UTR-island	chr19:14016665-14017435
cg04546691	0.12523	0.79651	-0.67128	2.3922e-09	1.15521e-06	3	77143393	R	II	ROBO2	Body	shelf	Body-shelf	chr3:77147167-77147399
cg03662347	0.544696	0.960501	-0.415805	2.4011e-09	1.15816e-06	16	88603762	F	II		IGR	shelf	IGR-shelf	chr16:88599610-88601530
cg23480341	0.592286	0.158939	0.433347	2.40503e-09	1.15871e-06	20	43883705	R	II	SLPI	TSS1500	opensea	TSS1500-opensea
cg05798318	0.147945	0.926364	-0.778419	2.41276e-09	1.16109e-06	11	536758	F	II	HRAS	TSS1500	island	TSS1500-island	chr11:534691-537718
cg02413874	0.777	0.0473466	0.729653	2.41821e-09	1.16126e-06	16	433641	F	II	LOC100134368	Body	shore	Body-shore	chr16:431189-432810
cg06598836	0.443092	0.0252543	0.417837	2.41875e-09	1.16126e-06	3	2140699	R	I		IGR	island	IGR-island	chr3:2140029-2141784
cg04556220	0.02637	0.45686	-0.43049	2.42593e-09	1.16126e-06	1	32706433	F	II	MTMR9L	Body	island	Body-island	chr1:32705524-32707141
cg00794400	0.553069	0.942308	-0.389238	2.42638e-09	1.16126e-06	1	17746510	R	I	RCC2	Body	island	Body-island	chr1:17746200-17746547
cg14753599	0.351904	0.783824	-0.431919	2.42836e-09	1.16126e-06	10	88728361	R	I	C10orf116	1stExon	island	1stExon-island	chr10:88728039-88728720
cg04768425	0.930455	0.309843	0.620611	2.43226e-09	1.16126e-06	10	124222884	R	II	HTRA1	Body	shore	Body-shore	chr10:124220338-124222240
cg08212862	0.0342114	0.532702	-0.49849	2.43292e-09	1.16126e-06	5	140530606	F	II	PCDHB6	1stExon	shore	1stExon-shore	chr5:140531157-140532017
cg25010041	0.17677	0.930978	-0.754209	2.44004e-09	1.16126e-06	15	72476680	F	I	GRAMD2	Body	island	Body-island	chr15:72476676-72476969
cg13035052	0.0872546	0.50645	-0.419196	2.44067e-09	1.16126e-06	16	4323854	F	II	TFAP4	TSS1500	island	TSS1500-island	chr16:4321639-4324073
cg02043600	0.0950413	0.656396	-0.561354	2.44241e-09	1.16126e-06	16	31021933	R	I	STX1B	TSS200	opensea	TSS200-opensea
cg07940440	0.0297853	0.429946	-0.40016	2.44387e-09	1.16126e-06	4	73433671	R	II	ADAMTS3	Body	shore	Body-shore	chr4:73433783-73434289
cg07611334	0.0305391	0.641689	-0.61115	2.45566e-09	1.16454e-06	20	327811	F	II	NRSN2	5'UTR	island	5'UTR-island	chr20:327376-328977
cg05300029	0.205673	0.570288	-0.364615	2.45638e-09	1.16454e-06	14	21148957	R	II		IGR	shore	IGR-shore	chr14:21150918-21151224
cg08952343	0.301902	0.93977	-0.637868	2.46534e-09	1.16663e-06	8	19615134	F	II		IGR	island	IGR-island	chr8:19614131-19615307
cg26970707	0.117275	0.909253	-0.791978	2.46868e-09	1.16663e-06	5	122371264	F	II	PPIC	Body	shore	Body-shore	chr5:122371569-122372822
cg18414381	0.401977	0.0117228	0.390254	2.47265e-09	1.16663e-06	11	34642885	F	II	EHF	5'UTR	opensea	5'UTR-opensea
cg13226591	0.942165	0.360955	0.58121	2.47284e-09	1.16663e-06	X	26156545	F	II	MAGEB18	5'UTR	opensea	5'UTR-opensea
cg25887069	0.541499	0.926762	-0.385263	2.47485e-09	1.16663e-06	22	38221009	R	I	GALR3	Body	island	Body-island	chr22:38220589-38221619
cg22147084	0.0672305	0.439625	-0.372394	2.49021e-09	1.17127e-06	5	179779664	R	I	GFPT2	Body	island	Body-island	chr5:179779114-179781279
cg26796245	0.139107	0.829165	-0.690058	2.49033e-09	1.17127e-06	4	113970820	F	I	ANK2	5'UTR	opensea	5'UTR-opensea
cg05120028	0.0457756	0.564546	-0.518771	2.49548e-09	1.17156e-06	20	52790712	R	I	CYP24A1	TSS200	island	TSS200-island	chr20:52789252-52790986
cg17945429	0.956355	0.609398	0.346957	2.49659e-09	1.17156e-06	1	158174027	R	II		IGR	opensea	IGR-opensea
cg12264626	0.176305	0.941189	-0.764884	2.50073e-09	1.17218e-06	8	86350381	R	II	CA3	TSS1500	shore	TSS1500-shore	chr8:86350765-86351196
cg00929336	0.10695	0.516767	-0.409817	2.50769e-09	1.17412e-06	16	81437496	F	I		IGR	island	IGR-island	chr16:81437204-81437542
cg26841483	0.205711	0.961873	-0.756161	2.53224e-09	1.18252e-06	12	81332540	F	II	LIN7A	TSS1500	shore	TSS1500-shore	chr12:81330608-81331514
cg02760766	0.016259	0.342023	-0.325764	2.5333e-09	1.18252e-06	15	72668543	F	I	HEXA	TSS200	island	TSS200-island	chr15:72668041-72668658
cg13857382	0.0511859	0.529973	-0.478787	2.53417e-09	1.18252e-06	1	175162153	F	II	KIAA0040	1stExon	island	1stExon-island	chr1:175161900-175162364
cg07166409	0.497902	0.960976	-0.463074	2.54121e-09	1.18447e-06	2	97534057	F	II	SEMA4C	5'UTR	shore	5'UTR-shore	chr2:97534100-97536270
cg03714495	0.750388	0.185101	0.565287	2.55427e-09	1.18922e-06	2	50659203	F	II	NRXN1	Body	opensea	Body-opensea
cg04453124	0.794034	0.0384779	0.755556	2.57804e-09	1.19895e-06	10	79596240	F	I	DLG5	Body	opensea	Body-opensea
cg03003217	0.257411	0.951188	-0.693777	2.60104e-09	1.20829e-06	6	152625419	R	II	SYNE1	Body	shore	Body-shore	chr6:152623279-152623480
cg15865175	0.0450756	0.733962	-0.688886	2.60847e-09	1.20929e-06	13	32890215	R	II	BRCA2	5'UTR	shore	5'UTR-shore	chr13:32889533-32889900
cg24977055	0.0168675	0.936741	-0.919873	2.60903e-09	1.20929e-06	7	50850870	F	II	GRB10	5'UTR	island	5'UTR-island	chr7:50849752-50850871
cg11274568	0.787368	0.385986	0.401381	2.62391e-09	1.21354e-06	22	48605506	F	II		IGR	island	IGR-island	chr22:48605157-48605507
cg10866755	0.0460837	0.519076	-0.472992	2.62403e-09	1.21354e-06	2	180725718	R	II	ZNF385B	5'UTR	island	5'UTR-island	chr2:180725717-180726465
cg11554507	0.731736	0.0184987	0.713237	2.63086e-09	1.21523e-06	7	31380572	F	II	NEUROD6	TSS200	opensea	TSS200-opensea
cg22748470	0.218272	0.83609	-0.617817	2.63354e-09	1.21523e-06	5	140683946	F	I	SLC25A2	TSS1500	shore	TSS1500-shore	chr5:140683195-140683773
cg22067676	0.844079	0.187082	0.656997	2.64322e-09	1.21689e-06	6	126281331	F	II	HINT3	Body	shelf	Body-shelf	chr6:126277792-126278501
cg15078838	0.371102	0.74358	-0.372478	2.64432e-09	1.21689e-06	2	28114349	F	II	BRE	5'UTR	shore	5'UTR-shore	chr2:28113060-28113764
cg25712735	0.0263555	0.435964	-0.409608	2.64652e-09	1.21689e-06	12	58005343	R	I	GEFT	1stExon	island	1stExon-island	chr12:58004982-58005351
cg15019790	0.177397	0.89656	-0.719163	2.65267e-09	1.21689e-06	2	45236267	R	I	SIX2	1stExon	island	1stExon-island	chr2:45235511-45237792
cg10094651	0.318575	0.953005	-0.634429	2.65337e-09	1.21689e-06	7	45961778	R	II	IGFBP3	TSS1500	shore	TSS1500-shore	chr7:45960137-45961347
cg04148584	0.00569849	0.670869	-0.665171	2.65922e-09	1.21689e-06	7	107643946	F	I	LAMB1	TSS200	island	TSS200-island	chr7:107641795-107644058
cg21303011	0.086215	0.637872	-0.551657	2.66615e-09	1.21689e-06	3	24537177	R	I	THRB	TSS1500	island	TSS1500-island	chr3:24535844-24537436
cg19214594	0.415506	0.914406	-0.4989	2.66628e-09	1.21689e-06	22	50629038	F	I	TRABD	5'UTR	island	5'UTR-island	chr22:50628949-50629249
cg23539933	0.113523	0.69831	-0.584786	2.66649e-09	1.21689e-06	2	88752119	F	II	FOXI3	TSS200	island	TSS200-island	chr2:88751335-88752865
cg11874760	0.191197	0.673427	-0.48223	2.6672e-09	1.21689e-06	6	14118415	R	I	CD83	Body	shore	Body-shore	chr6:14117616-14118206
cg12498580	0.858375	0.255674	0.602701	2.66937e-09	1.21689e-06	12	7070732	F	II		IGR	opensea	IGR-opensea
cg25132467	0.0208942	0.674042	-0.653148	2.67962e-09	1.22022e-06	X	129065735	R	I		IGR	island	IGR-island	chrX:129065619-129066259
cg03805475	0.0163781	0.92707	-0.910692	2.68695e-09	1.22223e-06	22	46972501	R	I		IGR	island	IGR-island	chr22:46972461-46973609
cg03804732	0.618182	0.20723	0.410952	2.69849e-09	1.22607e-06	12	14136365	R	II		IGR	shore	IGR-shore	chr12:14134626-14135242
cg16665765	0.920923	0.418941	0.501982	2.70543e-09	1.22607e-06	3	37934293	F	II	CTDSPL	Body	opensea	Body-opensea
cg12762816	0.827451	0.375728	0.451723	2.706e-09	1.22607e-06	2	172953392	R	II	DLX1	3'UTR	shore	3'UTR-shore	chr2:172951289-172952159
cg07003632	0.010869	0.924482	-0.913613	2.70722e-09	1.22607e-06	14	100259329	R	I	EML1	TSS1500	island	TSS1500-island	chr14:100259160-100259542
cg07014673	0.255577	0.975751	-0.720174	2.71539e-09	1.22843e-06	2	237078733	F	I		IGR	island	IGR-island	chr2:237071794-237078762
cg23286903	0.102694	0.727951	-0.625257	2.73656e-09	1.23666e-06	4	1806522	F	II	FGFR3	Body	island	Body-island	chr4:1806488-1806696
cg01321220	0.867203	0.200982	0.666221	2.74281e-09	1.23814e-06	X	78216969	R	II	P2RY10	Body	opensea	Body-opensea
cg17987968	0.635432	0.15168	0.483752	2.75553e-09	1.24253e-06	5	152869882	R	II	GRIA1	TSS1500	opensea	TSS1500-opensea
cg19720780	0.90921	0.174168	0.735042	2.75876e-09	1.24264e-06	17	51900887	F	I	KIF2B	1stExon	opensea	1stExon-opensea
cg09169255	0.0241637	0.648466	-0.624303	2.7653e-09	1.2437e-06	2	73114256	R	I	SPR	TSS1500	island	TSS1500-island	chr2:73114219-73114920
cg12691739	0.881083	0.356276	0.524806	2.76898e-09	1.2437e-06	17	50021408	R	II	CA10	Body	opensea	Body-opensea
cg19942083	0.869544	0.218654	0.650889	2.77011e-09	1.2437e-06	12	7070562	R	I		IGR	opensea	IGR-opensea
cg24872163	0.204443	0.64268	-0.438237	2.80135e-09	1.25637e-06	1	33168037	R	II	SYNC	Body	island	Body-island	chr1:33168019-33168865
cg16786868	0.144104	0.854859	-0.710756	2.81275e-09	1.26012e-06	17	65242413	F	I	HELZ	TSS1500	island	TSS1500-island	chr17:65240725-65242498
cg26195356	0.0538586	0.487808	-0.433949	2.81893e-09	1.26042e-06	5	2743601	R	I		IGR	shelf	IGR-shelf	chr5:2738953-2741237
cg07931714	0.368005	0.0449386	0.323067	2.81948e-09	1.26042e-06	10	100174962	R	II	PYROXD2	5'UTR	opensea	5'UTR-opensea
cg08534269	0.247672	0.961841	-0.714169	2.82868e-09	1.26317e-06	3	145858384	R	II	PLOD2	Body	opensea	Body-opensea
cg10116904	0.159961	0.973154	-0.813193	2.84526e-09	1.26921e-06	1	190068092	R	I	FAM5C	Body	opensea	Body-opensea
cg10080004	0.0532255	0.416865	-0.363639	2.84842e-09	1.26926e-06	19	55691827	R	II	SYT5	TSS200	shore	TSS200-shore	chr19:55690182-55691623
cg19752686	0.810651	0.0525172	0.758133	2.85756e-09	1.26963e-06	7	150811775	R	I	AGAP3	Body	opensea	Body-opensea
cg02928885	0.171927	0.764346	-0.592419	2.86191e-09	1.26963e-06	10	26558154	R	II	GAD2	Body	opensea	Body-opensea
cg12142521	0.017583	0.489679	-0.472096	2.86504e-09	1.26963e-06	2	111490495	R	I	ACOXL	5'UTR	island	5'UTR-island	chr2:111489977-111490884
cg06277481	0.0136335	0.412781	-0.399148	2.86715e-09	1.26963e-06	19	8408146	F	II	KANK3	TSS200	island	TSS200-island	chr19:8407674-8408338
cg06424594	0.502076	0.971566	-0.46949	2.86847e-09	1.26963e-06	17	37824825	F	I	PNMT	1stExon	island	1stExon-island	chr17:37823693-37824989
cg22910295	0.873562	0.339426	0.534137	2.87574e-09	1.26963e-06	19	10403862	R	II	ICAM5	Body	island	Body-island	chr19:10399844-10405375
cg11908751	0.303688	0.93368	-0.629992	2.87691e-09	1.26963e-06	11	66790671	R	I	SYT12	TSS1500	island	TSS1500-island	chr11:66790543-66791440
cg07957953	0.0154157	0.494162	-0.478747	2.8835e-09	1.26963e-06	20	33460865	F	II	GGT7	TSS1500	island	TSS1500-island	chr20:33460430-33460866
cg01334735	0.902838	0.389955	0.512883	2.8847e-09	1.26963e-06	3	170520549	F	I		IGR	opensea	IGR-opensea
cg12918895	0.505328	0.962439	-0.45711	2.88919e-09	1.26963e-06	4	3464870	R	I	DOK7	TSS200	island	TSS200-island	chr4:3464799-3465440
cg07342618	0.379521	0.891475	-0.511954	2.89064e-09	1.26963e-06	10	3300407	F	I		IGR	opensea	IGR-opensea
cg10782139	0.0293097	0.577303	-0.547994	2.89165e-09	1.26963e-06	10	7407424	R	II	SFMBT2	Body	shelf	Body-shelf	chr10:7409558-7409784
cg13219552	0.258235	0.930052	-0.671817	2.89537e-09	1.26963e-06	6	152640475	R	II	SYNE1	Body	opensea	Body-opensea
cg00214791	0.569348	0.953019	-0.383671	2.89816e-09	1.26963e-06	3	24871948	F	I		IGR	shore	IGR-shore	chr3:24870674-24871369
cg01486146	0.198241	0.951753	-0.753512	2.8993e-09	1.26963e-06	10	102415311	R	II		IGR	island	IGR-island	chr10:102414425-102416315
cg02669964	0.0455706	0.446279	-0.400709	2.90105e-09	1.26963e-06	19	12894077	F	I		IGR	island	IGR-island	chr19:12893269-12894096
cg09715672	0.178839	0.904688	-0.725849	2.90202e-09	1.26963e-06	10	88728278	F	II	C10orf116	5'UTR	island	5'UTR-island	chr10:88728039-88728720
cg01477942	0.509251	0.959619	-0.450367	2.90429e-09	1.26963e-06	10	2978022	F	I		IGR	opensea	IGR-opensea
cg26155556	0.0463038	0.925541	-0.879237	2.91257e-09	1.27182e-06	1	240776162	R	II	GREM2	TSS1500	opensea	TSS1500-opensea
cg16785698	0.101248	0.577558	-0.47631	2.91542e-09	1.27182e-06	4	186456103	F	I	PDLIM3	Body	island	Body-island	chr4:186455983-186456864
cg08431536	0.223247	0.927513	-0.704266	2.92356e-09	1.27403e-06	2	223161894	R	I	PAX3	Body	island	Body-island	chr2:223161531-223161919
cg20210482	0.978752	0.534395	0.444357	2.94049e-09	1.28007e-06	11	126286493	F	I		IGR	island	IGR-island	chr11:126286451-126286870
cg13798146	0.141442	0.970703	-0.829261	2.94857e-09	1.28135e-06	15	83875703	F	I	HDGFRP3	Body	island	Body-island	chr15:83875648-83877079
cg22488859	0.20716	0.844226	-0.637065	2.9496e-09	1.28135e-06	2	38303831	R	I	CYP1B1	TSS1500	island	TSS1500-island	chr2:38301276-38304518
cg27160952	0.0559285	0.90629	-0.850361	2.95835e-09	1.28381e-06	21	44089142	F	II	PDE9A	Body	shore	Body-shore	chr21:44088822-44089029
cg16692732	0.207383	0.735124	-0.527742	2.97553e-09	1.28991e-06	4	99578720	F	II	TSPAN5	Body	shore	Body-shore	chr4:99579142-99580160
cg19785066	0.413863	0.784985	-0.371122	2.97929e-09	1.2902e-06	20	44746655	F	I	CD40	TSS1500	shore	TSS1500-shore	chr20:44746822-44747060
cg27052781	0.0635081	0.883094	-0.819585	3.002e-09	1.29868e-06	19	991359	R	I	WDR18	Body	island	Body-island	chr19:991003-991386
cg02328326	0.957411	0.411476	0.545935	3.01168e-09	1.30151e-06	15	68038930	R	II	MAP2K5	Body	opensea	Body-opensea
cg04152629	0.0882972	0.590594	-0.502297	3.0246e-09	1.30574e-06	12	49211867	R	I	CACNB3	TSS1500	shore	TSS1500-shore	chr12:49212162-49212642
cg21800284	0.0136037	0.801197	-0.787594	3.02804e-09	1.30586e-06	12	115107215	R	II		IGR	shore	IGR-shore	chr12:115104848-115105548
cg23730436	0.0378592	0.832996	-0.795136	3.04811e-09	1.31315e-06	17	46688845	R	I	HOXB7	TSS1500	shore	TSS1500-shore	chr17:46690390-46691055
cg01452873	0.0407827	0.496628	-0.455845	3.05881e-09	1.31617e-06	2	180725691	R	II	ZNF385B	5'UTR	shore	5'UTR-shore	chr2:180725717-180726465
cg09663111	0.591891	0.965088	-0.373197	3.06146e-09	1.31617e-06	20	56725876	F	II	C20orf85	TSS200	island	TSS200-island	chr20:56725857-56726113
cg26450717	0.323856	0.870592	-0.546736	3.06663e-09	1.31675e-06	6	31650835	R	I		IGR	island	IGR-island	chr6:31650648-31651292
cg18877200	0.0338874	0.515434	-0.481546	3.07196e-09	1.31675e-06	6	29720927	F	II		IGR	island	IGR-island	chr6:29720381-29721101
cg13031623	0.048889	0.831927	-0.783038	3.07231e-09	1.31675e-06	4	184719773	R	I		IGR	shore	IGR-shore	chr4:184718263-184719754
cg23275502	0.133009	0.696279	-0.563269	3.07673e-09	1.31728e-06	19	41860019	F	I	TGFB1	TSS200	island	TSS200-island	chr19:41858527-41860100
cg09029526	0.0104955	0.644624	-0.634129	3.08138e-09	1.31792e-06	6	29720653	R	I		IGR	island	IGR-island	chr6:29720381-29721101
cg11902004	0.518974	0.905578	-0.386604	3.0934e-09	1.3217e-06	3	50263894	F	I		IGR	island	IGR-island	chr3:50263685-50263908
cg14427009	0.585214	0.893135	-0.307921	3.10155e-09	1.32382e-06	13	58207058	R	II	PCDH17	1stExon	island	1stExon-island	chr13:58206526-58208930
cg23744030	0.17892	0.539974	-0.361054	3.10999e-09	1.32517e-06	11	61276048	R	II	LRRC10B	TSS1500	island	TSS1500-island	chr11:61275825-61277329
cg25727572	0.577517	0.966209	-0.388692	3.11366e-09	1.32517e-06	2	242157117	F	I	ANO7	Body	island	Body-island	chr2:242156851-242157835
cg26322788	0.448577	0.961753	-0.513177	3.11429e-09	1.32517e-06	19	45931688	R	II		IGR	island	IGR-island	chr19:45931687-45932295
cg13525064	0.0373823	0.678924	-0.641541	3.12512e-09	1.32841e-06	2	73114426	R	II	SPR	TSS200	island	TSS200-island	chr2:73114219-73114920
cg17698886	0.435834	0.938327	-0.502493	3.13013e-09	1.32919e-06	19	5341265	R	I	PTPRS	TSS1500	shore	TSS1500-shore	chr19:5339640-5341061
cg13186559	0.50179	0.0971584	0.404631	3.13619e-09	1.3292e-06	10	80854035	R	II	ZMIZ1	5'UTR	opensea	5'UTR-opensea
cg25793785	0.203224	0.561142	-0.357918	3.13733e-09	1.3292e-06	19	38281423	R	I		IGR	island	IGR-island	chr19:38281090-38281424
cg10381153	0.513048	0.963229	-0.450181	3.14246e-09	1.3292e-06	1	65062855	F	II	CACHD1	Body	opensea	Body-opensea
cg19494913	0.37594	0.817318	-0.441377	3.14297e-09	1.3292e-06	17	54675231	F	II		IGR	island	IGR-island	chr17:54674873-54675232
cg05854193	0.0402101	0.646928	-0.606717	3.15505e-09	1.33152e-06	17	27224804	F	II	FLOT2	TSS200	island	TSS200-island	chr17:27224005-27224873
cg21580428	0.0152395	0.373306	-0.358067	3.15797e-09	1.33152e-06	5	140792814	R	II	PCDHGA4	Body	shore	Body-shore	chr5:140794358-140795045
cg20317272	0.253868	0.744328	-0.49046	3.16027e-09	1.33152e-06	18	60383672	R	I	PHLPP1	5'UTR	island	5'UTR-island	chr18:60382304-60384371
cg08889797	0.163403	0.953034	-0.78963	3.16128e-09	1.33152e-06	3	147106489	R	II	ZIC4	3'UTR	shelf	3'UTR-shelf	chr3:147108511-147111703
cg14741143	0.0661569	0.571293	-0.505136	3.16497e-09	1.33173e-06	3	156273315	F	II	SSR3	TSS1500	shore	TSS1500-shore	chr3:156272636-156273099
cg09410612	0.918405	0.566306	0.3521	3.18519e-09	1.33888e-06	13	36944649	R	I	SPG20	TSS1500	opensea	TSS1500-opensea
cg00359604	0.0459224	0.527209	-0.481287	3.19964e-09	1.34262e-06	21	38935977	R	II		IGR	island	IGR-island	chr21:38935854-38936546
cg26772116	0.672569	0.0890896	0.583479	3.20057e-09	1.34262e-06	13	28016624	R	II	MTIF3	5'UTR	opensea	5'UTR-opensea
cg23520245	0.0206127	0.442991	-0.422379	3.21182e-09	1.34596e-06	20	33460568	R	I	GGT7	1stExon	island	1stExon-island	chr20:33460430-33460866
cg22732812	0.0200328	0.429767	-0.409734	3.21772e-09	1.34596e-06	2	27717801	R	I	FNDC4	1stExon	island	1stExon-island	chr2:27717681-27718337
cg05839235	0.328	0.980359	-0.652359	3.22331e-09	1.34596e-06	5	32712237	R	II	NPR3	1stExon	island	1stExon-island	chr5:32709910-32714450
cg22603982	0.084194	0.895702	-0.811508	3.22852e-09	1.34596e-06	19	49092366	R	I	SULT2B1	Body	opensea	Body-opensea
cg07015725	0.0166323	0.394975	-0.378343	3.23206e-09	1.34596e-06	5	94982558	R	I	RFESD	TSS200	island	TSS200-island	chr5:94982329-94982694
cg26271891	0.0240773	0.517674	-0.493597	3.23219e-09	1.34596e-06	2	180726249	F	I	ZNF385B	TSS200	island	TSS200-island	chr2:180725717-180726465
cg25339612	0.130451	0.687856	-0.557405	3.23246e-09	1.34596e-06	5	73937694	F	II	ENC1	TSS1500	shore	TSS1500-shore	chr5:73935725-73937551
cg15013177	0.0662041	0.907691	-0.841487	3.23444e-09	1.34596e-06	3	1134366	F	II	CNTN6	TSS1500	opensea	TSS1500-opensea
cg12903171	0.0215311	0.770917	-0.749386	3.2432e-09	1.34825e-06	7	50850564	F	II	GRB10	5'UTR	island	5'UTR-island	chr7:50849752-50850871
cg16739118	0.0196409	0.387385	-0.367744	3.25205e-09	1.34913e-06	12	26275661	R	I	BHLHE41	Body	island	Body-island	chr12:26275049-26275878
cg01876435	0.480651	0.899968	-0.419317	3.25285e-09	1.34913e-06	8	12545609	F	II		IGR	opensea	IGR-opensea
cg12444684	0.113825	0.522758	-0.408933	3.25779e-09	1.34913e-06	1	65431340	R	I	JAK1	5'UTR	shore	5'UTR-shore	chr1:65431455-65432614
cg24248505	0.847031	0.0725726	0.774458	3.25831e-09	1.34913e-06	7	105279790	R	II	ATXN7L1	Body	opensea	Body-opensea
cg17304111	0.0301896	0.628258	-0.598069	3.27042e-09	1.35279e-06	4	176735244	R	II	GPM6A	TSS1500	opensea	TSS1500-opensea
cg18556005	0.0238589	0.36926	-0.345401	3.29366e-09	1.36066e-06	15	41952440	R	II	MGA	TSS200	shore	TSS200-shore	chr15:41952535-41953222
cg18049676	0.155687	0.949121	-0.793435	3.29598e-09	1.36066e-06	5	177540239	R	I	N4BP3	TSS1500	island	TSS1500-island	chr5:177540207-177541234
cg05975755	0.0902883	0.912956	-0.822668	3.31293e-09	1.36576e-06	8	108633393	F	II		IGR	opensea	IGR-opensea
cg22796509	0.379419	0.870381	-0.490962	3.31492e-09	1.36576e-06	3	147110295	F	II	ZIC4	Body	island	Body-island	chr3:147108511-147111703
cg16511229	0.480109	0.979824	-0.499715	3.34178e-09	1.37546e-06	7	130126153	F	I	MEST	1stExon	island	1stExon-island	chr7:130126017-130126801
cg16075641	0.796162	0.0967959	0.699366	3.35267e-09	1.37858e-06	X	79591006	F	II	FAM46D	5'UTR	island	5'UTR-island	chrX:79590720-79591007
cg09115646	0.0934792	0.887715	-0.794236	3.36202e-09	1.38106e-06	10	2978687	R	I		IGR	opensea	IGR-opensea
cg21207028	0.0342948	0.70771	-0.673415	3.36892e-09	1.38252e-06	20	327619	R	II	NRSN2	1stExon	island	1stExon-island	chr20:327376-328977
cg03881775	0.46191	0.886668	-0.424758	3.3792e-09	1.3848e-06	3	147111135	R	I	ZIC4	Body	island	Body-island	chr3:147108511-147111703
cg06888406	0.263669	0.652164	-0.388495	3.38114e-09	1.3848e-06	10	2978514	R	I		IGR	opensea	IGR-opensea
cg11124420	0.355263	0.935844	-0.580581	3.39235e-09	1.38802e-06	9	95675274	R	II		IGR	shore	IGR-shore	chr9:95675545-95675773
cg23370213	0.0267182	0.331127	-0.304409	3.39757e-09	1.38879e-06	8	17355133	F	II	SLC7A2	5'UTR	island	5'UTR-island	chr8:17354321-17355250
cg04171539	0.166466	0.973182	-0.806716	3.42986e-09	1.39999e-06	4	134068777	F	I		IGR	shore	IGR-shore	chr4:134069162-134070442
cg17738375	0.206712	0.938858	-0.732146	3.4317e-09	1.39999e-06	19	12900572	R	II		IGR	shore	IGR-shore	chr19:12900676-12901254
cg07822777	0.14365	0.921495	-0.777845	3.44383e-09	1.40355e-06	X	103499650	R	I	ESX1	TSS200	island	TSS200-island	chrX:103498706-103499843
cg14750948	0.0527105	0.75772	-0.705009	3.45255e-09	1.40573e-06	3	147130477	F	I	ZIC1	Body	island	Body-island	chr3:147130342-147130577
cg12260343	0.0630353	0.477874	-0.414839	3.46265e-09	1.40832e-06	17	36860407	F	I	MLLT6	TSS1500	island	TSS1500-island	chr17:36858278-36861697
cg20686551	0.276168	0.756765	-0.480596	3.46634e-09	1.40832e-06	14	100259161	R	II	EML1	TSS1500	island	TSS1500-island	chr14:100259160-100259542
cg12961842	0.150836	0.945395	-0.794559	3.47052e-09	1.40832e-06	19	58446758	F	I	ZNF418	TSS200	island	TSS200-island	chr19:58446336-58446800
cg15177613	0.281015	0.923915	-0.6429	3.47247e-09	1.40832e-06	19	50249737	F	I	TSKS	Body	island	Body-island	chr19:50249492-50249894
cg03943839	0.0954672	0.629586	-0.534119	3.47973e-09	1.40988e-06	16	18995532	R	I	TMC7	TSS200	island	TSS200-island	chr16:18995156-18995577
cg08095654	0.172013	0.915283	-0.74327	3.48519e-09	1.41072e-06	19	58728560	F	II		IGR	island	IGR-island	chr19:58728277-58728729
cg27547954	0.017264	0.944038	-0.926774	3.49225e-09	1.4122e-06	1	76081962	F	I		IGR	island	IGR-island	chr1:76081378-76082365
cg24767336	0.250547	0.834149	-0.583602	3.50059e-09	1.4142e-06	19	41860095	R	I	TGFB1	TSS1500	island	TSS1500-island	chr19:41858527-41860100
cg20495640	0.931051	0.368337	0.562714	3.50607e-09	1.41489e-06	X	26209436	F	II	MAGEB6	TSS1500	opensea	TSS1500-opensea
cg16703956	0.281871	0.945281	-0.66341	3.50922e-09	1.41489e-06	5	1446217	F	I	SLC6A3	TSS1500	island	TSS1500-island	chr5:1444678-1446648
cg12473009	0.0177806	0.427729	-0.409948	3.51252e-09	1.41489e-06	17	7983072	F	I	ALOX12B	Body	island	Body-island	chr17:7982631-7983560
cg03031609	0.0970968	0.650595	-0.553499	3.51663e-09	1.41517e-06	10	7453871	F	I	SFMBT2	TSS1500	island	TSS1500-island	chr10:7449376-7455339
cg14457691	0.0481605	0.67438	-0.626219	3.52339e-09	1.41578e-06	X	100740937	F	II	ARMCX4	Body	shore	Body-shore	chrX:100740221-100740601
cg07061566	0.144865	0.500159	-0.355294	3.52736e-09	1.41578e-06	12	88974433	R	II	KITLG	TSS200	island	TSS200-island	chr12:88973460-88974666
cg00450475	0.058813	0.518203	-0.45939	3.53322e-09	1.41578e-06	10	75118604	R	I	TTC18	1stExon	island	1stExon-island	chr10:75118205-75118679
cg05847755	0.566763	0.0767538	0.490009	3.53429e-09	1.41578e-06	22	50009422	F	I		IGR	island	IGR-island	chr22:50008958-50009712
cg17480204	0.027895	0.443224	-0.415329	3.53519e-09	1.41578e-06	4	108852527	F	II	CYP2U1	TSS200	island	TSS200-island	chr4:108852495-108853387
cg19909787	0.0694112	0.454684	-0.385272	3.54105e-09	1.41667e-06	10	124907708	F	I	HMX2	1stExon	island	1stExon-island	chr10:124907283-124911035
cg03332113	0.073044	0.568183	-0.495139	3.54424e-09	1.41667e-06	5	34656078	R	II	RAI14	TSS1500	shore	TSS1500-shore	chr5:34656123-34657330
cg18805486	0.0517299	0.672575	-0.620845	3.54921e-09	1.41674e-06	8	12551033	F	I		IGR	opensea	IGR-opensea
cg11754374	0.859129	0.328025	0.531105	3.55123e-09	1.41674e-06	11	131707651	R	I	NTM	Body	opensea	Body-opensea
cg13796381	0.013036	0.887141	-0.874105	3.55528e-09	1.41699e-06	9	139872395	F	I	PTGDS	Body	island	Body-island	chr9:139872237-139873143
cg05503627	0.035823	0.529062	-0.493239	3.57952e-09	1.42529e-06	12	26267490	F	I		IGR	island	IGR-island	chr12:26267058-26267519
cg09740875	0.866389	0.119526	0.746863	3.58464e-09	1.42559e-06	X	124332875	F	II		IGR	shelf	IGR-shelf	chrX:124336770-124336991
cg10334750	0.39949	0.944504	-0.545014	3.58714e-09	1.42559e-06	8	101348456	F	II		IGR	opensea	IGR-opensea
cg06557985	0.963821	0.322448	0.641372	3.59398e-09	1.42643e-06	17	50233082	R	II	CA10	Body	shelf	Body-shelf	chr17:50235175-50236466
cg16150678	0.418067	0.984429	-0.566363	3.59619e-09	1.42643e-06	8	101170369	R	I	SPAG1	5'UTR	island	5'UTR-island	chr8:101170161-101170827
cg07070341	0.135804	0.850357	-0.714553	3.59956e-09	1.42643e-06	4	121844174	F	I	PRDM5	TSS200	island	TSS200-island	chr4:121843148-121844193
cg20057066	0.376853	0.955704	-0.578851	3.6142e-09	1.42809e-06	12	116971500	R	II	NCRNA00173	Body	opensea	Body-opensea
cg16276063	0.299685	0.831307	-0.531622	3.61574e-09	1.42809e-06	3	181421703	F	I	SOX2OT	Body	opensea	Body-opensea
cg03365354	0.128499	0.504112	-0.375613	3.61664e-09	1.42809e-06	11	119187391	R	II	MCAM	Body	island	Body-island	chr11:119186947-119187894
cg00543335	0.141125	0.892263	-0.751137	3.6175e-09	1.42809e-06	5	140711225	F	II	PCDHGA1	1stExon	shore	1stExon-shore	chr5:140711797-140712542
cg00323305	0.0458012	0.663993	-0.618192	3.62897e-09	1.43027e-06	3	24537182	R	I	THRB	TSS1500	island	TSS1500-island	chr3:24535844-24537436
cg02773050	0.125505	0.622105	-0.496601	3.63243e-09	1.43027e-06	X	134654287	R	II	DDX26B	TSS1500	shore	TSS1500-shore	chrX:134655102-134655750
cg21612207	0.141304	0.897577	-0.756273	3.63337e-09	1.43027e-06	8	79428325	R	I	PKIA	TSS200	shore	TSS200-shore	chr8:79428433-79428754
cg27428304	0.046923	0.519303	-0.47238	3.64294e-09	1.43268e-06	11	64993281	R	II	SLC22A20	Body	island	Body-island	chr11:64993280-64993484
cg27008230	0.0746288	0.482441	-0.407812	3.64714e-09	1.43298e-06	10	116286623	R	I	ABLIM1	Body	opensea	Body-opensea
cg25363091	0.0196917	0.933176	-0.913484	3.66297e-09	1.43784e-06	3	1546867	R	II		IGR	opensea	IGR-opensea
cg03287940	0.0819015	0.671773	-0.589872	3.66932e-09	1.43849e-06	3	24537338	F	I	THRB	TSS1500	island	TSS1500-island	chr3:24535844-24537436
cg24899315	0.357139	0.722924	-0.365784	3.67387e-09	1.43849e-06	3	47621019	F	I	CSPG5	TSS1500	island	TSS1500-island	chr3:47619112-47621131
cg11770664	0.423667	0.938626	-0.514959	3.67504e-09	1.43849e-06	10	45470023	R	II	RASSF4	Body	island	Body-island	chr10:45470022-45470291
cg13667739	0.0891466	0.723095	-0.633948	3.69214e-09	1.44383e-06	14	105944604	F	II	CRIP2	Body	island	Body-island	chr14:105944421-105945700
cg04657461	0.233592	0.881603	-0.648011	3.70005e-09	1.44556e-06	16	67877060	R	II	CENPT	5'UTR	shore	5'UTR-shore	chr16:67875717-67876740
cg08267047	0.262468	0.94762	-0.685152	3.71091e-09	1.44643e-06	2	203103705	R	II	SUMO1	TSS1500	shore	TSS1500-shore	chr2:203102615-203103328
cg12051956	0.508218	0.154689	0.353529	3.71356e-09	1.44643e-06	12	6807082	R	II	C12orf53	Body	shelf	Body-shelf	chr12:6809214-6809816
cg07534194	0.218346	0.62457	-0.406224	3.7141e-09	1.44643e-06	1	2987347	F	II	PRDM16	Body	island	Body-island	chr1:2983925-2987962
cg03825790	0.0437924	0.559864	-0.516071	3.72022e-09	1.44643e-06	20	10655644	R	I	JAG1	TSS1500	shore	TSS1500-shore	chr20:10652573-10655611
cg25908985	0.130025	0.81336	-0.683335	3.72305e-09	1.44643e-06	2	219925065	R	I	IHH	1stExon	island	1stExon-island	chr2:219924819-219926130
cg01449818	0.035205	0.5267	-0.491495	3.72317e-09	1.44643e-06	10	116286605	R	II	ABLIM1	Body	opensea	Body-opensea
cg22017900	0.526448	0.0571112	0.469337	3.73214e-09	1.44856e-06	11	28855503	F	II		IGR	opensea	IGR-opensea
cg01802593	0.152894	0.795158	-0.642263	3.74606e-09	1.4526e-06	12	22349726	F	II	ST8SIA1	3'UTR	opensea	3'UTR-opensea
cg13643465	0.0576851	0.703071	-0.645386	3.75318e-09	1.45359e-06	9	130375613	F	I	STXBP1	Body	shore	Body-shore	chr9:130374108-130374885
cg01652190	0.726996	0.0350047	0.691992	3.75561e-09	1.45359e-06	22	50026171	F	II	C22orf34	Body	island	Body-island	chr22:50025085-50026415
cg06412320	0.880559	0.293763	0.586796	3.7593e-09	1.45367e-06	10	1789454	F	I		IGR	opensea	IGR-opensea
cg12647970	0.772403	0.359879	0.412525	3.77086e-09	1.45678e-06	6	3234297	R	II		IGR	shelf	IGR-shelf	chr6:3231595-3232289
cg17314538	0.173989	0.672093	-0.498104	3.77888e-09	1.45766e-06	4	187476837	F	II	MTNR1A	TSS1500	island	TSS1500-island	chr4:187476279-187476844
cg20866193	0.122553	0.945411	-0.822858	3.78583e-09	1.45766e-06	13	93118732	F	II	GPC5	Body	opensea	Body-opensea
cg15309879	0.0804437	0.474449	-0.394005	3.7866e-09	1.45766e-06	8	933232	R	II		IGR	opensea	IGR-opensea
cg07793638	0.196796	0.759002	-0.562206	3.78765e-09	1.45766e-06	1	6675684	F	I	PHF13	Body	island	Body-island	chr1:6672786-6675741
cg17704343	0.58283	0.963941	-0.381111	3.79069e-09	1.45766e-06	17	43025655	F	II	KIF18B	TSS1500	shore	TSS1500-shore	chr17:43024658-43025344
cg12746059	0.0734398	0.740955	-0.667515	3.79759e-09	1.45857e-06	4	134070389	R	I	PCDH10	TSS200	island	TSS200-island	chr4:134069162-134070442
cg09484752	0.18379	0.738093	-0.554303	3.80443e-09	1.45857e-06	5	140818522	F	II	PCDHGA4	Body	shelf	Body-shelf	chr5:140821228-140821688
cg20375342	0.0308003	0.676078	-0.645278	3.80642e-09	1.45857e-06	3	68981895	F	II	FAM19A4	TSS200	island	TSS200-island	chr3:68980783-68982035
cg05967710	0.740481	0.382971	0.35751	3.80711e-09	1.45857e-06	12	99284678	R	II	ANKS1B	Body	shelf	Body-shelf	chr12:99288222-99289374
cg20647888	0.0565712	0.402539	-0.345968	3.81505e-09	1.46027e-06	10	13043954	F	II	CCDC3	TSS1500	shore	TSS1500-shore	chr10:13043094-13043781
cg21165501	0.371396	0.759489	-0.388093	3.81993e-09	1.46079e-06	4	183721778	F	I	ODZ3	3'UTR	shore	3'UTR-shore	chr4:183720658-183721739
cg24875440	0.093684	0.560454	-0.46677	3.82514e-09	1.46144e-06	1	27986375	F	I		IGR	island	IGR-island	chr1:27986305-27986808
cg02737384	0.136311	0.8573	-0.720988	3.82881e-09	1.46149e-06	10	45470199	R	I	RASSF4	Body	island	Body-island	chr10:45470022-45470291
cg01458228	0.12046	0.629279	-0.508818	3.84772e-09	1.46564e-06	8	63160746	R	I	NKAIN3	TSS1500	island	TSS1500-island	chr8:63160598-63162064
cg06190044	0.255315	0.821564	-0.566249	3.84785e-09	1.46564e-06	10	3365315	R	I		IGR	opensea	IGR-opensea
cg10451314	0.0529573	0.749058	-0.6961	3.85243e-09	1.46564e-06	10	7344073	R	II	SFMBT2	Body	opensea	Body-opensea
cg14912001	0.0645974	0.421111	-0.356513	3.85379e-09	1.46564e-06	1	205473813	F	II	CDK18	1stExon	shore	1stExon-shore	chr1:205473877-205474109
cg25509428	0.0493712	0.597348	-0.547977	3.85984e-09	1.4666e-06	10	75118432	F	II	TTC18	5'UTR	island	5'UTR-island	chr10:75118205-75118679
cg18986651	0.16992	0.7913	-0.62138	3.86463e-09	1.46665e-06	3	145860909	R	II	PLOD2	Body	opensea	Body-opensea
cg02064106	0.0351176	0.766005	-0.730887	3.86924e-09	1.46665e-06	6	165722858	F	II	C6orf118	Body	opensea	Body-opensea
cg16050974	0.135333	0.903004	-0.767671	3.87058e-09	1.46665e-06	1	10057700	F	I	RBP7	Body	island	Body-island	chr1:10057121-10058108
cg25911245	0.0528933	0.700795	-0.647902	3.87708e-09	1.46778e-06	6	143832390	R	II	FUCA2	Body	island	Body-island	chr6:143832389-143832943
cg03005261	0.35976	0.855039	-0.495279	3.89825e-09	1.47445e-06	4	110480828	R	II	CCDC109B	TSS1500	island	TSS1500-island	chr4:110480827-110482060
cg11442717	0.331033	0.958765	-0.627731	3.90181e-09	1.47445e-06	6	170125241	R	II	PHF10	TSS1500	opensea	TSS1500-opensea
cg03078043	0.0877674	0.931056	-0.843289	3.90606e-09	1.47471e-06	11	66791038	F	I	SYT12	5'UTR	island	5'UTR-island	chr11:66790543-66791440
cg08815506	0.0304566	0.427528	-0.397072	3.91621e-09	1.47572e-06	4	176826907	F	II	GPM6A	5'UTR	opensea	5'UTR-opensea
cg23048481	0.0636907	0.57663	-0.51294	3.91683e-09	1.47572e-06	1	39044196	R	I		IGR	island	IGR-island	chr1:39044059-39044561
cg13246744	0.254116	0.869979	-0.615863	3.91939e-09	1.47572e-06	13	91826938	R	II		IGR	shore	IGR-shore	chr13:91827249-91827719
cg08114257	0.0470722	0.768323	-0.721251	3.93614e-09	1.47599e-06	1	204121500	F	I	ETNK2	TSS200	shore	TSS200-shore	chr1:204120398-204121109
cg24225517	0.529819	0.925862	-0.396043	3.93799e-09	1.47599e-06	6	108487063	F	I	NR2E1	TSS200	island	TSS200-island	chr6:108485671-108490539
cg03593823	0.177149	0.932558	-0.75541	3.94044e-09	1.47599e-06	1	240690404	F	II	GREM2	5'UTR	opensea	5'UTR-opensea
cg20341238	0.59187	0.951642	-0.359771	3.94076e-09	1.47599e-06	21	44865764	F	I		IGR	shore	IGR-shore	chr21:44863910-44864601
cg19163194	0.496607	0.854199	-0.357592	3.94292e-09	1.47599e-06	17	64960668	R	I	CACNG4	TSS1500	shore	TSS1500-shore	chr17:64961007-64962321
cg23330788	0.788545	0.198705	0.589841	3.94407e-09	1.47599e-06	4	21699988	R	II	KCNIP4	5'UTR	opensea	5'UTR-opensea
cg06521673	0.528685	0.944789	-0.416104	3.94496e-09	1.47599e-06	5	142782072	R	II	NR3C1	5'UTR	island	5'UTR-island	chr5:142782071-142785071
cg27268840	0.331608	0.930883	-0.599275	3.95392e-09	1.47801e-06	16	68572937	F	I	ZFP90	TSS1500	island	TSS1500-island	chr16:68572891-68573740
cg18063312	0.521048	0.955333	-0.434285	3.96564e-09	1.47946e-06	5	72740737	R	I		IGR	island	IGR-island	chr5:72740051-72740800
cg14380094	0.306841	0.69401	-0.387169	3.97076e-09	1.47946e-06	11	31849061	R	I		IGR	shore	IGR-shore	chr11:31847132-31847958
cg19107055	0.541554	0.918704	-0.37715	3.97965e-09	1.47946e-06	7	50560686	F	II	DDC	Body	opensea	Body-opensea
cg18396137	0.204939	0.729622	-0.524683	3.98336e-09	1.47946e-06	2	131512986	F	I	FAM123C	TSS1500	shore	TSS1500-shore	chr2:131513363-131514183
cg16959037	0.0450009	0.62196	-0.576959	3.99105e-09	1.47946e-06	17	27225032	F	II	FLOT2	TSS1500	shore	TSS1500-shore	chr17:27224005-27224873
cg07385362	0.861358	0.215446	0.645911	3.99217e-09	1.47946e-06	16	1417710	F	I	UNKL	Body	shelf	Body-shelf	chr16:1420170-1420442
cg24682036	0.359142	0.969111	-0.609969	3.99231e-09	1.47946e-06	18	29077698	R	I	DSG2	TSS1500	island	TSS1500-island	chr18:29077552-29078526
cg14472390	0.0253863	0.594462	-0.569076	3.99357e-09	1.47946e-06	5	140740387	F	II	PCDHGA4	Body	shore	Body-shore	chr5:140741174-140741738
cg09823277	0.0902851	0.607829	-0.517544	4.00085e-09	1.47946e-06	13	74708473	F	I	KLF12	TSS1500	island	TSS1500-island	chr13:74708001-74709601
cg08986809	0.0122357	0.477732	-0.465496	4.0039e-09	1.47946e-06	17	27224666	F	I	FLOT2	5'UTR	island	5'UTR-island	chr17:27224005-27224873
cg03625676	0.132106	0.660536	-0.52843	4.00405e-09	1.47946e-06	5	156887393	R	I	NIPAL4	Body	island	Body-island	chr5:156886969-156887440
cg00687551	0.297267	0.926708	-0.629441	4.00431e-09	1.47946e-06	14	60385995	R	II		IGR	shore	IGR-shore	chr14:60386271-60386750
cg23045972	0.763245	0.145373	0.617871	4.00534e-09	1.47946e-06	3	118230228	R	II		IGR	opensea	IGR-opensea
cg06204638	0.122132	0.91826	-0.796128	4.0077e-09	1.47946e-06	18	12656910	R	II	SPIRE1	TSS200	shore	TSS200-shore	chr18:12657044-12658727
cg17989952	0.330664	0.944088	-0.613424	4.01948e-09	1.4825e-06	8	12974459	F	II	DLC1	Body	opensea	Body-opensea
cg24068708	0.256914	0.946635	-0.689722	4.03055e-09	1.48497e-06	11	75236459	F	II	GDPD5	5'UTR	island	5'UTR-island	chr11:75236189-75237781
cg19511045	0.0289914	0.614903	-0.585912	4.03333e-09	1.48497e-06	2	73114281	R	I	SPR	TSS1500	island	TSS1500-island	chr2:73114219-73114920
cg27324426	0.202442	0.958267	-0.755825	4.04335e-09	1.48734e-06	19	58220837	R	II	ZNF154	TSS1500	shore	TSS1500-shore	chr19:58220189-58220517
cg04562295	0.604916	0.0532268	0.551689	4.05836e-09	1.4889e-06	16	90037716	R	II	CENPBD1	3'UTR	shore	3'UTR-shore	chr16:90038530-90039583
cg11099041	0.573496	0.956126	-0.382631	4.06086e-09	1.4889e-06	3	119041385	R	I	CDGAP	Body	island	Body-island	chr3:119041382-119042255
cg21932416	0.44087	0.949475	-0.508605	4.06109e-09	1.4889e-06	2	176997707	F	II		IGR	shelf	IGR-shelf	chr2:177001221-177001783
cg03580328	0.027257	0.818787	-0.79153	4.06295e-09	1.4889e-06	X	73641615	F	I	SLC16A2	1stExon	shore	1stExon-shore	chrX:73641647-73642011
cg13460409	0.506233	0.931823	-0.42559	4.06553e-09	1.4889e-06	21	38379570	R	II	DSCR6	Body	shore	Body-shore	chr21:38377937-38379437
cg04945735	0.0647212	0.535485	-0.470764	4.07111e-09	1.48963e-06	4	186456009	F	I	PDLIM3	Body	island	Body-island	chr4:186455983-186456864
cg03357798	0.0210147	0.609689	-0.588674	4.0861e-09	1.49192e-06	8	69243285	R	I		IGR	island	IGR-island	chr8:69242920-69243803
cg10984680	0.0918549	0.787962	-0.696107	4.08811e-09	1.49192e-06	4	118009982	F	II		IGR	shelf	IGR-shelf	chr4:118006538-118006859
cg14652230	0.152381	0.736615	-0.584233	4.09406e-09	1.49192e-06	3	49466297	R	II	NICN1	Body	shore	Body-shore	chr3:49466478-49466843
cg25205758	0.146683	0.69063	-0.543948	4.09554e-09	1.49192e-06	6	144385672	R	II	PLAGL1	1stExon	island	1stExon-island	chr6:144384894-144385888
cg25667028	0.825439	0.103166	0.722273	4.09802e-09	1.49192e-06	8	137805405	R	I		IGR	opensea	IGR-opensea
cg14293300	0.49007	0.0996018	0.390468	4.09892e-09	1.49192e-06	21	34399361	F	II	OLIG2	Body	island	Body-island	chr21:34395128-34400245
cg06760518	0.281707	0.959273	-0.677566	4.10619e-09	1.49211e-06	2	237087777	F	II		IGR	island	IGR-island	chr2:237086727-237088463
cg05856321	0.212174	0.613332	-0.401157	4.10662e-09	1.49211e-06	17	1133546	R	I		IGR	island	IGR-island	chr17:1133496-1133753
cg00398268	0.897004	0.502328	0.394676	4.11241e-09	1.4929e-06	18	47017166	R	II	RPL17	Body	shore	Body-shore	chr18:47018434-47018948
cg17603132	0.0427535	0.438	-0.395247	4.12929e-09	1.49772e-06	11	8190152	F	II	RIC3	Body	shore	Body-shore	chr11:8190226-8190671
cg01360093	0.0493355	0.667937	-0.618602	4.13513e-09	1.49776e-06	1	21995967	F	II	RAP1GAP	TSS200	shore	TSS200-shore	chr1:21996161-21996409
cg00619126	0.544099	0.937955	-0.393856	4.13976e-09	1.49776e-06	2	105459775	R	I		IGR	island	IGR-island	chr2:105459127-105461770
cg21356239	0.0423268	0.4851	-0.442773	4.14022e-09	1.49776e-06	12	51664394	F	II	SMAGP	TSS1500	island	TSS1500-island	chr12:51663404-51664411
cg15646795	0.0252027	0.445142	-0.419939	4.14606e-09	1.49857e-06	7	107643692	R	I	LAMB1	1stExon	island	1stExon-island	chr7:107641795-107644058
cg11199137	0.15435	0.97781	-0.82346	4.15173e-09	1.49932e-06	5	73937301	F	I	ENC1	TSS200	island	TSS200-island	chr5:73935725-73937551
cg21265702	0.226571	0.831382	-0.604811	4.15826e-09	1.50037e-06	6	152201605	F	II	ESR1	Body	opensea	Body-opensea
cg17918501	0.263525	0.926742	-0.663217	4.16643e-09	1.50201e-06	2	27717709	F	I	FNDC4	5'UTR	island	5'UTR-island	chr2:27717681-27718337
cg06275859	0.150923	0.861769	-0.710846	4.1718e-09	1.50264e-06	4	1407694	R	II		IGR	island	IGR-island	chr4:1407446-1408014
cg09591519	0.671287	0.274505	0.396782	4.18112e-09	1.5047e-06	6	33241770	R	I	RPS18	Body	shore	Body-shore	chr6:33239326-33240099
cg27413603	0.0445288	0.912692	-0.868163	4.18848e-09	1.50604e-06	2	164960033	R	II		IGR	opensea	IGR-opensea
cg04547554	0.0587043	0.46722	-0.408515	4.19397e-09	1.50671e-06	19	41860013	F	I	TGFB1	TSS200	island	TSS200-island	chr19:41858527-41860100
cg24163242	0.560343	0.0375897	0.522753	4.20198e-09	1.50828e-06	8	48648813	F	II		IGR	shore	IGR-shore	chr8:48649766-48651653
cg00496036	0.481817	0.929063	-0.447246	4.22979e-09	1.51575e-06	10	7221713	F	I	SFMBT2	Body	opensea	Body-opensea
cg11109809	0.412378	0.01359	0.398788	4.23009e-09	1.51575e-06	7	30544567	F	I	GGCT	TSS200	island	TSS200-island	chr7:30543984-30545005
cg20705938	0.377461	0.93156	-0.554099	4.23715e-09	1.51697e-06	4	111558988	R	I	PITX2	TSS1500	shore	TSS1500-shore	chr4:111560563-111560808
cg07601093	0.0440916	0.681246	-0.637155	4.24119e-09	1.51711e-06	7	113792907	R	II		IGR	opensea	IGR-opensea
cg23503075	0.160875	0.887063	-0.726188	4.25181e-09	1.51892e-06	10	3564803	F	I		IGR	opensea	IGR-opensea
cg19391498	0.205509	0.959324	-0.753815	4.25357e-09	1.51892e-06	2	38892846	R	II	GALM	TSS1500	opensea	TSS1500-opensea
cg24013105	0.823126	0.0891939	0.733932	4.26442e-09	1.52022e-06	8	137955493	F	II		IGR	opensea	IGR-opensea
cg13065577	0.0371521	0.860432	-0.82328	4.26452e-09	1.52022e-06	13	90014513	F	II		IGR	shore	IGR-shore	chr13:90015412-90015775
cg07116947	0.146555	0.640015	-0.49346	4.27752e-09	1.52274e-06	17	1933006	R	II	DPH1	TSS1500	shore	TSS1500-shore	chr17:1933138-1933852
cg19625524	0.0267827	0.600612	-0.57383	4.27891e-09	1.52274e-06	4	1803148	F	I	FGFR3	Body	island	Body-island	chr4:1803076-1805672
cg18907656	0.692922	0.24956	0.443362	4.28881e-09	1.52495e-06	8	30888925	F	II	PURG	Body	opensea	Body-opensea
cg26557744	0.700422	0.24727	0.453153	4.30397e-09	1.52903e-06	3	116515339	F	II		IGR	opensea	IGR-opensea
cg27509202	0.419709	0.903266	-0.483557	4.3198e-09	1.53131e-06	10	35484972	F	II	CREM	Body	opensea	Body-opensea
cg05494069	0.0148709	0.431899	-0.417029	4.31999e-09	1.53131e-06	1	57111499	R	II	PRKAA2	Body	shore	Body-shore	chr1:57110663-57111337
cg19367540	0.194691	0.882206	-0.687515	4.32145e-09	1.53131e-06	1	112531802	F	I	KCND3	TSS200	island	TSS200-island	chr1:112531559-112533773
cg19722371	0.0796277	0.449356	-0.369728	4.3321e-09	1.53378e-06	12	102271755	R	II	DRAM1	Body	island	Body-island	chr12:102270754-102271801
cg21736854	0.131395	0.768654	-0.637259	4.33813e-09	1.53415e-06	17	60730520	R	I	MRC2	Body	shore	Body-shore	chr17:60729645-60730269
cg11755405	0.68926	0.0728586	0.616401	4.34055e-09	1.53415e-06	14	63511872	R	II	KCNH5	1stExon	shore	1stExon-shore	chr14:63512022-63512996
cg04913057	0.181879	0.952815	-0.770936	4.35153e-09	1.53673e-06	1	204120825	R	I	ETNK2	1stExon	island	1stExon-island	chr1:204120398-204121109
cg09834049	0.386057	0.694634	-0.308577	4.37349e-09	1.54053e-06	14	23525720	F	II	CDH24	5'UTR	shore	5'UTR-shore	chr14:23526481-23527360
cg26031255	0.138496	0.596395	-0.457899	4.37691e-09	1.54053e-06	6	150463965	F	I	PPP1R14C	TSS1500	island	TSS1500-island	chr6:150463771-150465002
cg00485194	0.0249869	0.484566	-0.459579	4.37729e-09	1.54053e-06	3	21792684	F	II	ZNF385D	1stExon	opensea	1stExon-opensea
cg08358803	0.137856	0.416315	-0.278459	4.37912e-09	1.54053e-06	5	170288742	R	I	RANBP17	TSS1500	shore	TSS1500-shore	chr5:170288879-170289737
cg00877964	0.0465449	0.710088	-0.663543	4.38086e-09	1.54053e-06	2	65215638	F	II	SLC1A4	1stExon	island	1stExon-island	chr2:65215598-65217212
cg16068812	0.358143	0.963454	-0.605311	4.3862e-09	1.54111e-06	21	44528396	R	II	U2AF1	TSS1500	shore	TSS1500-shore	chr21:44527163-44528066
cg08038054	0.397438	0.920799	-0.52336	4.39537e-09	1.54303e-06	7	93550781	R	II	GNG11	TSS1500	opensea	TSS1500-opensea
cg25912827	0.033967	0.679289	-0.645322	4.40386e-09	1.54351e-06	2	162930805	R	I	DPP4	1stExon	island	1stExon-island	chr2:162930233-162930879
cg17028218	0.539626	0.859525	-0.319898	4.40774e-09	1.54351e-06	11	67261122	F	II	PITPNM1	Body	island	Body-island	chr11:67260413-67262715
cg01095510	0.0515755	0.519929	-0.468354	4.40811e-09	1.54351e-06	12	26267286	R	I		IGR	island	IGR-island	chr12:26267058-26267519
cg21801292	0.480352	0.913757	-0.433405	4.41162e-09	1.54351e-06	4	117626794	R	II		IGR	island	IGR-island	chr4:117626556-117627110
cg05893614	0.0123679	0.636233	-0.623865	4.41971e-09	1.54504e-06	3	68981956	R	II	FAM19A4	TSS1500	island	TSS1500-island	chr3:68980783-68982035
cg10107050	0.0555737	0.622161	-0.566587	4.425e-09	1.54559e-06	3	147126244	F	II	ZIC1	TSS1500	shore	TSS1500-shore	chr3:147126988-147128999
cg13648715	0.85115	0.288685	0.562466	4.44239e-09	1.55036e-06	4	77133417	R	II	SCARB2	Body	shore	Body-shore	chr4:77134566-77135377
cg12523932	0.594596	0.975917	-0.381321	4.45122e-09	1.55113e-06	4	39448653	R	I	KLB	Body	island	Body-island	chr4:39448184-39449054
cg14204281	0.059037	0.723353	-0.664316	4.45208e-09	1.55113e-06	9	137217473	R	II	RXRA	TSS1500	island	TSS1500-island	chr9:137217062-137218078
cg10148270	0.0832084	0.672232	-0.589024	4.47917e-09	1.55926e-06	3	182400091	R	II		IGR	island	IGR-island	chr3:182400078-182400840
cg18782991	0.0313295	0.377363	-0.346034	4.48561e-09	1.56019e-06	5	140479979	F	I	PCDHB3	TSS1500	shore	TSS1500-shore	chr5:140481546-140482460
cg09509553	0.184809	0.848265	-0.663456	4.49123e-09	1.56084e-06	1	240986512	R	II	RGS7	Body	shore	Body-shore	chr1:240986654-240986909
cg27449360	0.177401	0.572644	-0.395243	4.49911e-09	1.56228e-06	4	57688308	R	II	SPINK2	TSS1500	shore	TSS1500-shore	chr4:57687610-57687906
cg13471114	0.384982	0.9378	-0.552818	4.51325e-09	1.56588e-06	2	63276984	F	I	OTX1	TSS1500	island	TSS1500-island	chr2:63274475-63279430
cg23521444	0.270185	0.776713	-0.506528	4.51783e-09	1.56616e-06	6	144385917	F	II	PLAGL1	TSS200	shore	TSS200-shore	chr6:144384894-144385888
cg27166577	0.0727461	0.681843	-0.609097	4.52907e-09	1.56736e-06	6	80656754	R	II	ELOVL4	Body	island	Body-island	chr6:80656744-80657593
cg14463292	0.040315	0.354272	-0.313957	4.53544e-09	1.56736e-06	3	192289252	R	I	FGF12	Body	opensea	Body-opensea
cg11367102	0.509305	0.0330451	0.47626	4.53714e-09	1.56736e-06	5	64331330	R	II		IGR	island	IGR-island	chr5:64331232-64331795
cg12099325	0.0501694	0.774182	-0.724012	4.54013e-09	1.56736e-06	4	133045114	F	II		IGR	opensea	IGR-opensea
cg07941978	0.557607	0.893745	-0.336138	4.54331e-09	1.56736e-06	7	157915200	F	II	PTPRN2	Body	shelf	Body-shelf	chr7:157918704-157919409
cg16333561	0.560615	0.93483	-0.374215	4.54666e-09	1.56736e-06	7	13842752	R	II		IGR	opensea	IGR-opensea
cg03520644	0.422081	0.880935	-0.458854	4.54773e-09	1.56736e-06	1	103574523	F	I	COL11A1	TSS1500	opensea	TSS1500-opensea
cg26053771	0.118069	0.674162	-0.556093	4.55746e-09	1.56941e-06	17	8192194	R	I	SLC25A35	3'UTR	island	3'UTR-island	chr17:8191864-8192495
cg05345062	0.819059	0.110647	0.708412	4.58203e-09	1.57555e-06	11	28815258	R	II		IGR	opensea	IGR-opensea
cg00907283	0.194523	0.704331	-0.509809	4.58287e-09	1.57555e-06	22	20286454	R	II		IGR	island	IGR-island	chr22:20286318-20287630
cg06132028	0.292463	0.928963	-0.636499	4.5901e-09	1.57673e-06	6	133562466	F	I	EYA4	TSS200	island	TSS200-island	chr6:133562086-133563586
cg14764661	0.428118	0.87017	-0.442052	4.59626e-09	1.57754e-06	17	60704382	R	II	MRC2	TSS1500	shore	TSS1500-shore	chr17:60704542-60705943
cg03386869	0.545817	0.958309	-0.412492	4.61135e-09	1.58142e-06	13	102104848	R	II	ITGBL1	TSS200	shore	TSS200-shore	chr13:102106165-102106488
cg17857974	0.0573471	0.659397	-0.60205	4.61854e-09	1.58144e-06	5	140800474	F	II	PCDHGA4	Body	shore	Body-shore	chr5:140800760-140801072
cg11897377	0.166927	0.933509	-0.766583	4.61905e-09	1.58144e-06	X	49013901	F	II		IGR	shore	IGR-shore	chrX:49012655-49012977
cg09325404	0.226287	0.734587	-0.5083	4.62614e-09	1.58182e-06	2	43903470	R	II	PLEKHH2	Body	opensea	Body-opensea
cg16645584	0.391905	0.966875	-0.574971	4.62776e-09	1.58182e-06	1	59247487	R	I	JUN	3'UTR	island	3'UTR-island	chr1:59247461-59250940
cg01802380	0.340282	0.687796	-0.347514	4.64797e-09	1.58742e-06	13	107865407	R	II	FAM155A	Body	opensea	Body-opensea
cg15651394	0.383953	0.85854	-0.474587	4.65313e-09	1.58788e-06	2	36584981	F	II	CRIM1	Body	island	Body-island	chr2:36584500-36584982
cg08430292	0.0271822	0.408756	-0.381573	4.66036e-09	1.58833e-06	6	98427041	R	II		IGR	opensea	IGR-opensea
cg19263868	0.920375	0.15496	0.765415	4.66211e-09	1.58833e-06	10	118652838	F	II	KIAA1598	Body	opensea	Body-opensea
cg26544594	0.380571	0.968387	-0.587816	4.68035e-09	1.59323e-06	2	63276833	F	II	OTX1	TSS1500	island	TSS1500-island	chr2:63274475-63279430
cg20953187	0.549501	0.956467	-0.406966	4.68417e-09	1.59323e-06	3	45837898	R	I	SLC6A20	1stExon	island	1stExon-island	chr3:45837480-45838256
cg24181266	0.184887	0.863763	-0.678875	4.69786e-09	1.59658e-06	19	11354132	F	I	DOCK6	Body	island	Body-island	chr19:11353960-11354362
cg22528685	0.406026	0.00982939	0.396197	4.70171e-09	1.59658e-06	11	4629597	R	II	TRIM68	TSS200	shore	TSS200-shore	chr11:4629098-4629530
cg11522012	0.319237	0.955348	-0.636111	4.71319e-09	1.59859e-06	17	38501773	R	I	RARA	Body	island	Body-island	chr17:38501396-38501839
cg01208908	0.0653501	0.664333	-0.598982	4.71656e-09	1.59859e-06	3	107149061	F	II		IGR	shore	IGR-shore	chr3:107149820-107150910
cg06793062	0.504215	0.0239833	0.480231	4.72289e-09	1.59859e-06	16	76343868	F	II	CNTNAP4	Body	opensea	Body-opensea
cg10933186	0.0434979	0.682446	-0.638949	4.72302e-09	1.59859e-06	5	140719302	R	I	PCDHGA2	1stExon	island	1stExon-island	chr5:140719129-140719343
cg03644984	0.117739	0.750651	-0.632912	4.74102e-09	1.60338e-06	7	82286378	R	I		IGR	opensea	IGR-opensea
cg24512400	0.628355	0.971185	-0.342829	4.74999e-09	1.6051e-06	19	51522561	F	I	KLK10	5'UTR	island	5'UTR-island	chr19:51522004-51522803
cg25010500	0.0278455	0.485296	-0.45745	4.76702e-09	1.60751e-06	5	140619586	F	II	PCDHB19P	TSS200	shore	TSS200-shore	chr5:140620864-140621698
cg11933693	0.520043	0.0933664	0.426676	4.76832e-09	1.60751e-06	5	128212812	R	II		IGR	opensea	IGR-opensea
cg19029445	0.960228	0.3297	0.630527	4.76873e-09	1.60751e-06	17	907732	F	II	ABR	3'UTR	shelf	3'UTR-shelf	chr17:909981-910442
cg21764101	0.631457	0.971846	-0.340389	4.7762e-09	1.60872e-06	6	117194158	F	II		IGR	shelf	IGR-shelf	chr6:117198089-117198705
cg21686890	0.908229	0.355919	0.55231	4.78215e-09	1.60942e-06	22	35773089	R	I		IGR	shelf	IGR-shelf	chr22:35776988-35777221
cg26458617	0.691583	0.974868	-0.283285	4.78892e-09	1.61039e-06	13	32889213	F	II	BRCA2	TSS1500	shore	TSS1500-shore	chr13:32889533-32889900
cg26361041	0.901418	0.522078	0.379341	4.79912e-09	1.61252e-06	10	1234237	F	II	ADARB2	Body	shelf	Body-shelf	chr10:1230813-1231214
cg23449696	0.46004	0.881078	-0.421038	4.80617e-09	1.61358e-06	3	147125942	F	I	ZIC1	TSS1500	shore	TSS1500-shore	chr3:147126988-147128999
cg06283368	0.0192466	0.911242	-0.891995	4.8402e-09	1.62329e-06	15	74219669	F	I	LOXL1	1stExon	island	1stExon-island	chr15:74218696-74220373
cg11236429	0.354987	0.8951	-0.540113	4.84303e-09	1.62329e-06	4	174459412	F	I	NBLA00301	Body	island	Body-island	chr4:174459200-174460054
cg08416875	0.297501	0.840024	-0.542523	4.84682e-09	1.62329e-06	6	119669226	R	II	MAN1A1	Body	shore	Body-shore	chr6:119669589-119671424
cg03369269	0.0355373	0.50256	-0.467022	4.86249e-09	1.62649e-06	13	25745946	R	I	FAM123A	TSS200	island	TSS200-island	chr13:25743998-25746127
cg16009970	0.0656245	0.93616	-0.870535	4.87403e-09	1.62649e-06	17	7198721	F	II	YBX2	TSS1500	shore	TSS1500-shore	chr17:7199710-7200009
cg17613259	0.158418	0.549758	-0.391339	4.8796e-09	1.62649e-06	2	105484139	R	II		IGR	island	IGR-island	chr2:105483753-105484426
cg25269388	0.16785	0.891331	-0.723481	4.88345e-09	1.62649e-06	6	128175426	R	II	THEMIS	Body	opensea	Body-opensea
cg04432319	0.415569	0.957535	-0.541967	4.88422e-09	1.62649e-06	20	13200931	F	I	ISM1	TSS1500	island	TSS1500-island	chr20:13200670-13202616
cg06822952	0.107568	0.917249	-0.809681	4.88645e-09	1.62649e-06	22	38073178	F	I	LGALS1	Body	island	Body-island	chr22:38073037-38073412
cg05448721	0.0519668	0.405706	-0.353739	4.88732e-09	1.62649e-06	7	100608971	F	II		IGR	island	IGR-island	chr7:100608736-100609793
cg02252000	0.0466749	0.479472	-0.432797	4.88769e-09	1.62649e-06	7	130792943	R	II	FLJ43663	TSS1500	shore	TSS1500-shore	chr7:130794689-130795032
cg07688988	0.0276254	0.640488	-0.612863	4.89626e-09	1.62803e-06	2	111490172	R	II	ACOXL	5'UTR	island	5'UTR-island	chr2:111489977-111490884
cg05049361	0.022257	0.577379	-0.555122	4.90706e-09	1.63032e-06	14	69726536	R	I	GALNTL1	TSS200	island	TSS200-island	chr14:69726250-69728393
cg20346726	0.0400673	0.527367	-0.487299	4.92018e-09	1.63337e-06	11	101918403	F	II	C11orf70	1stExon	island	1stExon-island	chr11:101918073-101918493
cg13298116	0.0256747	0.630227	-0.604552	4.92705e-09	1.63435e-06	11	62369859	R	I	EML3	3'UTR	island	3'UTR-island	chr11:62368454-62370491
cg25220460	0.0707651	0.494652	-0.423887	4.93612e-09	1.63605e-06	8	123792839	R	I	ZHX2	TSS1500	island	TSS1500-island	chr8:123792369-123794942
cg18949315	0.569258	0.202056	0.367201	4.94911e-09	1.63703e-06	20	57418015	R	II	GNASAS	Body	shore	Body-shore	chr20:57415135-57417153
cg22530691	0.507073	0.165858	0.341215	4.9526e-09	1.63703e-06	1	27194335	R	II		IGR	shelf	IGR-shelf	chr1:27191066-27191911
cg15057670	0.94756	0.0675325	0.880027	4.95273e-09	1.63703e-06	19	51359872	R	II	KLK3	Body	opensea	Body-opensea
cg27579805	0.64043	0.0430016	0.597428	4.95485e-09	1.63703e-06	17	76101307	F	II	TNRC6C	3'UTR	shore	3'UTR-shore	chr17:76100679-76101115
cg27534306	0.299084	0.603827	-0.304743	4.98241e-09	1.64483e-06	8	12669347	R	II	LOC340357	TSS1500	opensea	TSS1500-opensea
cg01183650	0.0314282	0.542105	-0.510677	4.99736e-09	1.64629e-06	17	55335055	F	II	MSI2	Body	shore	Body-shore	chr17:55333068-55334245
cg04997045	0.964697	0.380042	0.584655	4.99939e-09	1.64629e-06	4	1240068	F	I	CTBP1	Body	shore	Body-shore	chr4:1241412-1244111
cg14415066	0.0132634	0.368898	-0.355635	5.0022e-09	1.64629e-06	14	69950574	R	II	FLJ44817	TSS1500	island	TSS1500-island	chr14:69950459-69951916
cg02001779	0.869878	0.0933323	0.776546	5.00271e-09	1.64629e-06	2	231281264	R	II	SP100	Body	opensea	Body-opensea
cg07591921	0.0990238	0.95107	-0.852047	5.00893e-09	1.64704e-06	13	84413367	R	II		IGR	opensea	IGR-opensea
cg11356398	0.792533	0.0415007	0.751032	5.02547e-09	1.65117e-06	10	133783182	F	II	BNIP3	Body	opensea	Body-opensea
cg04206417	0.446959	0.931812	-0.484854	5.03183e-09	1.65164e-06	22	29601559	R	II	EMID1	TSS1500	island	TSS1500-island	chr22:29601547-29602291
cg00395262	0.0526835	0.444445	-0.391762	5.03573e-09	1.65164e-06	3	180397750	R	II	CCDC39	TSS1500	island	TSS1500-island	chr3:180397104-180397877
cg24227984	0.30528	0.893781	-0.588501	5.05646e-09	1.65164e-06	19	4474970	R	II	HDGF2	Body	shore	Body-shore	chr19:4472119-4473123
cg11423684	0.0412417	0.487571	-0.446329	5.05808e-09	1.65164e-06	6	29691993	R	II	HLA-F	Body	island	Body-island	chr6:29691106-29692093
cg24332767	0.207772	0.791812	-0.58404	5.06523e-09	1.65164e-06	3	184871524	F	II	C3orf70	TSS1500	island	TSS1500-island	chr3:184870185-184871525
cg07445963	0.517156	0.968837	-0.451681	5.06599e-09	1.65164e-06	5	140856469	F	II	PCDHGA4	Body	island	Body-island	chr5:140855386-140856620
cg09865676	0.0382564	0.407699	-0.369442	5.07141e-09	1.65164e-06	1	43389888	R	I		IGR	island	IGR-island	chr1:43389835-43390551
cg13161901	0.525954	0.938445	-0.412491	5.07878e-09	1.65164e-06	18	59221985	F	II	CDH20	3'UTR	island	3'UTR-island	chr18:59221451-59221986
cg21865845	0.426432	0.978223	-0.551791	5.08654e-09	1.65164e-06	3	79815848	R	II	ROBO1	5'UTR	island	5'UTR-island	chr3:79815638-79815900
cg18304766	0.509493	0.127673	0.38182	5.08993e-09	1.65164e-06	12	66220165	F	II	RPSAP52	Body	island	Body-island	chr12:66217627-66220181
cg02616710	0.109537	0.714597	-0.605059	5.09295e-09	1.65164e-06	9	19408584	F	II	ACER2	TSS1500	island	TSS1500-island	chr9:19408498-19409285
cg11751927	0.017805	0.447055	-0.42925	5.09664e-09	1.65164e-06	11	117857137	R	I	IL10RA	Body	island	Body-island	chr11:117856638-117857298
cg17688525	0.0501635	0.607722	-0.557558	5.10529e-09	1.65164e-06	18	6414978	F	I	L3MBTL4	TSS200	shore	TSS200-shore	chr18:6413959-6414873
cg17127587	0.019796	0.43429	-0.414494	5.10826e-09	1.65164e-06	3	100211127	F	II	TMEM45A	TSS1500	shore	TSS1500-shore	chr3:100211233-100211575
cg18255353	0.0744345	0.503623	-0.429189	5.10941e-09	1.65164e-06	4	154712422	F	II		IGR	island	IGR-island	chr4:154712073-154712706
cg25597535	0.760298	0.0286944	0.731603	5.11217e-09	1.65164e-06	7	31379820	F	II	NEUROD6	5'UTR	shelf	5'UTR-shelf	chr7:31375845-31376542
cg06675660	0.0956874	0.764249	-0.668561	5.11224e-09	1.65164e-06	X	128657364	R	II	SMARCA1	1stExon	island	1stExon-island	chrX:128656851-128657406
cg15706936	0.405376	0.953834	-0.548459	5.11407e-09	1.65164e-06	2	237079766	R	II		IGR	shore	IGR-shore	chr2:237080188-237080432
cg22062265	0.0170737	0.586427	-0.569353	5.12434e-09	1.65164e-06	15	72668130	R	I	HEXA	1stExon	island	1stExon-island	chr15:72668041-72668658
cg07452306	0.506793	0.876933	-0.37014	5.13307e-09	1.65164e-06	2	73299297	R	II	SFXN5	TSS1500	shore	TSS1500-shore	chr2:73297630-73299155
cg22881174	0.250695	0.796137	-0.545442	5.13536e-09	1.65164e-06	10	7449665	R	II	SFMBT2	5'UTR	island	5'UTR-island	chr10:7449376-7455339
cg12461487	0.0842462	0.851515	-0.767268	5.13653e-09	1.65164e-06	1	240929621	R	II		IGR	opensea	IGR-opensea
cg08198862	0.0379197	0.530132	-0.492212	5.13839e-09	1.65164e-06	19	11529947	R	I	RGL3	1stExon	island	1stExon-island	chr19:11529722-11529966
cg11474135	0.10053	0.764011	-0.663481	5.15119e-09	1.65164e-06	4	113933301	F	II	ANK2	Body	opensea	Body-opensea
cg25306480	0.931241	0.509706	0.421535	5.15142e-09	1.65164e-06	10	134226517	F	I	PWWP2B	3'UTR	opensea	3'UTR-opensea
cg16688533	0.818894	0.388805	0.430089	5.16478e-09	1.65164e-06	8	23713016	R	II	STC1	TSS1500	opensea	TSS1500-opensea
cg01142776	0.043128	0.538489	-0.495361	5.16987e-09	1.65164e-06	2	228582816	F	II	SLC19A3	TSS200	island	TSS200-island	chr2:228582485-228582821
cg10172415	0.0276657	0.543648	-0.515982	5.17091e-09	1.65164e-06	3	71803558	F	I	GPR27	1stExon	island	1stExon-island	chr3:71802560-71804209
cg11193865	0.26756	0.918521	-0.650961	5.17375e-09	1.65164e-06	14	101193038	R	I	DLK1	TSS1500	island	TSS1500-island	chr14:101192851-101193499
cg15103960	0.114655	0.505925	-0.391269	5.17383e-09	1.65164e-06	1	84764704	F	I	SAMD13	Body	island	Body-island	chr1:84764108-84764906
cg17515753	0.475245	0.965001	-0.489756	5.17485e-09	1.65164e-06	7	90226609	F	II		IGR	shore	IGR-shore	chr7:90225082-90226364
cg00574530	0.117189	0.767143	-0.649954	5.18269e-09	1.65164e-06	5	134872064	R	I	NEUROG1	TSS1500	shore	TSS1500-shore	chr5:134870740-134872051
cg17888792	0.303172	0.654324	-0.351152	5.18434e-09	1.65164e-06	10	92631135	R	II	RPP30	TSS1500	opensea	TSS1500-opensea
cg19459804	0.213107	0.897537	-0.684431	5.18531e-09	1.65164e-06	20	32032443	F	II	SNTA1	TSS1500	shore	TSS1500-shore	chr20:32031042-32031964
cg25425140	0.320689	0.906121	-0.585432	5.18602e-09	1.65164e-06	3	147098450	F	II		IGR	opensea	IGR-opensea
cg11219917	0.386193	0.961473	-0.57528	5.18696e-09	1.65164e-06	4	819151	R	II	CPLX1	5'UTR	island	5'UTR-island	chr4:818646-820970
cg01716223	0.279449	0.669043	-0.389593	5.19124e-09	1.65164e-06	13	53023979	R	II	VPS36	Body	shore	Body-shore	chr13:53024155-53024938
cg02836965	0.0686955	0.906304	-0.837608	5.1932e-09	1.65164e-06	8	14166508	R	II	SGCZ	Body	opensea	Body-opensea
cg06995880	0.0726254	0.816733	-0.744107	5.19399e-09	1.65164e-06	1	61516444	F	I		IGR	island	IGR-island	chr1:61515875-61516831
cg07448460	0.034023	0.465852	-0.431829	5.19539e-09	1.65164e-06	8	63951879	F	II	GGH	TSS1500	island	TSS1500-island	chr8:63951122-63952104
cg05379891	0.308157	0.777649	-0.469492	5.19653e-09	1.65164e-06	3	98243147	R	II	CLDND1	TSS1500	shore	TSS1500-shore	chr3:98241409-98241711
cg02909320	0.612227	0.91578	-0.303553	5.19783e-09	1.65164e-06	3	45879990	R	II	LZTFL1	Body	shelf	Body-shelf	chr3:45883221-45883860
cg22289837	0.331059	0.96914	-0.63808	5.1979e-09	1.65164e-06	8	86350278	R	II	CA3	TSS1500	shore	TSS1500-shore	chr8:86350765-86351196
cg02578070	0.133868	0.711512	-0.577643	5.21312e-09	1.65421e-06	6	119669305	R	II	MAN1A1	Body	shore	Body-shore	chr6:119669589-119671424
cg08777147	0.0930776	0.927414	-0.834336	5.21397e-09	1.65421e-06	X	39953550	F	I	BCOR	5'UTR	island	5'UTR-island	chrX:39953434-39969247
cg25172682	0.658829	0.972127	-0.313298	5.2212e-09	1.65524e-06	17	34122758	F	I	MMP28	TSS200	island	TSS200-island	chr17:34122024-34122801
cg11118396	0.128381	0.746954	-0.618572	5.24023e-09	1.66001e-06	8	142427930	R	I		IGR	island	IGR-island	chr8:142427854-142428351
cg22395019	0.159594	0.765123	-0.60553	5.25162e-09	1.6621e-06	2	31361692	F	II	GALNT14	TSS200	island	TSS200-island	chr2:31360321-31361821
cg01281285	0.29262	0.757012	-0.464392	5.25485e-09	1.6621e-06	18	57364872	F	II	CCBE1	TSS1500	island	TSS1500-island	chr18:57363714-57365001
cg11117878	0.885077	0.347039	0.538038	5.26644e-09	1.66362e-06	7	35294949	F	II	TBX20	TSS1500	shore	TSS1500-shore	chr7:35296921-35298218
cg22693702	0.353029	0.953186	-0.600157	5.26766e-09	1.66362e-06	11	62105635	F	II	ASRGL1	Body	island	Body-island	chr11:62104779-62105636
cg18720506	0.577668	0.150783	0.426885	5.28172e-09	1.66553e-06	4	146830746	R	II	ZNF827	Body	opensea	Body-opensea
cg23661183	0.0194624	0.538943	-0.51948	5.28174e-09	1.66553e-06	10	116286593	F	II	ABLIM1	Body	opensea	Body-opensea
cg17480466	0.200513	0.732937	-0.532424	5.29678e-09	1.66901e-06	1	240986748	R	II	RGS7	Body	island	Body-island	chr1:240986654-240986909
cg18856581	0.0216127	0.657119	-0.635506	5.30632e-09	1.67075e-06	14	48145000	R	II	MDGA2	TSS1500	island	TSS1500-island	chr14:48143433-48145589
cg12538681	0.0497893	0.478908	-0.429119	5.3311e-09	1.67728e-06	11	34196039	F	II	ABTB2	Body	island	Body-island	chr11:34195989-34196256
cg24593475	0.0176889	0.569365	-0.551676	5.33836e-09	1.67794e-06	8	49833956	F	II	SNAI2	1stExon	shelf	1stExon-shelf	chr8:49835987-49836231
cg23376861	0.331246	0.738647	-0.407401	5.34129e-09	1.67794e-06	18	43678713	F	II	ATP5A1	5'UTR	shore	5'UTR-shore	chr18:43677956-43678352
cg07449753	0.0575296	0.528201	-0.470672	5.35241e-09	1.67872e-06	7	83057120	R	II	SEMA3E	Body	opensea	Body-opensea
cg20857228	0.244085	0.903847	-0.659762	5.3566e-09	1.67872e-06	8	101170192	R	I	SPAG1	TSS1500	island	TSS1500-island	chr8:101170161-101170827
cg08871052	0.0748417	0.830348	-0.755507	5.35747e-09	1.67872e-06	2	42274619	F	I	PKDCC	TSS1500	opensea	TSS1500-opensea
cg08935238	0.135327	0.676637	-0.54131	5.36061e-09	1.67872e-06	5	140798161	R	II	PCDHGA4	Body	shore	Body-shore	chr5:140798757-140799359
cg24368848	0.220793	0.922858	-0.702065	5.36398e-09	1.67872e-06	19	58545160	F	I	ZSCAN1	TSS1500	island	TSS1500-island	chr19:58545115-58545897
cg11155222	0.439266	0.947025	-0.50776	5.36929e-09	1.67912e-06	6	128602411	R	II	PTPRK	Body	opensea	Body-opensea
cg18563999	0.0324536	0.559614	-0.52716	5.38021e-09	1.68027e-06	12	54785003	R	I	ZNF385A	Body	island	Body-island	chr12:54784900-54785238
cg12257394	0.242863	0.911126	-0.668263	5.38108e-09	1.68027e-06	3	77129373	F	II	ROBO2	Body	opensea	Body-opensea
cg22983529	0.0657677	0.594307	-0.528539	5.39764e-09	1.68376e-06	7	93551132	F	II	GNG11	1stExon	opensea	1stExon-opensea
cg08236022	0.574495	0.948613	-0.374118	5.40037e-09	1.68376e-06	7	93551014	F	II	GNG11	TSS200	opensea	TSS200-opensea
cg06573088	0.725532	0.216553	0.508979	5.40643e-09	1.68399e-06	6	17492721	R	II	CAP2	Body	opensea	Body-opensea
cg01939117	0.0368661	0.671906	-0.635039	5.41434e-09	1.68399e-06	16	67876973	F	I	CENPT	5'UTR	shore	5'UTR-shore	chr16:67875717-67876740
cg19104196	0.453317	0.83437	-0.381053	5.41453e-09	1.68399e-06	10	7214172	F	II	SFMBT2	Body	shore	Body-shore	chr10:7213842-7214103
cg04262140	0.898663	0.488319	0.410344	5.42039e-09	1.68399e-06	17	46827626	F	I		IGR	island	IGR-island	chr17:46827435-46827641
cg21571166	0.297903	0.92434	-0.626437	5.42138e-09	1.68399e-06	3	147133884	F	II	ZIC1	3'UTR	shelf	3'UTR-shelf	chr3:147136903-147137328
cg02071005	0.689114	0.973526	-0.284412	5.43508e-09	1.68602e-06	2	175200844	F	I	SP9	Body	island	Body-island	chr2:175199463-175202639
cg13573036	0.222245	0.681058	-0.458813	5.43601e-09	1.68602e-06	1	119551851	R	II		IGR	shore	IGR-shore	chr1:119549144-119551320
cg26940178	0.469119	0.905467	-0.436348	5.45561e-09	1.6895e-06	1	76082888	R	I		IGR	shore	IGR-shore	chr1:76081378-76082365
cg24982402	0.134998	0.873914	-0.738915	5.45615e-09	1.6895e-06	13	91826906	F	II		IGR	shore	IGR-shore	chr13:91827249-91827719
cg18349138	0.0718326	0.430211	-0.358378	5.45946e-09	1.6895e-06	21	19617138	R	I	CHODL	TSS200	island	TSS200-island	chr21:19617098-19617874
cg14034968	0.0212174	0.312171	-0.290953	5.46695e-09	1.69056e-06	3	147140754	F	II		IGR	shore	IGR-shore	chr3:147142181-147142391
cg21399832	0.0488797	0.825298	-0.776418	5.48751e-09	1.69407e-06	4	117847410	R	I		IGR	island	IGR-island	chr4:117847087-117847522
cg13167052	0.624052	0.172348	0.451705	5.48941e-09	1.69407e-06	2	154334077	R	II	RPRM	3'UTR	shore	3'UTR-shore	chr2:154334449-154335458
cg13829680	0.86076	0.159107	0.701652	5.49052e-09	1.69407e-06	9	136746975	R	I	VAV2	Body	opensea	Body-opensea
cg02342594	0.586276	0.909585	-0.323309	5.49919e-09	1.69483e-06	9	124976596	F	II	LHX6	Body	island	Body-island	chr9:124975753-124976692
cg06514300	0.262748	0.771054	-0.508306	5.50227e-09	1.69483e-06	10	7253416	R	II	SFMBT2	Body	opensea	Body-opensea
cg04135498	0.025597	0.51884	-0.493243	5.506e-09	1.69483e-06	3	120628544	F	II	STXBP5L	Body	shore	Body-shore	chr3:120626880-120627579
cg22775000	0.427562	0.967664	-0.540102	5.50965e-09	1.69483e-06	9	103235181	F	II	TMEFF1	TSS1500	island	TSS1500-island	chr9:103235171-103236627
cg14352983	0.0172011	0.440726	-0.423525	5.52275e-09	1.69483e-06	18	6414976	F	I	L3MBTL4	TSS200	shore	TSS200-shore	chr18:6413959-6414873
cg04976075	0.771124	0.448398	0.322726	5.52901e-09	1.69483e-06	10	1230850	F	II	ADARB2	Body	island	Body-island	chr10:1230813-1231214
cg12384572	0.486903	0.828505	-0.341602	5.53114e-09	1.69483e-06	3	49377951	F	I	USP4	TSS1500	shore	TSS1500-shore	chr3:49377340-49377854
cg15545624	0.127315	0.889471	-0.762156	5.53628e-09	1.69483e-06	1	61516555	F	I		IGR	island	IGR-island	chr1:61515875-61516831
cg02700478	0.0237054	0.937095	-0.91339	5.54187e-09	1.69483e-06	2	12856717	R	I	TRIB2	TSS1500	island	TSS1500-island	chr2:12856625-12859019
cg15002294	0.028108	0.456151	-0.428043	5.54201e-09	1.69483e-06	3	147126444	F	II	ZIC1	TSS1500	shore	TSS1500-shore	chr3:147126988-147128999
cg03126058	0.27037	0.855341	-0.584971	5.54222e-09	1.69483e-06	1	3282757	F	I	PRDM16	Body	opensea	Body-opensea
cg05254049	0.464884	0.944753	-0.479869	5.56131e-09	1.69483e-06	X	47479662	F	II	SYN1	TSS1500	shore	TSS1500-shore	chrX:47478670-47479515
cg16040495	0.0443389	0.489099	-0.44476	5.56315e-09	1.69483e-06	19	7197397	F	I	INSR	Body	island	Body-island	chr19:7197115-7197463
cg09641127	0.951339	0.622064	0.329275	5.56565e-09	1.69483e-06	2	10193895	F	II	KLF11	3'UTR	opensea	3'UTR-opensea
cg26381783	0.0553367	0.488672	-0.433335	5.57031e-09	1.69483e-06	9	505235	R	II	KANK1	5'UTR	island	5'UTR-island	chr9:503936-505722
cg04834794	0.15921	0.605837	-0.446627	5.57396e-09	1.69483e-06	3	128400154	F	II		IGR	island	IGR-island	chr3:128399481-128400155
cg15897315	0.614881	0.144274	0.470608	5.57456e-09	1.69483e-06	1	164386099	R	II		IGR	opensea	IGR-opensea
cg11890741	0.0348719	0.5335	-0.498628	5.57566e-09	1.69483e-06	11	16626278	F	II		IGR	island	IGR-island	chr11:16626053-16629180
cg00381789	0.408995	0.0603515	0.348643	5.57694e-09	1.69483e-06	11	424667	F	II	ANO9	Body	shelf	Body-shelf	chr11:420265-420975
cg21690064	0.434506	0.958396	-0.52389	5.58104e-09	1.69483e-06	19	814645	R	II	LPPR3	Body	island	Body-island	chr19:814444-815238
cg11690724	0.822629	0.456263	0.366366	5.58192e-09	1.69483e-06	5	158475854	R	II	EBF1	Body	shelf	Body-shelf	chr5:158478378-158478630
cg14063809	0.489282	0.963987	-0.474705	5.58277e-09	1.69483e-06	18	2655012	R	II	SMCHD1	TSS1500	island	TSS1500-island	chr18:2654918-2656817
cg19722656	0.41552	0.930328	-0.514808	5.58707e-09	1.69489e-06	6	119669372	R	II	MAN1A1	Body	shore	Body-shore	chr6:119669589-119671424
cg02972356	0.474752	0.929281	-0.454529	5.59154e-09	1.69501e-06	10	35484792	R	I	CREM	Body	opensea	Body-opensea
cg20639400	0.0327229	0.488931	-0.456208	5.59786e-09	1.69569e-06	19	55866246	F	I	COX6B2	TSS200	island	TSS200-island	chr19:55865824-55866324
cg23022206	0.44331	0.045337	0.397973	5.60363e-09	1.6962e-06	5	107450780	F	II	FBXL17	Body	opensea	Body-opensea
cg20824932	0.93026	0.567437	0.362823	5.63252e-09	1.70368e-06	6	132568050	F	II		IGR	opensea	IGR-opensea
cg04838987	0.0775795	0.714278	-0.636699	5.63653e-09	1.70368e-06	20	33734406	R	II	EDEM2	Body	shore	Body-shore	chr20:33734567-33735280
cg04981056	0.293172	0.83321	-0.540039	5.64817e-09	1.70595e-06	3	195943444	F	II	OSTalpha	1stExon	opensea	1stExon-opensea
cg15977137	0.0334945	0.373375	-0.339881	5.65735e-09	1.70748e-06	21	40759694	R	I	WRB	Body	shore	Body-shore	chr21:40760626-40760829
cg20668662	0.023106	0.392108	-0.369002	5.68553e-09	1.71281e-06	10	105452885	R	I	SH3PXD2A	Body	island	Body-island	chr10:105452338-105453230
cg22922100	0.279802	0.929061	-0.649259	5.68948e-09	1.71281e-06	2	143987421	F	II	ARHGAP15	Body	opensea	Body-opensea
cg01028360	0.373627	0.975432	-0.601805	5.69495e-09	1.71281e-06	8	12869510	F	II	C8orf79	Body	opensea	Body-opensea
cg26914616	0.330746	0.942639	-0.611892	5.69989e-09	1.71281e-06	6	127980151	F	II		IGR	opensea	IGR-opensea
cg21431387	0.187632	0.908452	-0.72082	5.70178e-09	1.71281e-06	8	16044564	R	II	MSR1	5'UTR	opensea	5'UTR-opensea
cg07844931	0.17128	0.95244	-0.78116	5.70334e-09	1.71281e-06	16	58018880	R	I	TEPP	Body	island	Body-island	chr16:58018400-58019471
cg21692846	0.48609	0.950529	-0.464439	5.70388e-09	1.71281e-06	11	134146075	F	I	GLB1L3	TSS200	island	TSS200-island	chr11:134145559-134147180
cg09935282	0.0958505	0.480615	-0.384765	5.71004e-09	1.71343e-06	10	118897280	F	I	VAX1	Body	island	Body-island	chr10:118895963-118898037
cg19779810	0.0466493	0.86472	-0.818071	5.7155e-09	1.7135e-06	17	39969264	F	I	SC65	TSS1500	shore	TSS1500-shore	chr17:39967407-39968604
cg00003722	0.0494021	0.780647	-0.731244	5.71855e-09	1.7135e-06	10	4500434	F	II		IGR	opensea	IGR-opensea
cg26444528	0.376861	0.825134	-0.448274	5.72394e-09	1.71388e-06	13	58207859	R	I	PCDH17	1stExon	island	1stExon-island	chr13:58206526-58208930
cg22480558	0.254582	0.846948	-0.592366	5.74156e-09	1.71792e-06	5	150461211	R	II	TNIP1	TSS1500	shore	TSS1500-shore	chr5:150460086-150460864
cg05022059	0.598209	0.948436	-0.350226	5.77011e-09	1.72522e-06	8	689326	F	II		IGR	island	IGR-island	chr8:686830-689496
cg05516505	0.0663908	0.422252	-0.355861	5.78014e-09	1.72697e-06	22	29866624	R	I		IGR	island	IGR-island	chr22:29866326-29866652
cg12688884	0.525719	0.035421	0.490298	5.79957e-09	1.7281e-06	4	169239900	R	II	DDX60	5'UTR	shore	5'UTR-shore	chr4:169239549-169239824
cg10258271	0.139934	0.707812	-0.567879	5.80039e-09	1.7281e-06	2	31361593	F	I	GALNT14	TSS200	island	TSS200-island	chr2:31360321-31361821
cg18612204	0.0213875	0.346731	-0.325343	5.80203e-09	1.7281e-06	15	65204146	R	I	ANKDD1A	1stExon	island	1stExon-island	chr15:65203730-65204392
cg08616702	0.566494	0.943586	-0.377092	5.80283e-09	1.7281e-06	6	108487072	F	II	NR2E1	TSS200	island	TSS200-island	chr6:108485671-108490539
cg23502023	0.0187886	0.352757	-0.333969	5.80473e-09	1.7281e-06	4	1581993	F	I		IGR	island	IGR-island	chr4:1580673-1582096
cg02156769	0.302546	0.866594	-0.564048	5.8177e-09	1.73072e-06	9	139872246	R	II	PTGDS	Body	island	Body-island	chr9:139872237-139873143
cg26654790	0.210851	0.736224	-0.525373	5.82935e-09	1.73295e-06	17	33775475	F	I	SLFN13	5'UTR	island	5'UTR-island	chr17:33775294-33775794
cg10432083	0.175563	0.738054	-0.562491	5.83695e-09	1.7335e-06	15	68155737	R	II		IGR	shore	IGR-shore	chr15:68155872-68156125
cg26279668	0.835183	0.158863	0.67632	5.83954e-09	1.7335e-06	4	21949853	F	II	KCNIP4	5'UTR	shore	5'UTR-shore	chr4:21950085-21950346
cg08583611	0.0786663	0.850662	-0.771996	5.85899e-09	1.73803e-06	2	36584594	R	I	CRIM1	Body	island	Body-island	chr2:36584500-36584982
cg06328611	0.388501	0.851159	-0.462658	5.87377e-09	1.74117e-06	10	3360027	R	II		IGR	island	IGR-island	chr10:3360014-3360948
cg00958927	0.566888	0.955262	-0.388373	5.87961e-09	1.74151e-06	1	175162553	F	II	KIAA0040	TSS1500	shore	TSS1500-shore	chr1:175161900-175162364
cg06410746	0.0433928	0.564793	-0.5214	5.88332e-09	1.74151e-06	8	63161676	F	II	NKAIN3	1stExon	island	1stExon-island	chr8:63160598-63162064
cg22657780	0.0332467	0.534494	-0.501247	5.90452e-09	1.74654e-06	2	180725907	R	I	ZNF385B	1stExon	island	1stExon-island	chr2:180725717-180726465
cg09025960	0.0591286	0.5216	-0.462472	5.92771e-09	1.75105e-06	1	226070808	R	I	TMEM63A	TSS1500	island	TSS1500-island	chr1:226069605-226070898
cg09643544	0.178245	0.923718	-0.745473	5.93419e-09	1.75105e-06	19	9473696	F	II	ZNF177	1stExon	island	1stExon-island	chr19:9473589-9474001
cg01157146	0.465934	0.0367568	0.429177	5.9358e-09	1.75105e-06	21	42877638	R	II	TMPRSS2	Body	shore	Body-shore	chr21:42878751-42880674
cg04846232	0.134491	0.706672	-0.572182	5.93661e-09	1.75105e-06	1	102312671	R	II	OLFM3	Body	opensea	Body-opensea
cg01306747	0.0487914	0.426217	-0.377425	5.94918e-09	1.75172e-06	16	68681018	F	II	CDH3	Body	shore	Body-shore	chr16:68678686-68680149
cg15905471	0.0406159	0.677807	-0.637191	5.95583e-09	1.75172e-06	1	27986807	F	II		IGR	island	IGR-island	chr1:27986305-27986808
cg21954263	0.046259	0.905287	-0.859028	5.95722e-09	1.75172e-06	14	69620432	R	II	DCAF5	TSS1500	island	TSS1500-island	chr14:69619828-69620458
cg03549227	0.154047	0.763694	-0.609646	5.96064e-09	1.75172e-06	10	2964793	R	II		IGR	opensea	IGR-opensea
cg00778995	0.0723769	0.766583	-0.694206	5.96305e-09	1.75172e-06	2	105470558	R	I	POU3F3	TSS1500	island	TSS1500-island	chr2:105468851-105473488
cg01915076	0.464116	0.959369	-0.495253	5.96799e-09	1.75172e-06	12	49393228	F	I	DDN	TSS200	island	TSS200-island	chr12:49393139-49393361
cg00517511	0.0781172	0.812315	-0.734198	5.96841e-09	1.75172e-06	12	115115415	F	II	TBX3	Body	shelf	Body-shelf	chr12:115112014-115112627
cg07788092	0.188945	0.920148	-0.731203	5.9794e-09	1.7537e-06	19	9473691	F	II	ZNF177	TSS200	island	TSS200-island	chr19:9473589-9474001
cg27567593	0.173119	0.801805	-0.628686	5.99471e-09	1.75695e-06	1	39956653	R	I	BMP8A	TSS1500	island	TSS1500-island	chr1:39956424-39958137
cg13177195	0.943039	0.390409	0.552631	6.00443e-09	1.75856e-06	12	41289297	R	II	CNTN1	5'UTR	opensea	5'UTR-opensea
cg05257291	0.0483747	0.471747	-0.423372	6.01498e-09	1.76041e-06	4	1161247	F	II	SPON2	3'UTR	island	3'UTR-island	chr4:1161127-1161682
cg20927242	0.122742	0.975059	-0.852317	6.04467e-09	1.76777e-06	6	29692011	F	I	HLA-F	Body	island	Body-island	chr6:29691106-29692093
cg04519327	0.567548	0.0924524	0.475095	6.05202e-09	1.76777e-06	15	41149780	R	II	SPINT1	3'UTR	opensea	3'UTR-opensea
cg19488213	0.165376	0.550365	-0.384989	6.05291e-09	1.76777e-06	10	28033338	R	II	MKX	5'UTR	island	5'UTR-island	chr10:28030182-28035211
cg16489975	0.72213	0.97953	-0.2574	6.06177e-09	1.76803e-06	1	154733435	F	II	KCNN3	Body	island	Body-island	chr1:154732822-154733436
cg04144365	0.0429481	0.564814	-0.521866	6.06477e-09	1.76803e-06	2	188483530	R	II		IGR	opensea	IGR-opensea
cg22561889	0.0766865	0.503238	-0.426551	6.07216e-09	1.76803e-06	6	118971681	F	I	C6orf204	Body	island	Body-island	chr6:118971662-118973137
cg24817257	0.928105	0.11255	0.815556	6.07253e-09	1.76803e-06	4	21849543	R	II	NCRNA00099	Body	opensea	Body-opensea
cg06634862	0.509379	0.921102	-0.411723	6.07507e-09	1.76803e-06	4	54457645	R	I	LNX1	5'UTR	opensea	5'UTR-opensea
cg25220235	0.00890612	0.419104	-0.410198	6.10011e-09	1.77407e-06	X	38663916	R	II	MID1IP1	5'UTR	island	5'UTR-island	chrX:38662906-38664764
cg04136173	0.0344543	0.441975	-0.407521	6.10754e-09	1.77469e-06	3	38065951	F	I	PLCD1	Body	island	Body-island	chr3:38065743-38066822
cg12886942	0.725705	0.0371972	0.688508	6.11078e-09	1.77469e-06	2	66802661	R	I		IGR	shore	IGR-shore	chr2:66802890-66804831
cg11426427	0.906083	0.0695506	0.836532	6.1275e-09	1.77739e-06	8	48649457	F	II		IGR	shore	IGR-shore	chr8:48649766-48651653
cg16367989	0.0218277	0.611976	-0.590148	6.13596e-09	1.77739e-06	22	50609333	F	II	PANX2	1stExon	island	1stExon-island	chr22:50609181-50609627
cg04718145	0.205243	0.943943	-0.738699	6.13655e-09	1.77739e-06	1	32892769	R	II		IGR	island	IGR-island	chr1:32892428-32892835
cg00576075	0.192779	0.829912	-0.637134	6.14174e-09	1.77739e-06	1	85725654	R	II	C1orf52	TSS1500	shore	TSS1500-shore	chr1:85724701-85725524
cg27549834	0.522376	0.957686	-0.43531	6.145e-09	1.77739e-06	3	39850412	R	I	MYRIP	TSS1500	shore	TSS1500-shore	chr3:39851025-39851820
cg24513433	0.090591	0.906312	-0.815721	6.14576e-09	1.77739e-06	18	47088234	R	I	LIPG	TSS200	island	TSS200-island	chr18:47087879-47088528
cg07480647	0.149481	0.860832	-0.711351	6.1567e-09	1.77893e-06	1	6309724	R	I	GPR153	Body	island	Body-island	chr1:6309163-6310092
cg10830279	0.89782	0.303332	0.594488	6.16727e-09	1.77893e-06	11	27971709	R	II		IGR	opensea	IGR-opensea
cg12664649	0.321798	0.803279	-0.481481	6.1693e-09	1.77893e-06	6	53882326	R	II	C6orf142	TSS1500	opensea	TSS1500-opensea
cg16574737	0.0614672	0.898329	-0.836861	6.17227e-09	1.77893e-06	5	140730469	R	II	PCDHGB1	1stExon	shore	1stExon-shore	chr5:140731239-140731979
cg14502484	0.445095	0.940506	-0.495411	6.17336e-09	1.77893e-06	5	1446208	F	I	SLC6A3	TSS1500	island	TSS1500-island	chr5:1444678-1446648
cg06705366	0.235858	0.884392	-0.648533	6.1777e-09	1.77893e-06	5	74162621	F	I	FAM169A	TSS200	island	TSS200-island	chr5:74161536-74162716
cg04872612	0.254708	0.931035	-0.676327	6.18107e-09	1.77893e-06	20	4202151	F	II	ADRA1D	3'UTR	island	3'UTR-island	chr20:4202148-4202765
cg24924958	0.1784	0.65291	-0.47451	6.20609e-09	1.78411e-06	6	142409993	F	II	NMBR	TSS200	island	TSS200-island	chr6:142409473-142410112
cg07664856	0.0142853	0.656156	-0.641871	6.21565e-09	1.78411e-06	3	1134528	F	II	CNTN6	TSS200	opensea	TSS200-opensea
cg01738095	0.242937	0.641792	-0.398855	6.21583e-09	1.78411e-06	2	26101831	F	II	ASXL2	TSS1500	shore	TSS1500-shore	chr2:26100513-26101653
cg14847009	0.249488	0.881939	-0.632451	6.21934e-09	1.78411e-06	1	175162515	F	II	KIAA0040	TSS1500	shore	TSS1500-shore	chr1:175161900-175162364
cg11476211	0.482535	0.887151	-0.404616	6.22082e-09	1.78411e-06	2	45879284	R	II	PRKCE	1stExon	island	1stExon-island	chr2:45877178-45879685
cg12802286	0.380466	0.96761	-0.587143	6.22483e-09	1.78411e-06	6	129513973	F	II	LAMA2	Body	opensea	Body-opensea
cg24104938	0.502766	0.953714	-0.450948	6.23686e-09	1.78632e-06	6	108487078	F	II	NR2E1	TSS200	island	TSS200-island	chr6:108485671-108490539
cg04212922	0.256286	0.888214	-0.631929	6.25475e-09	1.79021e-06	4	141173867	R	I		IGR	island	IGR-island	chr4:141173834-141174567
cg21760146	0.0577239	0.483277	-0.425553	6.25965e-09	1.79038e-06	6	167275781	R	I	RPS6KA2	TSS200	island	TSS200-island	chr6:167275720-167276626
cg18449021	0.880368	0.442474	0.437894	6.26433e-09	1.79049e-06	5	107004816	R	II	EFNA5	Body	shore	Body-shore	chr5:107005130-107008191
cg13302994	0.549497	0.931501	-0.382004	6.28736e-09	1.79583e-06	2	210714233	F	II	UNC80	Body	opensea	Body-opensea
cg00731232	0.31712	0.840794	-0.523674	6.29848e-09	1.79777e-06	9	18437917	R	II		IGR	shore	IGR-shore	chr9:18438556-18438802
cg11734112	0.195502	0.969016	-0.773515	6.31763e-09	1.80104e-06	3	145809092	R	II	PLOD2	Body	opensea	Body-opensea
cg12804278	0.223615	0.937586	-0.713971	6.32e-09	1.80104e-06	10	23633326	F	I	C10orf67	Body	opensea	Body-opensea
cg08554936	0.0368521	0.469589	-0.432737	6.32565e-09	1.80104e-06	19	46519866	F	II	CCDC61	Body	island	Body-island	chr19:46518283-46520080
cg19964348	0.890434	0.386899	0.503535	6.3294e-09	1.80104e-06	10	1781994	F	II		IGR	shore	IGR-shore	chr10:1778784-1780018
cg04202853	0.0335052	0.40809	-0.374584	6.33162e-09	1.80104e-06	17	61777461	F	I	LIMD2	5'UTR	island	5'UTR-island	chr17:61776890-61778733
cg26325335	0.431506	0.962729	-0.531223	6.34428e-09	1.80341e-06	3	50402333	F	I	CACNA2D2	Body	island	Body-island	chr3:50402103-50402942
cg09259772	0.310794	0.890865	-0.580071	6.38618e-09	1.81408e-06	7	12726089	F	II	ARL4A	TSS1500	shore	TSS1500-shore	chr7:12726156-12727248
cg05209770	0.0298579	0.910608	-0.88075	6.39257e-09	1.81465e-06	6	89827644	F	I	SFRS13B	5'UTR	island	5'UTR-island	chr6:89827134-89828122
cg13789548	0.0345078	0.334002	-0.299494	6.39864e-09	1.81513e-06	4	122872838	R	II	TRPC3	1stExon	island	1stExon-island	chr4:122871412-122873182
cg11723397	0.343257	0.927075	-0.583818	6.40569e-09	1.81589e-06	2	60962862	R	I		IGR	opensea	IGR-opensea
cg10335826	0.0859912	0.435216	-0.349225	6.41289e-09	1.81669e-06	1	240989308	F	II	RGS7	Body	shelf	Body-shelf	chr1:240986654-240986909
cg12930392	0.441951	0.0707386	0.371212	6.41756e-09	1.81678e-06	3	196481615	F	II	PAK2	5'UTR	opensea	5'UTR-opensea
cg16238918	0.502076	0.95687	-0.454794	6.42773e-09	1.81842e-06	18	78004303	R	I	PARD6G	Body	island	Body-island	chr18:78004028-78005438
cg12225651	0.107053	0.883228	-0.776176	6.44708e-09	1.82224e-06	4	162298751	R	II		IGR	opensea	IGR-opensea
cg08888354	0.540813	0.902415	-0.361602	6.45156e-09	1.82224e-06	19	37958707	F	I	ZNF570	TSS1500	shore	TSS1500-shore	chr19:37959852-37960615
cg22448273	0.161673	0.90377	-0.742097	6.45441e-09	1.82224e-06	19	42830443	R	II	MEGF8	1stExon	island	1stExon-island	chr19:42829555-42830597
cg01575930	0.497604	0.940765	-0.443161	6.46036e-09	1.82268e-06	5	140733385	R	II	PCDHGA2	Body	shore	Body-shore	chr5:140734720-140735028
cg23513567	0.105825	0.713149	-0.607324	6.47348e-09	1.82514e-06	17	881949	F	I	NXN	Body	island	Body-island	chr17:881733-883381
cg07595602	0.0724539	0.706177	-0.633723	6.48234e-09	1.8264e-06	1	240783371	F	II		IGR	opensea	IGR-opensea
cg02539074	0.0432071	0.481007	-0.4378	6.49616e-09	1.82856e-06	5	140475094	R	II	PCDHB2	1stExon	shore	1stExon-shore	chr5:140475599-140476607
cg13476133	0.58995	0.977303	-0.387353	6.50303e-09	1.82856e-06	7	44185646	R	I	GCK	Body	island	Body-island	chr7:44184770-44185695
cg03392710	0.114705	0.847668	-0.732964	6.50321e-09	1.82856e-06	2	189262939	F	II	GULP1	5'UTR	opensea	5'UTR-opensea
cg05087623	0.85968	0.554359	0.305321	6.5342e-09	1.83603e-06	6	29527870	R	II	UBD	TSS200	opensea	TSS200-opensea
cg21607030	0.563579	0.164811	0.398768	6.56115e-09	1.84236e-06	6	133563532	R	II	EYA4	5'UTR	island	5'UTR-island	chr6:133562086-133563586
cg02642549	0.194136	0.904272	-0.710135	6.56655e-09	1.84263e-06	5	77805886	R	I	LHFPL2	Body	island	Body-island	chr5:77805753-77806313
cg25902187	0.0798966	0.456632	-0.376736	6.57684e-09	1.84427e-06	15	55881044	R	I	PYGO1	1stExon	island	1stExon-island	chr15:55879792-55881228
cg09757712	0.0524775	0.472724	-0.420247	6.59396e-09	1.84782e-06	8	85094742	F	II	RALYL	TSS1500	shelf	TSS1500-shelf	chr8:85096759-85097247
cg09336922	0.480422	0.86654	-0.386119	6.60207e-09	1.84885e-06	11	790795	R	I	CEND1	TSS1500	shore	TSS1500-shore	chr11:791953-792400
cg22685502	0.527042	0.897488	-0.370446	6.64279e-09	1.85831e-06	3	72496851	F	II	RYBP	TSS1500	island	TSS1500-island	chr3:72495853-72496852
cg20264106	0.175277	0.668196	-0.492919	6.64487e-09	1.85831e-06	2	102003229	R	II	CREG2	Body	shore	Body-shore	chr2:102003277-102004187
cg13577505	0.0237517	0.415589	-0.391838	6.65717e-09	1.85831e-06	22	50706248	F	I	MAPK11	Body	island	Body-island	chr22:50705406-50706553
cg24147428	0.605032	0.939916	-0.334884	6.65904e-09	1.85831e-06	11	65409760	R	I	SIPA1	Body	island	Body-island	chr11:65409636-65410127
cg08331842	0.0350338	0.490916	-0.455882	6.66506e-09	1.85831e-06	15	72668114	R	I	HEXA	1stExon	island	1stExon-island	chr15:72668041-72668658
cg23444101	0.0554339	0.682539	-0.627105	6.67378e-09	1.85831e-06	3	46735152	F	I	ALS2CL	1stExon	island	1stExon-island	chr3:46734731-46735717
cg12836959	0.301056	0.946879	-0.645823	6.67475e-09	1.85831e-06	3	147098568	R	I		IGR	opensea	IGR-opensea
cg27467383	0.263419	0.906041	-0.642622	6.67544e-09	1.85831e-06	22	38073472	R	I	LGALS1	Body	shore	Body-shore	chr22:38073037-38073412
cg19521564	0.456992	0.0832212	0.373771	6.67614e-09	1.85831e-06	4	169239720	F	I	DDX60	5'UTR	island	5'UTR-island	chr4:169239549-169239824
cg05392777	0.158778	0.828225	-0.669447	6.69651e-09	1.86058e-06	12	86658385	R	II	MGAT4C	5'UTR	opensea	5'UTR-opensea
cg05855917	0.420582	0.961258	-0.540676	6.6966e-09	1.86058e-06	3	147113700	R	II	ZIC4	Body	island	Body-island	chr3:147113608-147114479
cg19021383	0.085616	0.672468	-0.586852	6.69774e-09	1.86058e-06	11	45922184	R	I	MAPK8IP1	Body	shore	Body-shore	chr11:45923980-45924727
cg21054473	0.202808	0.695802	-0.492994	6.7099e-09	1.86271e-06	14	100438957	F	II		IGR	shore	IGR-shore	chr14:100437381-100438863
cg02508664	0.424391	0.938859	-0.514468	6.72387e-09	1.86534e-06	6	87646738	R	II	HTR1E	TSS1500	shore	TSS1500-shore	chr6:87647253-87647707
cg00005297	0.124058	0.76991	-0.645852	6.73656e-09	1.86669e-06	4	3465367	R	II	DOK7	Body	island	Body-island	chr4:3464799-3465440
cg12535476	0.0550072	0.481901	-0.426894	6.75141e-09	1.86669e-06	6	55691833	R	II	BMP5	Body	opensea	Body-opensea
cg25316339	0.351341	0.892771	-0.54143	6.75698e-09	1.86669e-06	5	79866379	F	I	ANKRD34B	TSS200	island	TSS200-island	chr5:79864842-79866447
cg05638174	0.490369	0.924765	-0.434397	6.76188e-09	1.86669e-06	10	122739236	R	I		IGR	island	IGR-island	chr10:122739052-122739391
cg16293118	0.22162	0.902373	-0.680754	6.76282e-09	1.86669e-06	13	102105006	F	II	ITGBL1	1stExon	shore	1stExon-shore	chr13:102106165-102106488
cg21447989	0.0563546	0.708025	-0.65167	6.76829e-09	1.86669e-06	2	164597230	R	II		IGR	shelf	IGR-shelf	chr2:164592917-164593511
cg00338702	0.421103	0.0921532	0.32895	6.77485e-09	1.86669e-06	12	133463694	R	II	CHFR	Body	shore	Body-shore	chr12:133463807-133464858
cg20136061	0.133381	0.803059	-0.669678	6.77581e-09	1.86669e-06	3	147136586	R	II		IGR	shore	IGR-shore	chr3:147136903-147137328
cg19500479	0.442946	0.843928	-0.400982	6.77587e-09	1.86669e-06	2	20865674	F	II	GDF7	TSS1500	island	TSS1500-island	chr2:20865289-20867589
cg01408654	0.292522	0.953622	-0.6611	6.78138e-09	1.86669e-06	4	134070437	F	II	PCDH10	TSS200	island	TSS200-island	chr4:134069162-134070442
cg14180491	0.479415	0.0679332	0.411482	6.78377e-09	1.86669e-06	Y	15016705	F	I	DDX3Y	5'UTR	island	5'UTR-island	chrY:15016544-15017298
cg14782678	0.333204	0.949942	-0.616738	6.78387e-09	1.86669e-06	17	7339721	R	II	TMEM102	Body	shore	Body-shore	chr17:7339808-7340896
cg23065934	0.400073	0.956945	-0.556872	6.78713e-09	1.86669e-06	5	16180266	R	I	MARCH11	TSS1500	island	TSS1500-island	chr5:16179064-16180420
cg09381178	0.451299	0.888006	-0.436707	6.81681e-09	1.87221e-06	4	106067367	F	II	TET2	TSS1500	shore	TSS1500-shore	chr4:106067473-106067968
cg09436171	0.402914	0.935864	-0.53295	6.8231e-09	1.87221e-06	3	2142141	F	II	CNTN4	TSS200	shore	TSS200-shore	chr3:2140029-2141784
cg21973449	0.455447	0.932361	-0.476914	6.82487e-09	1.87221e-06	2	69533796	F	II		IGR	island	IGR-island	chr2:69533609-69534775
cg06338708	0.278153	0.947686	-0.669533	6.82524e-09	1.87221e-06	4	115843933	R	II	NDST4	Body	opensea	Body-opensea
cg22419888	0.29476	0.807732	-0.512972	6.84636e-09	1.87676e-06	7	140340980	F	II		IGR	island	IGR-island	chr7:140339997-140341136
cg13052102	0.462108	0.885297	-0.423189	6.8584e-09	1.87753e-06	14	23652916	R	I	SLC7A8	TSS200	opensea	TSS200-opensea
cg21885868	0.312222	0.765734	-0.453512	6.85925e-09	1.87753e-06	21	46708965	F	I	POFUT2	TSS1500	shore	TSS1500-shore	chr21:46706691-46707049
cg24450239	0.266538	0.876689	-0.610151	6.86272e-09	1.87753e-06	8	101348501	F	II		IGR	opensea	IGR-opensea
cg25968664	0.0659774	0.80366	-0.737683	6.86741e-09	1.87757e-06	8	113049519	R	II		IGR	opensea	IGR-opensea
cg04598300	0.405711	0.0567953	0.348916	6.87649e-09	1.87882e-06	17	40531272	R	II	STAT3	5'UTR	opensea	5'UTR-opensea
cg01793704	0.290433	0.735915	-0.445482	6.88457e-09	1.87901e-06	7	130126024	R	I	MEST	TSS200	island	TSS200-island	chr7:130126017-130126801
cg04725285	0.350512	0.961139	-0.610627	6.89161e-09	1.87901e-06	4	45603780	R	II		IGR	opensea	IGR-opensea
cg20800956	0.0490595	0.67116	-0.622101	6.89335e-09	1.87901e-06	1	171811477	R	I	DNM3	Body	shore	Body-shore	chr1:171810467-171811325
cg03296565	0.880139	0.0927385	0.7874	6.8961e-09	1.87901e-06	17	51191056	R	II		IGR	opensea	IGR-opensea
cg22174844	0.363273	0.968458	-0.605186	6.90022e-09	1.87901e-06	1	39570747	F	I	MACF1	Body	island	Body-island	chr1:39570665-39571859
cg09693004	0.0857255	0.680626	-0.594901	6.90433e-09	1.87901e-06	4	134072931	R	II	PCDH10	1stExon	island	1stExon-island	chr4:134071662-134073628
cg11998703	0.0977756	0.712592	-0.614817	6.91334e-09	1.88023e-06	19	58446669	R	II	ZNF418	1stExon	island	1stExon-island	chr19:58446336-58446800
cg04930919	0.0940463	0.48722	-0.393173	6.92397e-09	1.88128e-06	15	84748862	R	II		IGR	island	IGR-island	chr15:84748593-84749285
cg08584627	0.0205272	0.53664	-0.516113	6.92626e-09	1.88128e-06	2	98703355	R	II	VWA3B	TSS1500	island	TSS1500-island	chr2:98703354-98703889
cg24113534	0.926383	0.477846	0.448537	6.96406e-09	1.89031e-06	13	33791982	F	II	STARD13	Body	opensea	Body-opensea
cg08080489	0.517564	0.227955	0.289609	6.97469e-09	1.89196e-06	11	132526947	F	II	OPCML	Body	opensea	Body-opensea
cg01793179	0.473945	0.901266	-0.427321	6.98471e-09	1.89344e-06	3	10207023	F	II	IRAK2	Body	island	Body-island	chr3:10206449-10207024
cg10539274	0.710989	0.972972	-0.261984	6.99032e-09	1.89373e-06	4	74486446	R	II	RASSF6	TSS200	shore	TSS200-shore	chr4:74486044-74486258
cg15105326	0.401511	0.956396	-0.554885	7.01987e-09	1.90049e-06	3	147108916	R	I	ZIC4	Body	island	Body-island	chr3:147108511-147111703
cg04351049	0.0280852	0.378716	-0.350631	7.03739e-09	1.90399e-06	1	165325673	R	I	LMX1A	TSS1500	island	TSS1500-island	chr1:165324191-165326328
cg07606234	0.23032	0.950172	-0.719852	7.06609e-09	1.91045e-06	14	24551147	F	II	NRL	Body	island	Body-island	chr14:24550317-24551148
cg24723561	0.792129	0.386018	0.406111	7.08427e-09	1.91045e-06	1	234367586	R	II	SLC35F3	Body	shore	Body-shore	chr1:234367135-234367496
cg04144321	0.276339	0.94452	-0.668181	7.0847e-09	1.91045e-06	12	116971094	R	I	NCRNA00173	TSS200	opensea	TSS200-opensea
cg15778437	0.0544428	0.680893	-0.62645	7.09595e-09	1.91045e-06	11	31839521	F	I	PAX6	TSS200	island	TSS200-island	chr11:31839363-31839813
cg04635334	0.584639	0.941933	-0.357294	7.09843e-09	1.91045e-06	16	3210225	R	II		IGR	shore	IGR-shore	chr16:3207597-3209413
cg04749323	0.748914	0.192442	0.556472	7.10113e-09	1.91045e-06	16	18039447	R	II		IGR	opensea	IGR-opensea
cg11136111	0.0466686	0.836408	-0.789739	7.10157e-09	1.91045e-06	12	81325704	R	II	LIN7A	Body	opensea	Body-opensea
cg01462537	0.0262524	0.376094	-0.349842	7.10241e-09	1.91045e-06	10	2992189	F	II		IGR	opensea	IGR-opensea
cg07556134	0.316102	0.837678	-0.521576	7.10268e-09	1.91045e-06	3	12330263	R	I	PPARG	5'UTR	island	5'UTR-island	chr3:12329427-12330333
cg07677598	0.487654	0.941508	-0.453854	7.11635e-09	1.91285e-06	4	113817197	R	II	ANK2	5'UTR	opensea	5'UTR-opensea
cg03875819	0.14627	0.956992	-0.810722	7.12078e-09	1.91285e-06	10	4386802	F	II		IGR	opensea	IGR-opensea
cg10150813	0.347371	0.930833	-0.583461	7.12993e-09	1.91406e-06	4	25865178	F	II	SEL1L3	TSS1500	island	TSS1500-island	chr4:25865063-25865376
cg19237753	0.543669	0.938818	-0.395149	7.14861e-09	1.91784e-06	20	1876215	F	II	SIRPA	Body	shore	Body-shore	chr20:1874933-1875718
cg25428553	0.344503	0.927758	-0.583255	7.16242e-09	1.92031e-06	2	105275706	R	I		IGR	island	IGR-island	chr2:105275588-105275940
cg17905084	0.0497941	0.776777	-0.726983	7.17789e-09	1.92321e-06	1	161697281	F	II	FCRLB	Body	island	Body-island	chr1:161695637-161697298
cg22579504	0.0686116	0.712242	-0.643631	7.2036e-09	1.92874e-06	7	5601919	R	II		IGR	island	IGR-island	chr7:5601802-5602129
cg27651090	0.0426015	0.540794	-0.498193	7.20783e-09	1.92874e-06	13	109270071	R	II	MYO16	5'UTR	opensea	5'UTR-opensea
cg18556788	0.0164715	0.493353	-0.476882	7.21681e-09	1.92943e-06	18	6414974	F	I	L3MBTL4	TSS200	shore	TSS200-shore	chr18:6413959-6414873
cg13066892	0.107075	0.862976	-0.755902	7.2197e-09	1.92943e-06	1	240723218	F	II	GREM2	5'UTR	opensea	5'UTR-opensea
cg08591472	0.520845	0.879463	-0.358618	7.23409e-09	1.93181e-06	7	1030197	F	I		IGR	island	IGR-island	chr7:1029950-1030325
cg10951619	0.021008	0.805533	-0.784525	7.24157e-09	1.93181e-06	1	190447232	R	II	FAM5C	TSS1500	opensea	TSS1500-opensea
cg26929247	0.586977	0.133864	0.453112	7.24975e-09	1.93181e-06	19	58907184	R	II		IGR	shore	IGR-shore	chr19:58907453-58908422
cg05050789	0.0317951	0.483568	-0.451773	7.25242e-09	1.93181e-06	17	79480426	F	I	ACTG1	TSS1500	island	TSS1500-island	chr17:79478235-79482426
cg05336561	0.0422712	0.449493	-0.407222	7.2536e-09	1.93181e-06	1	184724800	F	II	EDEM3	TSS1500	shore	TSS1500-shore	chr1:184723252-184724438
cg06121808	0.364621	0.708541	-0.343919	7.25649e-09	1.93181e-06	2	113404678	F	II	SLC20A1	Body	shore	Body-shore	chr2:113403001-113404079
cg23420260	0.014997	0.665764	-0.650767	7.26472e-09	1.93276e-06	2	177053285	R	I	HOXD1	TSS200	island	TSS200-island	chr2:177052957-177054350
cg01490094	0.388695	0.940491	-0.551796	7.27864e-09	1.93509e-06	8	72917363	F	II		IGR	island	IGR-island	chr8:72917305-72917641
cg05548555	0.024976	0.497805	-0.472829	7.28279e-09	1.93509e-06	3	147124543	R	II	ZIC4	TSS1500	shelf	TSS1500-shelf	chr3:147126988-147128999
cg21421098	0.2604	0.722917	-0.462517	7.29232e-09	1.93582e-06	1	145473178	F	II	ANKRD34A	5'UTR	island	5'UTR-island	chr1:145472980-145474702
cg12594716	0.644931	0.947249	-0.302319	7.29488e-09	1.93582e-06	6	108479070	F	II		IGR	island	IGR-island	chr6:108478523-108479558
cg09974063	0.337049	0.0324459	0.304603	7.31014e-09	1.93863e-06	11	105806773	R	II	GRIA4	Body	opensea	Body-opensea
cg07609200	0.188996	0.911568	-0.722572	7.32166e-09	1.94045e-06	11	93583253	F	I	C11orf90	Body	shore	Body-shore	chr11:93583374-93583717
cg21674704	0.0680714	0.675704	-0.607632	7.33846e-09	1.94287e-06	8	131455249	R	II		IGR	island	IGR-island	chr8:131455248-131456285
cg00475509	0.269696	0.787456	-0.51776	7.34122e-09	1.94287e-06	3	147125955	F	II	ZIC1	TSS1500	shore	TSS1500-shore	chr3:147126988-147128999
cg13262687	0.198863	0.734781	-0.535917	7.34481e-09	1.94287e-06	4	147559579	R	II	POU4F2	TSS1500	island	TSS1500-island	chr4:147559205-147561901
cg04192327	0.0301356	0.466887	-0.436751	7.3568e-09	1.9448e-06	10	44806753	F	II		IGR	shore	IGR-shore	chr10:44806145-44806729
cg17832991	0.41748	0.958534	-0.541054	7.36682e-09	1.94621e-06	20	18039927	F	II	OVOL2	TSS1500	island	TSS1500-island	chr20:18039532-18039928
cg19155932	0.429574	0.9601	-0.530526	7.373e-09	1.9466e-06	20	56725873	F	I	C20orf85	TSS200	island	TSS200-island	chr20:56725857-56726113
cg27042584	0.58449	0.12644	0.45805	7.38509e-09	1.94781e-06	16	51168485	F	I		IGR	island	IGR-island	chr16:51168266-51169110
cg15395148	0.0243553	0.600619	-0.576263	7.38696e-09	1.94781e-06	6	29720485	F	I		IGR	island	IGR-island	chr6:29720381-29721101
cg25449440	0.59602	0.960916	-0.364896	7.40136e-09	1.95022e-06	3	147116420	F	II	ZIC4	Body	island	Body-island	chr3:147115764-147116421
cg19831369	0.751565	0.21351	0.538055	7.40548e-09	1.95022e-06	22	26881026	F	II	HPS4	TSS1500	shore	TSS1500-shore	chr22:26879458-26879930
cg00330170	0.157354	0.917549	-0.760194	7.4107e-09	1.95036e-06	19	42830596	F	II	MEGF8	Body	island	Body-island	chr19:42829555-42830597
cg02428119	0.0838606	0.528994	-0.445134	7.42148e-09	1.95196e-06	19	58520874	R	II		IGR	island	IGR-island	chr19:58520754-58521224
cg13782728	0.0345074	0.915807	-0.8813	7.42795e-09	1.95215e-06	17	77817464	F	I		IGR	island	IGR-island	chr17:77812991-77819081
cg01453281	0.276132	0.965474	-0.689342	7.43163e-09	1.95215e-06	2	105475049	F	II		IGR	shore	IGR-shore	chr2:105468851-105473488
cg04707074	0.36345	0.704732	-0.341282	7.45436e-09	1.95641e-06	2	43454972	F	II	ZFP36L2	TSS1500	shore	TSS1500-shore	chr2:43451445-43454951
cg21810379	0.0515846	0.342078	-0.290494	7.45727e-09	1.95641e-06	4	114168914	R	II	ANK2	Body	opensea	Body-opensea
cg01821967	0.164047	0.855012	-0.690964	7.46607e-09	1.95749e-06	2	219925939	F	I	IHH	TSS1500	island	TSS1500-island	chr2:219924819-219926130
cg02103401	0.911639	0.105218	0.806421	7.48212e-09	1.95954e-06	3	37033373	R	II	EPM2AIP1	1stExon	shore	1stExon-shore	chr3:37034228-37035356
cg06048354	0.0430481	0.650485	-0.607437	7.48334e-09	1.95954e-06	5	140501812	R	II	PCDHB4	1stExon	shore	1stExon-shore	chr5:140502890-140503804
cg18762500	0.0495292	0.432401	-0.382871	7.5103e-09	1.96492e-06	6	67658480	F	II		IGR	opensea	IGR-opensea
cg23095192	0.0591407	0.427405	-0.368265	7.51333e-09	1.96492e-06	2	145271307	R	II	ZEB2	Body	shelf	Body-shelf	chr2:145273456-145275378
cg14375923	0.147981	0.917778	-0.769797	7.52232e-09	1.96603e-06	13	91827042	R	I		IGR	shore	IGR-shore	chr13:91827249-91827719
cg22797297	0.194784	0.978368	-0.783584	7.53839e-09	1.96875e-06	13	91807638	R	II		IGR	opensea	IGR-opensea
cg15943335	0.0458032	0.944781	-0.898978	7.54222e-09	1.96875e-06	8	113655436	F	II	CSMD3	Body	opensea	Body-opensea
cg14962032	0.922513	0.591679	0.330834	7.54789e-09	1.96899e-06	2	202122669	R	II	CASP8	5'UTR	opensea	5'UTR-opensea
cg03617420	0.276215	0.713551	-0.437336	7.55569e-09	1.96899e-06	8	10916666	R	II	XKR6	Body	island	Body-island	chr8:10916662-10917097
cg00412010	0.161665	0.537114	-0.375449	7.55736e-09	1.96899e-06	X	110339837	R	I	PAK3	5'UTR	shore	5'UTR-shore	chrX:110339364-110339679
cg07933234	0.168324	0.875248	-0.706924	7.56772e-09	1.96962e-06	10	3441625	R	II		IGR	opensea	IGR-opensea
cg10993470	0.0482372	0.677243	-0.629006	7.56927e-09	1.96962e-06	8	55533939	F	I	RP1	Body	island	Body-island	chr8:55533803-55534033
cg26065223	0.332451	0.79458	-0.462129	7.57434e-09	1.96971e-06	6	108478837	F	II		IGR	island	IGR-island	chr6:108478523-108479558
cg11706780	0.430852	0.0679114	0.362941	7.59931e-09	1.97421e-06	15	42289766	R	II	PLA2G4E	Body	opensea	Body-opensea
cg23973955	0.103771	0.679616	-0.575845	7.6025e-09	1.97421e-06	2	75147230	F	II		IGR	island	IGR-island	chr2:75147005-75147336
cg05304177	0.956224	0.599483	0.356741	7.60666e-09	1.97421e-06	3	134083080	F	I	AMOTL2	Body	island	Body-island	chr3:134082860-134083201
cg23635130	0.170791	0.567934	-0.397143	7.61067e-09	1.97421e-06	7	157776679	F	I	PTPRN2	Body	opensea	Body-opensea
cg11798873	0.627744	0.955005	-0.327261	7.63774e-09	1.98e-06	6	128799726	R	II	PTPRK	Body	opensea	Body-opensea
cg19689427	0.209324	0.768932	-0.559607	7.64391e-09	1.98036e-06	5	140719008	R	II	PCDHGA2	1stExon	shore	1stExon-shore	chr5:140719129-140719343
cg10795666	0.57234	0.979414	-0.407073	7.65677e-09	1.98245e-06	13	49794635	R	I	MLNR	1stExon	island	1stExon-island	chr13:49794125-49795542
cg01606875	0.47206	0.945909	-0.473849	7.69797e-09	1.99188e-06	9	25678753	F	II	TUSC1	1stExon	shore	1stExon-shore	chr9:25677494-25678684
cg01197871	0.47329	0.922178	-0.448888	7.70871e-09	1.99342e-06	16	89323411	F	I		IGR	island	IGR-island	chr16:89323280-89323661
cg14471619	0.0281526	0.518448	-0.490295	7.71712e-09	1.99435e-06	4	142558314	F	II	IL15	5'UTR	island	5'UTR-island	chr4:142557388-142558323
cg17837712	0.949095	0.396796	0.552299	7.73164e-09	1.99686e-06	10	124638200	R	II	FAM24B	5'UTR	shore	5'UTR-shore	chr10:124638743-124639793
cg02011639	0.319331	0.901372	-0.582041	7.74144e-09	1.9978e-06	12	109747091	R	II	FOXN4	TSS200	island	TSS200-island	chr12:109746826-109748378
cg07373003	0.0786146	0.549714	-0.4711	7.74489e-09	1.9978e-06	10	22614444	F	I	BMI1	5'UTR	island	5'UTR-island	chr10:22614275-22614934
cg11195002	0.444193	0.965351	-0.521158	7.75233e-09	1.99847e-06	19	10399805	R	II	ICAM5	TSS1500	shore	TSS1500-shore	chr19:10399844-10405375
cg23125608	0.0290744	0.417514	-0.388439	7.7729e-09	2.00214e-06	5	132165899	R	I		IGR	island	IGR-island	chr5:132165472-132166679
cg21116266	0.0676996	0.480226	-0.412526	7.7762e-09	2.00214e-06	13	102105049	F	I	ITGBL1	1stExon	shore	1stExon-shore	chr13:102106165-102106488
cg06805320	0.2335	0.960994	-0.727494	7.81329e-09	2.00984e-06	1	190447640	R	II	FAM5C	TSS1500	opensea	TSS1500-opensea
cg16965558	0.109736	0.575124	-0.465388	7.81748e-09	2.00984e-06	7	1279226	R	II		IGR	island	IGR-island	chr7:1269165-1282864
cg08597799	0.185642	0.753112	-0.56747	7.82061e-09	2.00984e-06	8	1982915	F	I		IGR	opensea	IGR-opensea
cg22862634	0.0816305	0.593376	-0.511745	7.8543e-09	2.01725e-06	11	62369728	R	II	EML3	3'UTR	island	3'UTR-island	chr11:62368454-62370491
cg18176054	0.864067	0.207161	0.656905	7.86374e-09	2.01737e-06	12	93839011	F	II		IGR	shelf	IGR-shelf	chr12:93834935-93836089
cg14613960	0.189911	0.843693	-0.653781	7.86447e-09	2.01737e-06	1	61543408	F	II	NFIA	Body	shore	Body-shore	chr1:61542537-61542877
cg00023154	0.086639	0.403323	-0.316684	7.87248e-09	2.01758e-06	1	44872463	R	II	RNF220	5'UTR	island	5'UTR-island	chr1:44871109-44874047
cg22809653	0.510185	0.773545	-0.26336	7.87501e-09	2.01758e-06	1	165597262	F	II		IGR	shelf	IGR-shelf	chr1:165599563-165600574
cg27228986	0.54651	0.194152	0.352358	7.88128e-09	2.01794e-06	2	179897289	F	II		IGR	opensea	IGR-opensea
cg25587181	0.0412196	0.477942	-0.436722	7.89839e-09	2.02107e-06	19	10589790	F	I		IGR	island	IGR-island	chr19:10589681-10590041
cg00357503	0.0334271	0.306851	-0.273424	7.91255e-09	2.02258e-06	15	44119060	F	I	WDR76	TSS200	shore	TSS200-shore	chr15:44119074-44119277
cg24142603	0.526592	0.939811	-0.413219	7.91402e-09	2.02258e-06	8	72753888	F	I	MSC	3'UTR	island	3'UTR-island	chr8:72753874-72754755
cg03507064	0.0196795	0.789655	-0.769976	7.92127e-09	2.02303e-06	3	84259272	F	II		IGR	opensea	IGR-opensea
cg23193365	0.699889	0.958161	-0.258272	7.92553e-09	2.02303e-06	4	66534218	R	II	EPHA5	Body	shore	Body-shore	chr4:66535193-66535620
cg11402586	0.0514633	0.632363	-0.5809	7.94348e-09	2.02637e-06	5	52284785	R	I	ITGA2	TSS1500	island	TSS1500-island	chr5:52284715-52285489
cg19017185	0.0454295	0.483378	-0.437948	7.95329e-09	2.02762e-06	19	4199797	R	II	ANKRD24	Body	shore	Body-shore	chr19:4198017-4198654
cg25594899	0.392783	0.912475	-0.519692	7.96388e-09	2.02908e-06	1	1182226	F	I	FAM132A	TSS200	island	TSS200-island	chr1:1181756-1182470
cg16933762	0.0136941	0.593948	-0.580254	7.99068e-09	2.03417e-06	3	77147109	R	II	ROBO2	TSS200	shore	TSS200-shore	chr3:77147167-77147399
cg24701320	0.254176	0.63682	-0.382644	8.00583e-09	2.03417e-06	8	2033423	F	I	MYOM2	Body	opensea	Body-opensea
cg03735492	0.182202	0.974706	-0.792504	8.00989e-09	2.03417e-06	1	16543759	R	I		IGR	island	IGR-island	chr1:16543683-16544307
cg03961510	0.0607423	0.809031	-0.748289	8.01054e-09	2.03417e-06	10	2978438	F	I		IGR	opensea	IGR-opensea
cg11572225	0.399428	0.10586	0.293568	8.01274e-09	2.03417e-06	4	3773815	R	II		IGR	shore	IGR-shore	chr4:3773851-3774062
cg02495310	0.158818	0.968549	-0.809731	8.01325e-09	2.03417e-06	5	134366831	R	II	PITX1	Body	shore	Body-shore	chr5:134366913-134367438
cg00436874	0.114268	0.51164	-0.397372	8.02391e-09	2.03463e-06	19	8658985	R	II	ADAMTS10	Body	shore	Body-shore	chr19:8656788-8657917
cg10527010	0.0493899	0.370508	-0.321118	8.02484e-09	2.03463e-06	3	10857795	F	I	SLC6A11	TSS200	island	TSS200-island	chr3:10857687-10858447
cg18086187	0.470484	0.813993	-0.343509	8.03665e-09	2.03638e-06	1	10057158	R	I	RBP7	TSS200	island	TSS200-island	chr1:10057121-10058108
cg17687962	0.702847	0.0432477	0.659599	8.04222e-09	2.03654e-06	19	51358244	R	II	KLK3	1stExon	opensea	1stExon-opensea
cg22593554	0.500533	0.927094	-0.426561	8.04858e-09	2.03682e-06	2	128990739	F	I		IGR	island	IGR-island	chr2:128990509-128991325
cg20967139	0.0263041	0.543977	-0.517673	8.06059e-09	2.03682e-06	12	54785055	R	I	ZNF385A	5'UTR	island	5'UTR-island	chr12:54784900-54785238
cg26744402	0.939886	0.495511	0.444374	8.06336e-09	2.03682e-06	11	28588618	F	II		IGR	opensea	IGR-opensea
cg15282973	0.730032	0.0771472	0.652885	8.067e-09	2.03682e-06	12	125346253	F	II	SCARB1	Body	shore	Body-shore	chr12:125347784-125348688
cg26839871	0.0883332	0.66453	-0.576197	8.06783e-09	2.03682e-06	1	171811299	F	I	DNM3	Body	island	Body-island	chr1:171810467-171811325
cg00480749	0.028034	0.635362	-0.607328	8.0736e-09	2.03704e-06	6	143832855	F	I	FUCA2	5'UTR	island	5'UTR-island	chr6:143832389-143832943
cg03732055	0.161819	0.741984	-0.580165	8.08151e-09	2.0378e-06	6	152201038	R	II	ESR1	Body	opensea	Body-opensea
cg05203875	0.487924	0.857926	-0.370003	8.10283e-09	2.04126e-06	4	1801294	R	I	FGFR3	Body	island	Body-island	chr4:1801121-1801327
cg21951729	0.494676	0.958722	-0.464045	8.10661e-09	2.04126e-06	19	52206258	F	I	NCRNA00085	Body	island	Body-island	chr19:52206244-52206726
cg26623444	0.736544	0.133011	0.603533	8.10999e-09	2.04126e-06	7	31376092	R	I		IGR	island	IGR-island	chr7:31375845-31376542
cg19881928	0.258374	0.908797	-0.650423	8.13849e-09	2.04658e-06	17	62039009	F	I	SCN4A	Body	opensea	Body-opensea
cg23900203	0.0452337	0.553781	-0.508547	8.14098e-09	2.04658e-06	12	127765331	R	I		IGR	island	IGR-island	chr12:127765276-127765515
cg06338421	0.0271512	0.449613	-0.422462	8.15385e-09	2.04858e-06	5	146889561	F	II		IGR	island	IGR-island	chr5:146888750-146889840
cg21421278	0.0293135	0.411754	-0.38244	8.16728e-09	2.05071e-06	1	16339599	F	I		IGR	opensea	IGR-opensea
cg11778001	0.0785226	0.521723	-0.443201	8.17861e-09	2.05231e-06	2	191512851	R	II	NAB1	TSS1500	shore	TSS1500-shore	chr2:191512946-191514439
cg00245854	0.387773	0.923424	-0.53565	8.19205e-09	2.05444e-06	5	150138895	F	II	DCTN4	TSS1500	shore	TSS1500-shore	chr5:150138371-150138714
cg27538686	0.528969	0.878038	-0.34907	8.19978e-09	2.05514e-06	1	76540641	R	I	ST6GALNAC3	Body	island	Body-island	chr1:76540147-76540653
cg26157803	0.17965	0.757214	-0.577564	8.21922e-09	2.05803e-06	14	100773599	R	II	MIR345	TSS1500	island	TSS1500-island	chr14:100771820-100773673
cg01307387	0.0280958	0.589036	-0.560941	8.22264e-09	2.05803e-06	2	17721988	R	II	VSNL1	1stExon	island	1stExon-island	chr2:17721537-17722021
cg03094193	0.450699	0.0154661	0.435233	8.22616e-09	2.05803e-06	15	74891030	F	II		IGR	opensea	IGR-opensea
cg18629527	0.0848854	0.688619	-0.603734	8.23528e-09	2.05907e-06	14	100771445	R	II	SLC25A29	Body	shore	Body-shore	chr14:100771820-100773673
cg25620321	0.232761	0.928803	-0.696042	8.24069e-09	2.05918e-06	2	188481707	F	II		IGR	opensea	IGR-opensea
cg23783695	0.0595665	0.65883	-0.599263	8.2461e-09	2.05929e-06	6	100062259	R	II	PRDM13	Body	island	Body-island	chr6:100060979-100062657
cg04810745	0.120634	0.73929	-0.618656	8.25922e-09	2.06133e-06	2	189064557	R	II		IGR	opensea	IGR-opensea
cg25423576	0.425179	0.90752	-0.482341	8.28273e-09	2.06596e-06	6	117197952	R	II	RFX6	TSS1500	shore	TSS1500-shore	chr6:117198089-117198705
cg20910424	0.554667	0.073871	0.480796	8.31953e-09	2.07344e-06	11	87284530	F	II		IGR	opensea	IGR-opensea
cg15185717	0.0273496	0.541768	-0.514418	8.32272e-09	2.07344e-06	10	75118639	F	I	TTC18	TSS200	island	TSS200-island	chr10:75118205-75118679
cg17929645	0.0574312	0.39032	-0.332889	8.34013e-09	2.07653e-06	1	245082179	R	I		IGR	opensea	IGR-opensea
cg07158153	0.460032	0.926095	-0.466063	8.3679e-09	2.0822e-06	X	129118568	R	II	BCORL1	5'UTR	island	5'UTR-island	chrX:129118345-129118690
cg18161956	0.024355	0.716073	-0.691718	8.37766e-09	2.08273e-06	12	115112626	F	II	TBX3	Body	island	Body-island	chr12:115112014-115112627
cg07703401	0.36471	0.758137	-0.393427	8.38005e-09	2.08273e-06	16	230341	R	I	HBQ1	1stExon	island	1stExon-island	chr16:230301-231761
cg07108206	0.510223	0.955709	-0.445486	8.39386e-09	2.08397e-06	2	232791814	F	I	NPPC	TSS1500	island	TSS1500-island	chr2:232791575-232792016
cg20295949	0.104314	0.934719	-0.830405	8.39974e-09	2.08397e-06	8	101170029	F	I	SPAG1	TSS1500	shore	TSS1500-shore	chr8:101170161-101170827
cg16709232	0.524821	0.935822	-0.411001	8.40011e-09	2.08397e-06	17	72322154	R	I	KIF19	TSS200	island	TSS200-island	chr17:72321948-72322461
cg10842804	0.0593942	0.437948	-0.378554	8.40602e-09	2.08419e-06	11	124736135	F	II	ROBO3	Body	island	Body-island	chr11:124735069-124736465
cg26744369	0.41946	0.0335276	0.385933	8.42341e-09	2.08726e-06	X	79590882	R	II	FAM46D	TSS200	island	TSS200-island	chrX:79590720-79591007
cg23450938	0.444794	0.863521	-0.418727	8.42962e-09	2.08755e-06	2	102972792	R	II		IGR	shore	IGR-shore	chr2:102972118-102972596
cg13978347	0.786569	0.236753	0.549816	8.44266e-09	2.08953e-06	9	120140243	F	II	ASTN2	Body	opensea	Body-opensea
cg02045451	0.503639	0.902689	-0.39905	8.47779e-09	2.09698e-06	10	45939159	F	II	ALOX5	Body	island	Body-island	chr10:45938626-45939679
cg08965235	0.281091	0.948395	-0.667304	8.48376e-09	2.09721e-06	11	65325158	F	II	LTBP3	1stExon	island	1stExon-island	chr11:65325081-65326209
cg03375679	0.0515154	0.77782	-0.726305	8.552e-09	2.11282e-06	11	124610713	R	II	NRGN	Body	shore	Body-shore	chr11:124609552-124610471
cg00545966	0.294151	0.853064	-0.558912	8.57668e-09	2.11765e-06	16	67701244	R	II	C16orf86	Body	island	Body-island	chr16:67700009-67701354
cg00265863	0.0257484	0.49664	-0.470892	8.58193e-09	2.11769e-06	1	28286348	R	II	XKR8	TSS200	island	TSS200-island	chr1:28286019-28286838
cg24028809	0.340973	0.957596	-0.616622	8.59127e-09	2.11804e-06	6	153414101	R	II	RGS17	5'UTR	opensea	5'UTR-opensea
cg15903915	0.69647	0.0537975	0.642673	8.59979e-09	2.11804e-06	7	31381065	R	II	NEUROD6	TSS1500	opensea	TSS1500-opensea
cg10632395	0.760932	0.472815	0.288117	8.60309e-09	2.11804e-06	6	137815648	R	II	OLIG3	TSS200	shore	TSS200-shore	chr6:137816474-137817223
cg14069949	0.0430691	0.394358	-0.351289	8.60909e-09	2.11804e-06	9	131965419	R	II		IGR	island	IGR-island	chr9:131965037-131965636
cg04560029	0.537756	0.0737288	0.464028	8.61021e-09	2.11804e-06	5	72901598	R	II		IGR	opensea	IGR-opensea
cg03892308	0.163507	0.937099	-0.773592	8.61522e-09	2.11804e-06	5	140800495	R	II	PCDHGA4	Body	shore	Body-shore	chr5:140800760-140801072
cg09279240	0.038966	0.58908	-0.550114	8.6282e-09	2.11804e-06	2	180726252	F	I	ZNF385B	TSS200	island	TSS200-island	chr2:180725717-180726465
cg24452451	0.644406	0.972521	-0.328116	8.63428e-09	2.11804e-06	19	292102	R	I	PPAP2C	TSS1500	island	TSS1500-island	chr19:290594-292249
cg04106903	0.243632	0.933578	-0.689946	8.63501e-09	2.11804e-06	1	67518745	R	II	SLC35D1	Body	shore	Body-shore	chr1:67519224-67520139
cg09234164	0.580681	0.969861	-0.389181	8.63578e-09	2.11804e-06	1	16689696	F	II		IGR	shelf	IGR-shelf	chr1:16693621-16694270
cg00028935	0.208582	0.731423	-0.522841	8.63946e-09	2.11804e-06	3	147114406	R	I	ZIC4	Body	island	Body-island	chr3:147113608-147114479
cg06866657	0.0681822	0.487742	-0.41956	8.64554e-09	2.11828e-06	9	124990754	R	II	LHX6	Body	island	Body-island	chr9:124987743-124991086
cg19414630	0.623317	0.0737674	0.54955	8.6553e-09	2.11861e-06	8	48648874	R	II		IGR	shore	IGR-shore	chr8:48649766-48651653
cg07671678	0.165127	0.562945	-0.397818	8.65709e-09	2.11861e-06	8	70855046	R	II		IGR	opensea	IGR-opensea
cg11936643	0.0677241	0.573794	-0.50607	8.67345e-09	2.12085e-06	10	116286411	R	II	ABLIM1	Body	opensea	Body-opensea
cg00959636	0.612955	0.928006	-0.315051	8.67645e-09	2.12085e-06	6	134499464	R	II	SGK1	Body	shore	Body-shore	chr6:134497536-134497756
cg01182309	0.48173	0.0845101	0.39722	8.68755e-09	2.12232e-06	12	58159692	F	II	CYP27B1	Body	island	Body-island	chr12:58158855-58160000
cg23091984	0.0236148	0.907407	-0.883792	8.70661e-09	2.12553e-06	19	31839664	R	I	TSHZ3	Body	island	Body-island	chr19:31839635-31843049
cg25244609	0.613078	0.891933	-0.278856	8.71227e-09	2.12553e-06	8	121136140	F	II	COL14A1	TSS1500	island	TSS1500-island	chr8:121135864-121136141
cg02767601	0.0133797	0.665077	-0.651697	8.71605e-09	2.12553e-06	10	22614694	R	II	BMI1	5'UTR	island	5'UTR-island	chr10:22614275-22614934
cg12027420	0.102746	0.414754	-0.312008	8.72667e-09	2.12632e-06	17	46894684	F	I	TTLL6	TSS1500	island	TSS1500-island	chr17:46894293-46894809
cg08000684	0.035822	0.660762	-0.62494	8.72952e-09	2.12632e-06	19	11530025	R	I	RGL3	TSS200	shore	TSS200-shore	chr19:11531278-11531590
cg23522194	0.331945	0.953221	-0.621276	8.74206e-09	2.12812e-06	19	48565189	F	I	PLA2G4C	Body	island	Body-island	chr19:48565069-48565324
cg02357321	0.0552032	0.42223	-0.367027	8.76278e-09	2.13053e-06	5	140345461	F	II	PCDHA7	Body	shore	Body-shore	chr5:140346105-140346931
cg08077673	0.47973	0.97458	-0.49485	8.77144e-09	2.13053e-06	7	130126368	R	II	MEST	5'UTR	island	5'UTR-island	chr7:130126017-130126801
cg05422396	0.106951	0.515492	-0.40854	8.77399e-09	2.13053e-06	21	38936545	F	II		IGR	island	IGR-island	chr21:38935854-38936546
cg08446824	0.924693	0.313002	0.611691	8.77401e-09	2.13053e-06	4	1720184	R	I	TMEM129	Body	shore	Body-shore	chr4:1722179-1723850
cg20185461	0.573135	0.958439	-0.385305	8.77761e-09	2.13053e-06	19	18899082	F	II	COMP	Body	island	Body-island	chr19:18899037-18902284
cg16448890	0.82436	0.446872	0.377488	8.81885e-09	2.13881e-06	3	8783613	R	II	CAV3	Body	opensea	Body-opensea
cg22546168	0.0804957	0.438914	-0.358418	8.82202e-09	2.13881e-06	10	135050326	F	I	VENTX	TSS1500	island	TSS1500-island	chr10:135048797-135052077
cg17739936	0.0606756	0.593332	-0.532657	8.8382e-09	2.14148e-06	11	789930	F	I	CEND1	5'UTR	island	5'UTR-island	chr11:789871-790133
cg20634475	0.450321	0.0283048	0.422016	8.88028e-09	2.1496e-06	1	203652385	F	II	ATP2B4	Body	opensea	Body-opensea
cg24170687	0.234984	0.66293	-0.427946	8.88205e-09	2.1496e-06	15	57598683	R	I	LOC283663	Body	island	Body-island	chr15:57598538-57599313
cg19608105	0.0327853	0.47769	-0.444905	8.90389e-09	2.15363e-06	4	108852496	R	II	CYP2U1	TSS1500	island	TSS1500-island	chr4:108852495-108853387
cg12935979	0.191484	0.641325	-0.44984	8.91614e-09	2.15534e-06	4	147559648	R	I	POU4F2	TSS1500	island	TSS1500-island	chr4:147559205-147561901
cg00020191	0.143214	0.614194	-0.470979	8.92637e-09	2.15537e-06	12	79258083	F	II	SYT1	5'UTR	opensea	5'UTR-opensea
cg11869695	0.906549	0.423164	0.483384	8.92711e-09	2.15537e-06	3	118686312	R	II	IGSF11	Body	opensea	Body-opensea
cg02319318	0.210792	0.561941	-0.351149	8.93375e-09	2.15537e-06	8	81639711	F	II	ZNF704	Body	opensea	Body-opensea
cg17199247	0.399868	0.970411	-0.570544	8.93817e-09	2.15537e-06	3	3842717	R	I	LRRN1	5'UTR	island	5'UTR-island	chr3:3840513-3842772
cg14662181	0.0286932	0.348101	-0.319408	8.94221e-09	2.15537e-06	1	192408849	F	II		IGR	opensea	IGR-opensea
cg04856205	0.113163	0.776855	-0.663692	8.95992e-09	2.15838e-06	1	103319677	F	I		IGR	opensea	IGR-opensea
cg06846310	0.046515	0.673876	-0.627361	8.96778e-09	2.15903e-06	4	184826215	F	II	STOX2	TSS1500	shore	TSS1500-shore	chr4:184826253-184828177
cg12664209	0.395002	0.934993	-0.539991	8.97375e-09	2.15921e-06	20	13200954	F	I	ISM1	TSS1500	island	TSS1500-island	chr20:13200670-13202616
cg26056348	0.0662687	0.497782	-0.431513	8.97985e-09	2.15943e-06	7	75932317	F	I	HSPB1	1stExon	island	1stExon-island	chr7:75931704-75932978
cg19681956	0.0381127	0.58707	-0.548957	9.0252e-09	2.16908e-06	6	146865263	R	II	RAB32	Body	island	Body-island	chr6:146864481-146865426
cg11062677	0.0907128	0.401393	-0.310681	9.053e-09	2.1745e-06	19	13976917	F	II		IGR	island	IGR-island	chr19:13975668-13976918
cg21881184	0.349192	0.904719	-0.555527	9.07758e-09	2.17914e-06	19	1993022	F	I	BTBD2	Body	island	Body-island	chr19:1993000-1993273
cg00176709	0.0584943	0.508075	-0.44958	9.08796e-09	2.17987e-06	6	85483334	F	II		IGR	island	IGR-island	chr6:85482569-85484718
cg07277756	0.229521	0.89676	-0.667239	9.09108e-09	2.17987e-06	18	10589357	R	I		IGR	island	IGR-island	chr18:10589149-10589386
cg10908869	0.697664	0.173243	0.524421	9.1136e-09	2.1834e-06	6	80621222	R	II		IGR	opensea	IGR-opensea
cg19341344	0.0279694	0.551392	-0.523423	9.11633e-09	2.1834e-06	11	57335140	F	I	UBE2L6	1stExon	island	1stExon-island	chr11:57334971-57335486
cg09616959	0.0877998	0.62083	-0.53303	9.13232e-09	2.18597e-06	6	105627412	R	II	POPDC3	5'UTR	island	5'UTR-island	chr6:105627406-105627830
cg09448654	0.322841	0.985106	-0.662264	9.13876e-09	2.18625e-06	2	242157220	R	I	ANO7	Body	island	Body-island	chr2:242156851-242157835
cg11418427	0.427094	0.947019	-0.519925	9.16322e-09	2.19014e-06	1	224032648	F	II	TP53BP2	Body	shore	Body-shore	chr1:224033085-224034263
cg22318514	0.310347	0.815572	-0.505225	9.16812e-09	2.19014e-06	6	31650850	R	I		IGR	island	IGR-island	chr6:31650648-31651292
cg09189428	0.431454	0.0262114	0.405243	9.173e-09	2.19014e-06	22	31743558	R	II	PATZ1	TSS1500	island	TSS1500-island	chr22:31741045-31743707
cg09778794	0.458043	0.828993	-0.37095	9.17691e-09	2.19014e-06	15	76628385	F	II	ISL2	TSS1500	shore	TSS1500-shore	chr15:76628998-76629207
cg07016184	0.0129133	0.461003	-0.44809	9.18307e-09	2.19014e-06	15	96884187	R	I		IGR	island	IGR-island	chr15:96883941-96884533
cg00731683	0.228768	0.791907	-0.563139	9.18668e-09	2.19014e-06	6	31548437	R	II	LTB	3'UTR	island	3'UTR-island	chr6:31548436-31549277
cg11374368	0.188129	0.912767	-0.724637	9.19797e-09	2.19057e-06	2	242497960	R	I	BOK	TSS1500	shore	TSS1500-shore	chr2:242498013-242499274
cg16209664	0.0834538	0.679049	-0.595595	9.20263e-09	2.19057e-06	3	147131146	R	II	ZIC1	Body	island	Body-island	chr3:147131066-147131333
cg15243570	0.13717	0.671827	-0.534657	9.21413e-09	2.19057e-06	22	20792217	F	I	SCARF2	TSS200	island	TSS200-island	chr22:20790638-20792665
cg09506302	0.0159613	0.357128	-0.341167	9.21458e-09	2.19057e-06	21	35574541	R	I		IGR	island	IGR-island	chr21:35574323-35574549
cg18480946	0.185708	0.947231	-0.761523	9.2181e-09	2.19057e-06	3	85054782	F	II	CADM2	Body	opensea	Body-opensea
cg17837894	0.0495239	0.592799	-0.543275	9.22011e-09	2.19057e-06	7	27531429	R	II		IGR	opensea	IGR-opensea
cg23833452	0.0414825	0.441633	-0.400151	9.23384e-09	2.19148e-06	6	146864752	R	I	RAB32	TSS200	island	TSS200-island	chr6:146864481-146865426
cg14633721	0.935305	0.628549	0.306756	9.23452e-09	2.19148e-06	17	8869864	R	II	PIK3R5	TSS1500	shore	TSS1500-shore	chr17:8868469-8869372
cg00554631	0.180461	0.449185	-0.268724	9.25093e-09	2.19412e-06	4	155340841	F	II	DCHS2	Body	shelf	Body-shelf	chr4:155337896-155338253
cg00659931	0.884765	0.18235	0.702415	9.2601e-09	2.19505e-06	15	102010125	R	II	PCSK6	Body	opensea	Body-opensea
cg26001902	0.0829441	0.541947	-0.459003	9.28618e-09	2.19997e-06	2	108602979	F	I	SLC5A7	TSS200	island	TSS200-island	chr2:108602824-108603467
cg20932251	0.379942	0.966361	-0.586418	9.29534e-09	2.20089e-06	11	72852302	F	I	FCHSD2	Body	island	Body-island	chr11:72852176-72854160
cg17318990	0.245294	0.938012	-0.692718	9.31061e-09	2.20324e-06	12	90101606	F	II	LOC338758	TSS1500	island	TSS1500-island	chr12:90101436-90104065
cg05511530	0.0435759	0.95919	-0.915614	9.32712e-09	2.20447e-06	12	86651249	F	II	MGAT4C	5'UTR	opensea	5'UTR-opensea
cg23486580	0.922354	0.398443	0.523911	9.32991e-09	2.20447e-06	14	105688375	F	I	BRF1	Body	shelf	Body-shelf	chr14:105684955-105685159
cg26095405	0.187152	0.460919	-0.273767	9.33636e-09	2.20447e-06	15	74726486	F	II	SEMA7A	TSS200	island	TSS200-island	chr15:74725323-74726487
cg15473502	0.569174	0.224867	0.344307	9.33702e-09	2.20447e-06	3	186694658	R	II	ST6GAL1	5'UTR	opensea	5'UTR-opensea
cg09639151	0.0640123	0.631669	-0.567657	9.35125e-09	2.20658e-06	5	140810920	R	I	PCDHGA4	Body	island	Body-island	chr5:140810494-140812617
cg10658666	0.583901	0.975558	-0.391657	9.38955e-09	2.21346e-06	2	63276718	F	II	OTX1	TSS1500	island	TSS1500-island	chr2:63274475-63279430
cg08810238	0.035432	0.676798	-0.641366	9.39608e-09	2.21346e-06	17	27225046	F	II	FLOT2	TSS1500	shore	TSS1500-shore	chr17:27224005-27224873
cg04355617	0.319922	0.929051	-0.609129	9.39643e-09	2.21346e-06	4	155703429	F	II	RBM46	5'UTR	shore	5'UTR-shore	chr4:155702340-155703328
cg13903378	0.531422	0.955805	-0.424384	9.40461e-09	2.21414e-06	10	98272504	F	I	TLL2	Body	island	Body-island	chr10:98272207-98273939
cg14060111	0.449659	0.963063	-0.513404	9.41733e-09	2.21587e-06	20	13200944	F	I	ISM1	TSS1500	island	TSS1500-island	chr20:13200670-13202616
cg20585869	0.602876	0.981777	-0.378901	9.42737e-09	2.21698e-06	8	24772333	F	I	NEFM	TSS200	island	TSS200-island	chr8:24770908-24772547
cg12831034	0.643121	0.228512	0.414609	9.4416e-09	2.21834e-06	20	57582971	R	II	CTSZ	TSS1500	shore	TSS1500-shore	chr20:57581902-57582595
cg12213811	0.918298	0.364295	0.554003	9.4481e-09	2.21834e-06	12	122251152	F	II	SETD1B	Body	shore	Body-shore	chr12:122249843-122250164
cg12302182	0.519624	0.222614	0.29701	9.45149e-09	2.21834e-06	15	95196461	R	II		IGR	opensea	IGR-opensea
cg16199277	0.0212257	0.316887	-0.295661	9.45968e-09	2.21834e-06	3	147089290	F	II		IGR	opensea	IGR-opensea
cg01119407	0.169015	0.804843	-0.635829	9.45987e-09	2.21834e-06	12	113229584	F	II	RPH3A	5'UTR	opensea	5'UTR-opensea
cg10367023	0.151052	0.593412	-0.44236	9.47829e-09	2.21913e-06	2	223177287	F	I		IGR	island	IGR-island	chr2:223176493-223177515
cg17980977	0.853357	0.0858552	0.767502	9.4783e-09	2.21913e-06	X	79590789	R	I	FAM46D	TSS1500	island	TSS1500-island	chrX:79590720-79591007
cg02720321	0.599339	0.92653	-0.327191	9.47925e-09	2.21913e-06	10	3373668	R	II		IGR	shore	IGR-shore	chr10:3374119-3374383
cg03204322	0.974887	0.573505	0.401383	9.5038e-09	2.22362e-06	1	84767878	F	II	SAMD13	TSS1500	shelf	TSS1500-shelf	chr1:84764108-84764906
cg24912904	0.0526291	0.742564	-0.689935	9.50992e-09	2.22365e-06	11	66314217	F	II	ACTN3	TSS200	island	TSS200-island	chr11:66314207-66314455
cg07648581	0.0767824	0.363754	-0.286971	9.51461e-09	2.22365e-06	3	167966779	F	II	C3orf50	TSS1500	shore	TSS1500-shore	chr3:167967246-167968130
cg05013695	0.125397	0.492843	-0.367446	9.53057e-09	2.22599e-06	10	99079798	F	II	FRAT1	1stExon	island	1stExon-island	chr10:99078811-99081048
cg02120046	0.514015	0.953039	-0.439024	9.53534e-09	2.22599e-06	X	132090860	F	II	HS6ST2	Body	island	Body-island	chrX:132090363-132092617
cg11145282	0.464941	0.183271	0.28167	9.55639e-09	2.22812e-06	1	56008170	R	II		IGR	opensea	IGR-opensea
cg03015433	0.115051	0.958837	-0.843786	9.55877e-09	2.22812e-06	16	56623111	R	I	MT3	TSS200	island	TSS200-island	chr16:56623068-56623914
cg25082959	0.0291868	0.404381	-0.375194	9.56504e-09	2.22812e-06	13	103046930	R	I	FGF14	Body	island	Body-island	chr13:103046680-103047226
cg13249925	0.071135	0.360352	-0.289217	9.56595e-09	2.22812e-06	9	101470346	F	II	GABBR2	Body	island	Body-island	chr9:101469579-101472154
cg22373508	0.405453	0.92217	-0.516717	9.58858e-09	2.23214e-06	12	133196647	R	I	P2RX2	Body	shore	Body-shore	chr12:133194868-133195544
cg01024705	0.0352533	0.513414	-0.478161	9.60872e-09	2.23433e-06	4	110481452	R	I	CCDC109B	1stExon	island	1stExon-island	chr4:110480827-110482060
cg02253760	0.32667	0.948195	-0.621525	9.60873e-09	2.23433e-06	3	147077616	F	I		IGR	island	IGR-island	chr3:147077115-147077672
cg03242819	0.532791	0.0158474	0.516944	9.63193e-09	2.23847e-06	10	128994432	F	I	DOCK1	Body	island	Body-island	chr10:128993505-128995167
cg01055279	0.449341	0.865056	-0.415716	9.64929e-09	2.24125e-06	7	149534440	F	II	ZNF862	TSS1500	shore	TSS1500-shore	chr7:149535243-149536037
cg04725669	0.0453285	0.472422	-0.427093	9.66019e-09	2.242e-06	7	92465270	F	II	CDK6	5'UTR	island	5'UTR-island	chr7:92462201-92466387
cg04588165	0.102042	0.559051	-0.457008	9.66335e-09	2.242e-06	17	35300874	F	II		IGR	island	IGR-island	chr17:35291899-35300875
cg24326232	0.0577819	0.433311	-0.375529	9.67259e-09	2.2429e-06	4	119809975	F	I	SYNPO2	TSS200	opensea	TSS200-opensea
cg24755033	0.484266	0.925113	-0.440847	9.69136e-09	2.24516e-06	7	82789373	R	II	PCLO	Body	shelf	Body-shelf	chr7:82791674-82792412
cg04389398	0.915153	0.157891	0.757261	9.69319e-09	2.24516e-06	7	103767075	R	II	ORC5L	3'UTR	opensea	3'UTR-opensea
cg10674511	0.927609	0.341119	0.58649	9.70856e-09	2.24747e-06	X	78003091	F	II	LPAR4	TSS200	opensea	TSS200-opensea
cg12689803	0.643798	0.0466401	0.597158	9.74498e-09	2.25347e-06	12	119519948	R	II	SRRM4	Body	opensea	Body-opensea
cg12901064	0.477927	0.915521	-0.437594	9.74533e-09	2.25347e-06	X	75392571	R	II	CXorf26	TSS200	opensea	TSS200-opensea
cg02709725	0.316917	0.727208	-0.410291	9.77273e-09	2.25744e-06	1	1142617	F	II	TNFRSF18	TSS1500	shore	TSS1500-shore	chr1:1141670-1142150
cg20408693	0.291942	0.662169	-0.370226	9.77335e-09	2.25744e-06	12	46767289	R	I	SLC38A2	TSS1500	shore	TSS1500-shore	chr12:46765134-46766633
cg11435087	0.27011	0.895432	-0.625321	9.78794e-09	2.25955e-06	19	38397154	R	I	SIPA1L3	TSS1500	island	TSS1500-island	chr19:38397003-38398165
cg03799530	0.0497623	0.638111	-0.588348	9.79692e-09	2.26037e-06	12	111843215	R	II	SH2B3	TSS1500	island	TSS1500-island	chr12:111842938-111844392
cg04692403	0.614907	0.931766	-0.316859	9.80735e-09	2.26152e-06	6	134210812	F	II	TCF21	1stExon	island	1stExon-island	chr6:134210639-134211218
cg24046888	0.146396	0.976853	-0.830457	9.81527e-09	2.26209e-06	2	46526785	R	II	EPAS1	Body	island	Body-island	chr2:46523789-46527140
cg03655884	0.428459	0.953897	-0.525438	9.82524e-09	2.2623e-06	8	86230419	R	II		IGR	opensea	IGR-opensea
cg12598635	0.0263831	0.470234	-0.443851	9.8271e-09	2.2623e-06	4	819227	R	I	CPLX1	5'UTR	island	5'UTR-island	chr4:818646-820970
cg06817264	0.0240415	0.449183	-0.425142	9.84798e-09	2.26585e-06	11	66335649	F	II	CTSF	Body	island	Body-island	chr11:66335575-66336151
cg12335708	0.174232	0.639822	-0.465589	9.86249e-09	2.26735e-06	2	162931003	F	II	DPP4	1stExon	shore	1stExon-shore	chr2:162930233-162930879
cg10996224	0.0145518	0.919463	-0.904911	9.87e-09	2.26735e-06	3	85017543	F	II	CADM2	Body	opensea	Body-opensea
cg00787022	0.0734217	0.717244	-0.643822	9.87085e-09	2.26735e-06	2	45166314	R	II		IGR	island	IGR-island	chr2:45164561-45166567
cg19085463	0.0169656	0.3397	-0.322735	9.88395e-09	2.2691e-06	8	49834354	F	II	SNAI2	TSS1500	shore	TSS1500-shore	chr8:49835987-49836231
cg00433861	0.277267	0.947413	-0.670146	9.8971e-09	2.2697e-06	18	67070170	F	II	DOK6	Body	island	Body-island	chr18:67069933-67070171
cg10519368	0.0376199	0.339634	-0.302014	9.89748e-09	2.2697e-06	5	140235586	F	II	PCDHA6	Body	shore	Body-shore	chr5:140235737-140236033
cg06757585	0.0172504	0.638043	-0.620793	9.93304e-09	2.2766e-06	5	140753531	F	II	PCDHGA4	Body	shore	Body-shore	chr5:140753654-140753952
cg17665699	0.565892	0.954252	-0.38836	9.99366e-09	2.28923e-06	17	19771612	F	II	ULK2	TSS1500	island	TSS1500-island	chr17:19771609-19771814
cg01004762	0.834846	0.555543	0.279303	1.00111e-08	2.29195e-06	9	34956991	R	II	KIAA1045	TSS1500	shore	TSS1500-shore	chr9:34957717-34958472
cg00276788	0.400156	0.876692	-0.476536	1.00197e-08	2.29267e-06	19	38993232	F	II	RYR1	Body	island	Body-island	chr19:38993163-38993375
cg11816841	0.0184111	0.6784	-0.659989	1.0035e-08	2.29491e-06	3	46734995	R	I	ALS2CL	5'UTR	island	5'UTR-island	chr3:46734731-46735717
cg19365151	0.902859	0.371436	0.531423	1.0047e-08	2.29522e-06	8	103254722	F	II		IGR	shelf	IGR-shelf	chr8:103250753-103251209
cg23716101	0.145073	0.492194	-0.347121	1.00475e-08	2.29522e-06	14	50155118	F	II	POLE2	TSS200	island	TSS200-island	chr14:50154754-50155239
cg25691763	0.0336941	0.751098	-0.717404	1.00588e-08	2.29654e-06	6	13874001	R	II		IGR	island	IGR-island	chr6:13873765-13874262
cg25382573	0.438212	0.0723652	0.365847	1.00906e-08	2.29925e-06	12	93096844	R	I	C12orf74	5'UTR	opensea	5'UTR-opensea
cg08831744	0.294582	0.751556	-0.456974	1.00982e-08	2.29925e-06	7	45961346	F	II	IGFBP3	TSS1500	island	TSS1500-island	chr7:45960137-45961347
cg27471304	0.590692	0.969596	-0.378904	1.00995e-08	2.29925e-06	X	124339778	F	I		IGR	island	IGR-island	chrX:124338904-124339940
cg17156803	0.147851	0.949208	-0.801357	1.01062e-08	2.29925e-06	10	102416598	R	II		IGR	island	IGR-island	chr10:102416496-102416716
cg06288696	0.662316	0.924928	-0.262612	1.01068e-08	2.29925e-06	7	151137008	R	I	CRYGN	1stExon	island	1stExon-island	chr7:151136933-151137273
cg03712816	0.0403788	0.468655	-0.428276	1.01084e-08	2.29925e-06	18	76741157	F	II	SALL3	Body	island	Body-island	chr18:76737005-76741244
cg09580214	0.0286704	0.684408	-0.655738	1.01094e-08	2.29925e-06	11	47448534	R	II	PSMC3	TSS1500	shore	TSS1500-shore	chr11:47447704-47448257
cg04297246	0.0690939	0.690379	-0.621285	1.0124e-08	2.29994e-06	4	146653995	R	II		IGR	island	IGR-island	chr4:146653994-146654615
cg13426224	0.477447	0.912428	-0.434982	1.01285e-08	2.29994e-06	12	133196447	R	II	P2RX2	Body	island	Body-island	chr12:133195922-133196556
cg06102775	0.108753	0.690645	-0.581892	1.0129e-08	2.29994e-06	7	100609375	F	II		IGR	island	IGR-island	chr7:100608736-100609793
cg27126872	0.406875	0.785365	-0.37849	1.01359e-08	2.30024e-06	8	1948999	F	I	KBTBD11	5'UTR	shore	5'UTR-shore	chr8:1949245-1951390
cg05656566	0.551125	0.897835	-0.34671	1.01614e-08	2.30476e-06	5	178593924	F	I	ADAMTS2	Body	island	Body-island	chr5:178593903-178594656
cg18463174	0.737392	0.219272	0.51812	1.01747e-08	2.30598e-06	7	138794585	F	I	ZC3HAV1	TSS200	island	TSS200-island	chr7:138793113-138794608
cg10553748	0.460818	0.822813	-0.361995	1.01778e-08	2.30598e-06	17	4804674	F	II	CHRNE	Body	island	Body-island	chr17:4802265-4805402
cg27295850	0.566862	0.951452	-0.38459	1.01866e-08	2.30671e-06	16	3414983	F	I		IGR	island	IGR-island	chr16:3414964-3415167
cg27056599	0.0610348	0.723489	-0.662454	1.0198e-08	2.30803e-06	17	21279696	R	I	KCNJ12	TSS200	island	TSS200-island	chr17:21279506-21281574
cg04267605	0.657867	0.273235	0.384632	1.02197e-08	2.31168e-06	4	52859928	F	II	LRRC66	3'UTR	opensea	3'UTR-opensea
cg21748136	0.43008	0.925036	-0.494955	1.02455e-08	2.31587e-06	3	195943366	F	II	OSTalpha	TSS200	opensea	TSS200-opensea
cg21640587	0.114049	0.65334	-0.539291	1.02494e-08	2.31587e-06	11	117668038	F	I	DSCAML1	TSS200	island	TSS200-island	chr11:117666634-117668141
cg26748578	0.58347	0.961588	-0.378118	1.02615e-08	2.31735e-06	2	65217211	F	II	SLC1A4	1stExon	island	1stExon-island	chr2:65215598-65217212
cg09325156	0.950279	0.35612	0.594159	1.02754e-08	2.31799e-06	12	46660749	F	II	SLC38A1	5'UTR	shore	5'UTR-shore	chr12:46661054-46663408
cg01135780	0.327833	0.94282	-0.614987	1.02762e-08	2.31799e-06	5	158527707	R	I	EBF1	TSS1500	island	TSS1500-island	chr5:158527374-158527983
cg18121420	0.0689442	0.417367	-0.348423	1.02811e-08	2.31799e-06	5	172199013	R	II	DUSP1	TSS1500	island	TSS1500-island	chr5:172197482-172199606
cg21338523	0.510631	0.965862	-0.455232	1.02933e-08	2.31945e-06	2	144105257	R	II	ARHGAP15	Body	opensea	Body-opensea
cg08308459	0.0390277	0.907123	-0.868095	1.02987e-08	2.31945e-06	2	38893161	F	II	GALM	5'UTR	opensea	5'UTR-opensea
cg27185504	0.433033	0.718396	-0.285363	1.03227e-08	2.32358e-06	1	210466211	F	II		IGR	island	IGR-island	chr1:210465709-210466212
cg18208707	0.546658	0.976819	-0.430161	1.03428e-08	2.32671e-06	17	47210318	R	I	B4GALNT2	TSS200	island	TSS200-island	chr17:47209811-47210740
cg02679809	0.0497624	0.502035	-0.452272	1.03478e-08	2.32671e-06	11	31834791	R	I	PAX6	5'UTR	island	5'UTR-island	chr11:31831620-31839038
cg04056384	0.232979	0.821594	-0.588615	1.03621e-08	2.3279e-06	5	140535469	R	II	PCDHB17	TSS200	shore	TSS200-shore	chr5:140536896-140537766
cg03060439	0.254755	0.794393	-0.539638	1.03643e-08	2.3279e-06	1	112282644	F	II	C1orf183	Body	island	Body-island	chr1:112281052-112283277
cg15841063	0.0439179	0.385794	-0.341876	1.03789e-08	2.32977e-06	1	63789500	R	I	FOXD3	1stExon	island	1stExon-island	chr1:63782394-63790471
cg14475915	0.235694	0.745812	-0.510118	1.03845e-08	2.32977e-06	1	92952268	F	II	GFI1	TSS1500	island	TSS1500-island	chr1:92945907-92952609
cg10376598	0.050664	0.763397	-0.712733	1.0393e-08	2.32977e-06	19	19739411	F	I	LPAR2	TSS1500	island	TSS1500-island	chr19:19738572-19739821
cg26394220	0.127442	0.891342	-0.7639	1.03951e-08	2.32977e-06	2	219867925	F	II	MIR375	TSS1500	island	TSS1500-island	chr2:219866131-219868054
cg17526770	0.42087	0.854016	-0.433146	1.04147e-08	2.33182e-06	3	195943636	R	II	OSTalpha	Body	opensea	Body-opensea
cg17519645	0.661734	0.973964	-0.31223	1.04157e-08	2.33182e-06	19	52206667	F	I	NCRNA00085	Body	island	Body-island	chr19:52206244-52206726
cg08013270	0.0657679	0.61806	-0.552292	1.0425e-08	2.33182e-06	2	73145744	R	II	EMX1	Body	island	Body-island	chr2:73143055-73148260
cg07246873	0.514404	0.953026	-0.438622	1.04266e-08	2.33182e-06	16	20702422	R	II	ACSM1	1stExon	opensea	1stExon-opensea
cg00979931	0.0586486	0.485749	-0.4271	1.04347e-08	2.33237e-06	11	72533664	F	II	ATG16L2	Body	island	Body-island	chr11:72532612-72533774
cg06899044	0.0906254	0.657298	-0.566673	1.04416e-08	2.33246e-06	8	65294586	F	II		IGR	shelf	IGR-shelf	chr8:65290108-65290946
cg13906811	0.586927	0.134098	0.452829	1.04464e-08	2.33246e-06	2	50575093	R	I	NRXN1	Body	shore	Body-shore	chr2:50574045-50574817
cg24322968	0.232569	0.673808	-0.441239	1.04605e-08	2.33408e-06	17	46507895	R	II	SKAP1	TSS1500	shore	TSS1500-shore	chr17:46507344-46507778
cg07339393	0.394277	0.945854	-0.551576	1.04649e-08	2.33408e-06	10	3789537	R	I		IGR	opensea	IGR-opensea
cg03559682	0.01618	0.51605	-0.49987	1.04783e-08	2.33567e-06	11	6439864	R	II	APBB1	5'UTR	island	5'UTR-island	chr11:6439863-6440732
cg07000467	0.0463844	0.470342	-0.423957	1.04832e-08	2.33567e-06	5	39424930	R	I	DAB2	1stExon	island	1stExon-island	chr5:39424892-39425320
cg12199221	0.0699707	0.684235	-0.614265	1.04968e-08	2.33744e-06	5	83017078	F	II	HAPLN1	TSS200	shore	TSS200-shore	chr5:83017894-83018358
cg19553869	0.0749647	0.460797	-0.385832	1.05231e-08	2.3404e-06	11	66034926	F	I	KLC2	3'UTR	island	3'UTR-island	chr11:66034751-66035054
cg05823605	0.081424	0.744709	-0.663285	1.05274e-08	2.3404e-06	7	45928133	F	I	IGFBP1	1stExon	island	1stExon-island	chr7:45928002-45928585
cg21752383	0.0223815	0.741924	-0.719543	1.05333e-08	2.3404e-06	5	140739976	F	II	PCDHGA4	Body	shore	Body-shore	chr5:140741174-140741738
cg19614811	0.370483	0.861725	-0.491243	1.05404e-08	2.3404e-06	3	98250723	F	II	GPR15	TSS200	opensea	TSS200-opensea
cg26366048	0.423089	0.905716	-0.482627	1.05444e-08	2.3404e-06	6	56820386	R	II	BEND6	5'UTR	shore	5'UTR-shore	chr6:56818873-56820308
cg11838639	0.410185	0.960333	-0.550148	1.05513e-08	2.3404e-06	10	3512917	R	II		IGR	opensea	IGR-opensea
cg24025538	0.830459	0.12468	0.705779	1.05528e-08	2.3404e-06	19	50364499	F	I	PNKP	3'UTR	shore	3'UTR-shore	chr19:50364835-50366286
cg07702236	0.299496	0.856481	-0.556984	1.05552e-08	2.3404e-06	18	29304482	R	II		IGR	shore	IGR-shore	chr18:29303960-29304254
cg02958515	0.244896	0.869166	-0.62427	1.05731e-08	2.34246e-06	15	39650295	F	II		IGR	opensea	IGR-opensea
cg23771366	0.542318	0.950761	-0.408442	1.05879e-08	2.34246e-06	11	86510998	R	II	PRSS23	TSS1500	shore	TSS1500-shore	chr11:86511184-86511889
cg12015097	0.08125	0.588866	-0.507616	1.05945e-08	2.34246e-06	21	35574324	R	II		IGR	island	IGR-island	chr21:35574323-35574549
cg00691999	0.356981	0.903064	-0.546083	1.05996e-08	2.34246e-06	4	55094011	R	I	PDGFRA	TSS1500	shore	TSS1500-shore	chr4:55094321-55094593
cg27231188	0.347933	0.94233	-0.594397	1.06066e-08	2.34246e-06	1	233464510	F	II	KIAA1804	1stExon	shore	1stExon-shore	chr1:233463526-233464414
cg18522808	0.325775	0.735282	-0.409507	1.06145e-08	2.34246e-06	19	34263414	F	II	CHST8	Body	island	Body-island	chr19:34262943-34263906
cg09807215	0.121298	0.625127	-0.503829	1.06164e-08	2.34246e-06	8	144510884	R	I		IGR	island	IGR-island	chr8:144510850-144513957
cg09912350	0.349625	0.0191583	0.330467	1.06222e-08	2.34246e-06	4	156588326	F	I	GUCY1A3	5'UTR	island	5'UTR-island	chr4:156588297-156589292
cg10172669	0.461938	0.950383	-0.488445	1.06232e-08	2.34246e-06	4	42154840	R	II	BEND4	1stExon	island	1stExon-island	chr4:42152766-42154984
cg04242499	0.101954	0.800833	-0.698878	1.0625e-08	2.34246e-06	5	140749745	R	II	PCDHGA4	Body	shore	Body-shore	chr5:140750050-140750264
cg15122365	0.0273995	0.520844	-0.493445	1.06284e-08	2.34246e-06	12	51664392	F	I	SMAGP	TSS1500	island	TSS1500-island	chr12:51663404-51664411
cg23509272	0.119406	0.742435	-0.623029	1.06359e-08	2.34246e-06	17	40346296	R	II	GHDC	TSS200	opensea	TSS200-opensea
cg03466032	0.0600813	0.855956	-0.795875	1.06378e-08	2.34246e-06	17	39968802	R	II	FKBP10	TSS200	shore	TSS200-shore	chr17:39967407-39968604
cg22487414	0.0503933	0.528941	-0.478548	1.06624e-08	2.34664e-06	19	36336620	R	I	NPHS1	Body	island	Body-island	chr19:36336275-36337138
cg19307391	0.189225	0.792749	-0.603524	1.07144e-08	2.35682e-06	2	223121905	R	II	PAX3	Body	opensea	Body-opensea
cg04677163	0.12785	0.620967	-0.493117	1.0722e-08	2.35724e-06	7	116165941	R	II	CAV1	Body	island	Body-island	chr7:116164703-116166735
cg11569478	0.523571	0.927029	-0.403457	1.07362e-08	2.35886e-06	4	119910700	F	II	SYNPO2	Body	opensea	Body-opensea
cg02105485	0.0326104	0.70078	-0.66817	1.07407e-08	2.35886e-06	4	110481292	F	I	CCDC109B	TSS200	island	TSS200-island	chr4:110480827-110482060
cg20608990	0.508593	0.0354941	0.473099	1.07743e-08	2.365e-06	2	202097607	F	II	CASP8	TSS1500	opensea	TSS1500-opensea
cg15620384	0.110234	0.678683	-0.568449	1.07837e-08	2.3658e-06	6	34164405	R	I		IGR	island	IGR-island	chr6:34164137-34164526
cg04177287	0.633953	0.0195378	0.614415	1.07955e-08	2.3665e-06	4	21857313	R	II	KCNIP4	5'UTR	opensea	5'UTR-opensea
cg06687102	0.522676	0.796355	-0.273679	1.07983e-08	2.3665e-06	3	158441983	F	II	RARRES1	Body	opensea	Body-opensea
cg03795574	0.927632	0.635351	0.292281	1.08081e-08	2.3674e-06	15	99256874	R	II	IGF1R	Body	opensea	Body-opensea
cg23616527	0.526135	0.0400356	0.486099	1.08603e-08	2.37734e-06	17	50961649	F	I		IGR	opensea	IGR-opensea
cg12097550	0.430143	0.174797	0.255346	1.08649e-08	2.37734e-06	12	54068942	R	II	ATP5G2	Body	shore	Body-shore	chr12:54069625-54070177
cg08830758	0.257619	0.744335	-0.486715	1.08794e-08	2.37926e-06	12	15374175	F	I	RERG	5'UTR	island	5'UTR-island	chr12:15373986-15374514
cg02011074	0.0349068	0.432065	-0.397158	1.08908e-08	2.38051e-06	1	171810468	R	II	DNM3	TSS200	island	TSS200-island	chr1:171810467-171811325
cg03270929	0.0388153	0.53458	-0.495765	1.09246e-08	2.38559e-06	3	46735315	R	I	ALS2CL	TSS200	island	TSS200-island	chr3:46734731-46735717
cg01486020	0.199094	0.943481	-0.744387	1.09256e-08	2.38559e-06	X	71131509	R	II	NHSL2	Body	island	Body-island	chrX:71130679-71131820
cg27082185	0.143135	0.734633	-0.591498	1.09351e-08	2.38641e-06	18	5540805	R	II	EPB41L3	5'UTR	shelf	5'UTR-shelf	chr18:5542847-5543054
cg23693021	0.0232916	0.496057	-0.472765	1.09424e-08	2.38675e-06	20	43538936	F	I	PABPC1L	1stExon	island	1stExon-island	chr20:43538616-43539060
cg18937395	0.0186536	0.913562	-0.894908	1.09809e-08	2.39335e-06	13	84454283	F	II	SLITRK1	1stExon	shore	1stExon-shore	chr13:84453664-84453897
cg25721039	0.114275	0.46671	-0.352435	1.09842e-08	2.39335e-06	10	49732419	F	I	ARHGAP22	Body	island	Body-island	chr10:49731448-49732638
cg11010575	0.657111	0.935008	-0.277897	1.09908e-08	2.39354e-06	15	42129464	R	II	JMJD7-PLA2G4B	Body	opensea	Body-opensea
cg14323109	0.0257052	0.386861	-0.361155	1.10112e-08	2.39669e-06	4	55991943	F	II	KDR	TSS200	island	TSS200-island	chr4:55991402-55992171
cg17838427	0.338249	0.876892	-0.538643	1.10168e-08	2.39669e-06	1	204653956	F	I	LRRN2	5'UTR	shore	5'UTR-shore	chr1:204654132-204654885
cg27369307	0.314971	0.952105	-0.637135	1.10307e-08	2.39845e-06	6	73332843	F	I	KCNQ5	Body	island	Body-island	chr6:73330942-73333109
cg07511723	0.193248	0.628736	-0.435488	1.10821e-08	2.4083e-06	8	1323048	F	II		IGR	shore	IGR-shore	chr8:1321232-1321638
cg06800301	0.343708	0.85558	-0.511872	1.10876e-08	2.4083e-06	1	16766912	F	II	NECAP2	TSS1500	shore	TSS1500-shore	chr1:16766998-16767803
cg02097309	0.678524	0.941878	-0.263354	1.11326e-08	2.41681e-06	19	13266390	R	II		IGR	island	IGR-island	chr19:13266389-13267030
cg23710226	0.594816	0.937066	-0.34225	1.11541e-08	2.41963e-06	4	157479675	R	II		IGR	opensea	IGR-opensea
cg03771754	0.714386	0.30366	0.410726	1.11572e-08	2.41963e-06	2	173915314	F	II	RAPGEF4	Body	opensea	Body-opensea
cg20068400	0.692465	0.138199	0.554266	1.11662e-08	2.42032e-06	11	28778264	R	II		IGR	opensea	IGR-opensea
cg24495344	0.272675	0.721308	-0.448633	1.11854e-08	2.42321e-06	1	103574097	R	II	COL11A1	TSS200	opensea	TSS200-opensea
cg10360928	0.0318394	0.716389	-0.684549	1.11962e-08	2.42413e-06	8	67686942	F	II	SGK3	TSS1500	shore	TSS1500-shore	chr8:67687305-67687787
cg01720186	0.0432512	0.499023	-0.455771	1.12013e-08	2.42413e-06	3	182970846	F	II	MCF2L2	Body	shore	Body-shore	chr3:182971429-182972635
cg09678615	0.041319	0.364203	-0.322884	1.12152e-08	2.42587e-06	16	52579163	R	II	TOX3	5'UTR	shore	5'UTR-shore	chr16:52579636-52580845
cg05950755	0.403067	0.96224	-0.559173	1.12265e-08	2.42705e-06	19	17952486	R	II	JAK3	Body	island	Body-island	chr19:17952196-17953474
cg21650900	0.363423	0.940813	-0.57739	1.12384e-08	2.42836e-06	2	235405122	R	I	ARL4C	1stExon	island	1stExon-island	chr2:235404502-235406541
cg23703216	0.200233	0.942513	-0.742281	1.12475e-08	2.42906e-06	8	143152664	R	I		IGR	opensea	IGR-opensea
cg22520372	0.252756	0.850736	-0.59798	1.12569e-08	2.42982e-06	4	164271492	R	II	NPY5R	Body	opensea	Body-opensea
cg03028106	0.273222	0.910919	-0.637697	1.13125e-08	2.44056e-06	22	39269216	F	I	CBX6	TSS1500	shore	TSS1500-shore	chr22:39267539-39269160
cg14315190	0.363745	0.737917	-0.374172	1.13324e-08	2.44249e-06	10	25465242	R	II	GPR158	1stExon	island	1stExon-island	chr10:25463756-25465639
cg07438452	0.137119	0.644966	-0.507848	1.13337e-08	2.44249e-06	10	134996789	R	II	KNDC1	Body	island	Body-island	chr10:134996773-134997001
cg00076645	0.0677754	0.483317	-0.415542	1.13391e-08	2.44249e-06	5	171711562	R	II	UBTD2	TSS1500	island	TSS1500-island	chr5:171711372-171711583
cg06049781	0.0247406	0.728852	-0.704111	1.13478e-08	2.4431e-06	2	72371838	R	II	CYP26B1	Body	island	Body-island	chr2:72371121-72375004
cg12161228	0.0302283	0.62484	-0.594611	1.13822e-08	2.44882e-06	11	89224506	R	I	NOX4	1stExon	island	1stExon-island	chr11:89224416-89224718
cg05734675	0.781209	0.226354	0.554855	1.13923e-08	2.44882e-06	10	537033	F	II	DIP2C	Body	opensea	Body-opensea
cg16919771	0.464147	0.0870082	0.377139	1.13996e-08	2.44882e-06	7	126892599	F	II	GRM8	TSS200	island	TSS200-island	chr7:126891300-126894205
cg12236088	0.350949	0.879295	-0.528347	1.14007e-08	2.44882e-06	2	105275812	F	I		IGR	island	IGR-island	chr2:105275588-105275940
cg27158572	0.580584	0.910996	-0.330412	1.14038e-08	2.44882e-06	19	292210	R	I	PPAP2C	TSS1500	island	TSS1500-island	chr19:290594-292249
cg21924449	0.496482	0.933894	-0.437412	1.14182e-08	2.45063e-06	15	33011441	R	II	GREM1	5'UTR	island	5'UTR-island	chr15:33009530-33011696
cg19867914	0.238497	0.866291	-0.627794	1.14455e-08	2.4536e-06	2	144234430	F	II	ARHGAP15	Body	opensea	Body-opensea
cg06165742	0.104963	0.893546	-0.788584	1.14571e-08	2.4536e-06	7	114297860	F	II	FOXP2	Body	opensea	Body-opensea
cg03349091	0.106929	0.579616	-0.472687	1.14594e-08	2.4536e-06	5	140481256	R	II	PCDHB3	1stExon	shore	1stExon-shore	chr5:140481546-140482460
cg23089840	0.254027	0.613974	-0.359948	1.14596e-08	2.4536e-06	21	45874886	F	II	LRRC3	TSS1500	shore	TSS1500-shore	chr21:45875391-45877326
cg02600772	0.711246	0.120979	0.590267	1.14615e-08	2.4536e-06	X	80259473	R	I		IGR	island	IGR-island	chrX:80259089-80259493
cg10781510	0.104723	0.799864	-0.69514	1.1479e-08	2.45501e-06	2	202897589	R	II		IGR	island	IGR-island	chr2:202897386-202901046
cg04787602	0.593149	0.937821	-0.344671	1.14799e-08	2.45501e-06	1	112282986	R	I	C1orf183	Body	island	Body-island	chr1:112281052-112283277
cg22410026	0.114941	0.572595	-0.457655	1.14864e-08	2.45512e-06	6	30483923	F	II		IGR	opensea	IGR-opensea
cg20877313	0.0222009	0.663747	-0.641546	1.15007e-08	2.45692e-06	12	56881753	R	II	GLS2	1stExon	island	1stExon-island	chr12:56881401-56882702
cg02905198	0.504509	0.954613	-0.450104	1.15329e-08	2.46253e-06	12	54070610	R	II	ATP5G2	TSS1500	shore	TSS1500-shore	chr12:54071053-54071265
cg14393034	0.13184	0.72089	-0.58905	1.15658e-08	2.46827e-06	8	1080916	R	I		IGR	opensea	IGR-opensea
cg25887789	0.927734	0.617675	0.310059	1.15977e-08	2.47382e-06	12	41581414	F	II	PDZRN4	TSS1500	shore	TSS1500-shore	chr12:41582155-41582975
cg06365898	0.494839	0.948878	-0.454039	1.16273e-08	2.47886e-06	1	16533907	R	II	ARHGEF19	Body	island	Body-island	chr1:16532917-16534580
cg19915064	0.274466	0.879915	-0.605449	1.16859e-08	2.49007e-06	11	75379432	R	I	MAP6	1stExon	island	1stExon-island	chr11:75378416-75379882
cg00274203	0.682436	0.94239	-0.259954	1.16989e-08	2.49157e-06	12	56661537	R	II	COQ10A	Body	shore	Body-shore	chr12:56660442-56661131
cg02005758	0.544972	0.145548	0.399424	1.17307e-08	2.49476e-06	3	128454730	F	II	RAB7A	5'UTR	opensea	5'UTR-opensea
cg20054703	0.0883362	0.5692	-0.480864	1.17339e-08	2.49476e-06	14	75761849	F	II		IGR	shore	IGR-shore	chr14:75760750-75761214
cg15146033	0.0778789	0.669028	-0.591149	1.17364e-08	2.49476e-06	10	28288005	F	I	ARMC4	TSS200	island	TSS200-island	chr10:28287447-28288057
cg04214938	0.792361	0.248279	0.544082	1.17379e-08	2.49476e-06	2	119496171	F	I		IGR	opensea	IGR-opensea
cg12717591	0.420192	0.909272	-0.489081	1.17502e-08	2.49532e-06	10	7205138	R	II	SFMBT2	3'UTR	opensea	3'UTR-opensea
cg27538003	0.0280658	0.369627	-0.341561	1.17526e-08	2.49532e-06	6	29945149	F	I	HCG9	Body	island	Body-island	chr6:29944402-29945169
cg04482003	0.0161752	0.312563	-0.296388	1.17668e-08	2.49705e-06	4	108852521	F	I	CYP2U1	TSS200	island	TSS200-island	chr4:108852495-108853387
cg27131703	0.423641	0.965275	-0.541634	1.17952e-08	2.5018e-06	4	147971312	F	II		IGR	opensea	IGR-opensea
cg03555227	0.071631	0.488147	-0.416516	1.18068e-08	2.50299e-06	5	170289070	R	II	RANBP17	Body	island	Body-island	chr5:170288879-170289737
cg02735486	0.184726	0.801257	-0.616531	1.18388e-08	2.50773e-06	4	113970935	F	II	ANK2	1stExon	opensea	1stExon-opensea
cg01561869	0.0306724	0.584989	-0.554316	1.18412e-08	2.50773e-06	5	140725147	F	II	PCDHGA2	Body	island	Body-island	chr5:140725051-140725891
cg26229024	0.0505534	0.641572	-0.591019	1.18521e-08	2.50876e-06	5	140473857	R	II	PCDHB2	TSS1500	shore	TSS1500-shore	chr5:140475599-140476607
cg01791410	0.391492	0.932368	-0.540876	1.18631e-08	2.5098e-06	3	150802997	R	II		IGR	island	IGR-island	chr3:150802996-150805168
cg15415452	0.0351389	0.339686	-0.304547	1.18822e-08	2.51256e-06	13	112759355	R	I		IGR	island	IGR-island	chr13:112758598-112760491
cg17128892	0.925335	0.316693	0.608642	1.19132e-08	2.51641e-06	4	185374766	R	II	IRF2	5'UTR	shelf	5'UTR-shelf	chr4:185377596-185377810
cg08761102	0.214807	0.757569	-0.542762	1.19229e-08	2.51641e-06	2	38303844	F	I	CYP1B1	TSS1500	island	TSS1500-island	chr2:38301276-38304518
cg07258474	0.655721	0.958873	-0.303152	1.19393e-08	2.51641e-06	2	11809858	R	I	NTSR2	1stExon	island	1stExon-island	chr2:11809606-11810433
cg14862864	0.312729	0.957662	-0.644934	1.19407e-08	2.51641e-06	6	128434269	R	II	PTPRK	Body	opensea	Body-opensea
cg01818121	0.130609	0.830568	-0.699958	1.1941e-08	2.51641e-06	15	72476917	R	I	GRAMD2	Body	island	Body-island	chr15:72476676-72476969
cg06565975	0.76948	0.239584	0.529896	1.19443e-08	2.51641e-06	8	143823917	R	I	SLURP1	TSS200	shelf	TSS200-shelf	chr8:143820468-143821310
cg25010788	0.0162216	0.429771	-0.41355	1.19456e-08	2.51641e-06	1	31654453	R	I	NKAIN1	3'UTR	island	3'UTR-island	chr1:31654422-31654833
cg16358430	0.178456	0.900301	-0.721845	1.19553e-08	2.51641e-06	1	92952192	F	I	GFI1	TSS1500	island	TSS1500-island	chr1:92945907-92952609
cg26394196	0.583386	0.134648	0.448738	1.19565e-08	2.51641e-06	10	1453818	R	II	ADARB2	Body	opensea	Body-opensea
cg06706894	0.120419	0.940276	-0.819857	1.1962e-08	2.51641e-06	10	80167002	F	I		IGR	opensea	IGR-opensea
cg00715124	0.377316	0.956587	-0.579271	1.1967e-08	2.51641e-06	6	3227026	R	II	TUBB2B	Body	island	Body-island	chr6:3227025-3229688
cg16155081	0.323089	0.869394	-0.546305	1.19818e-08	2.51823e-06	2	9983211	R	II	TAF1B	TSS1500	shore	TSS1500-shore	chr2:9983263-9983901
cg21050234	0.0544007	0.449712	-0.395312	1.19908e-08	2.51886e-06	18	10726518	F	I	FAM38B	Body	island	Body-island	chr18:10726247-10726667
cg16789104	0.285361	0.883131	-0.59777	1.20213e-08	2.52399e-06	17	46507777	R	I	SKAP1	TSS200	island	TSS200-island	chr17:46507344-46507778
cg07392722	0.950818	0.205959	0.744859	1.20277e-08	2.52406e-06	X	102317796	R	II	BEX1	3'UTR	shore	3'UTR-shore	chrX:102318601-102319304
cg19790568	0.0330236	0.722167	-0.689143	1.20471e-08	2.52463e-06	19	40910138	R	II	PRX	Body	island	Body-island	chr19:40910015-40910326
cg14404746	0.192366	0.692479	-0.500112	1.2053e-08	2.52463e-06	9	140116137	R	I	RNF208	TSS1500	island	TSS1500-island	chr9:140115986-140118466
cg12588890	0.181488	0.900405	-0.718917	1.20531e-08	2.52463e-06	7	90226363	F	II		IGR	island	IGR-island	chr7:90225082-90226364
cg20046964	0.550032	0.880404	-0.330372	1.20548e-08	2.52463e-06	17	45401156	F	I	C17orf57	TSS200	island	TSS200-island	chr17:45400874-45401440
cg00068160	0.281645	0.752584	-0.470939	1.20635e-08	2.52519e-06	13	95362971	F	II	SOX21	1stExon	shore	1stExon-shore	chr13:95363152-95366051
cg05599106	0.743157	0.229233	0.513924	1.20726e-08	2.52582e-06	19	12251511	F	II	ZNF20	TSS1500	shore	TSS1500-shore	chr19:12250694-12251217
cg23009044	0.591538	0.955799	-0.364261	1.20864e-08	2.52638e-06	17	8736293	F	I	PIK3R6	Body	opensea	Body-opensea
cg22692868	0.21674	0.776668	-0.559927	1.20874e-08	2.52638e-06	5	140796045	F	II	PCDHGA4	Body	shore	Body-shore	chr5:140797162-140797701
cg17448335	0.0195679	0.407384	-0.387816	1.21146e-08	2.52975e-06	5	76249776	R	I	CRHBP	Body	island	Body-island	chr5:76249435-76250528
cg05976840	0.333874	0.933461	-0.599587	1.21168e-08	2.52975e-06	16	67189804	F	II	TRADD	Body	shore	Body-shore	chr16:67188613-67189652
cg22861669	0.69264	0.135579	0.55706	1.21218e-08	2.52975e-06	1	9904386	R	II		IGR	opensea	IGR-opensea
cg08496452	0.0165317	0.520905	-0.504374	1.2141e-08	2.53108e-06	10	75118636	F	I	TTC18	TSS200	island	TSS200-island	chr10:75118205-75118679
cg15291914	0.227787	0.924928	-0.697141	1.21425e-08	2.53108e-06	2	46526566	F	II	EPAS1	Body	island	Body-island	chr2:46523789-46527140
cg09442403	0.702507	0.129179	0.573328	1.21465e-08	2.53108e-06	3	149089298	F	II	TM4SF1	Body	opensea	Body-opensea
cg24577417	0.52938	0.85957	-0.33019	1.21709e-08	2.5349e-06	6	168378559	F	I	HGC6.3	TSS1500	shore	TSS1500-shore	chr6:168378748-168379044
cg27256515	0.165741	0.775425	-0.609684	1.21772e-08	2.53494e-06	16	1143566	R	II	C1QTNF8	Body	island	Body-island	chr16:1142315-1144087
cg14468658	0.038267	0.438745	-0.400478	1.22122e-08	2.54022e-06	5	140723509	R	II	PCDHGA2	Body	shore	Body-shore	chr5:140723548-140723900
cg11254700	0.0501418	0.611997	-0.561855	1.22213e-08	2.54022e-06	19	53561386	R	I		IGR	island	IGR-island	chr19:53561215-53561812
cg24504999	0.0372364	0.719832	-0.682595	1.2223e-08	2.54022e-06	15	36871565	R	I	C15orf41	TSS1500	island	TSS1500-island	chr15:36871459-36871897
cg06865492	0.0184365	0.33002	-0.311583	1.22271e-08	2.54022e-06	6	119399320	F	II	FAM184A	5'UTR	island	5'UTR-island	chr6:119399091-119400223
[truncated: 33,020 more rows]
