# Supplementary material for: Distinct DNA methylation patterns associated with treatment resistance in metastatic castration resistant prostate cancer
Source: Sci Rep. 2021 Mar 23;11:6630. doi: 10.1038/s41598-021-85812-3 (PMC7988053; doi:10.1038/s41598-021-85812-3)
Supplement: Supplementary file 11 — Supplementary Information 11. [file 41598_2021_85812_MOESM11_ESM.xlsx]

## Sheet: Sheet1
Gene	No. DMPs
HIST1H4A	5
ZNF418	5
HIST1H1B	4
HSPA2	4
CALCR	3
GPR158	3
HIST1H2AL	3
MIR181B1	3
PTGFR	3
XKR6	3
C10orf125	2
CA3	2
FAM59A	2
GNB4	2
KAZALD1	2
LOC100128811	2
SORBS2	2
WBP5	2
BMPER	1
BRE	1
C17orf93	1
C3orf58	1
C6orf142	1
CADM1	1
CPLX2	1
CTNNA3	1
DCAF5	1
DSCR3	1
FAM26D	1
GPER	1
GPR37	1
HEXA	1
KCNC2	1
KCNJ3	1
KIAA0427	1
KLK13	1
LOC285954	1
PAM	1
PAX7	1
PGK2	1
POU4F2	1
PRKCH	1
PTPRK	1
SEMA3E	1
SERPINB13	1
SGEF	1
STAP1	1
STK32C	1
TBL1X	1
TGFB2	1
TTTY15	1
ZNF148	1
ZNF804B	1
