# Supplementary material for: Distinct DNA methylation patterns associated with treatment resistance in metastatic castration resistant prostate cancer
Source: Sci Rep. 2021 Mar 23;11:6630. doi: 10.1038/s41598-021-85812-3 (PMC7988053; doi:10.1038/s41598-021-85812-3)
Supplement: Supplementary file 12 — Supplementary Information 12. [file 41598_2021_85812_MOESM12_ESM.xlsx]

## Sheet: S11_16D vs LN GSEA
Term	Ont	N	DE	P.DE	FDR	ID
plasma membrane part	CC	2697	2525	1.71351e-33	3.89549e-29	GO:0044459
developmental process	BP	6011	5463	1.45631e-29	1.62543e-25	GO:0032502
anatomical structure development	BP	5644	5139	2.14494e-29	1.62543e-25	GO:0048856
cell periphery	CC	5142	4677	8.67738e-29	4.93179e-25	GO:0071944
plasma membrane	CC	5036	4578	1.36195e-27	6.1925e-24	GO:0005886
multicellular organism development	BP	5188	4727	4.40077e-27	1.66745e-23	GO:0007275
system development	BP	4655	4249	2.75165e-25	8.93658e-22	GO:0048731
intrinsic component of plasma membrane	CC	1641	1546	1.16829e-24	3.32e-21	GO:0031226
cell differentiation	BP	3960	3628	1.66323e-24	4.20132e-21	GO:0030154
integral component of plasma membrane	CC	1565	1475	8.01466e-24	1.82205e-20	GO:0005887
multicellular organismal process	BP	7163	6423	1.14204e-22	2.36029e-19	GO:0032501
cellular developmental process	BP	4139	3779	1.31324e-22	2.48793e-19	GO:0048869
biological adhesion	BP	1378	1303	2.92887e-21	5.12192e-18	GO:0022610
cell adhesion	BP	1370	1295	5.8594e-21	9.51483e-18	GO:0007155
animal organ development	BP	3359	3075	4.25102e-20	6.44284e-17	GO:0048513
cell development	BP	2058	1918	1.20801e-19	1.71644e-16	GO:0048468
regulation of multicellular organismal process	BP	3035	2785	2.1114e-19	2.82356e-16	GO:0051239
anatomical structure morphogenesis	BP	2566	2371	5.64971e-19	7.13558e-16	GO:0009653
intrinsic component of membrane	CC	5078	4559	4.07374e-18	4.87434e-15	GO:0031224
cell surface receptor signaling pathway	BP	2789	2559	5.48501e-18	6.23481e-15	GO:0007166
membrane part	CC	6310	5639	2.85906e-17	3.09514e-14	GO:0044425
regulation of signaling	BP	3469	3161	4.25417e-17	4.3961e-14	GO:0023051
cell-cell signaling	BP	1565	1463	4.88264e-17	4.67535e-14	GO:0007267
integral component of membrane	CC	4921	4415	4.9357e-17	4.67535e-14	GO:0016021
regulation of localization	BP	2699	2474	5.5669e-17	5.06231e-14	GO:0032879
regulation of cell communication	BP	3434	3128	1.04417e-16	9.13006e-14	GO:0010646
cell projection	CC	2101	1941	4.62367e-16	3.89313e-13	GO:0042995
neurogenesis	BP	1538	1439	1.14782e-15	9.31947e-13	GO:0022008
plasma membrane bounded cell projection	CC	2033	1878	1.62561e-15	1.27436e-12	GO:0120025
nervous system development	BP	2262	2086	1.2283e-14	9.30805e-12	GO:0007399
membrane	CC	8682	7694	1.75353e-14	1.28596e-11	GO:0016020
plasma membrane region	CC	1163	1091	2.18347e-14	1.55122e-11	GO:0098590
generation of neurons	BP	1442	1348	2.78171e-14	1.91635e-11	GO:0048699
movement of cell or subcellular component	BP	2031	1868	3.81315e-14	2.54965e-11	GO:0006928
cell communication	BP	6133	5474	6.2945e-14	3.97498e-11	GO:0007154
regulation of biological quality	BP	3806	3442	6.25718e-14	3.97498e-11	GO:0065008
ion transport	BP	1602	1480	1.04327e-13	6.41017e-11	GO:0006811
tissue development	BP	1912	1758	1.34261e-13	8.03232e-11	GO:0009888
signaling	BP	6087	5431	1.69538e-13	9.88275e-11	GO:0023052
ion binding	MF	5959	5328	2.00875e-13	1.14167e-10	GO:0043167
cell surface	CC	770	728	2.11063e-13	1.17032e-10	GO:0009986
regulation of transport	BP	1780	1639	2.35245e-13	1.27335e-10	GO:0051049
cell-cell adhesion	BP	801	758	4.03173e-13	2.08312e-10	GO:0098609
molecular_function	MF	16473	14390	4.02052e-13	2.08312e-10	GO:0003674
neuron projection	CC	1274	1189	4.69609e-13	2.37247e-10	GO:0043005
trans-synaptic signaling	BP	690	658	4.8543e-13	2.39908e-10	GO:0099537
positive regulation of biological process	BP	5774	5168	5.34127e-13	2.58358e-10	GO:0048518
regulation of secretion	BP	764	722	8.66564e-13	4.10426e-10	GO:0051046
synaptic signaling	BP	695	662	9.03708e-13	4.11084e-10	GO:0099536
regulation of developmental process	BP	2543	2320	9.04117e-13	4.11084e-10	GO:0050793
locomotion	BP	1804	1659	9.5281e-13	4.12802e-10	GO:0040011
chemical synaptic transmission	BP	682	650	9.62369e-13	4.12802e-10	GO:0007268
anterograde trans-synaptic signaling	BP	682	650	9.62369e-13	4.12802e-10	GO:0098916
substrate-specific channel activity	MF	433	419	1.6032e-12	6.74949e-10	GO:0022838
signaling receptor binding	MF	1493	1376	1.76176e-12	7.28217e-10	GO:0005102
regulation of signal transduction	BP	3087	2797	2.37723e-12	9.65071e-10	GO:0009966
ion channel activity	MF	418	405	2.57161e-12	1.02567e-09	GO:0005216
neuron differentiation	BP	1301	1214	2.8931e-12	1.13399e-09	GO:0030182
regulation of ion transport	BP	648	616	3.26896e-12	1.2596e-09	GO:0043269
secretion	BP	1583	1455	3.78273e-12	1.43328e-09	GO:0046903
regulation of cell differentiation	BP	1741	1603	6.28801e-12	2.34347e-09	GO:0045595
animal organ morphogenesis	BP	977	918	7.20672e-12	2.64254e-09	GO:0009887
regulation of response to stimulus	BP	3995	3591	8.05984e-12	2.90845e-09	GO:0048583
ion transmembrane transport	BP	1093	1018	9.80438e-12	3.4827e-09	GO:0034220
localization	BP	6280	5593	1.30136e-11	4.55155e-09	GO:0051179
plasma membrane protein complex	CC	555	530	1.46787e-11	5.05614e-09	GO:0098797
regulation of nervous system development	BP	874	824	1.67154e-11	5.67177e-09	GO:0051960
cell migration	BP	1439	1327	1.88832e-11	5.96238e-09	GO:0016477
cell motility	BP	1585	1457	1.88586e-11	5.96238e-09	GO:0048870
localization of cell	BP	1585	1457	1.88586e-11	5.96238e-09	GO:0051674
regulation of multicellular organismal development	BP	2024	1852	1.85401e-11	5.96238e-09	GO:2000026
calcium ion binding	MF	674	638	1.79746e-11	5.96238e-09	GO:0005509
passive transmembrane transporter activity	MF	458	440	2.30273e-11	7.17126e-09	GO:0022803
channel activity	MF	457	439	2.55828e-11	7.85945e-09	GO:0015267
regulation of cell development	BP	899	845	3.32123e-11	1.00673e-08	GO:0060284
regulation of neurogenesis	BP	773	731	3.70762e-11	1.10907e-08	GO:0050767
regulation of secretion by cell	BP	706	665	4.70425e-11	1.38891e-08	GO:1903530
binding	MF	14320	12550	7.13376e-11	2.07922e-08	GO:0005488
extracellular matrix	CC	477	456	7.28179e-11	2.0955e-08	GO:0031012
cation channel activity	MF	315	307	1.09519e-10	3.11224e-08	GO:0005261
gated channel activity	MF	343	333	1.17779e-10	3.30566e-08	GO:0022836
response to external stimulus	BP	2222	2015	1.26997e-10	3.5209e-08	GO:0009605
response to stimulus	BP	8470	7478	1.3177e-10	3.60924e-08	GO:0050896
regulation of ion transmembrane transport	BP	445	427	1.50234e-10	4.06598e-08	GO:0034765
muscle contraction	BP	348	337	1.59415e-10	4.26369e-08	GO:0006936
metal ion transmembrane transporter activity	MF	438	420	2.92337e-10	7.7279e-08	GO:0046873
external side of plasma membrane	CC	280	272	3.05875e-10	7.902e-08	GO:0009897
ion gated channel activity	MF	334	324	3.0477e-10	7.902e-08	GO:0022839
biological regulation	BP	11781	10339	3.65503e-10	9.33634e-08	GO:0065007
circulatory system process	BP	495	471	3.76132e-10	9.50109e-08	GO:0003013
signal release	BP	451	432	4.02945e-10	1.00665e-07	GO:0023061
neuron development	BP	1055	984	4.43497e-10	1.09592e-07	GO:0048666
peptide secretion	BP	565	534	4.72895e-10	1.13973e-07	GO:0002790
cell projection part	CC	1407	1296	4.76266e-10	1.13973e-07	GO:0044463
plasma membrane bounded cell projection part	CC	1407	1296	4.76266e-10	1.13973e-07	GO:0120038
extracellular structure organization	BP	395	380	4.97702e-10	1.17862e-07	GO:0043062
side of membrane	CC	471	448	5.38652e-10	1.26245e-07	GO:0098552
positive regulation of cellular process	BP	5119	4573	6.37303e-10	1.47841e-07	GO:0048522
blood circulation	BP	487	463	7.1168e-10	1.61793e-07	GO:0008015
synapse	CC	1149	1067	7.11306e-10	1.61793e-07	GO:0045202
extracellular matrix organization	BP	341	330	7.34513e-10	1.65331e-07	GO:0030198
positive regulation of cell communication	BP	1743	1592	8.03692e-10	1.79129e-07	GO:0010647
secretion by cell	BP	1449	1326	8.6468e-10	1.89628e-07	GO:0032940
regulation of trans-synaptic signaling	BP	417	401	8.6748e-10	1.89628e-07	GO:0099177
positive regulation of signaling	BP	1750	1598	9.03672e-10	1.95658e-07	GO:0023056
positive regulation of multicellular organismal process	BP	1721	1572	9.54384e-10	2.04688e-07	GO:0051240
modulation of chemical synaptic transmission	BP	416	400	9.69627e-10	2.06014e-07	GO:0050804
protein secretion	BP	533	504	1.01741e-09	2.14164e-07	GO:0009306
taxis	BP	605	571	1.03141e-09	2.15121e-07	GO:0042330
ion transmembrane transporter activity	MF	876	815	1.15343e-09	2.38383e-07	GO:0015075
cation binding	MF	4071	3643	1.19613e-09	2.4498e-07	GO:0043169
chemotaxis	BP	603	569	1.22628e-09	2.48914e-07	GO:0006935
metal ion binding	MF	3984	3567	1.25751e-09	2.52993e-07	GO:0046872
positive regulation of cell differentiation	BP	960	893	1.34013e-09	2.6725e-07	GO:0045597
positive regulation of response to stimulus	BP	2215	2006	1.53162e-09	3.00171e-07	GO:0048584
regulation of transmembrane transport	BP	525	498	1.53101e-09	3.00171e-07	GO:0034762
neuron part	CC	1673	1534	1.66402e-09	3.23333e-07	GO:0097458
inorganic molecular entity transmembrane transporter activity	MF	825	768	2.66376e-09	5.13203e-07	GO:0015318
cellular component morphogenesis	BP	1070	994	3.34132e-09	6.38332e-07	GO:0032989
regulation of biological process	BP	11142	9778	3.40466e-09	6.45014e-07	GO:0050789
regulation of neuron differentiation	BP	624	590	3.58512e-09	6.73588e-07	GO:0045664
ion channel complex	CC	297	288	4.1755e-09	7.78081e-07	GO:0034702
regulation of hormone levels	BP	503	476	4.34709e-09	8.03469e-07	GO:0010817
insulin secretion	BP	202	199	6.00418e-09	1.1008e-06	GO:0030073
hormone transport	BP	314	303	6.48371e-09	1.17921e-06	GO:0009914
extracellular region	CC	4128	3665	6.83076e-09	1.23246e-06	GO:0005576
circulatory system development	BP	1132	1043	7.38738e-09	1.3224e-06	GO:0072359
regulation of cytosolic calcium ion concentration	BP	341	327	7.4755e-09	1.32772e-06	GO:0051480
regulation of peptide secretion	BP	455	431	8.27509e-09	1.45834e-06	GO:0002791
cation transport	BP	1103	1016	8.64925e-09	1.51255e-06	GO:0006812
positive regulation of cytosolic calcium ion concentration	BP	302	291	8.85059e-09	1.53595e-06	GO:0007204
signal transduction	BP	5646	5005	9.29874e-09	1.6015e-06	GO:0007165
regulation of molecular function	BP	3079	2764	9.70025e-09	1.65809e-06	GO:0065009
chemical homeostasis	BP	1129	1037	1.03347e-08	1.75336e-06	GO:0048878
positive regulation of developmental process	BP	1370	1256	1.04736e-08	1.76376e-06	GO:0051094
cellular response to chemical stimulus	BP	3050	2738	1.09068e-08	1.82319e-06	GO:0070887
peptide hormone secretion	BP	243	237	1.14275e-08	1.8963e-06	GO:0030072
regulation of protein secretion	BP	428	406	1.16288e-08	1.91572e-06	GO:0050708
transmembrane transport	BP	1478	1349	1.1787e-08	1.92781e-06	GO:0055085
cation channel complex	CC	216	212	1.25314e-08	2.03493e-06	GO:0034703
cellular response to stimulus	BP	6998	6182	1.70421e-08	2.74776e-06	GO:0051716
cellular response to organic substance	BP	2521	2272	1.98947e-08	3.18512e-06	GO:0071310
transmembrane transporter complex	CC	321	309	2.08402e-08	3.31315e-06	GO:1902495
hormone secretion	BP	304	293	2.10266e-08	3.31958e-06	GO:0046879
regulation of body fluid levels	BP	473	447	2.15813e-08	3.38366e-06	GO:0050878
platelet activation	BP	151	150	2.30258e-08	3.5854e-06	GO:0030168
positive regulation of signal transduction	BP	1582	1441	2.4477e-08	3.78544e-06	GO:0009967
sarcolemma	CC	133	133	2.61498e-08	4.01682e-06	GO:0042383
anatomical structure formation involved in morphogenesis	BP	1134	1043	2.85244e-08	4.35218e-06	GO:0048646
metal ion transport	BP	847	785	2.87741e-08	4.361e-06	GO:0030001
sequence-specific DNA binding	MF	1071	990	2.91326e-08	4.3861e-06	GO:0043565
neuron projection development	BP	926	861	3.32377e-08	4.97122e-06	GO:0031175
transporter complex	CC	329	316	3.37471e-08	5.01443e-06	GO:1990351
regulation of system process	BP	563	529	3.40453e-08	5.02588e-06	GO:0044057
negative regulation of multicellular organismal process	BP	1237	1132	4.05992e-08	5.95473e-06	GO:0051241
anion transport	BP	582	544	4.11292e-08	5.95562e-06	GO:0006820
receptor complex	CC	389	371	4.10427e-08	5.95562e-06	GO:0043235
regulation of cellular component movement	BP	1027	945	4.20094e-08	6.04457e-06	GO:0051270
axon	CC	591	556	5.08439e-08	7.26971e-06	GO:0030424
transport	BP	4829	4291	5.22885e-08	7.42954e-06	GO:0006810
calcium ion transport	BP	409	388	5.57366e-08	7.87029e-06	GO:0006816
cell morphogenesis involved in differentiation	BP	705	661	5.80309e-08	8.10406e-06	GO:0000904
inorganic ion transmembrane transport	BP	806	747	5.81051e-08	8.10406e-06	GO:0098660
cation transmembrane transport	BP	806	747	6.42551e-08	8.90717e-06	GO:0098655
intracellular signal transduction	BP	2739	2462	6.58315e-08	9.07039e-06	GO:0035556
muscle system process	BP	452	427	7.0391e-08	9.64018e-06	GO:0003012
positive regulation of transport	BP	921	849	7.31935e-08	9.96396e-06	GO:0051050
synaptic membrane	CC	429	408	7.389e-08	9.9989e-06	GO:0097060
tube development	BP	1081	994	7.92953e-08	1.06669e-05	GO:0035295
response to wounding	BP	633	591	8.02087e-08	1.07263e-05	GO:0009611
cell morphogenesis	BP	971	900	8.36117e-08	1.1116e-05	GO:0000902
establishment of localization	BP	4943	4389	8.66368e-08	1.14512e-05	GO:0051234
regulation of cellular process	BP	10206	8962	9.07016e-08	1.19149e-05	GO:0050794
response to organic substance	BP	3083	2761	9.11933e-08	1.19149e-05	GO:0010033
cell projection organization	BP	1474	1348	9.32336e-08	1.2043e-05	GO:0030030
lipid binding	MF	694	645	9.30816e-08	1.2043e-05	GO:0008289
regulation of anatomical structure morphogenesis	BP	1080	993	9.52469e-08	1.22336e-05	GO:0022603
actin filament-based process	BP	721	672	1.00305e-07	1.28109e-05	GO:0030029
embryonic organ development	BP	420	400	1.02806e-07	1.30569e-05	GO:0048568
transmembrane transporter activity	MF	1030	945	1.04393e-07	1.31848e-05	GO:0022857
cell-substrate adhesion	BP	333	319	1.10921e-07	1.39319e-05	GO:0031589
signal transduction by protein phosphorylation	BP	925	852	1.32935e-07	1.66052e-05	GO:0023014
neurotransmitter transport	BP	266	257	1.37591e-07	1.70928e-05	GO:0006836
homeostatic process	BP	1829	1654	1.40004e-07	1.72046e-05	GO:0042592
negative regulation of signaling	BP	1329	1214	1.39522e-07	1.72046e-05	GO:0023057
cell junction	CC	1252	1149	1.49378e-07	1.82578e-05	GO:0030054
regulation of cell morphogenesis involved in differentiation	BP	288	278	1.55199e-07	1.88679e-05	GO:0010769
negative regulation of cellular process	BP	4611	4104	1.56253e-07	1.8895e-05	GO:0048523
regulation of cell adhesion	BP	656	611	1.72489e-07	2.06388e-05	GO:0030155
negative regulation of cell communication	BP	1325	1210	1.72268e-07	2.06388e-05	GO:0010648
regulation of neuron projection development	BP	469	444	1.76849e-07	2.10496e-05	GO:0010975
synapse part	CC	917	849	1.91593e-07	2.26858e-05	GO:0044456
MAPK cascade	BP	907	835	2.12165e-07	2.49915e-05	GO:0000165
embryo development	BP	946	875	2.1924e-07	2.56918e-05	GO:0009790
postsynaptic membrane	CC	320	307	2.20944e-07	2.57586e-05	GO:0045211
plasma membrane bounded cell projection organization	BP	1439	1315	2.28802e-07	2.65386e-05	GO:0120036
regulation of peptide hormone secretion	BP	202	197	2.46877e-07	2.84898e-05	GO:0090276
regulation of cell projection organization	BP	644	602	2.54641e-07	2.92374e-05	GO:0031344
organic anion transport	BP	454	426	2.59116e-07	2.96017e-05	GO:0015711
regulation of plasma membrane bounded cell projection organization	BP	634	593	2.67695e-07	3.04289e-05	GO:0120035
regulation of membrane potential	BP	422	399	2.78096e-07	3.14539e-05	GO:0042391
phospholipid binding	MF	405	383	2.84598e-07	3.20299e-05	GO:0005543
second-messenger-mediated signaling	BP	436	410	2.86525e-07	3.20879e-05	GO:0019932
divalent metal ion transport	BP	455	428	2.96756e-07	3.30708e-05	GO:0070838
regulation of cell motility	BP	943	866	2.9888e-07	3.31451e-05	GO:2000145
skeletal system development	BP	501	472	3.039e-07	3.35381e-05	GO:0001501
regulation of cell migration	BP	887	816	3.07242e-07	3.37432e-05	GO:0030334
regulation of insulin secretion	BP	171	168	3.15478e-07	3.44811e-05	GO:0050796
calcium ion transmembrane transport	BP	299	286	3.28497e-07	3.57323e-05	GO:0070588
regulation of locomotion	BP	1017	932	3.55579e-07	3.8494e-05	GO:0040012
DNA-binding transcription activator activity, RNA polymerase II-specific	MF	441	417	3.67302e-07	3.95746e-05	GO:0001228
response to lipid	BP	895	822	3.7045e-07	3.97255e-05	GO:0033993
inorganic cation transmembrane transporter activity	MF	589	549	3.91505e-07	4.17863e-05	GO:0022890
positive regulation of ion transport	BP	256	246	3.97455e-07	4.22231e-05	GO:0043270
transporter activity	MF	1215	1107	4.01609e-07	4.24659e-05	GO:0005215
cell-cell adhesion via plasma-membrane adhesion molecules	BP	267	257	4.07652e-07	4.27076e-05	GO:0098742
integral component of synaptic membrane	CC	154	152	4.07605e-07	4.27076e-05	GO:0099699
wound healing	BP	524	490	4.18069e-07	4.35981e-05	GO:0042060
regulation of hormone secretion	BP	259	249	5.05736e-07	5.24996e-05	GO:0046883
divalent inorganic cation transport	BP	458	430	5.19449e-07	5.36779e-05	GO:0072511
regulation of cation transmembrane transport	BP	309	295	5.30859e-07	5.46088e-05	GO:1904062
central nervous system development	BP	934	863	5.51377e-07	5.6464e-05	GO:0007417
cell projection morphogenesis	BP	630	590	5.62177e-07	5.73118e-05	GO:0048858
cell part morphogenesis	BP	649	607	6.08247e-07	6.17316e-05	GO:0032990
plasma membrane bounded cell projection morphogenesis	BP	629	589	6.11145e-07	6.17501e-05	GO:0120039
inorganic cation transmembrane transport	BP	721	667	6.29848e-07	6.33582e-05	GO:0098662
proximal promoter sequence-specific DNA binding	MF	513	482	6.90996e-07	6.9203e-05	GO:0000987
protein phosphorylation	BP	1860	1680	6.96048e-07	6.94033e-05	GO:0006468
intrinsic component of synaptic membrane	CC	166	163	7.28579e-07	7.23297e-05	GO:0099240
regulation of cell morphogenesis	BP	468	441	7.36526e-07	7.28008e-05	GO:0022604
collagen-containing extracellular matrix	CC	322	306	7.48546e-07	7.36686e-05	GO:0062023
regulation of metal ion transport	BP	371	351	7.8574e-07	7.69958e-05	GO:0010959
tube morphogenesis	BP	896	824	8.45334e-07	8.21274e-05	GO:0035239
cation transmembrane transporter activity	MF	637	591	8.42507e-07	8.21274e-05	GO:0008324
actin binding	MF	415	392	1.02263e-06	9.89297e-05	GO:0003779
apical part of cell	CC	368	347	1.184e-06	0.000114056	GO:0045177
transcription regulatory region sequence-specific DNA binding	MF	773	716	1.33536e-06	0.000128093	GO:0000976
regulation of neurotransmitter levels	BP	345	327	1.38842e-06	0.000132623	GO:0001505
cell morphogenesis involved in neuron differentiation	BP	553	519	1.4316e-06	0.000136176	GO:0048667
neuron projection morphogenesis	BP	615	575	1.53931e-06	0.000145811	GO:0048812
coagulation	BP	322	305	1.56491e-06	0.000147621	GO:0050817
sodium ion transmembrane transporter activity	MF	149	146	1.6153e-06	0.000151745	GO:0015081
RNA polymerase II proximal promoter sequence-specific DNA binding	MF	498	467	1.8807e-06	0.000175229	GO:0000978
RNA polymerase II regulatory region DNA binding	MF	727	674	1.87681e-06	0.000175229	GO:0001012
negative regulation of nervous system development	BP	297	284	1.89602e-06	0.000175935	GO:0051961
somatodendritic compartment	CC	815	752	1.90769e-06	0.000176299	GO:0036477
receptor regulator activity	MF	472	437	1.91662e-06	0.000176407	GO:0030545
calcium ion homeostasis	BP	451	421	2.04229e-06	0.000187215	GO:0055074
positive regulation of nervous system development	BP	509	477	2.05088e-06	0.000187248	GO:0051962
transcription factor activity, RNA polymerase II proximal promoter sequence-specific DNA binding	MF	443	417	2.07854e-06	0.000189014	GO:0000982
blood vessel development	BP	744	685	2.1535e-06	0.00019505	GO:0001568
presynapse	CC	481	451	2.23579e-06	0.0002017	GO:0098793
negative regulation of secretion	BP	218	209	2.46339e-06	0.000221355	GO:0051048
cellular calcium ion homeostasis	BP	438	409	2.48963e-06	0.000222832	GO:0006874
ion homeostasis	BP	775	711	2.56674e-06	0.000228832	GO:0050801
import into cell	BP	782	719	2.59017e-06	0.000230019	GO:0098657
RNA polymerase II regulatory region sequence-specific DNA binding	MF	721	668	2.66535e-06	0.000235775	GO:0000977
positive regulation of secretion	BP	398	373	2.738e-06	0.000241262	GO:0051047
regulation of calcium ion transport	BP	237	227	2.81774e-06	0.00024733	GO:0051924
negative regulation of cell development	BP	324	308	2.88669e-06	0.000252408	GO:0010721
axon part	CC	372	352	2.90299e-06	0.000252861	GO:0033267
muscle structure development	BP	650	602	2.99392e-06	0.000259786	GO:0061061
blood coagulation	BP	316	299	3.02346e-06	0.000260361	GO:0007596
DNA-binding transcription factor activity, RNA polymerase II-specific	MF	1577	1427	3.01361e-06	0.000260361	GO:0000981
lymphocyte activation	BP	619	571	3.04298e-06	0.000261053	GO:0046649
cytokine production	BP	700	642	3.12252e-06	0.00026687	GO:0001816
potassium channel complex	CC	97	97	3.25326e-06	0.000277002	GO:0034705
negative regulation of neurogenesis	BP	278	266	3.3427e-06	0.000283556	GO:0050768
appendage development	BP	174	170	3.52618e-06	0.000296905	GO:0048736
limb development	BP	174	170	3.52618e-06	0.000296905	GO:0060173
voltage-gated ion channel activity	MF	193	187	3.62647e-06	0.000303104	GO:0005244
voltage-gated channel activity	MF	193	187	3.62647e-06	0.000303104	GO:0022832
sensory organ development	BP	528	493	3.68861e-06	0.000307168	GO:0007423
negative regulation of secretion by cell	BP	192	185	3.78962e-06	0.000314428	GO:1903531
lipid metabolic process	BP	1373	1241	3.86123e-06	0.000319205	GO:0006629
cellular chemical homeostasis	BP	760	697	3.87649e-06	0.000319305	GO:0055082
neuron projection guidance	BP	259	249	4.07783e-06	0.000334677	GO:0097485
molecular function regulator	MF	1767	1590	4.11172e-06	0.000336244	GO:0098772
regulation of blood circulation	BP	259	247	4.29477e-06	0.000349954	GO:1903522
axon guidance	BP	258	248	4.40529e-06	0.000357678	GO:0007411
cell junction organization	BP	284	271	4.50112e-06	0.000362867	GO:0034330
renal system development	BP	285	272	4.48791e-06	0.000362867	GO:0072001
heart development	BP	558	519	4.52409e-06	0.00036343	GO:0007507
behavior	BP	575	534	4.7242e-06	0.000376842	GO:0007610
multicellular organismal signaling	BP	175	170	4.71745e-06	0.000376842	GO:0035637
cytoplasm	CC	11011	9658	4.82944e-06	0.000383889	GO:0005737
actin cytoskeleton organization	BP	631	585	4.89542e-06	0.000387779	GO:0030036
negative regulation of signal transduction	BP	1221	1111	5.00029e-06	0.00039471	GO:0009968
hemostasis	BP	321	303	5.14968e-06	0.000405096	GO:0007599
cellular_component	CC	17905	15535	5.22666e-06	0.000409734	GO:0005575
receptor ligand activity	MF	438	405	5.43339e-06	0.000424476	GO:0048018
dendritic tree	CC	602	559	6.04176e-06	0.000470389	GO:0097447
anion binding	MF	2686	2405	6.56335e-06	0.000509253	GO:0043168
regulatory region nucleic acid binding	MF	889	818	6.60875e-06	0.000511032	GO:0001067
dendrite	CC	600	557	6.98035e-06	0.000537937	GO:0030425
apical plasma membrane	CC	304	287	7.26986e-06	0.000558354	GO:0016324
transcription regulatory region DNA binding	MF	887	816	7.31937e-06	0.000560264	GO:0044212
skeletal system morphogenesis	BP	234	225	7.4176e-06	0.000565878	GO:0048705
embryonic morphogenesis	BP	572	533	7.4912e-06	0.000569582	GO:0048598
divalent inorganic cation homeostasis	BP	492	456	7.57993e-06	0.000574407	GO:0072507
regulation of cell activation	BP	507	469	8.08258e-06	0.000610463	GO:0050865
inorganic ion homeostasis	BP	707	649	8.15423e-06	0.000613835	GO:0098771
sequence-specific double-stranded DNA binding	MF	815	751	8.32848e-06	0.000624884	GO:1990837
regulation of immune system process	BP	1387	1249	8.41838e-06	0.000629551	GO:0002682
axon development	BP	489	458	8.4601e-06	0.000630596	GO:0061564
actin cytoskeleton	CC	479	447	8.72488e-06	0.000648207	GO:0015629
axonogenesis	BP	447	420	9.05327e-06	0.000669699	GO:0007409
phosphorylation	BP	2229	2001	9.07358e-06	0.000669699	GO:0016310
regulation of MAPK cascade	BP	761	698	9.12742e-06	0.000669699	GO:0043408
regionalization	BP	338	320	9.13199e-06	0.000669699	GO:0003002
positive regulation of nitrogen compound metabolic process	BP	3062	2738	9.17865e-06	0.000670957	GO:0051173
negative regulation of neuron differentiation	BP	216	208	9.55712e-06	0.000696383	GO:0045665
positive regulation of cell development	BP	521	485	1.00855e-05	0.000732537	GO:0010720
urogenital system development	BP	321	304	1.04775e-05	0.000756805	GO:0001655
voltage-gated potassium channel complex	CC	88	88	1.04862e-05	0.000756805	GO:0008076
regulation of phosphorylation	BP	1497	1353	1.05337e-05	0.000757825	GO:0042325
regulation of response to external stimulus	BP	764	698	1.07619e-05	0.000771803	GO:0032101
epithelium development	BP	1192	1081	1.12459e-05	0.000803977	GO:0060429
endocrine system development	BP	128	126	1.1536e-05	0.000822131	GO:0035270
vasculature development	BP	778	713	1.1855e-05	0.000842224	GO:0001944
secondary active transmembrane transporter activity	MF	219	209	1.21275e-05	0.000858896	GO:0015291
calcium-mediated signaling	BP	218	208	1.24576e-05	0.000879538	GO:0019722
organic acid transport	BP	311	292	1.28422e-05	0.000901098	GO:0015849
carboxylic acid transport	BP	311	292	1.28422e-05	0.000901098	GO:0046942
pattern specification process	BP	431	404	1.307e-05	0.000914253	GO:0007389
positive regulation of transmembrane transport	BP	189	182	1.32934e-05	0.000927034	GO:0034764
cellular divalent inorganic cation homeostasis	BP	472	437	1.34838e-05	0.000937435	GO:0072503
regulation of synaptic plasticity	BP	172	167	1.36752e-05	0.000947841	GO:0048167
channel regulator activity	MF	135	132	1.41047e-05	0.000974642	GO:0016247
kidney development	BP	270	257	1.45427e-05	0.00100186	GO:0001822
appendage morphogenesis	BP	146	143	1.4887e-05	0.0010194	GO:0035107
limb morphogenesis	BP	146	143	1.4887e-05	0.0010194	GO:0035108
intrinsic component of presynaptic membrane	CC	84	84	1.50793e-05	0.00102947	GO:0098889
protein binding	MF	11234	9853	1.53051e-05	0.00104175	GO:0005515
cardiovascular system development	BP	787	721	1.57155e-05	0.0010665	GO:0072358
regulation of transcription by RNA polymerase II	BP	2548	2282	1.58954e-05	0.0010755	GO:0006357
positive regulation of cellular metabolic process	BP	3180	2840	1.61613e-05	0.00109024	GO:0031325
voltage-gated cation channel activity	MF	139	136	1.62684e-05	0.00109422	GO:0022843
calcium ion transport into cytosol	BP	148	144	1.63354e-05	0.00109548	GO:0060402
ion channel regulator activity	MF	101	100	1.65306e-05	0.00110531	GO:0099106
cellular ion homeostasis	BP	626	575	1.66102e-05	0.00110738	GO:0006873
developmental process involved in reproduction	BP	641	590	1.72585e-05	0.00114723	GO:0003006
response to drug	BP	978	890	1.77866e-05	0.00117889	GO:0042493
anion transmembrane transporter activity	MF	322	302	1.79165e-05	0.00118405	GO:0008509
antigen receptor-mediated signaling pathway	BP	181	174	1.79926e-05	0.00118564	GO:0050851
cation homeostasis	BP	696	638	1.83881e-05	0.00120471	GO:0055080
regulation of cytokine production	BP	632	579	1.8375e-05	0.00120471	GO:0001817
cell activation	BP	1304	1176	1.85216e-05	0.00120997	GO:0001775
double-stranded DNA binding	MF	905	830	1.87678e-05	0.00122254	GO:0003690
cellular cation homeostasis	BP	614	564	1.89976e-05	0.00123397	GO:0030003
positive regulation of metabolic process	BP	3465	3089	1.96321e-05	0.00127156	GO:0009893
negative regulation of response to stimulus	BP	1567	1414	2.00607e-05	0.00129562	GO:0048585
regulation of calcium ion transmembrane transport	BP	144	140	2.10977e-05	0.00135874	GO:1903169
regulation of transporter activity	BP	255	242	2.12186e-05	0.00136267	GO:0032409
enzyme linked receptor protein signaling pathway	BP	1001	914	2.14092e-05	0.00137103	GO:0007167
leukocyte differentiation	BP	486	450	2.14896e-05	0.00137232	GO:0002521
cell fate specification	BP	84	84	2.26241e-05	0.0014394	GO:0001708
cytokine binding	MF	121	118	2.26667e-05	0.0014394	GO:0019955
response to oxygen-containing compound	BP	1548	1395	2.3179e-05	0.00146604	GO:1901700
positive regulation of MAPK cascade	BP	550	508	2.32152e-05	0.00146604	GO:0043410
regulation of protein phosphorylation	BP	1390	1256	2.38836e-05	0.00150407	GO:0001932
extracellular region part	CC	3392	3000	2.39802e-05	0.00150598	GO:0044421
response to metal ion	BP	352	329	2.40499e-05	0.0015062	GO:0010038
positive regulation of neurogenesis	BP	445	416	2.57909e-05	0.0016108	GO:0050769
homophilic cell adhesion via plasma membrane adhesion molecules	BP	164	159	2.66819e-05	0.00166188	GO:0007156
response to cytokine	BP	1066	965	2.69896e-05	0.00167645	GO:0034097
adherens junction organization	BP	138	135	2.89604e-05	0.00179397	GO:0034332
positive regulation of intracellular signal transduction	BP	1058	960	3.05261e-05	0.00188582	GO:1902533
basolateral plasma membrane	CC	213	203	3.08396e-05	0.00190002	GO:0016323
positive regulation of macromolecule metabolic process	BP	3215	2868	3.18101e-05	0.00195452	GO:0010604
heart process	BP	249	236	3.20891e-05	0.00196317	GO:0003015
cellular response to cytokine stimulus	BP	982	890	3.21237e-05	0.00196317	GO:0071345
actin-based cell projection	CC	196	188	3.23327e-05	0.00197065	GO:0098858
regulation of transmembrane transporter activity	BP	240	228	3.24547e-05	0.00197279	GO:0022898
immune response-activating cell surface receptor signaling pathway	BP	291	273	3.27637e-05	0.00198627	GO:0002429
sodium ion transport	BP	213	203	3.28721e-05	0.00198754	GO:0006814
cell-matrix adhesion	BP	220	210	3.33842e-05	0.00201315	GO:0007160
blood vessel morphogenesis	BP	665	610	3.3963e-05	0.00204263	GO:0048514
mesenchyme development	BP	260	247	3.41098e-05	0.00204605	GO:0060485
integral component of postsynaptic membrane	CC	117	115	3.50917e-05	0.0020994	GO:0099055
regulation of cell-substrate adhesion	BP	207	198	3.54057e-05	0.00211263	GO:0010810
negative regulation of developmental process	BP	982	894	3.65636e-05	0.00216548	GO:0051093
ligand-gated ion channel activity	MF	142	138	3.65772e-05	0.00216548	GO:0015276
ligand-gated channel activity	MF	142	138	3.65772e-05	0.00216548	GO:0022834
immune system process	BP	2727	2422	3.70255e-05	0.00218122	GO:0002376
cellular homeostasis	BP	908	826	3.70349e-05	0.00218122	GO:0019725
homotypic cell-cell adhesion	BP	75	75	3.79607e-05	0.00222997	GO:0034109
tissue morphogenesis	BP	608	563	3.83588e-05	0.00224755	GO:0048729
striated muscle contraction	BP	166	160	3.95411e-05	0.00231086	GO:0006941
potassium ion transmembrane transporter activity	MF	156	151	4.02084e-05	0.00234384	GO:0015079
positive regulation of secretion by cell	BP	367	342	4.04452e-05	0.00235162	GO:1903532
regulation of cell proliferation	BP	1631	1467	4.18264e-05	0.00242572	GO:0042127
negative regulation of biological process	BP	5435	4796	4.41395e-05	0.00255335	GO:0048519
regulation of axonogenesis	BP	179	173	4.4862e-05	0.00258856	GO:0050770
endomembrane system	CC	4237	3752	4.5369e-05	0.00261119	GO:0012505
positive regulation of transcription by RNA polymerase II	BP	1160	1055	4.61912e-05	0.0026518	GO:0045944
regulation of muscle contraction	BP	163	157	4.84144e-05	0.00277243	GO:0006937
ear development	BP	209	200	4.93932e-05	0.00282137	GO:0043583
cell fate commitment	BP	257	244	5.0332e-05	0.00286779	GO:0045165
integral component of presynaptic membrane	CC	75	75	5.07905e-05	0.00288668	GO:0099056
aminoglycan metabolic process	BP	165	159	5.09196e-05	0.0028868	GO:0006022
extracellular matrix structural constituent	MF	151	146	5.24802e-05	0.00296787	GO:0005201
digestion	BP	128	124	5.42165e-05	0.00305846	GO:0007586
odontogenesis	BP	126	123	5.50712e-05	0.00309898	GO:0042476
regulation of ion transmembrane transporter activity	BP	233	221	5.673e-05	0.00318444	GO:0032412
regulation of intracellular signal transduction	BP	1826	1639	5.72397e-05	0.00320514	GO:1902531
heart contraction	BP	241	228	5.80743e-05	0.00324053	GO:0060047
vesicle	CC	3712	3288	5.81568e-05	0.00324053	GO:0031982
positive regulation of phosphorus metabolic process	BP	1089	987	5.89424e-05	0.00326829	GO:0010562
positive regulation of phosphate metabolic process	BP	1089	987	5.89424e-05	0.00326829	GO:0045937
cell body	CC	543	502	6.03674e-05	0.00333915	GO:0044297
developmental growth	BP	638	588	6.16961e-05	0.00340437	GO:0048589
cartilage development	BP	204	195	6.25182e-05	0.00344138	GO:0051216
regulation of sequestering of calcium ion	BP	119	116	6.36574e-05	0.00349562	GO:0051282
regulation of immune response	BP	879	795	6.47846e-05	0.00354895	GO:0050776
phosphorus metabolic process	BP	3142	2796	6.50162e-05	0.00355307	GO:0006793
gliogenesis	BP	264	250	6.89337e-05	0.00375813	GO:0042063
calcium ion transmembrane transporter activity	MF	138	134	7.61751e-05	0.00414298	GO:0015085
positive regulation of ion transmembrane transport	BP	146	141	7.70325e-05	0.00417961	GO:0034767
dicarboxylic acid transport	BP	86	85	7.80057e-05	0.00422234	GO:0006835
growth factor activity	MF	161	154	8.00602e-05	0.00432325	GO:0008083
lymphocyte differentiation	BP	329	307	8.03587e-05	0.00432909	GO:0030098
negative regulation of sequestering of calcium ion	BP	117	114	8.39161e-05	0.00451004	GO:0051283
cytosolic calcium ion transport	BP	159	153	8.47239e-05	0.00453203	GO:0060401
ligand-gated cation channel activity	MF	105	103	8.47139e-05	0.00453203	GO:0099094
positive regulation of immune system process	BP	960	867	8.73027e-05	0.00463724	GO:0002684
positive regulation of calcium ion transport	BP	115	112	8.70834e-05	0.00463724	GO:0051928
endoplasmic reticulum lumen	CC	298	279	8.71193e-05	0.00463724	GO:0005788
head development	BP	744	684	8.87964e-05	0.00469972	GO:0060322
cardiac muscle contraction	BP	132	128	8.90991e-05	0.00469972	GO:0060048
proximal promoter DNA-binding transcription activator activity, RNA polymerase II-specific	MF	295	278	8.90308e-05	0.00469972	GO:0001077
cell junction assembly	BP	236	224	9.0542e-05	0.00476477	GO:0034329
phosphate-containing compound metabolic process	BP	3115	2771	9.10363e-05	0.00477972	GO:0006796
regulation of cation channel activity	BP	159	153	9.26032e-05	0.00485078	GO:2001257
embryonic organ morphogenesis	BP	283	268	9.48732e-05	0.00495827	GO:0048562
monovalent inorganic cation transmembrane transporter activity	MF	374	348	9.58841e-05	0.00499961	GO:0015077
reproduction	BP	1354	1217	9.94902e-05	0.00517577	GO:0000003
regulation of calcium ion transmembrane transporter activity	BP	86	85	9.98314e-05	0.00518166	GO:1901019
calcium ion transmembrane import into cytosol	BP	131	127	0.000102681	0.00530533	GO:0097553
negative regulation of cellular component movement	BP	367	341	0.000102503	0.00530533	GO:0051271
cytoskeletal protein binding	MF	924	843	0.000103606	0.00534101	GO:0008092
regulation of phosphate metabolic process	BP	1692	1519	0.000104394	0.00536944	GO:0019220
release of sequestered calcium ion into cytosol	BP	115	112	0.000106932	0.00548758	GO:0051209
glycerolipid metabolic process	BP	450	416	0.000108085	0.00553426	GO:0046486
potassium channel activity	MF	120	117	0.000110136	0.0056266	GO:0005267
response to nutrient	BP	212	201	0.000111166	0.00566648	GO:0007584
intrinsic component of postsynaptic membrane	CC	122	119	0.00011231	0.00571198	GO:0098936
plasma membrane receptor complex	CC	182	174	0.0001132	0.00574442	GO:0098802
reproductive process	BP	1351	1214	0.000114181	0.0057758	GO:0022414
regulation of signaling receptor activity	BP	522	477	0.000114327	0.0057758	GO:0010469
regulation of heart contraction	BP	214	203	0.000118399	0.00596825	GO:0008016
sensory organ morphogenesis	BP	249	236	0.000123667	0.00622002	GO:0090596
regulation of calcium ion transport into cytosol	BP	99	97	0.000127463	0.00639556	GO:0010522
extracellular space	CC	3200	2825	0.00012772	0.00639556	GO:0005615
regulation of catalytic activity	BP	2212	1976	0.000130331	0.00651197	GO:0050790
myoblast differentiation	BP	85	84	0.000130651	0.00651366	GO:0045445
regulation of phosphorus metabolic process	BP	1694	1520	0.000133282	0.00663027	GO:0051174
positive regulation of phosphorylation	BP	1020	924	0.00013506	0.00670403	GO:0042327
glycosaminoglycan metabolic process	BP	156	150	0.000139688	0.00688867	GO:0030203
embryonic limb morphogenesis	BP	125	122	0.000139513	0.00688867	GO:0030326
embryonic appendage morphogenesis	BP	125	122	0.000139513	0.00688867	GO:0035113
regulation of small GTPase mediated signal transduction	BP	309	290	0.000147773	0.00727158	GO:0051056
lipid biosynthetic process	BP	701	639	0.000148568	0.0072949	GO:0008610
regulation of leukocyte activation	BP	470	432	0.000151106	0.00740355	GO:0002694
cellular response to lipid	BP	594	544	0.000154939	0.00755877	GO:0071396
cell cortex	CC	287	270	0.000154848	0.00755877	GO:0005938
glutamate receptor signaling pathway	BP	88	87	0.000157702	0.00766066	GO:0007215
voltage-gated potassium channel activity	MF	85	84	0.000157601	0.00766066	GO:0005249
negative regulation of neuron projection development	BP	147	142	0.00016237	0.00787064	GO:0010977
anion transmembrane transport	BP	264	248	0.000163188	0.00787667	GO:0098656
excitatory postsynaptic potential	BP	103	101	0.000162869	0.00787667	GO:0060079
immune response-activating signal transduction	BP	442	407	0.000164305	0.00791378	GO:0002757
negative regulation of cell differentiation	BP	697	638	0.000178081	0.00855919	GO:0045596
negative regulation of cell migration	BP	317	295	0.000179899	0.00862832	GO:0030336
transcription by RNA polymerase II	BP	2681	2390	0.000183148	0.00874726	GO:0006366
neuronal cell body	CC	478	442	0.000182809	0.00874726	GO:0043025
regulation of ossification	BP	190	181	0.000183845	0.00876211	GO:0030278
positive regulation of protein secretion	BP	241	226	0.000185356	0.00881565	GO:0050714
positive regulation of protein phosphorylation	BP	975	883	0.000192922	0.00915635	GO:0001934
striated muscle cell differentiation	BP	276	259	0.000198479	0.00940048	GO:0051146
sodium ion transmembrane transport	BP	139	134	0.000199308	0.00942011	GO:0035725
transcription regulator activity	MF	1997	1788	0.000200018	0.00943404	GO:0140110
DNA-binding transcription factor activity	MF	1687	1514	0.000202904	0.00955033	GO:0003700
embryonic skeletal system development	BP	124	121	0.000203906	0.00957766	GO:0048706
activation of immune response	BP	518	474	0.000206956	0.0097009	GO:0002253
regulation of neurotransmitter transport	BP	140	135	0.0002079	0.00972509	GO:0051588
postsynapse	CC	602	555	0.000210681	0.00983497	GO:0098794
negative regulation of cell adhesion	BP	269	252	0.000211386	0.00984765	GO:0007162

## Sheet: S12_49F vs LN GSEA
Term	Ont	N	DE	P.DE	FDR	ID
plasma membrane	CC	5036	4519	7.72441e-70	8.78034e-66	GO:0005886
cell periphery	CC	5142	4610	6.02892e-70	8.78034e-66	GO:0071944
plasma membrane part	CC	2697	2475	1.50165e-51	1.13795e-47	GO:0044459
multicellular organismal process	BP	7163	6230	2.69419e-47	1.53124e-43	GO:0032501
intrinsic component of plasma membrane	CC	1641	1533	3.83506e-44	1.74372e-40	GO:0031226
intrinsic component of membrane	CC	5078	4451	6.26288e-43	2.37301e-39	GO:0031224
integral component of plasma membrane	CC	1565	1461	1.30961e-41	4.25325e-38	GO:0005887
cell communication	BP	6133	5347	1.3676e-40	3.88638e-37	GO:0007154
signaling	BP	6087	5305	1.20473e-39	3.04314e-36	GO:0023052
integral component of membrane	CC	4921	4306	1.37224e-39	3.11965e-36	GO:0016021
membrane part	CC	6310	5464	3.50402e-37	7.24185e-34	GO:0044425
response to stimulus	BP	8470	7229	6.57729e-31	1.24607e-27	GO:0050896
anatomical structure development	BP	5644	4912	8.09129e-31	1.41498e-27	GO:0048856
signal transduction	BP	5646	4888	8.55417e-30	1.38907e-26	GO:0007165
developmental process	BP	6011	5204	4.85475e-28	7.35786e-25	GO:0032502
multicellular organism development	BP	5188	4517	7.26874e-28	1.0328e-24	GO:0007275
cell differentiation	BP	3960	3482	1.68981e-27	2.25977e-24	GO:0030154
cellular developmental process	BP	4139	3630	6.38168e-27	8.06006e-24	GO:0048869
signaling receptor activity	MF	1339	1216	1.20856e-26	1.44608e-23	GO:0038023
biological adhesion	BP	1378	1270	1.87698e-26	2.13357e-23	GO:0022610
system development	BP	4655	4064	3.07495e-26	3.32885e-23	GO:0048731
membrane	CC	8682	7374	4.56341e-26	4.71566e-23	GO:0016020
cell adhesion	BP	1370	1262	4.80586e-26	4.75028e-23	GO:0007155
system process	BP	2008	1798	5.88295e-26	5.57263e-23	GO:0003008
cellular response to stimulus	BP	6998	5983	1.73857e-24	1.58099e-21	GO:0051716
cell surface	CC	770	724	9.7388e-24	8.51546e-21	GO:0009986
cell-cell signaling	BP	1565	1426	2.22921e-23	1.87699e-20	GO:0007267
molecular transducer activity	MF	1397	1256	8.42191e-23	6.83799e-20	GO:0060089
transmembrane signaling receptor activity	MF	1125	1020	1.41071e-22	1.1059e-19	GO:0004888
cell development	BP	2058	1849	2.02565e-21	1.53504e-18	GO:0048468
regulation of signaling	BP	3469	3038	3.56896e-21	2.61731e-18	GO:0023051
regulation of multicellular organismal process	BP	3035	2672	3.80754e-21	2.70502e-18	GO:0051239
regulation of cell communication	BP	3434	3008	3.94093e-21	2.71494e-18	GO:0010646
anatomical structure morphogenesis	BP	2566	2280	1.26879e-20	8.48372e-18	GO:0009653
cell surface receptor signaling pathway	BP	2789	2453	2.84638e-19	1.84885e-16	GO:0007166
chemical synaptic transmission	BP	682	642	4.08237e-19	2.50834e-16	GO:0007268
anterograde trans-synaptic signaling	BP	682	642	4.08237e-19	2.50834e-16	GO:0098916
trans-synaptic signaling	BP	690	649	4.9788e-19	2.97863e-16	GO:0099537
synaptic signaling	BP	695	653	8.20525e-19	4.78303e-16	GO:0099536
plasma membrane region	CC	1163	1062	1.47377e-18	8.37616e-16	GO:0098590
regulation of response to stimulus	BP	3995	3455	7.17994e-18	3.97551e-15	GO:0048583
cell-cell adhesion	BP	801	743	7.34458e-18	3.97551e-15	GO:0098609
animal organ development	BP	3359	2928	9.87252e-18	5.21958e-15	GO:0048513
regulation of biological quality	BP	3806	3301	1.32388e-17	6.84026e-15	GO:0065008
generation of neurons	BP	1442	1308	1.72534e-17	8.71643e-15	GO:0048699
nervous system development	BP	2262	2012	2.01453e-17	9.95615e-15	GO:0007399
regulation of localization	BP	2699	2367	2.17742e-17	1.05322e-14	GO:0032879
neurogenesis	BP	1538	1390	3.22999e-17	1.5298e-14	GO:0022008
nervous system process	BP	1277	1141	4.41794e-17	2.04974e-14	GO:0050877
locomotion	BP	1804	1606	6.35683e-17	2.89032e-14	GO:0040011
tissue development	BP	1912	1696	1.20317e-16	5.3633e-14	GO:0009888
G protein-coupled receptor signaling pathway	BP	1220	1084	1.34064e-16	5.86118e-14	GO:0007186
neuron differentiation	BP	1301	1181	4.56301e-16	1.95727e-13	GO:0030182
ion channel activity	MF	418	399	6.82553e-16	2.87355e-13	GO:0005216
passive transmembrane transporter activity	MF	458	434	1.09129e-15	4.51081e-13	GO:0022803
channel activity	MF	457	433	1.27612e-15	5.1806e-13	GO:0015267
response to chemical	BP	4408	3772	1.33439e-15	5.32213e-13	GO:0042221
response to external stimulus	BP	2222	1947	1.37689e-15	5.39692e-13	GO:0009605
regulation of signal transduction	BP	3087	2684	2.23904e-15	8.62753e-13	GO:0009966
substrate-specific channel activity	MF	433	411	3.53917e-15	1.34099e-12	GO:0022838
regulation of developmental process	BP	2543	2228	6.61519e-15	2.42564e-12	GO:0050793
cell projection	CC	2101	1854	6.57633e-15	2.42564e-12	GO:0042995
gated channel activity	MF	343	330	8.44733e-15	3.04828e-12	GO:0022836
ion transport	BP	1602	1420	1.30695e-14	4.64254e-12	GO:0006811
neuron projection	CC	1274	1148	1.37663e-14	4.81482e-12	GO:0043005
extracellular matrix	CC	477	448	2.37695e-14	8.18751e-12	GO:0031012
cell migration	BP	1439	1283	2.74515e-14	9.31466e-12	GO:0016477
ion gated channel activity	MF	334	321	3.29515e-14	1.10164e-11	GO:0022839
regulation of cell differentiation	BP	1741	1545	4.19505e-14	1.38218e-11	GO:0045595
movement of cell or subcellular component	BP	2031	1788	4.31963e-14	1.40289e-11	GO:0006928
plasma membrane bounded cell projection	CC	2033	1792	5.26946e-14	1.68727e-11	GO:0120025
regulation of cellular process	BP	10206	8545	5.73116e-14	1.80961e-11	GO:0050794
biological regulation	BP	11781	9817	7.50337e-14	2.33674e-11	GO:0065007
cell motility	BP	1585	1405	7.73426e-14	2.34441e-11	GO:0048870
localization of cell	BP	1585	1405	7.73426e-14	2.34441e-11	GO:0051674
calcium ion binding	MF	674	621	8.70923e-14	2.60521e-11	GO:0005509
taxis	BP	605	561	9.11324e-14	2.69066e-11	GO:0042330
regulation of ion transport	BP	648	598	9.37452e-14	2.73231e-11	GO:0043269
chemotaxis	BP	603	559	1.18547e-13	3.41145e-11	GO:0006935
neuron part	CC	1673	1487	1.65222e-13	4.6952e-11	GO:0097458
G protein-coupled receptor activity	MF	737	657	2.26871e-13	6.3675e-11	GO:0004930
positive regulation of biological process	BP	5774	4914	2.63827e-13	7.31444e-11	GO:0048518
plasma membrane protein complex	CC	555	516	2.86842e-13	7.85672e-11	GO:0098797
intracellular signal transduction	BP	2739	2378	3.10043e-13	8.39108e-11	GO:0035556
positive regulation of response to stimulus	BP	2215	1932	4.96613e-13	1.32823e-10	GO:0048584
regulation of multicellular organismal development	BP	2024	1779	5.5699e-13	1.4724e-10	GO:2000026
regulation of transport	BP	1780	1566	5.94382e-13	1.55318e-10	GO:0051049
receptor complex	CC	389	368	1.34482e-12	3.47421e-10	GO:0043235
modulation of chemical synaptic transmission	BP	416	393	1.90089e-12	4.8556e-10	GO:0050804
ion channel complex	CC	297	285	2.00669e-12	5.0689e-10	GO:0034702
chemical homeostasis	BP	1129	1006	2.54029e-12	6.34627e-10	GO:0048878
ion transmembrane transport	BP	1093	978	3.57512e-12	8.83443e-10	GO:0034220
neuron development	BP	1055	954	3.72842e-12	9.11418e-10	GO:0048666
animal organ morphogenesis	BP	977	885	4.15577e-12	1.00508e-09	GO:0009887
transmembrane transporter complex	CC	321	306	4.70762e-12	1.12656e-09	GO:1902495
regulation of biological process	BP	11142	9281	4.85045e-12	1.14865e-09	GO:0050789
regulation of trans-synaptic signaling	BP	417	393	5.43451e-12	1.27369e-09	GO:0099177
regulation of ion transmembrane transport	BP	445	416	5.96103e-12	1.38284e-09	GO:0034765
regulation of transmembrane transport	BP	525	486	6.87487e-12	1.57872e-09	GO:0034762
cell morphogenesis	BP	971	880	8.05815e-12	1.8138e-09	GO:0000902
synapse	CC	1149	1032	8.02676e-12	1.8138e-09	GO:0045202
cellular component morphogenesis	BP	1070	965	8.18867e-12	1.82511e-09	GO:0032989
cell morphogenesis involved in differentiation	BP	705	649	9.47554e-12	2.09143e-09	GO:0000904
regulation of cell proliferation	BP	1631	1433	1.10823e-11	2.42256e-09	GO:0042127
cation channel activity	MF	315	300	1.14041e-11	2.46916e-09	GO:0005261
external side of plasma membrane	CC	280	266	1.25116e-11	2.68338e-09	GO:0009897
positive regulation of signaling	BP	1750	1535	2.1042e-11	4.47074e-09	GO:0023056
positive regulation of cell communication	BP	1743	1529	2.13517e-11	4.49453e-09	GO:0010647
transporter complex	CC	329	312	2.34572e-11	4.89243e-09	GO:1990351
signaling receptor binding	MF	1493	1311	2.48006e-11	5.12561e-09	GO:0005102
cell projection morphogenesis	BP	630	582	2.87193e-11	5.88202e-09	GO:0048858
plasma membrane bounded cell projection morphogenesis	BP	629	581	3.26968e-11	6.63686e-09	GO:0120039
cell junction	CC	1252	1117	3.55355e-11	7.14924e-09	GO:0030054
transmembrane transport	BP	1478	1300	3.63232e-11	7.18062e-09	GO:0055085
positive regulation of cell differentiation	BP	960	863	3.62938e-11	7.18062e-09	GO:0045597
cation channel complex	CC	216	210	3.85608e-11	7.55725e-09	GO:0034703
regulation of nervous system development	BP	874	793	4.23997e-11	8.23858e-09	GO:0051960
positive regulation of developmental process	BP	1370	1213	4.57537e-11	8.81495e-09	GO:0051094
sensory perception	BP	838	740	5.19831e-11	9.93096e-09	GO:0007600
cation transport	BP	1103	981	6.41552e-11	1.21542e-08	GO:0006812
regulation of cell adhesion	BP	656	598	7.73765e-11	1.45378e-08	GO:0030155
positive regulation of multicellular organismal process	BP	1721	1508	7.8604e-11	1.46474e-08	GO:0051240
metal ion transmembrane transporter activity	MF	438	407	1.13549e-10	2.09871e-08	GO:0046873
neuron projection guidance	BP	259	250	1.2156e-10	2.22867e-08	GO:0097485
second-messenger-mediated signaling	BP	436	403	1.39147e-10	2.47139e-08	GO:0019932
axon guidance	BP	258	249	1.36939e-10	2.47139e-08	GO:0007411
cell projection part	CC	1407	1243	1.38404e-10	2.47139e-08	GO:0044463
plasma membrane bounded cell projection part	CC	1407	1243	1.38404e-10	2.47139e-08	GO:0120038
neuron projection morphogenesis	BP	615	567	1.43965e-10	2.53714e-08	GO:0048812
synapse part	CC	917	827	1.45962e-10	2.55254e-08	GO:0044456
cellular chemical homeostasis	BP	760	683	1.827e-10	3.17062e-08	GO:0055082
regulation of neurogenesis	BP	773	703	1.90067e-10	3.26052e-08	GO:0050767
molecular_function	MF	16473	13571	1.90749e-10	3.26052e-08	GO:0003674
neuron projection development	BP	926	836	2.12005e-10	3.59681e-08	GO:0031175
cell part morphogenesis	BP	649	596	2.29779e-10	3.86948e-08	GO:0032990
regulation of cytosolic calcium ion concentration	BP	341	319	2.42988e-10	4.06183e-08	GO:0051480
positive regulation of cellular process	BP	5119	4348	2.73481e-10	4.5382e-08	GO:0048522
synaptic membrane	CC	429	400	3.08552e-10	5.08306e-08	GO:0097060
cell-cell adhesion via plasma-membrane adhesion molecules	BP	267	255	3.30652e-10	5.40794e-08	GO:0098742
ion transmembrane transporter activity	MF	876	783	3.75033e-10	6.08999e-08	GO:0015075
postsynaptic membrane	CC	320	303	3.85115e-10	6.20936e-08	GO:0045211
regulation of cell development	BP	899	810	4.01678e-10	6.43081e-08	GO:0060284
positive regulation of cytosolic calcium ion concentration	BP	302	284	4.85999e-10	7.72636e-08	GO:0007204
inorganic molecular entity transmembrane transporter activity	MF	825	739	5.01164e-10	7.91212e-08	GO:0015318
cellular response to chemical stimulus	BP	3050	2614	5.42338e-10	8.50311e-08	GO:0070887
cellular response to organic substance	BP	2521	2173	7.42438e-10	1.15607e-07	GO:0071310
positive regulation of cell adhesion	BP	392	364	8.01167e-10	1.23903e-07	GO:0045785
epithelium development	BP	1192	1052	8.07127e-10	1.23981e-07	GO:0060429
positive regulation of signal transduction	BP	1582	1383	1.17371e-09	1.79081e-07	GO:0009967
extracellular structure organization	BP	395	367	1.2512e-09	1.88376e-07	GO:0043062
tissue morphogenesis	BP	608	556	1.24317e-09	1.88376e-07	GO:0048729
cell morphogenesis involved in neuron differentiation	BP	553	510	1.3046e-09	1.95124e-07	GO:0048667
signal transduction by protein phosphorylation	BP	925	824	1.3557e-09	2.0144e-07	GO:0023014
signal release	BP	451	416	1.58582e-09	2.34104e-07	GO:0023061
MAPK cascade	BP	907	808	1.794e-09	2.63128e-07	GO:0000165
ion homeostasis	BP	775	692	2.05393e-09	2.99321e-07	GO:0050801
positive regulation of cell proliferation	BP	922	819	2.07354e-09	3.00253e-07	GO:0008284
regulation of cation transmembrane transport	BP	309	290	2.45833e-09	3.53719e-07	GO:1904062
extracellular matrix organization	BP	341	319	2.7813e-09	3.97674e-07	GO:0030198
cellular ion homeostasis	BP	626	563	2.85916e-09	4.06251e-07	GO:0006873
axon development	BP	489	452	3.32951e-09	4.70144e-07	GO:0061564
axon	CC	591	539	3.82614e-09	5.36934e-07	GO:0030424
response to organic substance	BP	3083	2635	4.21323e-09	5.84047e-07	GO:0010033
axonogenesis	BP	447	415	4.19204e-09	5.84047e-07	GO:0007409
negative regulation of multicellular organismal process	BP	1237	1087	4.2446e-09	5.84829e-07	GO:0051241
regulation of secretion	BP	764	683	4.41477e-09	6.0461e-07	GO:0051046
lipid binding	MF	694	623	4.48092e-09	6.09995e-07	GO:0008289
synapse organization	BP	381	355	4.90841e-09	6.64213e-07	GO:0050808
regulation of response to external stimulus	BP	764	680	5.18449e-09	6.97421e-07	GO:0032101
homeostatic process	BP	1829	1584	5.48916e-09	7.34062e-07	GO:0042592
anatomical structure formation involved in morphogenesis	BP	1134	1002	5.55456e-09	7.36123e-07	GO:0048646
regulation of cellular component movement	BP	1027	909	5.56933e-09	7.36123e-07	GO:0051270
metal ion transport	BP	847	755	5.67709e-09	7.46029e-07	GO:0030001
inorganic ion homeostasis	BP	707	632	6.2986e-09	8.22945e-07	GO:0098771
side of membrane	CC	471	429	6.73296e-09	8.7467e-07	GO:0098552
cellular calcium ion homeostasis	BP	438	400	7.26114e-09	9.37925e-07	GO:0006874
embryonic morphogenesis	BP	572	523	8.08323e-09	1.03822e-06	GO:0048598
cellular cation homeostasis	BP	614	551	8.82858e-09	1.12758e-06	GO:0030003
regulation of neuron differentiation	BP	624	568	8.91504e-09	1.13226e-06	GO:0045664
regulation of anatomical structure morphogenesis	BP	1080	956	9.22034e-09	1.16453e-06	GO:0022603
calcium ion homeostasis	BP	451	411	9.3604e-09	1.17569e-06	GO:0055074
regulation of immune system process	BP	1387	1204	9.64096e-09	1.19769e-06	GO:0002682
positive regulation of transport	BP	921	816	9.59495e-09	1.19769e-06	GO:0051050
regulation of cell migration	BP	887	788	1.02556e-08	1.26712e-06	GO:0030334
cell-substrate adhesion	BP	333	311	1.04725e-08	1.28693e-06	GO:0031589
transmembrane transporter activity	MF	1030	907	1.29297e-08	1.58034e-06	GO:0022857
neurotransmitter transport	BP	266	251	1.31743e-08	1.60163e-06	GO:0006836
divalent inorganic cation homeostasis	BP	492	446	1.39789e-08	1.6904e-06	GO:0072507
peptide receptor activity	MF	147	142	1.6283e-08	1.95861e-06	GO:0001653
cation homeostasis	BP	696	621	1.66006e-08	1.98631e-06	GO:0055080
regulation of neurotransmitter levels	BP	345	320	1.68832e-08	2.00955e-06	GO:0001505
transporter activity	MF	1215	1063	1.72042e-08	2.03709e-06	GO:0005215
intrinsic component of synaptic membrane	CC	166	161	1.91184e-08	2.252e-06	GO:0099240
cellular divalent inorganic cation homeostasis	BP	472	428	1.95744e-08	2.29384e-06	GO:0072503
import into cell	BP	782	697	1.9692e-08	2.29578e-06	GO:0098657
cell proliferation	BP	2030	1752	2.10057e-08	2.43644e-06	GO:0008283
calcium ion transport	BP	409	375	2.11302e-08	2.43844e-06	GO:0006816
collagen-containing extracellular matrix	CC	322	299	2.14792e-08	2.45898e-06	GO:0062023
postsynapse	CC	602	547	2.15245e-08	2.45898e-06	GO:0098794
regulation of cell motility	BP	943	834	2.43226e-08	2.76475e-06	GO:2000145
regulation of molecular function	BP	3079	2625	2.45425e-08	2.77587e-06	GO:0065009
regulation of metal ion transport	BP	371	342	2.74418e-08	3.08842e-06	GO:0010959
regulation of locomotion	BP	1017	897	2.80864e-08	3.12351e-06	GO:0040012
cation transmembrane transport	BP	806	717	2.81658e-08	3.12351e-06	GO:0098655
skeletal system development	BP	501	458	2.79698e-08	3.12351e-06	GO:0001501
voltage-gated ion channel activity	MF	193	185	3.19737e-08	3.51155e-06	GO:0005244
voltage-gated channel activity	MF	193	185	3.19737e-08	3.51155e-06	GO:0022832
localization	BP	6280	5274	3.24043e-08	3.52479e-06	GO:0051179
response to wounding	BP	633	569	3.23375e-08	3.52479e-06	GO:0009611
voltage-gated cation channel activity	MF	139	136	3.31691e-08	3.59079e-06	GO:0022843
regulation of cell projection organization	BP	644	582	3.77563e-08	4.06802e-06	GO:0031344
dendritic tree	CC	602	545	3.80573e-08	4.0811e-06	GO:0097447
somatodendritic compartment	CC	815	728	4.07372e-08	4.34798e-06	GO:0036477
tube development	BP	1081	953	4.12486e-08	4.38199e-06	GO:0035295
G protein-coupled peptide receptor activity	MF	141	136	4.60934e-08	4.87389e-06	GO:0008528
dendrite	CC	600	543	4.71532e-08	4.96287e-06	GO:0030425
cation transmembrane transporter activity	MF	637	571	4.84769e-08	5.07868e-06	GO:0008324
response to bacterium	BP	578	514	5.18156e-08	5.40356e-06	GO:0009617
regulation of secretion by cell	BP	706	629	5.44813e-08	5.65561e-06	GO:1903530
muscle contraction	BP	348	321	5.79692e-08	5.96322e-06	GO:0006936
membrane microdomain	CC	304	283	5.77315e-08	5.96322e-06	GO:0098857
positive regulation of response to external stimulus	BP	288	266	6.09428e-08	6.24087e-06	GO:0032103
regulation of system process	BP	563	508	6.27136e-08	6.39341e-06	GO:0044057
membrane raft	CC	303	282	6.31585e-08	6.41002e-06	GO:0045121
intrinsic component of postsynaptic membrane	CC	122	120	6.36089e-08	6.42704e-06	GO:0098936
secretion	BP	1583	1368	6.58912e-08	6.62818e-06	GO:0046903
positive regulation of immune system process	BP	960	840	6.94323e-08	6.95363e-06	GO:0002684
multicellular organismal signaling	BP	175	168	7.19465e-08	7.17382e-06	GO:0035637
enzyme linked receptor protein signaling pathway	BP	1001	885	7.41015e-08	7.35644e-06	GO:0007167
regulation of immune response	BP	879	770	7.5058e-08	7.40484e-06	GO:0050776
cellular metal ion homeostasis	BP	557	499	7.52405e-08	7.40484e-06	GO:0006875
cellular homeostasis	BP	908	799	8.32035e-08	8.15323e-06	GO:0019725
embryo development	BP	946	841	8.41832e-08	8.21382e-06	GO:0009790
ion binding	MF	5959	5007	8.5972e-08	8.35251e-06	GO:0043167
cell projection organization	BP	1474	1289	8.83392e-08	8.54597e-06	GO:0030030
negative regulation of cell communication	BP	1325	1157	9.18692e-08	8.84981e-06	GO:0010648
immune system process	BP	2727	2315	9.72704e-08	9.33057e-06	GO:0002376
regulation of plasma membrane bounded cell projection organization	BP	634	572	1.01567e-07	9.66121e-06	GO:0120035
membrane region	CC	315	292	1.01285e-07	9.66121e-06	GO:0098589
morphogenesis of an epithelium	BP	477	436	1.03887e-07	9.84066e-06	GO:0002009
negative regulation of signaling	BP	1329	1160	1.0686e-07	1.00803e-05	GO:0023057
sensory organ development	BP	528	479	1.34424e-07	1.26281e-05	GO:0007423
integral component of synaptic membrane	CC	154	149	1.36348e-07	1.27561e-05	GO:0099699
actin filament-based process	BP	721	645	1.37743e-07	1.2818e-05	GO:0030029
divalent inorganic cation transport	BP	458	415	1.38137e-07	1.2818e-05	GO:0072511
extracellular region	CC	4128	3462	1.44065e-07	1.33137e-05	GO:0005576
regulation of membrane potential	BP	422	385	1.51091e-07	1.39065e-05	GO:0042391
embryonic organ development	BP	420	386	1.57162e-07	1.4407e-05	GO:0048568
integral component of postsynaptic membrane	CC	117	115	1.5991e-07	1.46e-05	GO:0099055
phospholipase C-activating G protein-coupled receptor signaling pathway	BP	93	92	1.6173e-07	1.4707e-05	GO:0007200
pattern specification process	BP	431	395	1.66953e-07	1.51216e-05	GO:0007389
metal ion homeostasis	BP	635	565	1.78537e-07	1.61066e-05	GO:0055065
regulation of intracellular signal transduction	BP	1826	1574	1.81888e-07	1.63441e-05	GO:1902531
regulation of cell activation	BP	507	455	1.96585e-07	1.75261e-05	GO:0050865
divalent metal ion transport	BP	455	412	1.9603e-07	1.75261e-05	GO:0070838
inorganic ion transmembrane transport	BP	806	713	2.29649e-07	2.03939e-05	GO:0098660
defense response	BP	1463	1254	2.44815e-07	2.16561e-05	GO:0006952
regulation of body fluid levels	BP	473	427	2.47782e-07	2.17571e-05	GO:0050878
plasma membrane bounded cell projection organization	BP	1439	1257	2.47871e-07	2.17571e-05	GO:0120036
circulatory system process	BP	495	446	2.56145e-07	2.23969e-05	GO:0003013
immune response	BP	1856	1582	2.57792e-07	2.24546e-05	GO:0006955
regionalization	BP	338	313	2.73887e-07	2.37655e-05	GO:0003002
cell activation	BP	1304	1128	2.74959e-07	2.37677e-05	GO:0001775
inorganic cation transmembrane transporter activity	MF	589	527	3.04275e-07	2.62022e-05	GO:0022890
developmental growth	BP	638	572	3.53125e-07	3.02941e-05	GO:0048589
lymphocyte activation	BP	619	550	3.66918e-07	3.1359e-05	GO:0046649
cell fate commitment	BP	257	241	3.76942e-07	3.20951e-05	GO:0045165
ligand-gated ion channel activity	MF	142	137	4.05469e-07	3.42674e-05	GO:0015276
ligand-gated channel activity	MF	142	137	4.05469e-07	3.42674e-05	GO:0022834
transcription regulatory region sequence-specific DNA binding	MF	773	689	4.19451e-07	3.53178e-05	GO:0000976
platelet activation	BP	151	145	4.34681e-07	3.6331e-05	GO:0030168
regulation of calcium ion transport	BP	237	221	4.33413e-07	3.6331e-05	GO:0051924
apical part of cell	CC	368	335	4.39794e-07	3.66237e-05	GO:0045177
blood circulation	BP	487	438	4.8335e-07	4.01039e-05	GO:0008015
secretion by cell	BP	1449	1250	5.01617e-07	4.1318e-05	GO:0032940
peptide secretion	BP	565	504	5.00345e-07	4.1318e-05	GO:0002790
RNA polymerase II regulatory region DNA binding	MF	727	649	5.12385e-07	4.20526e-05	GO:0001012
molecular function regulator	MF	1767	1517	5.28739e-07	4.32386e-05	GO:0098772
tube morphogenesis	BP	896	790	5.61963e-07	4.57909e-05	GO:0035239
adenylate cyclase-modulating G protein-coupled receptor signaling pathway	BP	220	205	5.66902e-07	4.60284e-05	GO:0007188
wound healing	BP	524	470	6.34086e-07	5.13e-05	GO:0042060
sarcolemma	CC	133	129	6.88896e-07	5.55368e-05	GO:0042383
positive regulation of ion transport	BP	256	237	7.13891e-07	5.73484e-05	GO:0043270
nephron development	BP	135	131	7.56536e-07	6.05602e-05	GO:0072006
RNA polymerase II regulatory region sequence-specific DNA binding	MF	721	643	8.01634e-07	6.39451e-05	GO:0000977
presynapse	CC	481	435	8.80859e-07	7.00191e-05	GO:0098793
regulation of hormone levels	BP	503	451	8.87062e-07	7.02664e-05	GO:0010817
negative regulation of developmental process	BP	982	861	8.99659e-07	7.10168e-05	GO:0051093
inflammatory response	BP	702	614	9.26046e-07	7.28468e-05	GO:0006954
positive regulation of cell motility	BP	524	469	9.30989e-07	7.29831e-05	GO:2000147
calcium ion transmembrane transport	BP	299	275	9.47961e-07	7.40582e-05	GO:0070588
regulation of blood circulation	BP	259	240	9.52475e-07	7.41561e-05	GO:1903522
positive regulation of cellular component movement	BP	538	481	1.06933e-06	8.29697e-05	GO:0051272
growth	BP	971	853	1.08161e-06	8.36371e-05	GO:0040007
behavior	BP	575	515	1.09731e-06	8.45639e-05	GO:0007610
homophilic cell adhesion via plasma membrane adhesion molecules	BP	164	157	1.13328e-06	8.70404e-05	GO:0007156
regulatory region nucleic acid binding	MF	889	786	1.21893e-06	9.33035e-05	GO:0001067
positive regulation of transmembrane transport	BP	189	178	1.2648e-06	9.649e-05	GO:0034764
plasma membrane receptor complex	CC	182	172	1.33096e-06	0.000101197	GO:0098802
transcription regulatory region DNA binding	MF	887	784	1.38767e-06	0.000105157	GO:0044212
muscle system process	BP	452	407	1.42995e-06	0.000108001	GO:0003012
cyclic-nucleotide-mediated signaling	BP	213	198	1.45895e-06	0.000109465	GO:0019935
sodium ion transmembrane transporter activity	MF	149	142	1.45579e-06	0.000109465	GO:0015081
regulation of MAPK cascade	BP	761	670	1.53789e-06	0.000115008	GO:0043408
renal system development	BP	285	264	1.57556e-06	0.000117438	GO:0072001
morphogenesis of a branching structure	BP	195	185	1.59502e-06	0.0001185	GO:0001763
anchored component of membrane	CC	164	155	1.76162e-06	0.000130452	GO:0031225
glutamatergic synapse	CC	349	320	1.78592e-06	0.000131822	GO:0098978
receptor regulator activity	MF	472	418	1.79989e-06	0.000132423	GO:0030545
actin cytoskeleton organization	BP	631	563	1.86353e-06	0.000136663	GO:0030036
axon part	CC	372	340	1.87185e-06	0.000136832	GO:0033267
central nervous system development	BP	934	825	1.94721e-06	0.000141884	GO:0007417
positive regulation of nervous system development	BP	509	459	1.95602e-06	0.00014207	GO:0051962
regulation of signaling receptor activity	BP	522	461	2.04696e-06	0.000148203	GO:0010469
embryonic organ morphogenesis	BP	283	263	2.0779e-06	0.000149965	GO:0048562
protein secretion	BP	533	474	2.13573e-06	0.000153651	GO:0009306
leukocyte migration	BP	407	364	2.28922e-06	0.000164174	GO:0050900
positive regulation of locomotion	BP	555	494	2.31497e-06	0.00016498	GO:0040017
distal axon	CC	280	259	2.31041e-06	0.00016498	GO:0150034
regulation of leukocyte activation	BP	470	419	2.40687e-06	0.000169958	GO:0002694
urogenital system development	BP	321	295	2.39515e-06	0.000169958	GO:0001655
central nervous system neuron differentiation	BP	175	167	2.40725e-06	0.000169958	GO:0021953
negative regulation of cell differentiation	BP	697	618	2.45105e-06	0.000172514	GO:0045596
blood coagulation	BP	316	288	2.6105e-06	0.000182606	GO:0007596
morphogenesis of a branching epithelium	BP	181	172	2.60362e-06	0.000182606	GO:0061138
positive regulation of cell migration	BP	505	451	2.65466e-06	0.000185126	GO:0030335
coagulation	BP	322	293	2.66655e-06	0.000185387	GO:0050817
connective tissue development	BP	261	242	2.75157e-06	0.000190714	GO:0061448
kidney development	BP	270	250	2.79794e-06	0.000193338	GO:0001822
positive regulation of ion transmembrane transport	BP	146	139	2.83507e-06	0.000195311	GO:0034767
regulation of peptide secretion	BP	455	407	2.94976e-06	0.000201987	GO:0002791
endocytosis	BP	666	588	2.94448e-06	0.000201987	GO:0006897
calcium ion regulated exocytosis	BP	152	145	3.15403e-06	0.000215326	GO:0017156
receptor ligand activity	MF	438	388	3.20656e-06	0.000218257	GO:0048018
regulation of cell-cell adhesion	BP	379	342	3.26811e-06	0.000221783	GO:0022407
circulatory system development	BP	1132	986	3.3185e-06	0.000224532	GO:0072359
positive regulation of intracellular signal transduction	BP	1058	920	3.41398e-06	0.000230307	GO:1902533
response to oxygen-containing compound	BP	1548	1333	3.44572e-06	0.000231077	GO:1901700
hormone secretion	BP	304	278	3.44374e-06	0.000231077	GO:0046879
peptide hormone secretion	BP	243	225	3.4757e-06	0.000232401	GO:0030072
Golgi apparatus	CC	1474	1272	3.54992e-06	0.000235976	GO:0005794
phospholipid binding	MF	405	365	3.5404e-06	0.000235976	GO:0005543
apical plasma membrane	CC	304	277	3.61192e-06	0.000239398	GO:0016324
regulation of neuron projection development	BP	469	424	3.83343e-06	0.000253001	GO:0010975
sodium ion transport	BP	213	198	3.83941e-06	0.000253001	GO:0006814
glycosaminoglycan binding	MF	217	201	3.86789e-06	0.000254141	GO:0005539
response to lipid	BP	895	781	4.05293e-06	0.000265531	GO:0033993
regulation of calcium ion transmembrane transport	BP	144	137	4.06697e-06	0.000265685	GO:1903169
negative regulation of cellular process	BP	4611	3887	4.1124e-06	0.000267118	GO:0048523
leukocyte differentiation	BP	486	433	4.10109e-06	0.000267118	GO:0002521
adaptive immune response	BP	366	327	4.24931e-06	0.000275225	GO:0002250
positive regulation of cation transmembrane transport	BP	134	128	4.30264e-06	0.000277887	GO:1904064
ligand-gated cation channel activity	MF	105	102	4.45322e-06	0.000286798	GO:0099094
cell projection membrane	CC	331	301	4.62685e-06	0.000297138	GO:0031253
negative regulation of signal transduction	BP	1221	1061	4.75758e-06	0.000304673	GO:0009968
cell-matrix adhesion	BP	220	205	4.93327e-06	0.000315037	GO:0007160
positive regulation of cell-cell adhesion	BP	247	227	4.99668e-06	0.000318192	GO:0022409
calcium ion transmembrane transporter activity	MF	138	132	5.94951e-06	0.00037781	GO:0015085
cell fate specification	BP	84	83	6.08378e-06	0.000385261	GO:0001708
inorganic cation transmembrane transport	BP	721	635	6.15526e-06	0.000388705	GO:0098662
sensory perception of light stimulus	BP	210	194	6.56344e-06	0.000413333	GO:0050953
neurotransmitter secretion	BP	167	158	6.74802e-06	0.000422616	GO:0007269
signal release from synapse	BP	167	158	6.74802e-06	0.000422616	GO:0099643
nephron epithelium development	BP	108	105	6.81839e-06	0.00042585	GO:0072009
hemostasis	BP	321	291	7.43475e-06	0.000463073	GO:0007599
carbohydrate binding	MF	249	226	7.49859e-06	0.000465773	GO:0030246
developmental growth involved in morphogenesis	BP	224	209	7.69731e-06	0.000476814	GO:0060560
skeletal system morphogenesis	BP	234	218	7.7601e-06	0.000479397	GO:0048705
regulation of cell-substrate adhesion	BP	207	193	7.79687e-06	0.000480363	GO:0010810
T cell activation	BP	433	386	8.15959e-06	0.000501352	GO:0042110
main axon	CC	67	67	8.8078e-06	0.000539721	GO:0044304
actin-based cell projection	CC	196	183	9.02164e-06	0.000551339	GO:0098858
cAMP-mediated signaling	BP	185	172	9.12423e-06	0.000556113	GO:0019933
cell junction organization	BP	284	261	9.2645e-06	0.000563153	GO:0034330
muscle structure development	BP	650	576	9.57992e-06	0.000580773	GO:0061061
response to cytokine	BP	1066	921	9.66526e-06	0.000584388	GO:0034097
lymphocyte differentiation	BP	329	297	1.0088e-05	0.000607772	GO:0030098
regulation of transporter activity	BP	255	234	1.01055e-05	0.000607772	GO:0032409
anion transport	BP	582	513	1.01832e-05	0.00061083	GO:0006820
visual perception	BP	206	190	1.02999e-05	0.000614589	GO:0007601
positive regulation of MAPK cascade	BP	550	488	1.02895e-05	0.000614589	GO:0043410
regulation of transmembrane transporter activity	BP	240	221	1.06775e-05	0.000635449	GO:0022898
renal tubule development	BP	94	92	1.07826e-05	0.000640029	GO:0061326
regulation of neurotransmitter transport	BP	140	133	1.09969e-05	0.00065105	GO:0051588
kidney epithelium development	BP	139	133	1.11021e-05	0.000653874	GO:0072073
sequence-specific DNA binding	MF	1071	937	1.1087e-05	0.000653874	GO:0043565
calcium channel activity	MF	122	117	1.11685e-05	0.000656083	GO:0005262
regulation of cell morphogenesis involved in differentiation	BP	288	265	1.19761e-05	0.000701712	GO:0010769
sodium ion transmembrane transport	BP	139	132	1.22027e-05	0.000713155	GO:0035725
lipid metabolic process	BP	1373	1179	1.29442e-05	0.000754549	GO:0006629
digestion	BP	128	121	1.31669e-05	0.000765564	GO:0007586
regulation of protein secretion	BP	428	382	1.35746e-05	0.000787256	GO:0050708
nephron tubule development	BP	92	90	1.42713e-05	0.000825556	GO:0072080
developmental maturation	BP	268	245	1.44347e-05	0.000831303	GO:0021700
transmission of nerve impulse	BP	72	71	1.44438e-05	0.000831303	GO:0019226
transcription factor activity, RNA polymerase II proximal promoter sequence-specific DNA binding	MF	443	399	1.45815e-05	0.000837109	GO:0000982
cation binding	MF	4071	3427	1.46749e-05	0.000840353	GO:0043169
cell-cell junction	CC	437	392	1.50972e-05	0.000862361	GO:0005911
anion transmembrane transporter activity	MF	322	290	1.51881e-05	0.000865376	GO:0008509
cartilage development	BP	204	190	1.56001e-05	0.000886634	GO:0051216
hormone transport	BP	314	285	1.63395e-05	0.000926342	GO:0009914
synapse assembly	BP	164	155	1.68188e-05	0.000951142	GO:0007416
synaptic transmission, glutamatergic	BP	90	88	1.7168e-05	0.000968482	GO:0035249
G protein-coupled receptor signaling pathway, coupled to cyclic nucleotide second messenger	BP	251	228	1.74188e-05	0.000980196	GO:0007187
positive regulation of cell-substrate adhesion	BP	118	113	1.75693e-05	0.000986222	GO:0010811
negative regulation of cell development	BP	324	295	1.81076e-05	0.00101332	GO:0010721
neuron to neuron synapse	CC	338	308	1.81411e-05	0.00101332	GO:0098984
voltage-gated potassium channel complex	CC	88	86	1.9251e-05	0.00107268	GO:0008076
cytokine-mediated signaling pathway	BP	687	599	2.02149e-05	0.00112363	GO:0019221
voltage-gated potassium channel activity	MF	85	83	2.09338e-05	0.00116075	GO:0005249
regulation of ion transmembrane transporter activity	BP	233	214	2.17122e-05	0.00120099	GO:0032412
sequence-specific double-stranded DNA binding	MF	815	718	2.24781e-05	0.00124033	GO:1990837
basolateral plasma membrane	CC	213	196	2.46532e-05	0.00135588	GO:0016323
neuropeptide receptor activity	MF	50	50	2.46913e-05	0.00135588	GO:0008188
regulation of synapse structure or activity	BP	218	202	2.50029e-05	0.00136968	GO:0050803
positive regulation of immune response	BP	690	601	2.55712e-05	0.00139744	GO:0050778
cellular response to cytokine stimulus	BP	982	848	2.60058e-05	0.00141778	GO:0071345
roof of mouth development	BP	89	87	2.61321e-05	0.00142126	GO:0060021
insulin secretion	BP	202	187	2.65571e-05	0.00144093	GO:0030073
transmembrane receptor protein tyrosine kinase signaling pathway	BP	686	605	2.73825e-05	0.00147865	GO:0007169
regulation of heart contraction	BP	214	197	2.73696e-05	0.00147865	GO:0008016
regulation of peptide hormone secretion	BP	202	187	2.7755e-05	0.00149168	GO:0090276
ear development	BP	209	194	2.77118e-05	0.00149168	GO:0043583
blood vessel development	BP	744	652	2.85754e-05	0.00153215	GO:0001568
positive regulation of phosphorus metabolic process	BP	1089	943	2.89993e-05	0.00154396	GO:0010562
positive regulation of phosphate metabolic process	BP	1089	943	2.89993e-05	0.00154396	GO:0045937
anterior/posterior pattern specification	BP	209	194	2.88743e-05	0.00154396	GO:0009952
positive regulation of cell development	BP	521	465	2.92552e-05	0.00155394	GO:0010720
regulation of cell morphogenesis	BP	468	420	2.95711e-05	0.00156559	GO:0022604
Ras guanyl-nucleotide exchange factor activity	MF	248	228	2.96123e-05	0.00156559	GO:0005088
positive regulation of neurogenesis	BP	445	400	3.07925e-05	0.00162046	GO:0050769
potassium channel complex	CC	97	94	3.07216e-05	0.00162046	GO:0034705
regulation of animal organ morphogenesis	BP	208	193	3.19296e-05	0.00167641	GO:2000027
action potential	BP	132	125	3.22864e-05	0.00169124	GO:0001508
extracellular matrix structural constituent	MF	151	142	3.29649e-05	0.00172281	GO:0005201
epithelial tube morphogenesis	BP	312	285	3.36486e-05	0.00175451	GO:0060562
cardiac chamber morphogenesis	BP	129	123	3.41308e-05	0.00177558	GO:0003206
regulation of cellular localization	BP	871	761	3.43334e-05	0.00178204	GO:0060341
striated muscle contraction	BP	166	155	3.44559e-05	0.00178433	GO:0006941
B cell receptor signaling pathway	BP	53	53	3.46935e-05	0.00179255	GO:0050853
response to endogenous stimulus	BP	1599	1374	3.61103e-05	0.00186152	GO:0009719
positive regulation of cell activation	BP	307	276	3.71902e-05	0.00191286	GO:0050867
cardiac chamber development	BP	167	157	3.83957e-05	0.0019704	GO:0003205
stem cell differentiation	BP	199	185	4.07086e-05	0.00207971	GO:0048863
regulation of calcium ion-dependent exocytosis	BP	104	100	4.06642e-05	0.00207971	GO:0017158
cluster of actin-based cell projections	CC	139	131	4.17972e-05	0.00212577	GO:0098862
heparin binding	MF	160	149	4.17713e-05	0.00212577	GO:0008201
vasculature development	BP	778	680	4.36734e-05	0.00221623	GO:0001944
proximal promoter sequence-specific DNA binding	MF	513	458	4.42382e-05	0.00223989	GO:0000987
positive regulation of phosphorylation	BP	1020	884	4.47492e-05	0.00226073	GO:0042327
regulation of synapse organization	BP	212	196	4.57749e-05	0.00230742	GO:0050807
regulation of hormone secretion	BP	259	236	4.65973e-05	0.00233851	GO:0046883
growth factor receptor binding	MF	131	123	4.65142e-05	0.00233851	GO:0070851
embryonic skeletal system development	BP	124	119	4.79215e-05	0.00239966	GO:0048706
branching morphogenesis of an epithelial tube	BP	149	141	4.82073e-05	0.00240776	GO:0048754
metal ion binding	MF	3984	3350	4.82949e-05	0.00240776	GO:0046872
actomyosin	CC	71	70	5.02079e-05	0.00249765	GO:0042641
regulation of regulated secretory pathway	BP	147	138	5.05151e-05	0.00250745	GO:1903305
carbohydrate homeostasis	BP	229	210	5.14599e-05	0.00254878	GO:0033500
negative regulation of response to stimulus	BP	1567	1344	5.17055e-05	0.00255538	GO:0048585
cell leading edge	CC	388	350	5.22419e-05	0.00257628	GO:0031252
ameboidal-type cell migration	BP	446	397	5.28926e-05	0.00260273	GO:0001667
endomembrane system	CC	4237	3554	5.32397e-05	0.00261415	GO:0012505
regulation of synaptic plasticity	BP	172	161	5.37434e-05	0.0026332	GO:0048167
positive regulation of molecular function	BP	1688	1446	5.41367e-05	0.00264676	GO:0044093
glucose homeostasis	BP	228	209	5.8264e-05	0.00283635	GO:0042593
potassium ion transmembrane transporter activity	MF	156	146	5.8181e-05	0.00283635	GO:0015079
positive regulation of protein phosphorylation	BP	975	845	5.98682e-05	0.00290821	GO:0001934
regulation of chemotaxis	BP	205	188	6.05039e-05	0.00293283	GO:0050920
positive regulation of leukocyte activation	BP	295	265	6.15921e-05	0.00297922	GO:0002696
cardiovascular system development	BP	787	687	6.20961e-05	0.00299723	GO:0072358
cell junction assembly	BP	236	217	6.52551e-05	0.00314303	GO:0034329
maintenance of location	BP	313	282	6.69693e-05	0.00321877	GO:0051235
Schaffer collateral - CA1 synapse	CC	82	80	6.81442e-05	0.00326834	GO:0098685
leukocyte activation	BP	1154	989	7.22369e-05	0.00345733	GO:0045321
epithelial cell differentiation	BP	729	633	7.27284e-05	0.00347355	GO:0030855
integrin binding	MF	126	119	7.32606e-05	0.00349163	GO:0005178
positive regulation of cytokine biosynthetic process	BP	57	56	7.52453e-05	0.00357872	GO:0042108
gliogenesis	BP	264	241	7.74862e-05	0.0036776	GO:0042063
intrinsic component of postsynaptic specialization membrane	CC	77	75	7.90914e-05	0.00374597	GO:0098948
basement membrane	CC	91	88	8.02541e-05	0.00379313	GO:0005604
mesenchyme development	BP	260	238	8.04636e-05	0.00379514	GO:0060485
neuronal cell body	CC	478	425	8.67738e-05	0.0040843	GO:0043025
regulation of synaptic transmission, glutamatergic	BP	67	66	8.71329e-05	0.00409273	GO:0051966
glial cell differentiation	BP	194	180	8.75009e-05	0.00410153	GO:0010001
regulation of developmental growth	BP	329	297	8.88715e-05	0.00415721	GO:0048638
synaptic vesicle localization	BP	165	154	8.96486e-05	0.00418495	GO:0097479
immune response-regulating signaling pathway	BP	470	414	9.0318e-05	0.00420756	GO:0002764
negative regulation of cell proliferation	BP	742	647	9.15492e-05	0.00424751	GO:0008285
cellular_component	CC	17905	14645	9.13863e-05	0.00424751	GO:0005575
heart development	BP	558	494	9.31181e-05	0.00430274	GO:0007507
muscle organ development	BP	399	357	9.29955e-05	0.00430274	GO:0007517
regulation of cation channel activity	BP	159	148	9.33754e-05	0.00430587	GO:2001257
cell growth	BP	480	427	9.5877e-05	0.00440337	GO:0016049
calcium-dependent cell-cell adhesion via plasma membrane cell adhesion molecules	BP	47	47	9.57681e-05	0.00440337	GO:0016339
synaptic vesicle transport	BP	154	144	9.84627e-05	0.00449081	GO:0048489
establishment of synaptic vesicle localization	BP	154	144	9.84627e-05	0.00449081	GO:0097480
virus receptor activity	MF	70	68	9.8571e-05	0.00449081	GO:0001618
hijacked molecular function	MF	70	68	9.8571e-05	0.00449081	GO:0104005
T-tubule	CC	51	51	9.8993e-05	0.00450102	GO:0030315
positive regulation of inflammatory response	BP	129	120	0.000100127	0.00454349	GO:0050729
embryonic limb morphogenesis	BP	125	119	0.00010435	0.00471629	GO:0030326
embryonic appendage morphogenesis	BP	125	119	0.00010435	0.00471629	GO:0035113
response to drug	BP	978	845	0.000105589	0.00476282	GO:0042493
cytokine production	BP	700	607	0.000106519	0.00479527	GO:0001816
amino acid transport	BP	130	122	0.000107209	0.00481677	GO:0006865
reproductive process	BP	1351	1154	0.000110905	0.00497299	GO:0022414
hematopoietic or lymphoid organ development	BP	838	728	0.000111604	0.00497491	GO:0048534
cell differentiation involved in kidney development	BP	53	53	0.000111247	0.00497491	GO:0061005
positive regulation of transporter activity	BP	103	98	0.000111423	0.00497491	GO:0032411
hemopoiesis	BP	796	692	0.000111886	0.00497771	GO:0030097
organic anion transport	BP	454	400	0.000115244	0.00511709	GO:0015711
postsynaptic specialization	CC	337	305	0.000117103	0.0051895	GO:0099572
positive regulation of defense response	BP	412	363	0.000118018	0.0052199	GO:0031349
regulation of neurotransmitter secretion	BP	106	101	0.000118496	0.00523084	GO:0046928
response to organic cyclic compound	BP	882	765	0.000119824	0.0052792	GO:0014070
inner ear development	BP	182	169	0.000121517	0.00534345	GO:0048839
immune response-regulating cell surface receptor signaling pathway	BP	319	285	0.000121884	0.00534924	GO:0002768
negative regulation of nervous system development	BP	297	270	0.000127701	0.00559373	GO:0051961
reproduction	BP	1354	1156	0.000128457	0.00561567	GO:0000003
nephron morphogenesis	BP	78	76	0.000128695	0.00561567	GO:0072028
multicellular organismal homeostasis	BP	462	409	0.000131415	0.00571833	GO:0048871
bone development	BP	205	189	0.000131803	0.00571833	GO:0060348
natural killer cell activation	BP	66	64	0.000131579	0.00571833	GO:0030101
heart morphogenesis	BP	253	231	0.000132259	0.00572721	GO:0003007
positive regulation of secretion	BP	398	353	0.000135309	0.00582599	GO:0051047
peptidyl-tyrosine phosphorylation	BP	375	335	0.000134963	0.00582599	GO:0018108
RNA polymerase II proximal promoter sequence-specific DNA binding	MF	498	443	0.000135152	0.00582599	GO:0000978
glutamate receptor signaling pathway	BP	88	85	0.000137115	0.00589257	GO:0007215
neuron fate commitment	BP	67	66	0.0001388	0.00595373	GO:0048663
integral component of postsynaptic specialization membrane	CC	74	72	0.000141045	0.00603864	GO:0099060
positive regulation of transcription by RNA polymerase II	BP	1160	1004	0.000141899	0.00606377	GO:0045944
epithelial cell development	BP	201	185	0.000142297	0.00606937	GO:0002064
renal tubule morphogenesis	BP	78	76	0.0001426	0.00607089	GO:0061333
detection of stimulus	BP	565	480	0.000146601	0.00622957	GO:0051606
secondary active transmembrane transporter activity	MF	219	199	0.000147497	0.00625598	GO:0015291
positive regulation of leukocyte cell-cell adhesion	BP	210	191	0.000150281	0.00636215	GO:1903039
protein phosphorylation	BP	1860	1586	0.000154285	0.00651954	GO:0006468
regulation of immune effector process	BP	370	326	0.00015613	0.00657344	GO:0002697
heart process	BP	249	226	0.000156139	0.00657344	GO:0003015
cell differentiation in spinal cord	BP	52	52	0.000156879	0.00659239	GO:0021515
postsynaptic density	CC	313	284	0.000157202	0.00659377	GO:0014069
synaptic vesicle exocytosis	BP	123	116	0.000160116	0.00670363	GO:0016079
presynaptic membrane	CC	161	150	0.000161217	0.00673735	GO:0042734
cell chemotaxis	BP	280	250	0.000163566	0.00682294	GO:0060326
digestive system process	BP	97	92	0.000165684	0.00689864	GO:0022600
calcium-mediated signaling	BP	218	198	0.000169594	0.00703745	GO:0019722
developmental process involved in reproduction	BP	641	560	0.000170256	0.00703745	GO:0003006
regulation of DNA-binding transcription factor activity	BP	403	358	0.000169912	0.00703745	GO:0051090
nephron epithelium morphogenesis	BP	76	74	0.000170205	0.00703745	GO:0072088
intrinsic component of presynaptic membrane	CC	84	81	0.000171275	0.00706674	GO:0098889
positive regulation of cell killing	BP	62	60	0.000177119	0.00729461	GO:0031343
double-stranded DNA binding	MF	905	789	0.000179445	0.00737705	GO:0003690
sensory perception of chemical stimulus	BP	408	346	0.000180637	0.00741264	GO:0007606
cardiac ventricle development	BP	126	119	0.000183346	0.00751023	GO:0003231
negative regulation of neurogenesis	BP	278	253	0.000185817	0.00759776	GO:0050768
cellular lipid metabolic process	BP	1055	905	0.000186714	0.00762076	GO:0044255
anchored component of plasma membrane	CC	57	56	0.000188262	0.00767014	GO:0046658
cell body	CC	543	479	0.000192126	0.00781358	GO:0044297
anion binding	MF	2686	2272	0.000192945	0.00783289	GO:0043168
striated muscle tissue development	BP	376	336	0.000193817	0.00785426	GO:0014706
regulation of lymphocyte activation	BP	394	348	0.000195804	0.0079066	GO:0051249
sensory system development	BP	354	318	0.000195536	0.0079066	GO:0048880
peptidyl-tyrosine modification	BP	378	337	0.000199828	0.00800134	GO:0018212
regulation of fat cell differentiation	BP	127	119	0.000199848	0.00800134	GO:0045598
appendage development	BP	174	162	0.00019991	0.00800134	GO:0048736
limb development	BP	174	162	0.00019991	0.00800134	GO:0060173
DNA-binding transcription activator activity, RNA polymerase II-specific	MF	441	393	0.000198765	0.00800134	GO:0001228
adherens junction organization	BP	138	130	0.000200983	0.00803015	GO:0034332
regulation of small GTPase mediated signal transduction	BP	309	279	0.000206012	0.00821663	GO:0051056
protein tyrosine kinase activity	MF	175	162	0.0002107	0.00838887	GO:0004713
immune system development	BP	883	764	0.000213553	0.00848763	GO:0002520
asymmetric synapse	CC	317	287	0.000214783	0.00852162	GO:0032279
blood vessel morphogenesis	BP	665	580	0.000216602	0.00857881	GO:0048514
channel regulator activity	MF	135	126	0.000217271	0.00859033	GO:0016247
plasma membrane raft	CC	102	97	0.0002216	0.00874627	GO:0044853
striated muscle cell differentiation	BP	276	249	0.000228583	0.00900624	GO:0051146
digestive system development	BP	143	134	0.000229883	0.00904181	GO:0055123
anion channel activity	MF	86	82	0.000230464	0.00904901	GO:0005253
response to external biotic stimulus	BP	861	737	0.000231996	0.00909345	GO:0043207
SMAD protein signal transduction	BP	69	67	0.000232543	0.0090992	GO:0060395
regulation of blood coagulation	BP	76	73	0.000234518	0.00914499	GO:0030193
regulation of hemostasis	BP	76	73	0.000234518	0.00914499	GO:1900046
mesenchymal cell differentiation	BP	208	191	0.000238531	0.00928554	GO:0048762
T cell differentiation	BP	232	210	0.000240495	0.00934599	GO:0030217
positive regulation of synaptic transmission	BP	159	148	0.000241459	0.00935872	GO:0050806
positive regulation of T cell activation	BP	198	180	0.000241699	0.00935872	GO:0050870
structural constituent of muscle	MF	44	44	0.000242057	0.00935872	GO:0008307
nephron tubule morphogenesis	BP	74	72	0.000243302	0.00939087	GO:0072078
neuron projection extension	BP	160	149	0.000245789	0.00947078	GO:1990138
postsynaptic specialization membrane	CC	102	97	0.000246389	0.00947783	GO:0099634
leading edge membrane	CC	166	154	0.000247299	0.00949678	GO:0031256
peptidase inhibitor activity	MF	174	157	0.000252218	0.00966935	GO:0030414
cellular response to endogenous stimulus	BP	1348	1158	0.000252933	0.00968045	GO:0071495
collagen trimer	CC	87	83	0.000255272	0.00975352	GO:0005581
regulation of insulin secretion	BP	171	158	0.000256432	0.0097814	GO:0050796
negative regulation of cellular component movement	BP	367	326	0.000257656	0.00979524	GO:0051271
positive regulation of protein localization to membrane	BP	118	111	0.000257329	0.00979524	GO:1905477
kidney morphogenesis	BP	94	90	0.000259478	0.00984803	GO:0060993
cell surface receptor signaling pathway involved in cell-cell signaling	BP	567	501	0.000260017	0.00985204	GO:1905114
cardiac conduction	BP	110	104	0.000260995	0.00987263	GO:0061337
response to other organism	BP	859	735	0.000261866	0.00988916	GO:0051707
positive regulation of cell projection organization	BP	363	325	0.00026437	0.00996713	GO:0031346
chondrocyte differentiation	BP	115	109	0.000264848	0.00996863	GO:0002062
amine transport	BP	101	95	0.00026605	0.00999733	GO:0015837

## Sheet: S13_42D vs LN GSEA
Term	Ont	N	DE	P.DE	FDR	ID
response to stimulus	BP	8470	7955	0	0	GO:0050896
cell communication	BP	6133	5806	0	0	GO:0007154
signaling	BP	6087	5759	0	0	GO:0023052
multicellular organismal process	BP	7163	6788	0	0	GO:0032501
system process	BP	2008	1949	0	0	GO:0003008
integral component of membrane	CC	4921	4682	0	0	GO:0016021
intrinsic component of membrane	CC	5078	4835	0	0	GO:0031224
membrane part	CC	6310	5973	0	0	GO:0044425
plasma membrane	CC	5036	4851	0	0	GO:0005886
cell periphery	CC	5142	4950	0	0	GO:0071944
integral component of plasma membrane	CC	1565	1533	0	0	GO:0005887
intrinsic component of plasma membrane	CC	1641	1609	0	0	GO:0031226
plasma membrane part	CC	2697	2618	0	0	GO:0044459
signaling receptor activity	MF	1339	1304	2.58982e-21	4.2055e-18	GO:0038023
signal transduction	BP	5646	5329	8.71279e-19	1.32051e-15	GO:0007165
nervous system process	BP	1277	1243	9.34033e-19	1.32714e-15	GO:0050877
cellular response to stimulus	BP	6998	6580	1.03264e-18	1.38094e-15	GO:0051716
anatomical structure development	BP	5644	5332	1.95873e-18	2.47388e-15	GO:0048856
membrane	CC	8682	8129	2.88324e-18	3.44987e-15	GO:0016020
developmental process	BP	6011	5671	3.23854e-18	3.68125e-15	GO:0032502
cell differentiation	BP	3960	3765	4.1479e-18	4.4904e-15	GO:0030154
transmembrane signaling receptor activity	MF	1125	1096	4.63716e-18	4.79187e-15	GO:0004888
cellular developmental process	BP	4139	3928	3.82147e-17	3.77727e-14	GO:0048869
multicellular organism development	BP	5188	4903	4.95252e-17	4.69127e-14	GO:0007275
molecular transducer activity	MF	1397	1350	3.21553e-16	2.92407e-13	GO:0060089
biological adhesion	BP	1378	1337	8.05452e-16	7.04274e-13	GO:0022610
cell adhesion	BP	1370	1329	1.26881e-15	1.06833e-12	GO:0007155
response to chemical	BP	4408	4164	1.97567e-15	1.6041e-12	GO:0042221
system development	BP	4655	4400	4.39697e-15	3.44692e-12	GO:0048731
regulation of multicellular organismal process	BP	3035	2886	7.99241e-14	6.05665e-11	GO:0051239
cell development	BP	2058	1974	9.83922e-14	7.21564e-11	GO:0048468
regulation of signaling	BP	3469	3288	3.12696e-13	2.22151e-10	GO:0023051
regulation of cell communication	BP	3434	3255	3.74298e-13	2.57857e-10	GO:0010646
ion transport	BP	1602	1540	4.13847e-13	2.76718e-10	GO:0006811
response to external stimulus	BP	2222	2120	5.37236e-13	3.48958e-10	GO:0009605
cell surface	CC	770	753	5.66039e-13	3.57454e-10	GO:0009986
anatomical structure morphogenesis	BP	2566	2447	6.68742e-13	4.10897e-10	GO:0009653
plasma membrane region	CC	1163	1127	7.9137e-13	4.73448e-10	GO:0098590
sensory perception	BP	838	814	1.26549e-12	7.37686e-10	GO:0007600
biological regulation	BP	11781	10940	1.47527e-12	8.3847e-10	GO:0065007
regulation of localization	BP	2699	2566	2.05324e-12	1.1385e-09	GO:0032879
regulation of biological quality	BP	3806	3597	2.27929e-12	1.23375e-09	GO:0065008
trans-synaptic signaling	BP	690	677	2.34821e-12	1.24149e-09	GO:0099537
chemical synaptic transmission	BP	682	669	3.89547e-12	1.96799e-09	GO:0007268
anterograde trans-synaptic signaling	BP	682	669	3.89547e-12	1.96799e-09	GO:0098916
G protein-coupled receptor signaling pathway	BP	1220	1173	4.44045e-12	2.19455e-09	GO:0007186
ion transmembrane transport	BP	1093	1058	5.80723e-12	2.80897e-09	GO:0034220
synaptic signaling	BP	695	681	7.17289e-12	3.39726e-09	GO:0099536
regulation of biological process	BP	11142	10349	1.10277e-11	5.11642e-09	GO:0050789
cell-cell signaling	BP	1565	1503	1.59361e-11	7.10377e-09	GO:0007267
taxis	BP	605	594	1.58873e-11	7.10377e-09	GO:0042330
chemotaxis	BP	603	592	1.82885e-11	7.9956e-09	GO:0006935
molecular_function	MF	16473	15209	1.90332e-11	8.16416e-09	GO:0003674
cell projection	CC	2101	2004	3.81742e-11	1.60714e-08	GO:0042995
regulation of response to stimulus	BP	3995	3764	5.12487e-11	2.11834e-08	GO:0048583
regulation of cellular process	BP	10206	9489	5.38028e-11	2.1842e-08	GO:0050794
receptor complex	CC	389	386	5.95154e-11	2.37372e-08	GO:0043235
transmembrane transport	BP	1478	1417	7.60857e-11	2.9823e-08	GO:0055085
neurogenesis	BP	1538	1477	1.1438e-10	4.4073e-08	GO:0022008
cellular response to chemical stimulus	BP	3050	2884	1.22262e-10	4.63251e-08	GO:0070887
cell-cell adhesion	BP	801	779	1.37596e-10	5.12806e-08	GO:0098609
animal organ development	BP	3359	3173	1.64352e-10	5.97934e-08	GO:0048513
plasma membrane bounded cell projection	CC	2033	1938	1.65698e-10	5.97934e-08	GO:0120025
G protein-coupled receptor activity	MF	737	713	1.89948e-10	6.74731e-08	GO:0004930
generation of neurons	BP	1442	1386	1.98538e-10	6.94395e-08	GO:0048699
tissue development	BP	1912	1823	2.13889e-10	7.3675e-08	GO:0009888
positive regulation of biological process	BP	5774	5409	3.2732e-10	1.11064e-07	GO:0048518
ion channel activity	MF	418	413	3.36047e-10	1.12348e-07	GO:0005216
cellular response to organic substance	BP	2521	2390	3.75623e-10	1.2376e-07	GO:0071310
regulation of trans-synaptic signaling	BP	417	412	7.75584e-10	2.51887e-07	GO:0099177
modulation of chemical synaptic transmission	BP	416	411	8.41858e-10	2.65817e-07	GO:0050804
signaling receptor binding	MF	1493	1427	8.40383e-10	2.65817e-07	GO:0005102
nervous system development	BP	2262	2152	9.56892e-10	2.98e-07	GO:0007399
positive regulation of cellular process	BP	5119	4801	9.86859e-10	3.03179e-07	GO:0048522
neuron part	CC	1673	1599	1.15603e-09	3.50415e-07	GO:0097458
metal ion transport	BP	847	820	1.35516e-09	4.05371e-07	GO:0030001
cell surface receptor signaling pathway	BP	2789	2638	1.38093e-09	4.07714e-07	GO:0007166
cation transport	BP	1103	1061	1.65981e-09	4.83772e-07	GO:0006812
gated channel activity	MF	343	340	1.82988e-09	5.26589e-07	GO:0022836
plasma membrane protein complex	CC	555	543	1.863e-09	5.29417e-07	GO:0098797
regulation of signal transduction	BP	3087	2914	2.07094e-09	5.81243e-07	GO:0009966
regulation of ion transport	BP	648	631	2.61585e-09	7.25228e-07	GO:0043269
passive transmembrane transporter activity	MF	458	450	2.65205e-09	7.26405e-07	GO:0022803
channel activity	MF	457	449	2.84627e-09	7.70324e-07	GO:0015267
substrate-specific channel activity	MF	433	426	3.31059e-09	8.85446e-07	GO:0022838
ion gated channel activity	MF	334	331	3.58332e-09	9.47247e-07	GO:0022839
regulation of developmental process	BP	2543	2408	3.90258e-09	1.01978e-06	GO:0050793
cell junction	CC	1252	1202	4.2418e-09	1.09583e-06	GO:0030054
neuron differentiation	BP	1301	1249	4.95787e-09	1.26643e-06	GO:0030182
cellular component morphogenesis	BP	1070	1031	5.16422e-09	1.30448e-06	GO:0032989
locomotion	BP	1804	1717	5.46354e-09	1.36492e-06	GO:0040011
regulation of transport	BP	1780	1693	8.81941e-09	2.17935e-06	GO:0051049
ion transmembrane transporter activity	MF	876	845	8.96636e-09	2.19184e-06	GO:0015075
movement of cell or subcellular component	BP	2031	1928	1.05879e-08	2.56068e-06	GO:0006928
extracellular matrix	CC	477	467	1.13462e-08	2.7152e-06	GO:0031012
regulation of secretion	BP	764	739	1.17857e-08	2.791e-06	GO:0051046
neuron projection	CC	1274	1221	1.20997e-08	2.83582e-06	GO:0043005
response to organic substance	BP	3083	2904	1.64386e-08	3.81342e-06	GO:0010033
cell morphogenesis	BP	971	936	2.34995e-08	5.39634e-06	GO:0000902
regulation of ion transmembrane transport	BP	445	436	3.46613e-08	7.87991e-06	GO:0034765
synapse part	CC	917	884	3.72699e-08	8.38904e-06	GO:0044456
regulation of transmembrane transport	BP	525	512	3.83407e-08	8.54546e-06	GO:0034762
regulation of molecular function	BP	3079	2898	3.87383e-08	8.55026e-06	GO:0065009
synaptic membrane	CC	429	421	4.66566e-08	1.01989e-05	GO:0097060
actin filament-based process	BP	721	698	5.42882e-08	1.16433e-05	GO:0030029
metal ion transmembrane transporter activity	MF	438	429	5.37949e-08	1.16433e-05	GO:0046873
neuron development	BP	1055	1014	5.80245e-08	1.23283e-05	GO:0048666
positive regulation of multicellular organismal process	BP	1721	1635	6.09045e-08	1.28204e-05	GO:0051240
cation transmembrane transport	BP	806	777	6.9914e-08	1.45819e-05	GO:0098655
regulation of signaling receptor activity	BP	522	507	8.15069e-08	1.68453e-05	GO:0010469
regulation of secretion by cell	BP	706	682	9.41403e-08	1.9281e-05	GO:1903530
cation channel activity	MF	315	311	1.02048e-07	2.0714e-05	GO:0005261
synapse	CC	1149	1101	1.04508e-07	2.10256e-05	GO:0045202
chemical homeostasis	BP	1129	1079	1.13632e-07	2.26605e-05	GO:0048878
calcium ion binding	MF	674	652	1.17067e-07	2.31427e-05	GO:0005509
secretion	BP	1583	1503	1.19231e-07	2.33672e-05	GO:0046903
cell morphogenesis involved in differentiation	BP	705	683	1.3683e-07	2.65046e-05	GO:0000904
calcium ion homeostasis	BP	451	440	1.38737e-07	2.65046e-05	GO:0055074
receptor regulator activity	MF	472	459	1.387e-07	2.65046e-05	GO:0030545
cell migration	BP	1439	1370	1.41722e-07	2.68493e-05	GO:0016477
animal organ morphogenesis	BP	977	939	1.44707e-07	2.69911e-05	GO:0009887
regulation of multicellular organismal development	BP	2024	1917	1.44845e-07	2.69911e-05	GO:2000026
circulatory system process	BP	495	482	1.57093e-07	2.89481e-05	GO:0003013
inorganic ion transmembrane transport	BP	806	776	1.57894e-07	2.89481e-05	GO:0098660
positive regulation of response to stimulus	BP	2215	2092	1.61336e-07	2.91095e-05	GO:0048584
inorganic ion homeostasis	BP	707	682	1.61228e-07	2.91095e-05	GO:0098771
intracellular signal transduction	BP	2739	2580	1.70205e-07	3.0468e-05	GO:0035556
glycosaminoglycan binding	MF	217	216	1.7316e-07	3.07548e-05	GO:0005539
neuron projection development	BP	926	891	1.82578e-07	3.21762e-05	GO:0031175
morphogenesis of a branching structure	BP	195	195	1.85117e-07	3.23727e-05	GO:0001763
transporter complex	CC	329	324	2.08159e-07	3.61244e-05	GO:1990351
regulation of cytosolic calcium ion concentration	BP	341	335	2.17459e-07	3.74523e-05	GO:0051480
regulation of cell projection organization	BP	644	624	2.29603e-07	3.92466e-05	GO:0031344
calcium ion transport	BP	409	400	2.37798e-07	4.0344e-05	GO:0006816
blood circulation	BP	487	474	2.40864e-07	4.05616e-05	GO:0008015
inorganic molecular entity transmembrane transporter activity	MF	825	793	2.64509e-07	4.42157e-05	GO:0015318
ion binding	MF	5959	5556	2.71489e-07	4.50513e-05	GO:0043167
cation homeostasis	BP	696	671	2.78677e-07	4.5909e-05	GO:0055080
transmembrane transporter activity	MF	1030	985	2.90284e-07	4.74772e-05	GO:0022857
cellular calcium ion homeostasis	BP	438	427	3.07336e-07	4.99069e-05	GO:0006874
regulation of cell differentiation	BP	1741	1652	3.204e-07	5.16594e-05	GO:0045595
signal transduction by protein phosphorylation	BP	925	887	3.23059e-07	5.17213e-05	GO:0023014
MAPK cascade	BP	907	870	3.37029e-07	5.31754e-05	GO:0000165
neuron projection guidance	BP	259	257	3.39158e-07	5.31754e-05	GO:0097485
receptor ligand activity	MF	438	426	3.36424e-07	5.31754e-05	GO:0048018
axon guidance	BP	258	256	3.61873e-07	5.59647e-05	GO:0007411
transmembrane transporter complex	CC	321	316	3.596e-07	5.59647e-05	GO:1902495
negative regulation of multicellular organismal process	BP	1237	1179	3.70212e-07	5.64859e-05	GO:0051241
ion channel complex	CC	297	293	3.68564e-07	5.64859e-05	GO:0034702
positive regulation of cell communication	BP	1743	1652	3.79491e-07	5.75156e-05	GO:0010647
external side of plasma membrane	CC	280	276	3.83198e-07	5.76929e-05	GO:0009897
divalent inorganic cation homeostasis	BP	492	478	3.94565e-07	5.90134e-05	GO:0072507
regulation of plasma membrane bounded cell projection organization	BP	634	614	4.0329e-07	5.99241e-05	GO:0120035
anion transport	BP	582	563	4.05991e-07	5.99338e-05	GO:0006820
cell motility	BP	1585	1504	4.45037e-07	6.40347e-05	GO:0048870
localization of cell	BP	1585	1504	4.45037e-07	6.40347e-05	GO:0051674
cell projection part	CC	1407	1339	4.43255e-07	6.40347e-05	GO:0044463
plasma membrane bounded cell projection part	CC	1407	1339	4.43255e-07	6.40347e-05	GO:0120038
divalent inorganic cation transport	BP	458	446	4.63707e-07	6.63013e-05	GO:0072511
regulation of response to external stimulus	BP	764	734	4.96617e-07	7.01248e-05	GO:0032101
positive regulation of signaling	BP	1750	1658	4.93549e-07	7.01248e-05	GO:0023056
detection of stimulus	BP	565	543	5.67649e-07	7.86886e-05	GO:0051606
morphogenesis of a branching epithelium	BP	181	181	5.62959e-07	7.86886e-05	GO:0061138
divalent metal ion transport	BP	455	443	5.66078e-07	7.86886e-05	GO:0070838
cellular ion homeostasis	BP	626	604	6.0363e-07	8.26682e-05	GO:0006873
cell-cell adhesion via plasma-membrane adhesion molecules	BP	267	264	6.03331e-07	8.26682e-05	GO:0098742
postsynaptic membrane	CC	320	315	6.53197e-07	8.89209e-05	GO:0045211
apical plasma membrane	CC	304	299	6.59419e-07	8.92336e-05	GO:0016324
defense response	BP	1463	1385	6.72923e-07	9.05221e-05	GO:0006952
positive regulation of cytosolic calcium ion concentration	BP	302	297	7.00285e-07	9.36487e-05	GO:0007204
cell-cell junction	CC	437	426	7.61039e-07	0.000101178	GO:0005911
ion homeostasis	BP	775	744	8.42395e-07	0.000110976	GO:0050801
actin cytoskeleton organization	BP	631	610	8.44503e-07	0.000110976	GO:0030036
lymphocyte activation	BP	619	597	9.81151e-07	0.000128192	GO:0046649
response to wounding	BP	633	611	9.88594e-07	0.000128427	GO:0009611
sensory perception of chemical stimulus	BP	408	394	1.01372e-06	0.000130203	GO:0007606
detection of stimulus involved in sensory perception	BP	410	396	1.01171e-06	0.000130203	GO:0050906
metal ion homeostasis	BP	635	612	1.08019e-06	0.000137961	GO:0055065
cellular cation homeostasis	BP	614	592	1.09781e-06	0.000139429	GO:0030003
cellular divalent inorganic cation homeostasis	BP	472	458	1.15369e-06	0.000145711	GO:0072503
calcium ion transmembrane transport	BP	299	294	1.19938e-06	0.000150645	GO:0070588
regulation of neurotransmitter levels	BP	345	338	1.23893e-06	0.000154757	GO:0001505
homeostatic process	BP	1829	1728	1.43408e-06	0.000178155	GO:0042592
regulation of nervous system development	BP	874	839	1.62237e-06	0.000200451	GO:0051960
positive regulation of phosphorus metabolic process	BP	1089	1038	1.73025e-06	0.000211481	GO:0010562
positive regulation of phosphate metabolic process	BP	1089	1038	1.73025e-06	0.000211481	GO:0045937
cellular chemical homeostasis	BP	760	729	1.74587e-06	0.000212249	GO:0055082
cytokine production	BP	700	672	1.75622e-06	0.000212372	GO:0001816
epithelium development	BP	1192	1134	1.9542e-06	0.000233825	GO:0060429
cytokine activity	MF	199	197	1.94871e-06	0.000233825	GO:0005125
detection of chemical stimulus	BP	395	381	2.17062e-06	0.00025836	GO:0009593
presynapse	CC	481	467	2.47901e-06	0.00029353	GO:0098793
apical part of cell	CC	368	359	2.49605e-06	0.000294016	GO:0045177
sensory perception of smell	BP	340	329	2.7588e-06	0.000323292	GO:0007608
cell morphogenesis involved in neuron differentiation	BP	553	536	2.80156e-06	0.000326618	GO:0048667
secretion by cell	BP	1449	1372	2.82414e-06	0.000327571	GO:0032940
transcription factor activity, RNA polymerase II proximal promoter sequence-specific DNA binding	MF	443	431	2.84046e-06	0.000327792	GO:0000982
DNA-binding transcription activator activity, RNA polymerase II-specific	MF	441	429	2.85638e-06	0.000327964	GO:0001228
extracellular structure organization	BP	395	385	2.91548e-06	0.000333068	GO:0043062
anion transmembrane transporter activity	MF	322	315	2.96092e-06	0.000336568	GO:0008509
anatomical structure formation involved in morphogenesis	BP	1134	1080	2.99667e-06	0.000338937	GO:0048646
muscle contraction	BP	348	340	3.33832e-06	0.00037571	GO:0006936
neurotransmitter transport	BP	266	262	3.4712e-06	0.00038874	GO:0006836
cellular metal ion homeostasis	BP	557	537	3.53261e-06	0.000393678	GO:0006875
response to organic cyclic compound	BP	882	843	3.7729e-06	0.000417872	GO:0014070
detection of chemical stimulus involved in sensory perception of smell	BP	315	305	3.80485e-06	0.000417872	GO:0050911
olfactory receptor activity	MF	315	305	3.80485e-06	0.000417872	GO:0004984
inorganic cation transmembrane transport	BP	721	692	3.82926e-06	0.000418531	GO:0098662
plasma membrane receptor complex	CC	182	181	4.14229e-06	0.000450578	GO:0098802
regulation of anatomical structure morphogenesis	BP	1080	1029	4.68136e-06	0.000506791	GO:0022603
positive regulation of transport	BP	921	879	4.70542e-06	0.000506982	GO:0051050
molecular function regulator	MF	1767	1668	4.83868e-06	0.00051888	GO:0098772
regulation of regulated secretory pathway	BP	147	147	4.95537e-06	0.000526427	GO:1903305
detection of chemical stimulus involved in sensory perception	BP	361	348	4.93859e-06	0.000526427	GO:0050907
lipid binding	MF	694	666	5.09107e-06	0.000538328	GO:0008289
positive regulation of transcription by RNA polymerase II	BP	1160	1104	5.29811e-06	0.000557626	GO:0045944
wound healing	BP	524	506	5.92591e-06	0.000620828	GO:0042060
positive regulation of nitrogen compound metabolic process	BP	3062	2874	6.08954e-06	0.000635045	GO:0051173
regulation of neurogenesis	BP	773	742	6.53275e-06	0.000675071	GO:0050767
positive regulation of developmental process	BP	1370	1300	6.51834e-06	0.000675071	GO:0051094
positive regulation of cell differentiation	BP	960	916	7.26109e-06	0.00074694	GO:0045597
extracellular matrix organization	BP	341	333	7.53806e-06	0.000768477	GO:0030198
branching morphogenesis of an epithelial tube	BP	149	149	7.53778e-06	0.000768477	GO:0048754
ligand-gated ion channel activity	MF	142	142	7.66508e-06	0.00077448	GO:0015276
ligand-gated channel activity	MF	142	142	7.66508e-06	0.00077448	GO:0022834
cation transmembrane transporter activity	MF	637	612	8.14668e-06	0.000819498	GO:0008324
regulation of cytokine production	BP	632	606	8.91508e-06	0.000892843	GO:0001817
regulation of neurotransmitter transport	BP	140	140	9.07437e-06	0.00090481	GO:0051588
import into cell	BP	782	748	9.33923e-06	0.000927153	GO:0098657
extracellular region	CC	4128	3848	9.65947e-06	0.000954776	GO:0005576
second-messenger-mediated signaling	BP	436	422	1.0106e-05	0.000994584	GO:0019932
behavior	BP	575	554	1.03656e-05	0.00101574	GO:0007610
anion transmembrane transport	BP	264	259	1.07271e-05	0.00104186	GO:0098656
cell part morphogenesis	BP	649	625	1.07697e-05	0.00104186	GO:0032990
T cell activation	BP	433	419	1.07346e-05	0.00104186	GO:0042110
leukocyte migration	BP	407	394	1.09116e-05	0.00105112	GO:0050900
localization	BP	6280	5842	1.18522e-05	0.00111342	GO:0051179
positive regulation of signal transduction	BP	1582	1496	1.17072e-05	0.00111342	GO:0009967
axonogenesis	BP	447	434	1.18133e-05	0.00111342	GO:0007409
regulation of cation transmembrane transport	BP	309	302	1.16384e-05	0.00111342	GO:1904062
cation binding	MF	4071	3803	1.17367e-05	0.00111342	GO:0043169
actin binding	MF	415	403	1.18357e-05	0.00111342	GO:0003779
cell projection morphogenesis	BP	630	607	1.19836e-05	0.00112113	GO:0048858
leukocyte differentiation	BP	486	469	1.21345e-05	0.00113059	GO:0002521
plasma membrane bounded cell projection morphogenesis	BP	629	606	1.2618e-05	0.00117085	GO:0120039
response to bacterium	BP	578	554	1.42665e-05	0.00131843	GO:0009617
kidney epithelium development	BP	139	139	1.57474e-05	0.00144939	GO:0072073
sensory perception of light stimulus	BP	210	207	1.58299e-05	0.00145112	GO:0050953
positive regulation of cellular metabolic process	BP	3180	2981	1.61011e-05	0.00145602	GO:0031325
muscle system process	BP	452	437	1.61001e-05	0.00145602	GO:0003012
regulation of cell morphogenesis	BP	468	453	1.5959e-05	0.00145602	GO:0022604
cell projection organization	BP	1474	1397	1.61395e-05	0.00145602	GO:0030030
cellular homeostasis	BP	908	865	1.62984e-05	0.00146453	GO:0019725
heparin binding	MF	160	159	1.77332e-05	0.00158719	GO:0008201
membrane microdomain	CC	304	297	1.81076e-05	0.00161135	GO:0098857
transporter activity	MF	1215	1152	1.81449e-05	0.00161135	GO:0005215
immune response	BP	1856	1745	1.83944e-05	0.00161459	GO:0006955
positive regulation of response to external stimulus	BP	288	281	1.82832e-05	0.00161459	GO:0032103
cellular_component	CC	17905	16464	1.8357e-05	0.00161459	GO:0005575
membrane raft	CC	303	296	1.90543e-05	0.00166608	GO:0045121
positive regulation of protein phosphorylation	BP	975	928	1.9396e-05	0.00168946	GO:0001934
regulation of cell activation	BP	507	488	1.9495e-05	0.0016916	GO:0050865
organic anion transport	BP	454	438	2.00292e-05	0.00173135	GO:0015711
intrinsic component of synaptic membrane	CC	166	165	2.06756e-05	0.00178045	GO:0099240
regulation of cell adhesion	BP	656	629	2.08413e-05	0.00178123	GO:0030155
visual perception	BP	206	203	2.07872e-05	0.00178123	GO:0007601
positive regulation of phosphorylation	BP	1020	970	2.0939e-05	0.00178287	GO:0042327
nephron development	BP	135	135	2.14147e-05	0.00181657	GO:0072006
regulation of immune response	BP	879	836	2.17585e-05	0.00183887	GO:0050776
cation channel complex	CC	216	213	2.25656e-05	0.00190002	GO:0034703
neuron projection morphogenesis	BP	615	592	2.35277e-05	0.00197372	GO:0048812
signal release	BP	451	436	2.38154e-05	0.00198322	GO:0023061
regulation of neuron differentiation	BP	624	600	2.37759e-05	0.00198322	GO:0045664
side of membrane	CC	471	454	2.39738e-05	0.00198913	GO:0098552
response to endogenous stimulus	BP	1599	1511	2.47509e-05	0.00203649	GO:0009719
cell junction organization	BP	284	278	2.48036e-05	0.00203649	GO:0034330
sensory organ development	BP	528	509	2.48134e-05	0.00203649	GO:0007423
regulation of metal ion transport	BP	371	360	2.71143e-05	0.00221733	GO:0010959
circulatory system development	BP	1132	1075	2.75112e-05	0.00224172	GO:0072359
metal ion binding	MF	3984	3720	2.81914e-05	0.00228894	GO:0046872
response to lipid	BP	895	852	2.83887e-05	0.00229676	GO:0033993
regulation of body fluid levels	BP	473	456	2.84958e-05	0.00229724	GO:0050878
granulocyte chemotaxis	BP	115	115	2.87407e-05	0.0023088	GO:0071621
somatodendritic compartment	CC	815	779	2.90295e-05	0.00232379	GO:0036477
membrane region	CC	315	307	2.9802e-05	0.00237726	GO:0098589
inorganic anion transmembrane transporter activity	MF	154	153	2.99818e-05	0.00238324	GO:0015103
response to drug	BP	978	930	3.05995e-05	0.00242386	GO:0042493
cytokine receptor binding	MF	254	248	3.11215e-05	0.00245665	GO:0005126
urogenital system development	BP	321	313	3.15741e-05	0.00248376	GO:0001655
synapse organization	BP	381	370	3.21325e-05	0.00251897	GO:0050808
enzyme linked receptor protein signaling pathway	BP	1001	953	3.29889e-05	0.00257721	GO:0007167
cytokine-mediated signaling pathway	BP	687	656	3.67748e-05	0.00286315	GO:0019221
regulation of exocytosis	BP	203	200	3.75359e-05	0.00291242	GO:0017157
plasma membrane bounded cell projection organization	BP	1439	1363	3.77093e-05	0.00291593	GO:0120036
skeletal system development	BP	501	483	4.20606e-05	0.00324138	GO:0001501
cell-substrate adhesion	BP	333	324	4.26633e-05	0.00327671	GO:0031589
regulation of system process	BP	563	541	4.33463e-05	0.00331796	GO:0044057
myeloid leukocyte migration	BP	191	188	4.36335e-05	0.00332874	GO:0097529
regulation of neuron projection development	BP	469	453	4.38276e-05	0.00333236	GO:0010975
sodium ion transmembrane transporter activity	MF	149	148	4.49887e-05	0.00340924	GO:0015081
positive regulation of intracellular signal transduction	BP	1058	1004	4.59215e-05	0.00346837	GO:1902533
collagen-containing extracellular matrix	CC	322	313	4.71171e-05	0.00354688	GO:0062023
inorganic cation transmembrane transporter activity	MF	589	565	5.06953e-05	0.00380365	GO:0022890
inflammatory response	BP	702	669	5.29847e-05	0.00396008	GO:0006954
integral component of synaptic membrane	CC	154	153	5.31286e-05	0.00396008	GO:0099699
regulation of small GTPase mediated signal transduction	BP	309	301	5.5839e-05	0.00414851	GO:0051056
epidermis development	BP	432	415	5.78493e-05	0.00428386	GO:0008544
blood coagulation	BP	316	307	5.84624e-05	0.00431521	GO:0007596
positive regulation of transcription, DNA-templated	BP	1485	1404	6.14996e-05	0.0045247	GO:0045893
positive regulation of MAPK cascade	BP	550	528	6.30758e-05	0.00462569	GO:0043410
positive regulation of ion transport	BP	256	250	6.3828e-05	0.00466581	GO:0043270
multicellular organismal signaling	BP	175	173	6.52004e-05	0.00475085	GO:0035637
positive regulation of RNA biosynthetic process	BP	1570	1483	6.5653e-05	0.00476855	GO:1902680
positive regulation of nucleic acid-templated transcription	BP	1569	1482	6.78349e-05	0.00491134	GO:1903508
regulation of leukocyte activation	BP	470	452	6.80553e-05	0.00491165	GO:0002694
tube morphogenesis	BP	896	853	7.13971e-05	0.00513652	GO:0035239
regulation of immune system process	BP	1387	1308	7.34064e-05	0.00524787	GO:0002682
axon development	BP	489	472	7.33746e-05	0.00524787	GO:0061564
tube development	BP	1081	1026	7.47524e-05	0.00532734	GO:0035295
response to oxygen-containing compound	BP	1548	1460	7.52718e-05	0.00534759	GO:1901700
postsynapse	CC	602	578	7.91323e-05	0.00560435	GO:0098794
actin-based cell projection	CC	196	193	8.03415e-05	0.00567231	GO:0098858
positive regulation of molecular function	BP	1688	1591	8.10117e-05	0.00568658	GO:0044093
regulation of cell development	BP	899	857	8.11225e-05	0.00568658	GO:0060284
sodium ion transport	BP	213	209	8.1294e-05	0.00568658	GO:0006814
regulation of vesicle-mediated transport	BP	495	476	8.44142e-05	0.00588672	GO:0060627
regulation of phosphate metabolic process	BP	1692	1594	8.56847e-05	0.00595705	GO:0019220
cell chemotaxis	BP	280	272	8.74952e-05	0.00606438	GO:0060326
regulation of cell proliferation	BP	1631	1537	8.83835e-05	0.00610732	GO:0042127
cell activation	BP	1304	1231	8.89692e-05	0.00612917	GO:0001775
positive regulation of cellular biosynthetic process	BP	1908	1796	0.00010388	0.00713475	GO:0031328
response to alcohol	BP	227	222	0.000108941	0.00745986	GO:0097305
positive regulation of transmembrane transport	BP	189	186	0.000109648	0.00748569	GO:0034764
coagulation	BP	322	312	0.000110298	0.00750754	GO:0050817
regulation of synaptic plasticity	BP	172	170	0.000111895	0.00759352	GO:0048167
granulocyte migration	BP	129	128	0.000112357	0.00760213	GO:0097530
immune system process	BP	2727	2549	0.00011391	0.00764247	GO:0002376
voltage-gated ion channel activity	MF	193	190	0.000113961	0.00764247	GO:0005244
voltage-gated channel activity	MF	193	190	0.000113961	0.00764247	GO:0022832
protein phosphorylation	BP	1860	1750	0.00011528	0.00770816	GO:0006468
proximal promoter DNA-binding transcription activator activity, RNA polymerase II-specific	MF	295	287	0.00011771	0.00784759	GO:0001077
positive regulation of biosynthetic process	BP	1942	1827	0.000121153	0.0080535	GO:0009891
regulation of phosphorus metabolic process	BP	1694	1595	0.000123186	0.00816476	GO:0051174
hemostasis	BP	321	311	0.000123743	0.00817785	GO:0007599
cell junction assembly	BP	236	231	0.000124165	0.00818192	GO:0034329
positive regulation of macromolecule metabolic process	BP	3215	3007	0.000126271	0.00827272	GO:0010604
regulation of MAPK cascade	BP	761	725	0.000126244	0.00827272	GO:0043408
regulation of membrane potential	BP	422	407	0.000128056	0.00836561	GO:0042391
regulation of cellular component movement	BP	1027	974	0.000130646	0.00851034	GO:0051270
cellular response to endogenous stimulus	BP	1348	1274	0.000133347	0.00866145	GO:0071495
tissue morphogenesis	BP	608	583	0.000139974	0.00906601	GO:0048729
positive regulation of inflammatory response	BP	129	128	0.000142244	0.00918684	GO:0050729
neutrophil chemotaxis	BP	97	97	0.000143478	0.0092403	GO:0030593
dendritic tree	CC	602	577	0.000145271	0.00932937	GO:0097447

## Sheet: S14_42F vs LN GSEA
Term	Ont	N	DE	P.DE	FDR	ID
cell periphery	CC	5142	4884	8.75325e-48	1.98996e-43	GO:0071944
plasma membrane	CC	5036	4783	1.41812e-46	1.61198e-42	GO:0005886
plasma membrane part	CC	2697	2594	2.97796e-35	2.2567e-31	GO:0044459
multicellular organismal process	BP	7163	6694	1.11638e-34	6.34496e-31	GO:0032501
intrinsic component of membrane	CC	5078	4776	7.66784e-33	3.48642e-29	GO:0031224
intrinsic component of plasma membrane	CC	1641	1595	1.96074e-30	7.42926e-27	GO:0031226
integral component of membrane	CC	4921	4622	8.28288e-30	2.69004e-26	GO:0016021
integral component of plasma membrane	CC	1565	1520	2.22833e-28	6.33237e-25	GO:0005887
membrane part	CC	6310	5883	6.1105e-27	1.54351e-23	GO:0044425
cell communication	BP	6133	5723	1.00069e-25	2.27497e-22	GO:0007154
signaling	BP	6087	5679	3.46386e-25	7.15884e-22	GO:0023052
response to stimulus	BP	8470	7837	1.63522e-24	3.09792e-21	GO:0050896
anatomical structure development	BP	5644	5276	8.05085e-24	1.40791e-20	GO:0048856
multicellular organism development	BP	5188	4855	1.05893e-22	1.71955e-19	GO:0007275
developmental process	BP	6011	5605	1.74113e-22	2.63885e-19	GO:0032502
signaling receptor activity	MF	1339	1290	1.27948e-21	1.81799e-18	GO:0038023
system process	BP	2008	1915	3.44382e-21	4.60541e-18	GO:0003008
system development	BP	4655	4359	1.76107e-20	2.22423e-17	GO:0048731
membrane	CC	8682	8008	2.28251e-20	2.73108e-17	GO:0016020
cellular response to stimulus	BP	6998	6481	1.1922e-19	1.35518e-16	GO:0051716
signal transduction	BP	5646	5250	2.22379e-19	2.40741e-16	GO:0007165
transmembrane signaling receptor activity	MF	1125	1084	9.35013e-19	9.66208e-16	GO:0004888
cell differentiation	BP	3960	3713	2.04291e-18	2.01928e-15	GO:0030154
molecular transducer activity	MF	1397	1336	8.31247e-18	7.87399e-15	GO:0060089
cellular developmental process	BP	4139	3873	1.75584e-17	1.59669e-14	GO:0048869
cell surface receptor signaling pathway	BP	2789	2628	2.95555e-16	2.58429e-13	GO:0007166
animal organ development	BP	3359	3151	6.09132e-16	5.12889e-13	GO:0048513
regulation of biological quality	BP	3806	3560	7.62836e-16	6.19368e-13	GO:0065008
regulation of multicellular organismal process	BP	3035	2853	1.05621e-15	8.28e-13	GO:0051239
regulation of signaling	BP	3469	3250	2.16292e-15	1.63906e-12	GO:0023051
regulation of cell communication	BP	3434	3217	3.34573e-15	2.45361e-12	GO:0010646
nervous system process	BP	1277	1220	3.59321e-15	2.55275e-12	GO:0050877
anatomical structure morphogenesis	BP	2566	2422	5.32764e-15	3.67026e-12	GO:0009653
cell surface	CC	770	748	1.39188e-14	9.30675e-12	GO:0009986
biological regulation	BP	11781	10764	2.41879e-14	1.57111e-11	GO:0065007
response to chemical	BP	4408	4094	3.08873e-14	1.95053e-11	GO:0042221
molecular_function	MF	16473	14951	1.1405e-13	7.00758e-11	GO:0003674
regulation of biological process	BP	11142	10184	1.82885e-13	1.09413e-10	GO:0050789
biological adhesion	BP	1378	1315	3.37024e-13	1.9273e-10	GO:0022610
trans-synaptic signaling	BP	690	672	3.39105e-13	1.9273e-10	GO:0099537
response to external stimulus	BP	2222	2091	3.55258e-13	1.96986e-10	GO:0009605
regulation of response to stimulus	BP	3995	3717	5.25688e-13	2.82705e-10	GO:0048583
cell adhesion	BP	1370	1307	5.3472e-13	2.82705e-10	GO:0007155
chemical synaptic transmission	BP	682	664	6.08358e-13	3.07343e-10	GO:0007268
anterograde trans-synaptic signaling	BP	682	664	6.08358e-13	3.07343e-10	GO:0098916
tissue development	BP	1912	1807	7.01605e-13	3.46746e-10	GO:0009888
cell-cell signaling	BP	1565	1488	8.64673e-13	4.15133e-10	GO:0007267
synaptic signaling	BP	695	676	8.76502e-13	4.15133e-10	GO:0099536
regulation of cellular process	BP	10206	9340	1.24882e-12	5.79403e-10	GO:0050794
regulation of trans-synaptic signaling	BP	417	412	1.69727e-12	7.71713e-10	GO:0099177
modulation of chemical synaptic transmission	BP	416	411	1.88001e-12	8.38041e-10	GO:0050804
plasma membrane region	CC	1163	1113	1.99152e-12	8.70678e-10	GO:0098590
cell development	BP	2058	1944	2.33116e-12	9.99934e-10	GO:0048468
G protein-coupled receptor signaling pathway	BP	1220	1157	2.64823e-12	1.11491e-09	GO:0007186
ion transport	BP	1602	1517	4.06072e-12	1.67848e-09	GO:0006811
ion channel activity	MF	418	411	2.60237e-11	1.05647e-08	GO:0005216
neurogenesis	BP	1538	1460	4.68675e-11	1.86927e-08	GO:0022008
regulation of localization	BP	2699	2523	5.90002e-11	2.27341e-08	GO:0032879
nervous system development	BP	2262	2128	5.83614e-11	2.27341e-08	GO:0007399
passive transmembrane transporter activity	MF	458	448	9.40813e-11	3.56474e-08	GO:0022803
regulation of ion transport	BP	648	627	1.03134e-10	3.78169e-08	GO:0043269
channel activity	MF	457	447	1.02473e-10	3.78169e-08	GO:0015267
regulation of developmental process	BP	2543	2380	1.45343e-10	5.24481e-08	GO:0050793
cell morphogenesis	BP	971	931	1.61842e-10	5.74894e-08	GO:0000902
cellular component morphogenesis	BP	1070	1023	1.69484e-10	5.92778e-08	GO:0032989
regulation of signal transduction	BP	3087	2876	1.76654e-10	5.99412e-08	GO:0009966
substrate-specific channel activity	MF	433	424	1.74143e-10	5.99412e-08	GO:0022838
ion transmembrane transport	BP	1093	1041	2.46471e-10	8.24012e-08	GO:0034220
generation of neurons	BP	1442	1368	3.88936e-10	1.28146e-07	GO:0048699
regulation of multicellular organismal development	BP	2024	1901	4.59226e-10	1.49143e-07	GO:2000026
locomotion	BP	1804	1697	5.73578e-10	1.83658e-07	GO:0040011
cellular_component	CC	17905	16186	6.48215e-10	2.04674e-07	GO:0005575
cell morphogenesis involved in differentiation	BP	705	681	6.76343e-10	2.1063e-07	GO:0000904
cation channel activity	MF	315	311	9.1267e-10	2.80387e-07	GO:0005261
plasma membrane protein complex	CC	555	538	9.94609e-10	3.01486e-07	GO:0098797
G protein-coupled receptor activity	MF	737	701	1.08629e-09	3.24944e-07	GO:0004930
extracellular matrix	CC	477	464	1.11599e-09	3.29492e-07	GO:0031012
cell projection	CC	2101	1970	1.45588e-09	4.24333e-07	GO:0042995
movement of cell or subcellular component	BP	2031	1904	1.76626e-09	5.08281e-07	GO:0006928
neuron differentiation	BP	1301	1235	1.81794e-09	5.16614e-07	GO:0030182
signaling receptor binding	MF	1493	1406	1.96564e-09	5.5169e-07	GO:0005102
receptor complex	CC	389	381	2.0334e-09	5.63749e-07	GO:0043235
positive regulation of biological process	BP	5774	5317	2.26033e-09	6.04544e-07	GO:0048518
cell migration	BP	1439	1358	2.24152e-09	6.04544e-07	GO:0016477
transmembrane transport	BP	1478	1393	2.22225e-09	6.04544e-07	GO:0055085
sensory perception	BP	838	795	2.94723e-09	7.79098e-07	GO:0007600
gated channel activity	MF	343	337	3.20668e-09	8.37938e-07	GO:0022836
animal organ morphogenesis	BP	977	932	5.04159e-09	1.30245e-06	GO:0009887
response to organic substance	BP	3083	2862	5.76334e-09	1.47218e-06	GO:0010033
import into cell	BP	782	748	5.90769e-09	1.49228e-06	GO:0098657
ion gated channel activity	MF	334	328	6.76108e-09	1.68908e-06	GO:0022839
taxis	BP	605	583	7.27902e-09	1.79871e-06	GO:0042330
chemotaxis	BP	603	581	8.36682e-09	2.04528e-06	GO:0006935
homeostatic process	BP	1829	1713	9.2048e-09	2.22619e-06	GO:0042592
cation transport	BP	1103	1045	9.59844e-09	2.29696e-06	GO:0006812
metal ion transmembrane transporter activity	MF	438	426	1.02951e-08	2.438e-06	GO:0046873
neurotransmitter transport	BP	266	263	1.11807e-08	2.62044e-06	GO:0006836
plasma membrane bounded cell projection	CC	2033	1903	1.34611e-08	3.1227e-06	GO:0120025
transcription factor activity, RNA polymerase II proximal promoter sequence-specific DNA binding	MF	443	431	1.53863e-08	3.53325e-06	GO:0000982
cell-cell adhesion	BP	801	765	1.77078e-08	4.02569e-06	GO:0098609
positive regulation of multicellular organismal process	BP	1721	1614	1.90239e-08	4.28208e-06	GO:0051240
metal ion transport	BP	847	807	2.05863e-08	4.58832e-06	GO:0030001
positive regulation of response to stimulus	BP	2215	2065	2.22188e-08	4.85695e-06	GO:0048584
cellular response to organic substance	BP	2521	2346	2.21632e-08	4.85695e-06	GO:0071310
regulation of cell differentiation	BP	1741	1634	2.25672e-08	4.88611e-06	GO:0045595
cell motility	BP	1585	1488	2.42607e-08	5.1546e-06	GO:0048870
localization of cell	BP	1585	1488	2.42607e-08	5.1546e-06	GO:0051674
cell morphogenesis involved in neuron differentiation	BP	553	535	2.54198e-08	5.35087e-06	GO:0048667
regulation of signaling receptor activity	BP	522	502	2.57857e-08	5.3781e-06	GO:0010469
cell projection morphogenesis	BP	630	607	3.0511e-08	6.30579e-06	GO:0048858
plasma membrane bounded cell projection morphogenesis	BP	629	606	3.28086e-08	6.71955e-06	GO:0120039
cellular response to chemical stimulus	BP	3050	2827	3.46984e-08	7.04315e-06	GO:0070887
synaptic membrane	CC	429	417	4.67905e-08	9.4136e-06	GO:0097060
negative regulation of multicellular organismal process	BP	1237	1166	4.96338e-08	9.89802e-06	GO:0051241
signal release	BP	451	437	5.5141e-08	1.09007e-05	GO:0023061
calcium ion transport	BP	409	397	5.63148e-08	1.10367e-05	GO:0006816
cell part morphogenesis	BP	649	624	6.06533e-08	1.16855e-05	GO:0032990
epithelium development	BP	1192	1124	6.05019e-08	1.16855e-05	GO:0060429
chemical homeostasis	BP	1129	1065	6.73431e-08	1.28654e-05	GO:0048878
localization	BP	6280	5759	7.66266e-08	1.45169e-05	GO:0051179
neuron projection morphogenesis	BP	615	592	7.82428e-08	1.47006e-05	GO:0048812
receptor regulator activity	MF	472	454	7.89536e-08	1.47126e-05	GO:0030545
intrinsic component of synaptic membrane	CC	166	166	8.11856e-08	1.50055e-05	GO:0099240
extracellular region	CC	4128	3795	8.20841e-08	1.50492e-05	GO:0005576
neuron part	CC	1673	1570	8.30346e-08	1.51017e-05	GO:0097458
axonogenesis	BP	447	434	9.4237e-08	1.70031e-05	GO:0007409
skeletal system development	BP	501	484	9.73646e-08	1.7429e-05	GO:0001501
circulatory system process	BP	495	477	1.04055e-07	1.84812e-05	GO:0003013
tube development	BP	1081	1022	1.09965e-07	1.93795e-05	GO:0035295
positive regulation of signaling	BP	1750	1637	1.11849e-07	1.95598e-05	GO:0023056
regulation of anatomical structure morphogenesis	BP	1080	1021	1.33577e-07	2.31812e-05	GO:0022603
positive regulation of cell communication	BP	1743	1630	1.45988e-07	2.5143e-05	GO:0010647
axon development	BP	489	473	1.49736e-07	2.55947e-05	GO:0061564
neuron development	BP	1055	1000	1.58692e-07	2.69231e-05	GO:0048666
circulatory system development	BP	1132	1068	1.62683e-07	2.73958e-05	GO:0072359
blood circulation	BP	487	469	1.67946e-07	2.80741e-05	GO:0008015
positive regulation of synaptic transmission	BP	159	159	1.84357e-07	3.04228e-05	GO:0050806
cation homeostasis	BP	696	663	1.84673e-07	3.04228e-05	GO:0055080
tube morphogenesis	BP	896	850	1.91848e-07	3.13775e-05	GO:0035239
transporter complex	CC	329	321	2.17361e-07	3.52963e-05	GO:1990351
inorganic ion homeostasis	BP	707	673	2.20198e-07	3.55034e-05	GO:0098771
divalent inorganic cation homeostasis	BP	492	473	2.22812e-07	3.56719e-05	GO:0072507
central nervous system development	BP	934	887	2.26304e-07	3.59776e-05	GO:0007417
ion transmembrane transporter activity	MF	876	830	2.45379e-07	3.87392e-05	GO:0015075
extracellular structure organization	BP	395	383	2.57914e-07	3.98872e-05	GO:0043062
actin filament-based process	BP	721	688	2.55675e-07	3.98872e-05	GO:0030029
positive regulation of developmental process	BP	1370	1287	2.57565e-07	3.98872e-05	GO:0051094
presynapse	CC	481	464	2.79507e-07	4.26464e-05	GO:0098793
integral component of synaptic membrane	CC	154	154	2.78427e-07	4.26464e-05	GO:0099699
regulation of molecular function	BP	3079	2847	3.27832e-07	4.96863e-05	GO:0065009
synapse	CC	1149	1085	3.31806e-07	4.99554e-05	GO:0045202
calcium ion transmembrane transport	BP	299	292	3.7664e-07	5.63324e-05	GO:0070588
regulation of transport	BP	1780	1661	4.03526e-07	5.91855e-05	GO:0051049
neuron projection development	BP	926	879	4.01139e-07	5.91855e-05	GO:0031175
transmembrane transporter complex	CC	321	313	4.00796e-07	5.91855e-05	GO:1902495
transmembrane transporter activity	MF	1030	971	4.09126e-07	5.96222e-05	GO:0022857
neuron projection guidance	BP	259	255	4.19048e-07	6.06793e-05	GO:0097485
positive regulation of cellular process	BP	5119	4705	4.42181e-07	6.36238e-05	GO:0048522
axon guidance	BP	258	254	4.50275e-07	6.43809e-05	GO:0007411
calcium ion homeostasis	BP	451	434	4.56786e-07	6.49036e-05	GO:0055074
ion homeostasis	BP	775	735	4.61597e-07	6.51798e-05	GO:0050801
neuron projection	CC	1274	1199	4.66818e-07	6.55101e-05	GO:0043005
muscle contraction	BP	348	338	5.00475e-07	6.98025e-05	GO:0006936
regulation of cytosolic calcium ion concentration	BP	341	331	5.10623e-07	7.07835e-05	GO:0051480
cellular chemical homeostasis	BP	760	721	5.29647e-07	7.29758e-05	GO:0055082
metal ion homeostasis	BP	635	605	5.71774e-07	7.83055e-05	GO:0055065
intracellular signal transduction	BP	2739	2537	5.92992e-07	8.07251e-05	GO:0035556
external side of plasma membrane	CC	280	273	6.03815e-07	8.17091e-05	GO:0009897
urogenital system development	BP	321	313	6.45991e-07	8.68992e-05	GO:0001655
regulation of ion transmembrane transport	BP	445	429	6.49986e-07	8.69222e-05	GO:0034765
ion channel complex	CC	297	290	6.5561e-07	8.71616e-05	GO:0034702
cellular cation homeostasis	BP	614	585	7.03702e-07	9.30115e-05	GO:0030003
lipid binding	MF	694	660	7.19987e-07	9.46138e-05	GO:0008289
regulation of neurotransmitter levels	BP	345	335	7.35024e-07	9.60347e-05	GO:0001505
cellular divalent inorganic cation homeostasis	BP	472	453	7.49175e-07	9.73242e-05	GO:0072503
synapse part	CC	917	869	7.65767e-07	9.89144e-05	GO:0044456
positive regulation of cytosolic calcium ion concentration	BP	302	294	7.83155e-07	9.94651e-05	GO:0007204
cation transmembrane transport	BP	806	764	7.78933e-07	9.94651e-05	GO:0098655
receptor ligand activity	MF	438	420	7.78982e-07	9.94651e-05	GO:0048018
cellular ion homeostasis	BP	626	596	7.96846e-07	0.000100642	GO:0006873
postsynaptic membrane	CC	320	312	8.05882e-07	0.000101221	GO:0045211
defense response	BP	1463	1363	8.55816e-07	0.000106902	GO:0006952
collagen-containing extracellular matrix	CC	322	313	8.64922e-07	0.000107449	GO:0062023
regulation of synaptic plasticity	BP	172	171	9.69703e-07	0.000119811	GO:0048167
anion transport	BP	582	555	9.92137e-07	0.00012192	GO:0006820
anatomical structure formation involved in morphogenesis	BP	1134	1067	1.00937e-06	0.000123371	GO:0048646
immune response	BP	1856	1722	1.02141e-06	0.000124175	GO:0006955
cellular calcium ion homeostasis	BP	438	421	1.07181e-06	0.000129609	GO:0006874
regulation of nervous system development	BP	874	829	1.18744e-06	0.000142832	GO:0051960
embryonic organ development	BP	420	406	1.19889e-06	0.000143451	GO:0048568
divalent inorganic cation transport	BP	458	440	1.2598e-06	0.000149949	GO:0072511
second-messenger-mediated signaling	BP	436	419	1.38437e-06	0.000163918	GO:0019932
DNA-binding transcription activator activity, RNA polymerase II-specific	MF	441	425	1.4568e-06	0.000171601	GO:0001228
regulation of system process	BP	563	538	1.51834e-06	0.000177927	GO:0044057
divalent metal ion transport	BP	455	437	1.56334e-06	0.000182261	GO:0070838
endocytosis	BP	666	633	1.61916e-06	0.000187806	GO:0006897
cellular homeostasis	BP	908	856	1.64226e-06	0.000189518	GO:0019725
inorganic molecular entity transmembrane transporter activity	MF	825	780	1.69192e-06	0.000194263	GO:0015318
cellular metal ion homeostasis	BP	557	531	1.75865e-06	0.000200911	GO:0006875
secretion	BP	1583	1475	1.93275e-06	0.000219696	GO:0046903
cation binding	MF	4071	3746	2.05888e-06	0.000232868	GO:0043169
wound healing	BP	524	501	2.11974e-06	0.000238566	GO:0042060
blood vessel development	BP	744	705	2.19324e-06	0.000245621	GO:0001568
regulation of secretion	BP	764	723	2.34947e-06	0.00026055	GO:0051046
regulation of cell projection organization	BP	644	614	2.33852e-06	0.00026055	GO:0031344
regulation of calcium ion transport	BP	237	232	2.37861e-06	0.000262502	GO:0051924
head development	BP	744	707	2.54696e-06	0.000278378	GO:0060322
apical part of cell	CC	368	355	2.53496e-06	0.000278378	GO:0045177
cell-substrate adhesion	BP	333	323	2.74914e-06	0.000299038	GO:0031589
inorganic ion transmembrane transport	BP	806	762	2.78157e-06	0.000301125	GO:0098660
actin binding	MF	415	400	2.81733e-06	0.00030355	GO:0003779
regulation of body fluid levels	BP	473	453	2.90665e-06	0.000311697	GO:0050878
response to wounding	BP	633	602	3.02858e-06	0.000323247	GO:0009611
calcium ion binding	MF	674	640	3.0593e-06	0.000325	GO:0005509
enzyme linked receptor protein signaling pathway	BP	1001	943	3.20111e-06	0.000338484	GO:0007167
proximal promoter DNA-binding transcription activator activity, RNA polymerase II-specific	MF	295	287	3.64044e-06	0.000383156	GO:0001077
sodium ion transmembrane transporter activity	MF	149	148	3.67258e-06	0.000384758	GO:0015081
regulation of cell migration	BP	887	836	4.03682e-06	0.000420978	GO:0030334
regulation of plasma membrane bounded cell projection organization	BP	634	604	4.1571e-06	0.000431542	GO:0120035
extracellular matrix organization	BP	341	330	4.22799e-06	0.000436905	GO:0030198
regulation of cellular component movement	BP	1027	965	4.31137e-06	0.000443505	GO:0051270
behavior	BP	575	548	5.40799e-06	0.000552663	GO:0007610
regulation of neurogenesis	BP	773	733	5.42113e-06	0.000552663	GO:0050767
regulation of cell morphogenesis	BP	468	449	5.52662e-06	0.000560903	GO:0022604
positive regulation of cell differentiation	BP	960	904	5.64866e-06	0.000568215	GO:0045597
epidermis development	BP	432	412	5.63056e-06	0.000568215	GO:0008544
cation channel complex	CC	216	212	5.68955e-06	0.000569807	GO:0034703
regulation of transmembrane transport	BP	525	501	5.97261e-06	0.000595532	GO:0034762
regulation of hormone levels	BP	503	480	6.36498e-06	0.000631884	GO:0010817
intrinsic component of postsynaptic membrane	CC	122	122	6.66214e-06	0.00065851	GO:0098936
cardiovascular system development	BP	787	743	6.76257e-06	0.000665542	GO:0072358
actin cytoskeleton organization	BP	631	600	6.87362e-06	0.000673555	GO:0030036
positive regulation of signal transduction	BP	1582	1475	7.01967e-06	0.000684915	GO:0009967
kidney development	BP	270	263	7.1883e-06	0.000698371	GO:0001822
symporter activity	MF	141	140	7.22501e-06	0.000698951	GO:0015293
metal ion binding	MF	3984	3664	7.30179e-06	0.000703386	GO:0046872
binding	MF	14320	12985	7.56382e-06	0.000725552	GO:0005488
regulation of cell proliferation	BP	1631	1519	7.63168e-06	0.000728986	GO:0042127
molecular function regulator	MF	1767	1642	7.68813e-06	0.000731305	GO:0098772
reproductive system development	BP	419	402	7.81062e-06	0.000739861	GO:0061458
positive regulation of ion transport	BP	256	249	8.02717e-06	0.000757218	GO:0043270
tissue morphogenesis	BP	608	579	8.32815e-06	0.000782096	GO:0048729
ion binding	MF	5959	5456	8.35969e-06	0.000782096	GO:0043167
secondary active transmembrane transporter activity	MF	219	214	8.40759e-06	0.000783353	GO:0015291
apical plasma membrane	CC	304	294	8.52101e-06	0.000787466	GO:0016324
cation transmembrane transporter activity	MF	637	604	8.49592e-06	0.000787466	GO:0008324
regulation of metal ion transport	BP	371	357	8.77558e-06	0.000807709	GO:0010959
drug transport	BP	215	210	9.02507e-06	0.000827322	GO:0015893
oxidoreductase activity, acting on paired donors, with incorporation or reduction of molecular oxygen	MF	156	154	9.08908e-06	0.000829844	GO:0016705
renal system development	BP	285	277	9.19824e-06	0.000836451	GO:0072001
reproductive structure development	BP	416	399	9.24155e-06	0.000837041	GO:0048608
gliogenesis	BP	264	257	9.64349e-06	0.000869981	GO:0042063
cell junction	CC	1252	1174	9.71129e-06	0.000872635	GO:0030054
vasculature development	BP	778	734	9.7994e-06	0.000877085	GO:0001944
brain development	BP	701	665	1.01412e-05	0.000904118	GO:0007420
branching morphogenesis of an epithelial tube	BP	149	148	1.03899e-05	0.000922669	GO:0048754
regulation of secretion by cell	BP	706	667	1.06644e-05	0.000943362	GO:1903530
cytokine-mediated signaling pathway	BP	687	648	1.07394e-05	0.000946312	GO:0019221
morphogenesis of a branching structure	BP	195	192	1.08956e-05	0.000956374	GO:0001763
integral component of postsynaptic membrane	CC	117	117	1.12422e-05	0.000983001	GO:0099055
developmental process involved in reproduction	BP	641	607	1.17592e-05	0.00102427	GO:0003006
response to oxygen-containing compound	BP	1548	1442	1.18386e-05	0.00102725	GO:1901700
regulation of vesicle-mediated transport	BP	495	472	1.19002e-05	0.00102867	GO:0060627
organic anion transport	BP	454	433	1.22202e-05	0.00105232	GO:0015711
muscle system process	BP	452	432	1.22801e-05	0.00105349	GO:0003012
regulation of neurotransmitter transport	BP	140	139	1.24423e-05	0.0010634	GO:0051588
side of membrane	CC	471	449	1.24899e-05	0.00106346	GO:0098552
transcription regulatory region sequence-specific DNA binding	MF	773	731	1.34102e-05	0.00113756	GO:0000976
regulation of cell motility	BP	943	886	1.48713e-05	0.00125682	GO:2000145
membrane microdomain	CC	304	294	1.54639e-05	0.00130206	GO:0098857
phospholipid binding	MF	405	388	1.57643e-05	0.00132246	GO:0005543
regulation of immune system process	BP	1387	1291	1.59268e-05	0.00133117	GO:0002682
cytosolic calcium ion transport	BP	159	157	1.60508e-05	0.00133662	GO:0060401
membrane raft	CC	303	293	1.6358e-05	0.00135723	GO:0045121
axon	CC	591	562	1.64539e-05	0.00136023	GO:0030424
regulation of locomotion	BP	1017	954	1.65849e-05	0.00136609	GO:0040012
skin development	BP	387	369	1.67203e-05	0.00137227	GO:0043588
immune system process	BP	2727	2513	1.68946e-05	0.00138159	GO:0002376
RNA polymerase II regulatory region sequence-specific DNA binding	MF	721	683	1.86909e-05	0.001523	GO:0000977
blood vessel morphogenesis	BP	665	629	1.95025e-05	0.00158346	GO:0048514
transporter activity	MF	1215	1135	2.15731e-05	0.00174535	GO:0005215
pattern specification process	BP	431	413	2.20508e-05	0.00177767	GO:0007389
kidney epithelium development	BP	139	138	2.37609e-05	0.00190876	GO:0072073
RNA polymerase II regulatory region DNA binding	MF	727	688	2.64794e-05	0.00211966	GO:0001012
ligand-gated cation channel activity	MF	105	105	2.702e-05	0.00215534	GO:0099094
leukocyte differentiation	BP	486	462	2.75911e-05	0.0021932	GO:0002521
multicellular organismal signaling	BP	175	172	2.88836e-05	0.00228794	GO:0035637
regulation of hormone secretion	BP	259	251	2.9642e-05	0.00233986	GO:0046883
sensory organ development	BP	528	503	3.18313e-05	0.00250399	GO:0007423
lipid metabolic process	BP	1373	1278	3.19625e-05	0.00250564	GO:0006629
cell projection organization	BP	1474	1376	3.25307e-05	0.00254142	GO:0030030
blood coagulation	BP	316	304	3.27933e-05	0.0025478	GO:0007596
multicellular organismal homeostasis	BP	462	440	3.30741e-05	0.0025478	GO:0048871
cellular response to cytokine stimulus	BP	982	919	3.30842e-05	0.0025478	GO:0071345
cell projection part	CC	1407	1313	3.31727e-05	0.0025478	GO:0044463
plasma membrane bounded cell projection part	CC	1407	1313	3.31727e-05	0.0025478	GO:0120038
nephron development	BP	135	134	3.33284e-05	0.00255113	GO:0072006
morphogenesis of a branching epithelium	BP	181	178	3.36858e-05	0.00256984	GO:0061138
platelet activation	BP	151	149	3.43008e-05	0.00260801	GO:0030168
establishment of localization	BP	4943	4527	3.45685e-05	0.0026196	GO:0051234
hormone secretion	BP	304	293	3.60282e-05	0.00272115	GO:0046879
regulation of immune response	BP	879	823	3.7073e-05	0.002775	GO:0050776
voltage-gated ion channel activity	MF	193	189	3.71075e-05	0.002775	GO:0005244
voltage-gated channel activity	MF	193	189	3.71075e-05	0.002775	GO:0022832
biological_process	BP	17023	15376	3.7854e-05	0.00282155	GO:0008150
inorganic cation transmembrane transporter activity	MF	589	558	3.87637e-05	0.00287992	GO:0022890
transport	BP	4829	4423	3.93024e-05	0.00291043	GO:0006810
sequence-specific DNA binding	MF	1071	1005	4.0079e-05	0.0029583	GO:0043565
anchored component of membrane	CC	164	161	4.26624e-05	0.00313879	GO:0031225
heart development	BP	558	530	4.35555e-05	0.00319416	GO:0007507
inorganic cation transmembrane transport	BP	721	680	4.45378e-05	0.0032557	GO:0098662
axon part	CC	372	357	4.5158e-05	0.00329045	GO:0033267
calcium ion transport into cytosol	BP	148	146	4.58334e-05	0.003329	GO:0060402
regulation of response to external stimulus	BP	764	718	4.6439e-05	0.00335157	GO:0032101
phagocytosis	BP	234	227	4.63215e-05	0.00335157	GO:0006909
hormone transport	BP	314	302	4.7506e-05	0.00341772	GO:0009914
glial cell differentiation	BP	194	190	4.81105e-05	0.0034503	GO:0010001
embryonic morphogenesis	BP	572	544	4.85243e-05	0.00346903	GO:0048598
detection of stimulus	BP	565	529	4.89838e-05	0.0034909	GO:0051606
anion transmembrane transport	BP	264	255	5.09233e-05	0.00361778	GO:0098656
regulation of regulated secretory pathway	BP	147	145	5.13275e-05	0.00363514	GO:1903305
plasma membrane bounded cell projection organization	BP	1439	1343	5.16585e-05	0.00364722	GO:0120036
regulation of neuron differentiation	BP	624	592	5.35927e-05	0.00377206	GO:0045664
coagulation	BP	322	309	5.405e-05	0.00379251	GO:0050817
membrane region	CC	315	303	5.50589e-05	0.00384492	GO:0098589
DNA-binding transcription factor activity, RNA polymerase II-specific	MF	1577	1466	5.51352e-05	0.00384492	GO:0000981
insulin secretion	BP	202	197	5.86288e-05	0.00407604	GO:0030073
response to lipid	BP	895	839	5.92265e-05	0.00410505	GO:0033993
bone development	BP	205	200	6.08291e-05	0.00420331	GO:0060348
response to cytokine	BP	1066	995	6.14983e-05	0.00423667	GO:0034097
hemostasis	BP	321	308	6.22382e-05	0.00425023	GO:0007599
regulation of muscle contraction	BP	163	160	6.22358e-05	0.00425023	GO:0006937
endocrine system development	BP	128	127	6.2256e-05	0.00425023	GO:0035270
regionalization	BP	338	325	6.54247e-05	0.00445319	GO:0003002
morphogenesis of an epithelium	BP	477	455	6.59135e-05	0.00447307	GO:0002009
cartilage development	BP	204	199	6.61264e-05	0.00447416	GO:0051216
central nervous system neuron differentiation	BP	175	172	6.63726e-05	0.00447749	GO:0021953
basolateral plasma membrane	CC	213	207	6.66031e-05	0.00447975	GO:0016323
response to alcohol	BP	227	220	6.71465e-05	0.00450297	GO:0097305
regulation of cation transmembrane transport	BP	309	297	7.27999e-05	0.00483991	GO:1904062
neurotransmitter secretion	BP	167	164	7.28094e-05	0.00483991	GO:0007269
signal release from synapse	BP	167	164	7.28094e-05	0.00483991	GO:0099643
cognition	BP	282	272	7.33649e-05	0.00486261	GO:0050890
secretion by cell	BP	1449	1346	7.57466e-05	0.00500588	GO:0032940
detection of stimulus involved in sensory perception	BP	410	385	7.80929e-05	0.00514598	GO:0050906
cell-cell adhesion via plasma-membrane adhesion molecules	BP	267	258	7.8511e-05	0.00515858	GO:0098742
potassium channel complex	CC	97	97	8.0696e-05	0.00528687	GO:0034705
signal transduction by protein phosphorylation	BP	925	867	8.13365e-05	0.00531352	GO:0023014
ligand-gated ion channel activity	MF	142	140	8.24409e-05	0.00535489	GO:0015276
ligand-gated channel activity	MF	142	140	8.24409e-05	0.00535489	GO:0022834
response to interferon-gamma	BP	187	182	8.49318e-05	0.00550097	GO:0034341
actin cytoskeleton	CC	479	456	9.01242e-05	0.00582069	GO:0015629
forebrain development	BP	368	353	9.4417e-05	0.00608067	GO:0030900
synapse organization	BP	381	365	9.7611e-05	0.00626861	GO:0050808
MAPK cascade	BP	907	850	9.96063e-05	0.00637873	GO:0000165
positive regulation of cell-substrate adhesion	BP	118	117	9.99333e-05	0.0063817	GO:0010811
positive regulation of ERK1 and ERK2 cascade	BP	237	229	0.000100739	0.00641514	GO:0070374
peptide hormone secretion	BP	243	235	0.000103962	0.00658348	GO:0030072
cell proliferation	BP	2030	1878	0.000103756	0.00658348	GO:0008283
distal axon	CC	280	270	0.000108038	0.00682259	GO:0150034
response to bacterium	BP	578	544	0.000111204	0.00700307	GO:0009617
positive regulation of cell adhesion	BP	392	374	0.000112183	0.00704519	GO:0045785
regulation of cell development	BP	899	845	0.00011257	0.00705006	GO:0060284
epithelial cell differentiation	BP	729	684	0.000115101	0.00718877	GO:0030855
gland development	BP	430	410	0.000116061	0.00722884	GO:0048732
regulation of cell adhesion	BP	656	619	0.000117095	0.00727332	GO:0030155
peptide receptor activity	MF	147	144	0.000123591	0.0076559	GO:0001653
developmental growth	BP	638	603	0.00012541	0.00774748	GO:0048589
connective tissue development	BP	261	252	0.000126017	0.00776387	GO:0061448
glycosaminoglycan binding	MF	217	210	0.00013032	0.00800731	GO:0005539
regulation of intracellular signal transduction	BP	1826	1691	0.000132051	0.00809179	GO:1902531
embryo development	BP	946	888	0.000137178	0.00838333	GO:0009790
cytokine production	BP	700	657	0.000143499	0.00869948	GO:0001816
carbohydrate binding	MF	249	239	0.000143127	0.00869948	GO:0030246
voltage-gated cation channel activity	MF	139	137	0.000143358	0.00869948	GO:0022843
potassium ion transmembrane transporter activity	MF	156	153	0.000145458	0.00879481	GO:0015079
regulation of membrane potential	BP	422	402	0.000146548	0.00883717	GO:0042391
positive regulation of MAPK cascade	BP	550	520	0.000147196	0.00885281	GO:0043410
mesenchyme development	BP	260	251	0.000149983	0.00899662	GO:0060485
anion transmembrane transporter activity	MF	322	308	0.000154105	0.00921955	GO:0008509
response to metal ion	BP	352	336	0.000157328	0.00938766	GO:0010038
sensory perception of chemical stimulus	BP	408	382	0.000167685	0.00997945	GO:0007606

## Sheet: S15_49F vs 16D GSEA
Term	Ont	N	DE	P.DE	FDR	ID
plasma membrane	CC	5036	4529	4.53154e-62	1.0302e-57	GO:0005886
cell periphery	CC	5142	4619	1.14874e-61	1.30578e-57	GO:0071944
plasma membrane part	CC	2697	2468	9.74405e-43	7.38404e-39	GO:0044459
multicellular organismal process	BP	7163	6245	3.98974e-39	2.26757e-35	GO:0032501
intrinsic component of membrane	CC	5078	4464	3.18136e-37	1.4465e-33	GO:0031224
intrinsic component of plasma membrane	CC	1641	1524	1.39798e-35	5.29695e-32	GO:0031226
integral component of plasma membrane	CC	1565	1456	3.64026e-35	1.18225e-31	GO:0005887
integral component of membrane	CC	4921	4318	4.69886e-34	1.3353e-30	GO:0016021
cell communication	BP	6133	5343	2.23602e-30	5.64819e-27	GO:0007154
membrane part	CC	6310	5475	4.09488e-30	9.30929e-27	GO:0044425
signaling	BP	6087	5301	1.33113e-29	2.75107e-26	GO:0023052
cell differentiation	BP	3960	3498	1.71473e-25	3.24856e-22	GO:0030154
anatomical structure development	BP	5644	4919	7.30222e-25	1.27699e-21	GO:0048856
developmental process	BP	6011	5225	1.39485e-24	2.26503e-21	GO:0032502
system development	BP	4655	4083	4.76105e-24	7.21585e-21	GO:0048731
response to stimulus	BP	8470	7249	6.88982e-24	9.78957e-21	GO:0050896
multicellular organism development	BP	5188	4530	8.71414e-24	1.16534e-20	GO:0007275
membrane	CC	8682	7419	2.04359e-23	2.58105e-20	GO:0016020
cell-cell signaling	BP	1565	1434	2.66017e-23	3.18297e-20	GO:0007267
cellular developmental process	BP	4139	3634	3.65021e-22	4.1492e-19	GO:0048869
signal transduction	BP	5646	4887	4.84406e-22	5.24404e-19	GO:0007165
biological adhesion	BP	1378	1264	2.9765e-21	3.07581e-18	GO:0022610
cell adhesion	BP	1370	1256	6.80548e-21	6.72677e-18	GO:0007155
cell surface receptor signaling pathway	BP	2789	2477	7.25459e-21	6.87191e-18	GO:0007166
system process	BP	2008	1793	2.72428e-20	2.47735e-17	GO:0003008
cell development	BP	2058	1853	2.23125e-19	1.95097e-16	GO:0048468
signaling receptor activity	MF	1339	1205	5.30091e-19	4.46336e-16	GO:0038023
animal organ development	BP	3359	2954	1.21979e-18	9.90385e-16	GO:0048513
cellular response to stimulus	BP	6998	5995	1.62846e-18	1.2766e-15	GO:0051716
response to external stimulus	BP	2222	1966	1.41528e-16	1.0725e-13	GO:0009605
cell surface	CC	770	713	2e-16	1.46671e-13	GO:0009986
anatomical structure morphogenesis	BP	2566	2276	3.00921e-16	2.13785e-13	GO:0009653
molecular transducer activity	MF	1397	1246	3.3732e-16	2.32383e-13	GO:0060089
regulation of multicellular organismal process	BP	3035	2666	6.56782e-16	4.39155e-13	GO:0051239
transmembrane signaling receptor activity	MF	1125	1010	7.35155e-16	4.77515e-13	GO:0004888
taxis	BP	605	568	1.49885e-15	9.46525e-13	GO:0042330
neurogenesis	BP	1538	1392	1.73554e-15	1.06637e-12	GO:0022008
chemotaxis	BP	603	566	1.97005e-15	1.17861e-12	GO:0006935
ion channel activity	MF	418	400	2.04269e-15	1.19073e-12	GO:0005216
regulation of signaling	BP	3469	3030	2.1261e-15	1.20837e-12	GO:0023051
movement of cell or subcellular component	BP	2031	1806	2.64975e-15	1.46925e-12	GO:0006928
extracellular matrix	CC	477	452	2.95384e-15	1.59887e-12	GO:0031012
regulation of cell communication	BP	3434	2999	3.34665e-15	1.72916e-12	GO:0010646
tissue development	BP	1912	1702	3.28527e-15	1.72916e-12	GO:0009888
locomotion	BP	1804	1610	3.7986e-15	1.91906e-12	GO:0040011
passive transmembrane transporter activity	MF	458	435	4.48925e-15	2.21867e-12	GO:0022803
channel activity	MF	457	434	5.21854e-15	2.52422e-12	GO:0015267
calcium ion binding	MF	674	627	7.70396e-15	3.64879e-12	GO:0005509
ion transport	BP	1602	1430	1.04043e-14	4.82718e-12	GO:0006811
substrate-specific channel activity	MF	433	412	1.22405e-14	5.56553e-12	GO:0022838
generation of neurons	BP	1442	1305	1.98461e-14	8.8467e-12	GO:0048699
cell morphogenesis involved in differentiation	BP	705	659	2.07757e-14	9.08298e-12	GO:0000904
neuron differentiation	BP	1301	1182	2.32957e-14	9.99253e-12	GO:0030182
trans-synaptic signaling	BP	690	642	3.15082e-14	1.3265e-11	GO:0099537
regulation of localization	BP	2699	2368	3.51418e-14	1.45257e-11	GO:0032879
nervous system development	BP	2262	2010	4.0093e-14	1.62763e-11	GO:0007399
synaptic signaling	BP	695	646	4.63582e-14	1.84896e-11	GO:0099536
receptor complex	CC	389	372	5.67413e-14	2.22406e-11	GO:0043235
plasma membrane region	CC	1163	1054	6.94233e-14	2.67503e-11	GO:0098590
chemical synaptic transmission	BP	682	634	7.37631e-14	2.74907e-11	GO:0007268
anterograde trans-synaptic signaling	BP	682	634	7.37631e-14	2.74907e-11	GO:0098916
cation channel activity	MF	315	304	1.75436e-13	6.43284e-11	GO:0005261
regulation of secretion	BP	764	701	2.11672e-13	7.63835e-11	GO:0051046
cell-cell adhesion	BP	801	735	5.55048e-13	1.97163e-10	GO:0098609
regulation of trans-synaptic signaling	BP	417	396	1.16705e-12	4.08182e-10	GO:0099177
modulation of chemical synaptic transmission	BP	416	395	1.36642e-12	4.7067e-10	GO:0050804
regulation of ion transport	BP	648	598	2.10679e-12	7.14862e-10	GO:0043269
nervous system process	BP	1277	1134	2.14335e-12	7.16574e-10	GO:0050877
cell projection	CC	2101	1854	2.56012e-12	8.43505e-10	GO:0042995
neuron development	BP	1055	960	2.61166e-12	8.48192e-10	GO:0048666
cell morphogenesis involved in neuron differentiation	BP	553	519	3.03133e-12	9.70622e-10	GO:0048667
cell motility	BP	1585	1408	3.2562e-12	1.01406e-09	GO:0048870
localization of cell	BP	1585	1408	3.2562e-12	1.01406e-09	GO:0051674
plasma membrane bounded cell projection	CC	2033	1795	3.88251e-12	1.19277e-09	GO:0120025
G protein-coupled receptor signaling pathway	BP	1220	1078	4.14424e-12	1.2562e-09	GO:0007186
response to chemical	BP	4408	3780	4.29054e-12	1.28344e-09	GO:0042221
regulation of response to stimulus	BP	3995	3445	4.76163e-12	1.40586e-09	GO:0048583
ion gated channel activity	MF	334	319	5.43624e-12	1.58445e-09	GO:0022839
gated channel activity	MF	343	327	6.50676e-12	1.87246e-09	GO:0022836
cell morphogenesis	BP	971	885	8.04688e-12	2.28672e-09	GO:0000902
plasma membrane bounded cell projection morphogenesis	BP	629	585	1.26392e-11	3.5474e-09	GO:0120039
regulation of transport	BP	1780	1570	1.74043e-11	4.82523e-09	GO:0051049
neuron projection guidance	BP	259	252	1.87724e-11	5.14182e-09	GO:0097485
axon guidance	BP	258	251	2.11513e-11	5.72443e-09	GO:0007411
cell migration	BP	1439	1280	2.26225e-11	5.98024e-09	GO:0016477
neuron projection morphogenesis	BP	615	572	2.25054e-11	5.98024e-09	GO:0048812
cellular component morphogenesis	BP	1070	969	2.33486e-11	6.10123e-09	GO:0032989
cell projection morphogenesis	BP	630	585	2.74678e-11	7.09607e-09	GO:0048858
regulation of secretion by cell	BP	706	644	3.32398e-11	8.49073e-09	GO:1903530
neuron projection	CC	1274	1142	3.97353e-11	1.00371e-08	GO:0043005
extracellular structure organization	BP	395	372	4.49666e-11	1.12337e-08	GO:0043062
positive regulation of multicellular organismal process	BP	1721	1520	4.54782e-11	1.12381e-08	GO:0051240
extracellular matrix organization	BP	341	324	4.81386e-11	1.17676e-08	GO:0030198
animal organ morphogenesis	BP	977	886	6.7076e-11	1.62224e-08	GO:0009887
axonogenesis	BP	447	421	7.56021e-11	1.8092e-08	GO:0007409
secretion	BP	1583	1394	9.15257e-11	2.16744e-08	GO:0046903
axon development	BP	489	458	9.87646e-11	2.31476e-08	GO:0061564
positive regulation of signaling	BP	1750	1542	1.23431e-10	2.86334e-08	GO:0023056
metal ion transmembrane transporter activity	MF	438	409	1.28241e-10	2.94487e-08	GO:0046873
cation transport	BP	1103	986	1.51275e-10	3.43909e-08	GO:0006812
ion transmembrane transport	BP	1093	978	1.58826e-10	3.57501e-08	GO:0034220
neuron projection development	BP	926	841	1.88024e-10	4.19072e-08	GO:0031175
positive regulation of cell communication	BP	1743	1535	1.9231e-10	4.24464e-08	GO:0010647
regulation of biological quality	BP	3806	3279	2.25642e-10	4.93245e-08	GO:0065008
regulation of signal transduction	BP	3087	2672	3.38791e-10	7.33531e-08	GO:0009966
cell-cell adhesion via plasma-membrane adhesion molecules	BP	267	256	4.13028e-10	8.85828e-08	GO:0098742
transmembrane transport	BP	1478	1304	4.26724e-10	9.0665e-08	GO:0055085
neuron part	CC	1673	1480	5.78e-10	1.21669e-07	GO:0097458
receptor ligand activity	MF	438	402	7.52656e-10	1.56981e-07	GO:0048018
positive regulation of secretion	BP	398	370	8.83382e-10	1.82571e-07	GO:0051047
plasma membrane protein complex	CC	555	510	1.0295e-09	2.10852e-07	GO:0098797
cell part morphogenesis	BP	649	597	1.23788e-09	2.51267e-07	GO:0032990
cell junction	CC	1252	1117	1.46275e-09	2.94285e-07	GO:0030054
positive regulation of response to stimulus	BP	2215	1926	1.99931e-09	3.98704e-07	GO:0048584
signaling receptor binding	MF	1493	1311	2.32863e-09	4.6034e-07	GO:0005102
homophilic cell adhesion via plasma membrane adhesion molecules	BP	164	161	2.72317e-09	5.33695e-07	GO:0007156
regulation of transmembrane transport	BP	525	482	2.84164e-09	5.52153e-07	GO:0034762
regulation of signaling receptor activity	BP	522	474	3.3175e-09	6.39153e-07	GO:0010469
cellular response to organic substance	BP	2521	2185	3.37413e-09	6.44601e-07	GO:0071310
receptor regulator activity	MF	472	430	3.43394e-09	6.5056e-07	GO:0030545
second-messenger-mediated signaling	BP	436	402	3.48605e-09	6.54974e-07	GO:0019932
regulation of system process	BP	563	515	3.80883e-09	7.09754e-07	GO:0044057
positive regulation of biological process	BP	5774	4916	3.84507e-09	7.10682e-07	GO:0048518
somatodendritic compartment	CC	815	736	5.10966e-09	9.36798e-07	GO:0036477
collagen-containing extracellular matrix	CC	322	302	5.3188e-09	9.59664e-07	GO:0062023
inorganic molecular entity transmembrane transporter activity	MF	825	740	5.27909e-09	9.59664e-07	GO:0015318
circulatory system process	BP	495	454	5.39098e-09	9.65028e-07	GO:0003013
cellular response to chemical stimulus	BP	3050	2627	5.45778e-09	9.69354e-07	GO:0070887
secretion by cell	BP	1449	1271	5.51554e-09	9.72017e-07	GO:0032940
regulation of membrane potential	BP	422	391	5.63025e-09	9.846e-07	GO:0042391
regulation of cellular process	BP	10206	8569	5.77957e-09	1.00008e-06	GO:0050794
peptide secretion	BP	565	514	5.80676e-09	1.00008e-06	GO:0002790
regulation of cell differentiation	BP	1741	1530	6.60537e-09	1.12907e-06	GO:0045595
molecular function regulator	MF	1767	1541	7.4894e-09	1.27063e-06	GO:0098772
integral component of synaptic membrane	CC	154	151	7.57041e-09	1.27486e-06	GO:0099699
intrinsic component of synaptic membrane	CC	166	162	8.17235e-09	1.3661e-06	GO:0099240
localization	BP	6280	5323	9.48075e-09	1.57325e-06	GO:0051179
metal ion transport	BP	847	759	9.83487e-09	1.62019e-06	GO:0030001
anion transport	BP	582	527	1.07527e-08	1.75864e-06	GO:0006820
blood circulation	BP	487	446	1.08472e-08	1.76143e-06	GO:0008015
positive regulation of developmental process	BP	1370	1210	1.10881e-08	1.78778e-06	GO:0051094
signal release	BP	451	416	1.1471e-08	1.8365e-06	GO:0023061
sensory organ development	BP	528	485	1.16868e-08	1.85796e-06	GO:0007423
synapse	CC	1149	1025	1.21006e-08	1.91038e-06	GO:0045202
regulation of cytosolic calcium ion concentration	BP	341	317	1.40321e-08	2.20004e-06	GO:0051480
synaptic membrane	CC	429	398	1.43385e-08	2.23268e-06	GO:0097060
regulation of biological process	BP	11142	9326	1.60348e-08	2.47983e-06	GO:0050789
leukocyte migration	BP	407	373	1.73353e-08	2.66285e-06	GO:0050900
regulation of ion transmembrane transport	BP	445	410	1.78435e-08	2.7225e-06	GO:0034765
biological regulation	BP	11781	9850	1.82401e-08	2.76447e-06	GO:0065007
extracellular region	CC	4128	3502	1.90974e-08	2.87523e-06	GO:0005576
cell projection organization	BP	1474	1301	2.23609e-08	3.34443e-06	GO:0030030
cytokine activity	MF	199	188	2.26627e-08	3.36741e-06	GO:0005125
regulation of developmental process	BP	2543	2205	2.30873e-08	3.40823e-06	GO:0050793
ion transmembrane transporter activity	MF	876	781	2.46567e-08	3.61642e-06	GO:0015075
calcium ion transport	BP	409	377	2.52088e-08	3.65123e-06	GO:0006816
regulation of cell projection organization	BP	644	586	2.53758e-08	3.65123e-06	GO:0031344
transmembrane transporter activity	MF	1030	912	2.53068e-08	3.65123e-06	GO:0022857
regulation of hormone levels	BP	503	459	2.57246e-08	3.67814e-06	GO:0010817
protein secretion	BP	533	484	2.61701e-08	3.71845e-06	GO:0009306
plasma membrane bounded cell projection organization	BP	1439	1271	2.63661e-08	3.72302e-06	GO:0120036
positive regulation of cytosolic calcium ion concentration	BP	302	282	2.78802e-08	3.91252e-06	GO:0007204
sensory perception	BP	838	737	2.83418e-08	3.9529e-06	GO:0007600
positive regulation of secretion by cell	BP	367	339	2.85279e-08	3.95459e-06	GO:1903532
integral component of postsynaptic membrane	CC	117	116	2.98099e-08	4.10727e-06	GO:0099055
regulation of cellular component movement	BP	1027	912	3.38208e-08	4.63181e-06	GO:0051270
regulation of plasma membrane bounded cell projection organization	BP	634	577	3.46293e-08	4.70273e-06	GO:0120035
axon	CC	591	539	3.47523e-08	4.70273e-06	GO:0030424
response to organic substance	BP	3083	2648	3.72855e-08	5.01567e-06	GO:0010033
regulation of multicellular organismal development	BP	2024	1764	4.42733e-08	5.92064e-06	GO:2000026
epithelium development	BP	1192	1051	5.60241e-08	7.44826e-06	GO:0060429
anatomical structure formation involved in morphogenesis	BP	1134	1004	5.99256e-08	7.92063e-06	GO:0048646
positive regulation of transport	BP	921	818	6.37581e-08	8.37848e-06	GO:0051050
positive regulation of signal transduction	BP	1582	1383	7.05657e-08	9.21977e-06	GO:0009967
enzyme linked receptor protein signaling pathway	BP	1001	891	7.13365e-08	9.26722e-06	GO:0007167
response to lipid	BP	895	794	7.77451e-08	1.00424e-05	GO:0033993
regulation of body fluid levels	BP	473	431	9.81871e-08	1.26112e-05	GO:0050878
response to bacterium	BP	578	517	9.9798e-08	1.27461e-05	GO:0009617
muscle structure development	BP	650	587	1.06058e-07	1.347e-05	GO:0061061
transmembrane transporter complex	CC	321	299	1.09684e-07	1.38531e-05	GO:1902495
circulatory system development	BP	1132	1000	1.15982e-07	1.45676e-05	GO:0072359
transporter complex	CC	329	306	1.17319e-07	1.46545e-05	GO:1990351
muscle contraction	BP	348	322	1.21178e-07	1.50539e-05	GO:0006936
muscle system process	BP	452	413	1.25476e-07	1.55031e-05	GO:0003012
cytokine receptor binding	MF	254	236	1.39633e-07	1.7159e-05	GO:0005126
intrinsic component of postsynaptic membrane	CC	122	120	1.44024e-07	1.76035e-05	GO:0098936
regulation of locomotion	BP	1017	900	1.53677e-07	1.86828e-05	GO:0040012
serine-type endopeptidase activity	MF	175	166	1.55318e-07	1.87819e-05	GO:0004252
regulation of peptide secretion	BP	455	414	1.63557e-07	1.94675e-05	GO:0002791
organic anion transport	BP	454	412	1.62499e-07	1.94675e-05	GO:0015711
regulation of nervous system development	BP	874	784	1.63088e-07	1.94675e-05	GO:0051960
response to wounding	BP	633	570	1.7664e-07	2.09153e-05	GO:0009611
inner ear development	BP	182	175	1.97268e-07	2.32368e-05	GO:0048839
regulation of cell development	BP	899	804	2.02772e-07	2.37619e-05	GO:0060284
G protein-coupled receptor activity	MF	737	643	2.1908e-07	2.55414e-05	GO:0004930
ion channel complex	CC	297	277	2.43638e-07	2.82595e-05	GO:0034702
cation transmembrane transporter activity	MF	637	572	2.46516e-07	2.84482e-05	GO:0008324
intracellular signal transduction	BP	2739	2355	2.86283e-07	3.28705e-05	GO:0035556
transporter activity	MF	1215	1064	2.97418e-07	3.39774e-05	GO:0005215
regulation of cell motility	BP	943	835	3.02738e-07	3.4241e-05	GO:2000145
hormone transport	BP	314	291	3.02477e-07	3.4241e-05	GO:0009914
ear development	BP	209	199	3.17884e-07	3.57762e-05	GO:0043583
drug transport	BP	215	202	3.39459e-07	3.79925e-05	GO:0015893
external side of plasma membrane	CC	280	259	3.4092e-07	3.79925e-05	GO:0009897
positive regulation of cell differentiation	BP	960	852	3.5299e-07	3.91457e-05	GO:0045597
chemical homeostasis	BP	1129	990	3.72015e-07	4.10553e-05	GO:0048878
behavior	BP	575	520	3.77046e-07	4.14095e-05	GO:0007610
inorganic cation transmembrane transporter activity	MF	589	530	3.79923e-07	4.15249e-05	GO:0022890
lipid metabolic process	BP	1373	1195	3.94681e-07	4.29315e-05	GO:0006629
growth	BP	971	861	3.99355e-07	4.3233e-05	GO:0040007
hormone secretion	BP	304	282	4.06222e-07	4.3768e-05	GO:0046879
postsynaptic membrane	CC	320	298	4.12461e-07	4.42306e-05	GO:0045211
actin filament-based process	BP	721	647	4.33613e-07	4.62805e-05	GO:0030029
divalent inorganic cation transport	BP	458	416	4.36058e-07	4.6324e-05	GO:0072511
neuronal cell body	CC	478	435	4.42217e-07	4.67598e-05	GO:0043025
cell-cell junction	CC	437	399	4.46695e-07	4.70146e-05	GO:0005911
voltage-gated ion channel activity	MF	193	184	4.52881e-07	4.72284e-05	GO:0005244
voltage-gated channel activity	MF	193	184	4.52881e-07	4.72284e-05	GO:0022832
anion transmembrane transport	BP	264	246	4.55849e-07	4.73209e-05	GO:0098656
regulation of response to external stimulus	BP	764	677	4.6291e-07	4.78355e-05	GO:0032101
regulation of protein secretion	BP	428	389	4.79352e-07	4.93104e-05	GO:0050708
defense response	BP	1463	1263	5.08604e-07	5.18502e-05	GO:0006952
apical plasma membrane	CC	304	281	5.06598e-07	5.18502e-05	GO:0016324
tube development	BP	1081	954	5.29055e-07	5.36944e-05	GO:0035295
regulation of cell migration	BP	887	786	5.41505e-07	5.47137e-05	GO:0030334
calcium ion transmembrane transporter activity	MF	138	134	5.4797e-07	5.51219e-05	GO:0015085
dendritic tree	CC	602	544	5.71454e-07	5.7231e-05	GO:0097447
divalent metal ion transport	BP	455	413	6.03188e-07	5.98815e-05	GO:0070838
synapse part	CC	917	817	6.03132e-07	5.98815e-05	GO:0044456
regulation of neurogenesis	BP	773	694	6.14075e-07	6.06973e-05	GO:0050767
regulation of cell proliferation	BP	1631	1417	6.21055e-07	6.11214e-05	GO:0042127
immune response	BP	1856	1593	6.24435e-07	6.11892e-05	GO:0006955
calcium ion homeostasis	BP	451	408	6.64807e-07	6.48658e-05	GO:0055074
dendrite	CC	600	542	6.90217e-07	6.70572e-05	GO:0030425
serine hydrolase activity	MF	200	187	7.3438e-07	7.10442e-05	GO:0017171
calcium channel activity	MF	122	119	7.86445e-07	7.57587e-05	GO:0005262
epithelial cell differentiation	BP	729	646	7.96619e-07	7.64149e-05	GO:0030855
regulation of cell adhesion	BP	656	588	8.30092e-07	7.92912e-05	GO:0030155
positive regulation of peptide secretion	BP	260	241	8.64011e-07	8.21859e-05	GO:0002793
cell projection part	CC	1407	1231	8.80458e-07	8.30553e-05	GO:0044463
plasma membrane bounded cell projection part	CC	1407	1231	8.80458e-07	8.30553e-05	GO:0120038
developmental growth	BP	638	574	8.97415e-07	8.43051e-05	GO:0048589
multicellular organismal signaling	BP	175	167	9.56926e-07	8.95257e-05	GO:0035637
cation transmembrane transport	BP	806	715	9.75843e-07	9.09214e-05	GO:0098655
peptidyl-tyrosine modification	BP	378	346	1.00749e-06	9.34872e-05	GO:0018212
cation channel complex	CC	216	204	1.03105e-06	9.5284e-05	GO:0034703
side of membrane	CC	471	425	1.04484e-06	9.61678e-05	GO:0098552
lymphocyte activation	BP	619	552	1.08686e-06	9.96319e-05	GO:0046649
cellular calcium ion homeostasis	BP	438	396	1.09749e-06	0.000100202	GO:0006874
positive regulation of protein secretion	BP	241	224	1.15946e-06	0.000105436	GO:0050714
cell activation	BP	1304	1133	1.18875e-06	0.000107669	GO:0001775
wound healing	BP	524	472	1.27096e-06	0.000114659	GO:0042060
neurotransmitter transport	BP	266	248	1.2883e-06	0.000115763	GO:0006836
cell fate commitment	BP	257	241	1.29749e-06	0.00011613	GO:0045165
regulation of hormone secretion	BP	259	241	1.33609e-06	0.00011814	GO:0046883
peptidyl-tyrosine phosphorylation	BP	375	343	1.32651e-06	0.00011814	GO:0018108
molecular_function	MF	16473	13662	1.33042e-06	0.00011814	GO:0003674
peptide receptor activity	MF	147	140	1.34073e-06	0.00011814	GO:0001653
positive regulation of cell proliferation	BP	922	812	1.34628e-06	0.000118171	GO:0008284
central nervous system development	BP	934	831	1.39291e-06	0.000121327	GO:0007417
sodium ion transport	BP	213	200	1.39258e-06	0.000121327	GO:0006814
positive regulation of cellular process	BP	5119	4350	1.50319e-06	0.000130433	GO:0048522
regulation of calcium ion transport	BP	237	221	1.53576e-06	0.000132752	GO:0051924
transmission of nerve impulse	BP	72	72	1.60197e-06	0.000137952	GO:0019226
serine-type peptidase activity	MF	196	183	1.63427e-06	0.000140202	GO:0008236
urogenital system development	BP	321	297	1.65993e-06	0.000141374	GO:0001655
lipid binding	MF	694	617	1.66037e-06	0.000141374	GO:0008289
regulation of anatomical structure morphogenesis	BP	1080	951	1.84592e-06	0.000156587	GO:0022603
synapse organization	BP	381	350	1.9816e-06	0.000167471	GO:0050808
renal system development	BP	285	265	2.16023e-06	0.000181891	GO:0072001
blood coagulation	BP	316	290	2.17189e-06	0.000182198	GO:0007596
inorganic ion transmembrane transport	BP	806	713	2.44811e-06	0.000204615	GO:0098660
inflammatory response	BP	702	617	2.59822e-06	0.000216366	GO:0006954
neuropeptide signaling pathway	BP	102	99	2.65804e-06	0.000220539	GO:0007218
regulation of cell activation	BP	507	454	2.80323e-06	0.00023174	GO:0050865
hemostasis	BP	321	294	3.01843e-06	0.000247729	GO:0007599
regulation of neuron differentiation	BP	624	562	3.01759e-06	0.000247729	GO:0045664
immune system process	BP	2727	2326	3.06934e-06	0.000251001	GO:0002376
platelet degranulation	BP	124	119	3.13698e-06	0.000253794	GO:0002576
anion transmembrane transporter activity	MF	322	294	3.13538e-06	0.000253794	GO:0008509
voltage-gated cation channel activity	MF	139	134	3.12445e-06	0.000253794	GO:0022843
phosphatidylinositol bisphosphate kinase activity	MF	71	71	3.24218e-06	0.000261375	GO:0052813
G protein-coupled peptide receptor activity	MF	141	134	3.28965e-06	0.000264265	GO:0008528
regulation of synaptic plasticity	BP	172	164	3.50271e-06	0.00028039	GO:0048167
regulation of metal ion transport	BP	371	338	3.66871e-06	0.000292647	GO:0010959
signal transduction by protein phosphorylation	BP	925	815	3.76241e-06	0.000299072	GO:0023014
cellular lipid metabolic process	BP	1055	921	3.81089e-06	0.00030187	GO:0044255
regulation of cation transmembrane transport	BP	309	284	3.87787e-06	0.000306109	GO:1904062
striated muscle tissue development	BP	376	343	4.05904e-06	0.000319302	GO:0014706
muscle organ development	BP	399	363	4.35341e-06	0.000341277	GO:0007517
glutamate receptor signaling pathway	BP	88	87	4.55432e-06	0.0003558	GO:0007215
apical part of cell	CC	368	334	4.6236e-06	0.000359976	GO:0045177
MAPK cascade	BP	907	799	4.71635e-06	0.00036527	GO:0000165
glycosaminoglycan binding	MF	217	202	4.72373e-06	0.00036527	GO:0005539
positive regulation of synaptic transmission	BP	159	152	4.74387e-06	0.000365583	GO:0050806
positive regulation of cell projection organization	BP	363	332	4.86978e-06	0.000374019	GO:0031346
regulation of neuron projection development	BP	469	426	5.10197e-06	0.000390533	GO:0010975
coagulation	BP	322	294	5.16188e-06	0.000393792	GO:0050817
cartilage development	BP	204	192	5.33232e-06	0.000405434	GO:0051216
phosphatidylinositol-4,5-bisphosphate 3-kinase activity	MF	68	68	5.50987e-06	0.000417538	GO:0046934
divalent inorganic cation homeostasis	BP	492	440	5.79596e-06	0.000437758	GO:0072507
ion homeostasis	BP	775	683	5.82862e-06	0.000438768	GO:0050801
extracellular matrix structural constituent	MF	151	144	6.42242e-06	0.000481872	GO:0005201
cell body	CC	543	487	6.48287e-06	0.000484808	GO:0044297
inorganic anion transmembrane transporter activity	MF	154	146	7.04464e-06	0.000525091	GO:0015103
transmembrane receptor protein tyrosine kinase signaling pathway	BP	686	611	7.78643e-06	0.000578486	GO:0007169
digestion	BP	128	122	7.85157e-06	0.000581426	GO:0007586
platelet alpha granule	CC	87	85	7.98533e-06	0.000589411	GO:0031091
import into cell	BP	782	691	8.11891e-06	0.000595669	GO:0098657
presynapse	CC	481	434	8.12252e-06	0.000595669	GO:0098793
monoamine transport	BP	88	86	8.35875e-06	0.000609064	GO:0015844
calcium ion transmembrane transport	BP	299	274	8.34566e-06	0.000609064	GO:0070588
regulation of blood circulation	BP	259	239	8.40979e-06	0.000610825	GO:1903522
connective tissue development	BP	261	242	8.75666e-06	0.000633993	GO:0061448
kidney development	BP	270	250	8.79958e-06	0.000635078	GO:0001822
peptide hormone secretion	BP	243	225	1.04706e-05	0.000753288	GO:0030072
positive regulation of cell activation	BP	307	279	1.14007e-05	0.000817611	GO:0050867
positive regulation of immune system process	BP	960	837	1.14912e-05	0.000818935	GO:0002684
transcription factor activity, RNA polymerase II proximal promoter sequence-specific DNA binding	MF	443	401	1.14574e-05	0.000818935	GO:0000982
organic acid transport	BP	311	282	1.18604e-05	0.000839982	GO:0015849
carboxylic acid transport	BP	311	282	1.18604e-05	0.000839982	GO:0046942
plasma membrane receptor complex	CC	182	171	1.23504e-05	0.000871969	GO:0098802
regulation of molecular function	BP	3079	2627	1.24421e-05	0.000875723	GO:0065009
cellular response to cytokine stimulus	BP	982	856	1.2898e-05	0.000905007	GO:0071345
cyclic-nucleotide-mediated signaling	BP	213	197	1.31377e-05	0.000918995	GO:0019935
negative regulation of multicellular organismal process	BP	1237	1078	1.32294e-05	0.000922568	GO:0051241
establishment of localization	BP	4943	4178	1.33529e-05	0.000928332	GO:0051234
adenylate cyclase-modulating G protein-coupled receptor signaling pathway	BP	220	203	1.45591e-05	0.00100911	GO:0007188
positive regulation of ion transport	BP	256	235	1.47107e-05	0.00101037	GO:0043270
cell surface receptor signaling pathway involved in cell-cell signaling	BP	567	509	1.46602e-05	0.00101037	GO:1905114
sodium ion transmembrane transporter activity	MF	149	141	1.46991e-05	0.00101037	GO:0015081
response to cytokine	BP	1066	927	1.57521e-05	0.00107686	GO:0034097
phagocytosis	BP	234	216	1.57735e-05	0.00107686	GO:0006909
transport	BP	4829	4082	1.61021e-05	0.001096	GO:0006810
regulation of cell morphogenesis involved in differentiation	BP	288	266	1.64304e-05	0.00111501	GO:0010769
anchored component of membrane	CC	164	154	1.70096e-05	0.00115088	GO:0031225
positive regulation of leukocyte activation	BP	295	268	1.80542e-05	0.00121794	GO:0002696
negative regulation of cellular process	BP	4611	3911	2.02837e-05	0.00136429	GO:0048523
cell proliferation	BP	2030	1747	2.20035e-05	0.0014756	GO:0008283
regulation of immune system process	BP	1387	1196	2.23116e-05	0.00149186	GO:0002682
locomotory behavior	BP	193	181	2.25196e-05	0.00150135	GO:0007626
muscle tissue development	BP	392	355	2.26053e-05	0.00150266	GO:0060537
endocrine system development	BP	128	123	2.35414e-05	0.00156032	GO:0035270
regulation of growth	BP	681	604	2.4619e-05	0.001627	GO:0040008
insulin secretion	BP	202	188	2.58848e-05	0.00170155	GO:0030073
cellular chemical homeostasis	BP	760	668	2.58967e-05	0.00170155	GO:0055082
cellular divalent inorganic cation homeostasis	BP	472	421	2.61203e-05	0.00171129	GO:0072503
cAMP-mediated signaling	BP	185	172	2.76168e-05	0.00180414	GO:0019933
regulation of blood pressure	BP	175	163	2.78033e-05	0.00181112	GO:0008217
integral component of postsynaptic specialization membrane	CC	74	73	2.93435e-05	0.00190598	GO:0099060
transmembrane receptor protein tyrosine kinase activity	MF	64	64	2.94446e-05	0.0019071	GO:0004714
growth factor receptor binding	MF	131	124	2.95394e-05	0.00190781	GO:0070851
cell chemotaxis	BP	280	254	2.97883e-05	0.00191844	GO:0060326
amine transport	BP	101	97	3.06982e-05	0.00196589	GO:0015837
synaptic transmission, glutamatergic	BP	90	88	3.06459e-05	0.00196589	GO:0035249
reproductive process	BP	1351	1167	3.08618e-05	0.00197082	GO:0022414
positive regulation of nervous system development	BP	509	458	3.26035e-05	0.00207621	GO:0051962
cytokine secretion	BP	200	184	3.56127e-05	0.00226151	GO:0050663
sarcolemma	CC	133	127	3.57952e-05	0.00226676	GO:0042383
epidermis development	BP	432	383	3.62572e-05	0.00228964	GO:0008544
reproduction	BP	1354	1169	3.65359e-05	0.00230085	GO:0000003
chemical synaptic transmission, postsynaptic	BP	111	107	3.69979e-05	0.00232351	GO:0099565
neuropeptide receptor activity	MF	50	50	3.90905e-05	0.00244816	GO:0008188
tissue morphogenesis	BP	608	544	3.92866e-05	0.00245369	GO:0048729
cell growth	BP	480	431	4.0857e-05	0.00254478	GO:0016049
T cell activation	BP	433	387	4.28696e-05	0.00266284	GO:0042110
glycerolipid metabolic process	BP	450	402	4.33222e-05	0.00268362	GO:0046486
regulation of cell morphogenesis	BP	468	422	4.34579e-05	0.00268471	GO:0022604
actin cytoskeleton organization	BP	631	562	4.4646e-05	0.00274319	GO:0030036
neuron projection terminus	CC	137	130	4.46112e-05	0.00274319	GO:0044306
ligand-gated cation channel activity	MF	105	101	4.91412e-05	0.00301125	GO:0099094
intrinsic component of presynaptic membrane	CC	84	82	4.97911e-05	0.00304288	GO:0098889
humoral immune response	BP	223	202	5.03173e-05	0.00306679	GO:0006959
phospholipid binding	MF	405	364	5.06864e-05	0.00308103	GO:0005543
regulation of leukocyte activation	BP	470	418	5.15166e-05	0.00312072	GO:0002694
SMAD protein signal transduction	BP	69	68	5.16139e-05	0.00312072	GO:0060395
sensory perception of pain	BP	101	97	5.36038e-05	0.00323244	GO:0019233
regulation of postsynaptic membrane potential	BP	139	132	5.53447e-05	0.00332859	GO:0060078
positive regulation of cell-cell adhesion	BP	247	226	5.66501e-05	0.00339811	GO:0022409
inorganic ion homeostasis	BP	707	621	5.70937e-05	0.0034157	GO:0098771
multi-organism reproductive process	BP	939	815	5.72646e-05	0.00341694	GO:0044703
heart development	BP	558	498	5.77432e-05	0.00343648	GO:0007507
regulation of bone mineralization	BP	68	67	5.79981e-05	0.00344263	GO:0030500
cytokine production	BP	700	613	6.06339e-05	0.00358972	GO:0001816
serine-type endopeptidase inhibitor activity	MF	90	86	6.08059e-05	0.00359055	GO:0004867
organic hydroxy compound transport	BP	254	231	6.11849e-05	0.00360357	GO:0015850
positive regulation of cell adhesion	BP	392	353	6.15548e-05	0.00361599	GO:0045785
tube morphogenesis	BP	896	787	6.24272e-05	0.00363958	GO:0035239
cellular ion homeostasis	BP	626	551	6.22507e-05	0.00363958	GO:0006873
hormone binding	MF	102	98	6.24368e-05	0.00363958	GO:0042562
protein tyrosine kinase activity	MF	175	164	6.43921e-05	0.00374396	GO:0004713
amino acid transport	BP	130	123	6.4657e-05	0.00374978	GO:0006865
sensory perception of light stimulus	BP	210	193	6.69395e-05	0.00387227	GO:0050953
lymphocyte differentiation	BP	329	297	6.82118e-05	0.00393271	GO:0030098
secondary active transmembrane transporter activity	MF	219	201	6.83303e-05	0.00393271	GO:0015291
cell-substrate adhesion	BP	333	303	6.98965e-05	0.00401269	GO:0031589
response to hormone	BP	953	832	7.05873e-05	0.0040237	GO:0009725
ligand-gated ion channel activity	MF	142	134	7.06192e-05	0.0040237	GO:0015276
ligand-gated channel activity	MF	142	134	7.06192e-05	0.0040237	GO:0022834
response to endogenous stimulus	BP	1599	1382	7.33245e-05	0.00413149	GO:0009719
regulation of blood coagulation	BP	76	74	7.34197e-05	0.00413149	GO:0030193
catecholamine transport	BP	76	74	7.27797e-05	0.00413149	GO:0051937
regulation of hemostasis	BP	76	74	7.34197e-05	0.00413149	GO:1900046
cytokine-mediated signaling pathway	BP	687	601	7.30806e-05	0.00413149	GO:0019221
adaptive immune response	BP	366	326	7.51984e-05	0.00422114	GO:0002250
respiratory tube development	BP	173	162	7.68881e-05	0.00430536	GO:0030323
regulation of developmental growth	BP	329	299	7.97986e-05	0.00445735	GO:0048638
endocytosis	BP	666	587	8.29039e-05	0.00461945	GO:0006897
regulation of neurotransmitter transport	BP	140	132	8.45158e-05	0.00469005	GO:0051588
regionalization	BP	338	308	8.45835e-05	0.00469005	GO:0003002
positive regulation of cytokine secretion	BP	118	111	8.47971e-05	0.00469046	GO:0050715
regulation of neurotransmitter levels	BP	345	312	8.59699e-05	0.00472087	GO:0001505
heart process	BP	249	228	8.56971e-05	0.00472087	GO:0003015
pattern specification process	BP	431	389	8.5823e-05	0.00472087	GO:0007389
regulation of amine transport	BP	94	90	8.76432e-05	0.00480116	GO:0051952
cell fate specification	BP	84	82	8.86939e-05	0.00484704	GO:0001708
response to extracellular stimulus	BP	500	444	9.44218e-05	0.00514769	GO:0009991
positive regulation of locomotion	BP	555	492	9.51862e-05	0.00517694	GO:0040017
regulation of peptide hormone secretion	BP	202	187	9.56728e-05	0.00519068	GO:0090276
organic acid transmembrane transport	BP	127	120	9.61238e-05	0.00519068	GO:1903825
carboxylic acid transmembrane transport	BP	127	120	9.61238e-05	0.00519068	GO:1905039
response to organic cyclic compound	BP	882	771	9.70322e-05	0.00522732	GO:0014070
G protein-coupled receptor signaling pathway, coupled to cyclic nucleotide second messenger	BP	251	228	9.9072e-05	0.00531811	GO:0007187
scavenger receptor activity	MF	47	47	9.91853e-05	0.00531811	GO:0005044
gliogenesis	BP	264	242	0.000101001	0.0054027	GO:0042063
regulation of axonogenesis	BP	179	168	0.000101241	0.00540284	GO:0050770
negative regulation of cell communication	BP	1325	1149	0.00010175	0.00541729	GO:0010648
positive regulation of calcium ion transport	BP	115	109	0.000103667	0.00550644	GO:0051928
peptide hormone binding	MF	50	50	0.000103934	0.00550779	GO:0017046
regulation of cell-cell adhesion	BP	379	340	0.000104579	0.00552906	GO:0022407
carbohydrate binding	MF	249	225	0.000105803	0.00558079	GO:0030246
cornification	BP	109	102	0.000106691	0.0056146	GO:0070268
skeletal system development	BP	501	449	0.000108001	0.00565734	GO:0001501
postsynapse	CC	602	537	0.000107996	0.00565734	GO:0098794
excitatory postsynaptic potential	BP	103	99	0.000109441	0.00571962	GO:0060079
inorganic cation transmembrane transport	BP	721	634	0.000110906	0.00578232	GO:0098662
symporter activity	MF	141	132	0.00011115	0.00578232	GO:0015293
visual perception	BP	206	189	0.000112226	0.00581505	GO:0007601
axon terminus	CC	120	114	0.00011229	0.00581505	GO:0043679
negative regulation of signaling	BP	1329	1152	0.000114718	0.00592725	GO:0023057
regulation of cytokine secretion	BP	175	161	0.000116237	0.00599213	GO:0050707
response to nutrient levels	BP	468	416	0.000116664	0.00600052	GO:0031667
cation homeostasis	BP	696	610	0.000118089	0.00606013	GO:0055080
positive regulation of cell motility	BP	524	465	0.000118473	0.00606612	GO:2000147
synapse assembly	BP	164	154	0.000122585	0.00622067	GO:0007416
presynaptic membrane	CC	161	151	0.000121776	0.00622067	GO:0042734
endopeptidase inhibitor activity	MF	167	153	0.000122491	0.00622067	GO:0004866
proximal promoter sequence-specific DNA binding	MF	513	459	0.000122048	0.00622067	GO:0000987
lung development	BP	169	158	0.000123824	0.00626951	GO:0030324
response to oxygen-containing compound	BP	1548	1333	0.00012865	0.00649938	GO:1901700
regulation of cartilage development	BP	66	65	0.000128961	0.00650066	GO:0061035
intrinsic component of postsynaptic specialization membrane	CC	77	75	0.000129606	0.00651873	GO:0098948
aminoglycan biosynthetic process	BP	109	104	0.000129933	0.00652072	GO:0006023
negative regulation of secretion	BP	218	199	0.00013049	0.00653426	GO:0051048
DNA-binding transcription activator activity, RNA polymerase II-specific	MF	441	396	0.000130934	0.00654209	GO:0001228
positive regulation of phosphorus metabolic process	BP	1089	946	0.000132596	0.00659612	GO:0010562
positive regulation of phosphate metabolic process	BP	1089	946	0.000132596	0.00659612	GO:0045937
peptidase inhibitor activity	MF	174	159	0.000133942	0.00664856	GO:0030414
positive regulation of cellular component movement	BP	538	477	0.000136753	0.00677331	GO:0051272
sensory organ morphogenesis	BP	249	229	0.000142847	0.00705973	GO:0090596
regulation of cell growth	BP	411	369	0.000145148	0.0071424	GO:0001558
solute:sodium symporter activity	MF	71	69	0.00014512	0.0071424	GO:0015370
cellular cation homeostasis	BP	614	539	0.000145535	0.00714599	GO:0030003
leukocyte differentiation	BP	486	431	0.000147197	0.00721201	GO:0002521
regulation of immune response	BP	879	761	0.000151927	0.00742777	GO:0050776
inorganic anion transport	BP	174	161	0.000166843	0.00813952	GO:0015698
embryonic morphogenesis	BP	572	511	0.00016833	0.00819448	GO:0048598
striated muscle cell differentiation	BP	276	251	0.000168853	0.00820237	GO:0051146
developmental maturation	BP	268	244	0.000171309	0.00830393	GO:0021700
actin-based cell projection	CC	196	181	0.000172776	0.00835719	GO:0098858
transmembrane receptor protein kinase activity	MF	81	79	0.000177554	0.00857008	GO:0019199
positive regulation of synapse assembly	BP	65	64	0.000179304	0.00863623	GO:0051965
molecular adaptor activity	MF	189	175	0.000181955	0.00874537	GO:0060090
heart contraction	BP	241	220	0.000191726	0.00919555	GO:0060047
leukocyte chemotaxis	BP	207	188	0.000192139	0.00919596	GO:0030595
positive regulation of transcription by RNA polymerase II	BP	1160	1010	0.000192604	0.00919885	GO:0045944
regulation of peptidyl-tyrosine phosphorylation	BP	236	215	0.000194537	0.00925233	GO:0050730
myoblast differentiation	BP	85	82	0.000194379	0.00925233	GO:0045445
platelet activation	BP	151	141	0.000195175	0.00926328	GO:0030168
receptor-mediated endocytosis	BP	279	252	0.000196244	0.00929459	GO:0006898
actin filament-based movement	BP	135	127	0.000197271	0.0093238	GO:0030048
leukocyte activation	BP	1154	994	0.000199779	0.00942279	GO:0045321
calcium-mediated signaling	BP	218	199	0.000208668	0.00980135	GO:0019722
integral component of presynaptic membrane	CC	75	73	0.000208571	0.00980135	GO:0099056
sexual reproduction	BP	783	680	0.000209223	0.00980716	GO:0019953
neuron fate commitment	BP	67	66	0.000213465	0.00998541	GO:0048663

## Sheet: S16_42D vs 16D GSEA
Term	Ont	N	DE	P.DE	FDR	ID
multicellular organismal process	BP	7163	6836	0	0	GO:0032501
developmental process	BP	6011	5727	0	0	GO:0032502
multicellular organism development	BP	5188	4958	0	0	GO:0007275
anatomical structure development	BP	5644	5389	0	0	GO:0048856
integral component of membrane	CC	4921	4721	0	0	GO:0016021
intrinsic component of membrane	CC	5078	4872	0	0	GO:0031224
membrane part	CC	6310	6012	0	0	GO:0044425
plasma membrane	CC	5036	4874	0	0	GO:0005886
cell periphery	CC	5142	4976	0	0	GO:0071944
integral component of plasma membrane	CC	1565	1540	0	0	GO:0005887
intrinsic component of plasma membrane	CC	1641	1614	0	0	GO:0031226
plasma membrane part	CC	2697	2631	0	0	GO:0044459
system development	BP	4655	4453	5.42529e-21	9.48757e-18	GO:0048731
cell communication	BP	6133	5830	4.59584e-20	7.46298e-17	GO:0007154
response to stimulus	BP	8470	8003	1.69066e-19	2.40222e-16	GO:0050896
signaling	BP	6087	5785	1.60248e-19	2.40222e-16	GO:0023052
signaling receptor activity	MF	1339	1307	2.71232e-18	3.62717e-15	GO:0038023
membrane	CC	8682	8193	4.27247e-18	5.39613e-15	GO:0016020
system process	BP	2008	1941	9.99781e-17	1.19626e-13	GO:0003008
animal organ development	BP	3359	3220	1.22596e-16	1.39355e-13	GO:0048513
transmembrane signaling receptor activity	MF	1125	1099	3.08003e-16	3.33435e-13	GO:0004888
cellular developmental process	BP	4139	3951	5.21955e-16	5.3937e-13	GO:0048869
regulation of signaling	BP	3469	3321	7.42089e-16	7.33507e-13	GO:0023051
cell differentiation	BP	3960	3782	9.92733e-16	9.40367e-13	GO:0030154
regulation of cell communication	BP	3434	3287	1.44395e-15	1.31307e-12	GO:0010646
signal transduction	BP	5646	5353	3.50807e-15	3.0674e-12	GO:0007165
cellular response to stimulus	BP	6998	6612	8.14376e-15	6.85705e-12	GO:0051716
molecular transducer activity	MF	1397	1355	1.09863e-14	8.92008e-12	GO:0060089
biological regulation	BP	11781	11041	6.13326e-14	4.80806e-11	GO:0065007
cell surface	CC	770	758	7.0379e-14	5.33332e-11	GO:0009986
biological adhesion	BP	1378	1339	2.02314e-13	1.48368e-10	GO:0022610
cell development	BP	2058	1985	2.18832e-13	1.55467e-10	GO:0048468
cell adhesion	BP	1370	1331	3.00152e-13	2.06778e-10	GO:0007155
nervous system process	BP	1277	1239	3.18521e-13	2.12978e-10	GO:0050877
regulation of multicellular organismal process	BP	3035	2903	3.97141e-13	2.5796e-10	GO:0051239
regulation of biological process	BP	11142	10443	1.04492e-12	6.59865e-10	GO:0050789
cell surface receptor signaling pathway	BP	2789	2669	1.44743e-12	8.89347e-10	GO:0007166
regulation of response to stimulus	BP	3995	3799	1.77961e-12	1.06468e-09	GO:0048583
regulation of cellular process	BP	10206	9577	2.5494e-12	1.4861e-09	GO:0050794
response to chemical	BP	4408	4181	2.79029e-12	1.58586e-09	GO:0042221
cell-cell signaling	BP	1565	1513	7.42976e-12	4.06627e-09	GO:0007267
receptor complex	CC	389	388	7.51224e-12	4.06627e-09	GO:0043235
response to external stimulus	BP	2222	2130	9.99267e-12	5.2831e-09	GO:0009605
molecular_function	MF	16473	15344	1.41878e-11	7.33059e-09	GO:0003674
anatomical structure morphogenesis	BP	2566	2458	1.54095e-11	7.78486e-09	GO:0009653
regulation of localization	BP	2699	2580	1.79595e-11	8.87589e-09	GO:0032879
G protein-coupled receptor signaling pathway	BP	1220	1179	2.28491e-11	1.10521e-08	GO:0007186
ion transport	BP	1602	1544	3.9929e-11	1.89114e-08	GO:0006811
regulation of secretion	BP	764	748	4.51817e-11	2.09625e-08	GO:0051046
regulation of biological quality	BP	3806	3617	4.65291e-11	2.11559e-08	GO:0065008
regulation of signal transduction	BP	3087	2942	7.13724e-11	3.18153e-08	GO:0009966
positive regulation of biological process	BP	5774	5452	2.37745e-10	1.0394e-07	GO:0048518
regulation of trans-synaptic signaling	BP	417	414	2.80145e-10	1.20166e-07	GO:0099177
cell projection	CC	2101	2014	2.95941e-10	1.24591e-07	GO:0042995
modulation of chemical synaptic transmission	BP	416	413	3.02702e-10	1.25121e-07	GO:0050804
nervous system development	BP	2262	2168	3.18428e-10	1.2927e-07	GO:0007399
plasma membrane region	CC	1163	1127	3.54062e-10	1.41215e-07	GO:0098590
taxis	BP	605	594	8.73168e-10	3.42252e-07	GO:0042330
chemotaxis	BP	603	592	9.85258e-10	3.73314e-07	GO:0006935
plasma membrane bounded cell projection	CC	2033	1948	9.74012e-10	3.73314e-07	GO:0120025
sensory perception	BP	838	813	1.0476e-09	3.9043e-07	GO:0007600
chemical homeostasis	BP	1129	1092	1.08609e-09	3.98246e-07	GO:0048878
regulation of secretion by cell	BP	706	690	1.12059e-09	4.04374e-07	GO:1903530
G protein-coupled receptor activity	MF	737	716	1.20123e-09	4.267e-07	GO:0004930
positive regulation of cellular process	BP	5119	4837	1.45773e-09	5.09845e-07	GO:0048522
regulation of cytosolic calcium ion concentration	BP	341	339	1.52439e-09	5.25082e-07	GO:0051480
tissue development	BP	1912	1832	1.62862e-09	5.52612e-07	GO:0009888
cellular component morphogenesis	BP	1070	1038	1.89901e-09	6.34885e-07	GO:0032989
neurogenesis	BP	1538	1482	1.96291e-09	6.46738e-07	GO:0022008
generation of neurons	BP	1442	1391	2.25233e-09	7.31491e-07	GO:0048699
trans-synaptic signaling	BP	690	675	2.60405e-09	8.33809e-07	GO:0099537
animal organ morphogenesis	BP	977	949	2.88312e-09	9.10344e-07	GO:0009887
chemical synaptic transmission	BP	682	667	3.9451e-09	1.212e-06	GO:0007268
anterograde trans-synaptic signaling	BP	682	667	3.9451e-09	1.212e-06	GO:0098916
secretion	BP	1583	1519	4.13202e-09	1.2525e-06	GO:0046903
extracellular structure organization	BP	395	391	5.31904e-09	1.59109e-06	GO:0043062
synaptic signaling	BP	695	679	6.58808e-09	1.94511e-06	GO:0099536
regulation of transport	BP	1780	1705	6.93033e-09	2.00633e-06	GO:0051049
ion channel activity	MF	418	413	6.97194e-09	2.00633e-06	GO:0005216
movement of cell or subcellular component	BP	2031	1942	7.07489e-09	2.01051e-06	GO:0006928
lipid binding	MF	694	677	7.49822e-09	2.1045e-06	GO:0008289
inorganic ion homeostasis	BP	707	689	7.95706e-09	2.20605e-06	GO:0098771
calcium ion binding	MF	674	658	9.15118e-09	2.50654e-06	GO:0005509
ion transmembrane transport	BP	1093	1056	1.03032e-08	2.7885e-06	GO:0034220
regulation of developmental process	BP	2543	2423	1.05125e-08	2.81167e-06	GO:0050793
substrate-specific channel activity	MF	433	427	1.32555e-08	3.50408e-06	GO:0022838
cation homeostasis	BP	696	678	1.39374e-08	3.64198e-06	GO:0055080
locomotion	BP	1804	1727	1.42746e-08	3.68773e-06	GO:0040011
ion homeostasis	BP	775	753	1.70521e-08	4.35576e-06	GO:0050801
signaling receptor binding	MF	1493	1432	1.81327e-08	4.58032e-06	GO:0005102
positive regulation of cytosolic calcium ion concentration	BP	302	300	2.52554e-08	6.3094e-06	GO:0007204
positive regulation of response to stimulus	BP	2215	2111	2.63035e-08	6.49982e-06	GO:0048584
extracellular matrix organization	BP	341	338	3.0476e-08	7.37064e-06	GO:0030198
cell morphogenesis	BP	971	941	3.03459e-08	7.37064e-06	GO:0000902
regulation of ion transport	BP	648	632	3.81759e-08	9.1357e-06	GO:0043269
positive regulation of signaling	BP	1750	1674	4.74419e-08	1.12348e-05	GO:0023056
transmembrane transport	BP	1478	1417	4.8951e-08	1.14727e-05	GO:0055085
calcium ion homeostasis	BP	451	443	4.97089e-08	1.15314e-05	GO:0055074
cellular ion homeostasis	BP	626	610	5.23803e-08	1.20284e-05	GO:0006873
plasma membrane protein complex	CC	555	543	5.79296e-08	1.30909e-05	GO:0098797
passive transmembrane transporter activity	MF	458	450	5.81587e-08	1.30909e-05	GO:0022803
positive regulation of cell communication	BP	1743	1667	5.9983e-08	1.33691e-05	GO:0010647
neuron differentiation	BP	1301	1253	6.07593e-08	1.34107e-05	GO:0030182
channel activity	MF	457	449	6.17946e-08	1.35081e-05	GO:0015267
cytokine activity	MF	199	199	7.47581e-08	1.61862e-05	GO:0005125
receptor regulator activity	MF	472	462	7.99309e-08	1.71429e-05	GO:0030545
response to wounding	BP	633	617	8.20265e-08	1.7428e-05	GO:0009611
cell-cell adhesion	BP	801	777	8.47911e-08	1.78485e-05	GO:0098609
regulation of molecular function	BP	3079	2918	8.66255e-08	1.80674e-05	GO:0065009
cell morphogenesis involved in differentiation	BP	705	687	8.84931e-08	1.82891e-05	GO:0000904
positive regulation of cell differentiation	BP	960	928	9.22771e-08	1.88994e-05	GO:0045597
cellular response to organic substance	BP	2521	2396	9.514e-08	1.93117e-05	GO:0071310
cellular cation homeostasis	BP	614	598	9.63211e-08	1.93627e-05	GO:0030003
cellular chemical homeostasis	BP	760	737	9.70947e-08	1.93627e-05	GO:0055082
cellular calcium ion homeostasis	BP	438	430	1.0709e-07	2.11703e-05	GO:0006874
regulation of multicellular organismal development	BP	2024	1931	1.08774e-07	2.13179e-05	GO:2000026
metal ion homeostasis	BP	635	618	1.12572e-07	2.18737e-05	GO:0055065
signal release	BP	451	443	1.19654e-07	2.30526e-05	GO:0023061
response to organic substance	BP	3083	2921	1.26468e-07	2.41607e-05	GO:0010033
second-messenger-mediated signaling	BP	436	428	1.34662e-07	2.55116e-05	GO:0019932
neuron projection	CC	1274	1225	1.48723e-07	2.79428e-05	GO:0043005
regulation of ion transmembrane transport	BP	445	437	1.52339e-07	2.81566e-05	GO:0034765
receptor ligand activity	MF	438	429	1.52133e-07	2.81566e-05	GO:0048018
cation channel activity	MF	315	312	1.5545e-07	2.85001e-05	GO:0005261
gated channel activity	MF	343	339	1.59239e-07	2.89611e-05	GO:0022836
cell migration	BP	1439	1379	1.63648e-07	2.95267e-05	GO:0016477
positive regulation of multicellular organismal process	BP	1721	1644	2.12437e-07	3.80279e-05	GO:0051240
MAPK cascade	BP	907	876	2.21592e-07	3.93568e-05	GO:0000165
positive regulation of developmental process	BP	1370	1314	2.2434e-07	3.94037e-05	GO:0051094
metal ion transmembrane transporter activity	MF	438	430	2.25323e-07	3.94037e-05	GO:0046873
wound healing	BP	524	512	2.29675e-07	3.95563e-05	GO:0042060
regulation of signaling receptor activity	BP	522	509	2.27988e-07	3.95563e-05	GO:0010469
signal transduction by protein phosphorylation	BP	925	893	2.35226e-07	4.02078e-05	GO:0023014
extracellular matrix	CC	477	467	2.44549e-07	4.14893e-05	GO:0031012
divalent inorganic cation homeostasis	BP	492	481	2.49604e-07	4.20334e-05	GO:0072507
neuron development	BP	1055	1018	2.57863e-07	4.31048e-05	GO:0048666
cation transport	BP	1103	1061	2.7072e-07	4.45981e-05	GO:0006812
metal ion transport	BP	847	819	2.70048e-07	4.45981e-05	GO:0030001
localization	BP	6280	5899	2.84086e-07	4.58043e-05	GO:0051179
cellular response to chemical stimulus	BP	3050	2888	2.83467e-07	4.58043e-05	GO:0070887
ion gated channel activity	MF	334	330	2.81173e-07	4.58043e-05	GO:0022839
secretion by cell	BP	1449	1386	3.04747e-07	4.87896e-05	GO:0032940
cell motility	BP	1585	1515	3.36633e-07	5.31459e-05	GO:0048870
localization of cell	BP	1585	1515	3.36633e-07	5.31459e-05	GO:0051674
sensory organ development	BP	528	516	4.11192e-07	6.44692e-05	GO:0007423
cell projection organization	BP	1474	1412	4.58308e-07	7.13642e-05	GO:0030030
external side of plasma membrane	CC	280	277	5.56111e-07	8.60042e-05	GO:0009897
regulation of anatomical structure morphogenesis	BP	1080	1039	5.9204e-07	9.09422e-05	GO:0022603
cellular metal ion homeostasis	BP	557	542	6.3865e-07	9.74434e-05	GO:0006875
cellular divalent inorganic cation homeostasis	BP	472	461	6.98313e-07	0.000105836	GO:0072503
cell junction	CC	1252	1202	7.19613e-07	0.000108342	GO:0030054
hormone transport	BP	314	310	7.8615e-07	0.000117581	GO:0009914
import into cell	BP	782	756	8.44182e-07	0.000125435	GO:0098657
regulation of transmembrane transport	BP	525	512	8.53131e-07	0.000125942	GO:0034762
calcium ion transport	BP	409	401	8.81638e-07	0.000129311	GO:0006816
circulatory system development	BP	1132	1087	9.21998e-07	0.000134364	GO:0072359
urogenital system development	BP	321	317	9.31201e-07	0.00013484	GO:0001655
neuron part	CC	1673	1598	9.72237e-07	0.000139891	GO:0097458
neuron projection development	BP	926	894	9.9755e-07	0.000142631	GO:0031175
regulation of cell differentiation	BP	1741	1661	1.078e-06	0.000153171	GO:0045595
plasma membrane receptor complex	CC	182	182	1.16647e-06	0.000164711	GO:0098802
anion transport	BP	582	565	1.47654e-06	0.000207208	GO:0006820
peptide secretion	BP	565	549	1.51367e-06	0.000209827	GO:0002790
plasma membrane bounded cell projection organization	BP	1439	1377	1.51164e-06	0.000209827	GO:0120036
hormone secretion	BP	304	300	1.55231e-06	0.00021388	GO:0046879
regulation of cell proliferation	BP	1631	1555	1.60389e-06	0.000219421	GO:0042127
leukocyte migration	BP	407	398	1.61183e-06	0.000219421	GO:0050900
inner ear development	BP	182	182	1.81451e-06	0.000245542	GO:0048839
regulation of response to external stimulus	BP	764	737	1.92798e-06	0.000255858	GO:0032101
actin filament-based process	BP	721	698	1.90752e-06	0.000255858	GO:0030029
cell-substrate adhesion	BP	333	328	1.92371e-06	0.000255858	GO:0031589
transporter complex	CC	329	324	1.93576e-06	0.000255858	GO:1990351
positive regulation of signal transduction	BP	1582	1509	1.94896e-06	0.000256113	GO:0009967
regulation of hormone levels	BP	503	490	1.97733e-06	0.000258348	GO:0010817
regulation of peptide secretion	BP	455	444	2.07799e-06	0.000269949	GO:0002791
collagen-containing extracellular matrix	CC	322	317	2.20446e-06	0.00028475	GO:0062023
cytokine receptor binding	MF	254	251	2.25781e-06	0.000289994	GO:0005126
defense response	BP	1463	1393	2.34936e-06	0.000300058	GO:0006952
cell projection part	CC	1407	1345	2.44665e-06	0.000309012	GO:0044463
plasma membrane bounded cell projection part	CC	1407	1345	2.44665e-06	0.000309012	GO:0120038
protein secretion	BP	533	518	2.59391e-06	0.0003258	GO:0009306
regulation of protein secretion	BP	428	418	2.71253e-06	0.000338828	GO:0050708
ion channel complex	CC	297	293	2.90192e-06	0.000360504	GO:0034702
ion transmembrane transporter activity	MF	876	843	2.95494e-06	0.000365096	GO:0015075
transmembrane transporter complex	CC	321	316	3.11624e-06	0.000382944	GO:1902495
regulation of cell morphogenesis	BP	468	457	3.23775e-06	0.000395736	GO:0022604
protein phosphorylation	BP	1860	1769	3.45679e-06	0.000420249	GO:0006468
regulation of synaptic plasticity	BP	172	172	3.76996e-06	0.000455885	GO:0048167
regulation of immune system process	BP	1387	1322	3.97833e-06	0.000478536	GO:0002682
ear development	BP	209	208	4.07997e-06	0.000488179	GO:0043583
phospholipid binding	MF	405	396	4.15869e-06	0.000494993	GO:0005543
lymphocyte activation	BP	619	599	4.19681e-06	0.000496928	GO:0046649
regulation of hormone secretion	BP	259	256	4.79803e-06	0.000565173	GO:0046883
insulin secretion	BP	202	201	4.85192e-06	0.000565831	GO:0030073
embryonic organ development	BP	420	411	4.8534e-06	0.000565831	GO:0048568
skeletal system development	BP	501	488	5.23589e-06	0.000607309	GO:0001501
organic anion transport	BP	454	442	5.30829e-06	0.000612582	GO:0015711
inorganic molecular entity transmembrane transporter activity	MF	825	794	5.43018e-06	0.000623483	GO:0015318
regulation of cation transmembrane transport	BP	309	304	5.58603e-06	0.000638155	GO:1904062
transmembrane transporter activity	MF	1030	987	5.74757e-06	0.000653326	GO:0022857
gland development	BP	430	420	5.8826e-06	0.000665348	GO:0048732
anatomical structure formation involved in morphogenesis	BP	1134	1086	6.20048e-06	0.00069783	GO:0048646
intracellular signal transduction	BP	2739	2592	6.58693e-06	0.000737672	GO:0035556
tube development	BP	1081	1036	6.79865e-06	0.000753954	GO:0035295
divalent inorganic cation transport	BP	458	446	6.77619e-06	0.000753954	GO:0072511
regulation of nervous system development	BP	874	842	6.9116e-06	0.000762759	GO:0051960
sensory perception of chemical stimulus	BP	408	395	7.39053e-06	0.000811673	GO:0007606
secondary active transmembrane transporter activity	MF	219	217	7.62323e-06	0.000833205	GO:0015291
divalent metal ion transport	BP	455	443	8.02498e-06	0.000872918	GO:0070838
cytokine-mediated signaling pathway	BP	687	662	8.07276e-06	0.000873934	GO:0019221
renal system development	BP	285	281	8.46387e-06	0.000911932	GO:0072001
regulation of cell development	BP	899	865	8.5559e-06	0.000917499	GO:0060284
regulation of body fluid levels	BP	473	460	8.65116e-06	0.000923359	GO:0050878
response to lipid	BP	895	859	9.14273e-06	0.00096655	GO:0033993
calcium ion transmembrane transport	BP	299	294	9.18337e-06	0.00096655	GO:0070588
glycosaminoglycan binding	MF	217	215	9.12315e-06	0.00096655	GO:0005539
regulation of cellular component movement	BP	1027	984	9.50571e-06	0.000995866	GO:0051270
negative regulation of multicellular organismal process	BP	1237	1182	1.08489e-05	0.00113137	GO:0051241
regulation of neurotransmitter levels	BP	345	338	1.10549e-05	0.00114759	GO:0001505
response to bacterium	BP	578	558	1.13766e-05	0.00117562	GO:0009617
inflammatory response	BP	702	675	1.23309e-05	0.00126847	GO:0006954
regulation of cell projection organization	BP	644	623	1.247e-05	0.001277	GO:0031344
sensory perception of smell	BP	340	330	1.33509e-05	0.00136107	GO:0007608
cation transmembrane transport	BP	806	775	1.35034e-05	0.00137047	GO:0098655
regulation of immune response	BP	879	842	1.37142e-05	0.00138568	GO:0050776
positive regulation of nitrogen compound metabolic process	BP	3062	2894	1.41843e-05	0.00142684	GO:0051173
positive regulation of molecular function	BP	1688	1606	1.47998e-05	0.0014822	GO:0044093
peptide hormone secretion	BP	243	240	1.49133e-05	0.00148701	GO:0030072
transport	BP	4829	4538	1.51363e-05	0.00150266	GO:0006810
cell morphogenesis involved in neuron differentiation	BP	553	537	1.52485e-05	0.00150721	GO:0048667
establishment of localization	BP	4943	4644	1.64702e-05	0.00162093	GO:0051234
positive regulation of phosphorus metabolic process	BP	1089	1042	1.67173e-05	0.00163112	GO:0010562
positive regulation of phosphate metabolic process	BP	1089	1042	1.67173e-05	0.00163112	GO:0045937
molecular function regulator	MF	1767	1678	1.75073e-05	0.0017009	GO:0098772
homeostatic process	BP	1829	1737	1.77233e-05	0.0017073	GO:0042592
cation channel complex	CC	216	214	1.77152e-05	0.0017073	GO:0034703
regulation of membrane potential	BP	422	411	1.92866e-05	0.00185005	GO:0042391
regulation of plasma membrane bounded cell projection organization	BP	634	613	1.94965e-05	0.00185454	GO:0120035
extracellular region	CC	4128	3878	1.94342e-05	0.00185454	GO:0005576
kidney development	BP	270	266	1.9609e-05	0.00185746	GO:0001822
regulation of cell adhesion	BP	656	633	1.99273e-05	0.00187202	GO:0030155
cell-cell adhesion via plasma-membrane adhesion molecules	BP	267	263	1.9897e-05	0.00187202	GO:0098742
synaptic membrane	CC	429	418	2.23968e-05	0.00209535	GO:0097060
immune system process	BP	2727	2574	2.29364e-05	0.00213703	GO:0002376
regulation of vesicle-mediated transport	BP	495	480	2.35168e-05	0.00218217	GO:0060627
positive regulation of transport	BP	921	883	2.41555e-05	0.00223232	GO:0051050
cellular_component	CC	17905	16613	2.61718e-05	0.00240886	GO:0005575
coagulation	BP	322	315	2.81391e-05	0.0025795	GO:0050817
cell proliferation	BP	2030	1925	2.91962e-05	0.00266564	GO:0008283
granulocyte migration	BP	129	129	2.93158e-05	0.00266587	GO:0097530
heart development	BP	558	540	2.94336e-05	0.00266591	GO:0007507
endocytosis	BP	666	642	2.9559e-05	0.00266664	GO:0006897
behavior	BP	575	556	3.00077e-05	0.0026726	GO:0007610
regulation of neurotransmitter transport	BP	140	140	3.00952e-05	0.0026726	GO:0051588
regulation of cell-substrate adhesion	BP	207	205	3.00218e-05	0.0026726	GO:0010810
cellular response to cytokine stimulus	BP	982	939	3.00782e-05	0.0026726	GO:0071345
DNA-binding transcription activator activity, RNA polymerase II-specific	MF	441	429	3.04436e-05	0.00269301	GO:0001228
epithelium development	BP	1192	1138	3.15014e-05	0.00277578	GO:0060429
positive regulation of cellular metabolic process	BP	3180	3002	3.34143e-05	0.00293298	GO:0031325
myeloid leukocyte migration	BP	191	189	3.39997e-05	0.00297288	GO:0097529
positive regulation of response to external stimulus	BP	288	282	3.55254e-05	0.00309438	GO:0032103
regulation of cell morphogenesis involved in differentiation	BP	288	283	3.65109e-05	0.00316808	GO:0010769
detection of stimulus	BP	565	542	3.67023e-05	0.00317259	GO:0051606
detection of chemical stimulus	BP	395	381	3.68878e-05	0.00317654	GO:0009593
cell junction organization	BP	284	279	3.74204e-05	0.00319818	GO:0034330
positive regulation of phosphorylation	BP	1020	976	3.73523e-05	0.00319818	GO:0042327
regulation of peptide hormone secretion	BP	202	200	3.79094e-05	0.00322783	GO:0090276
regulation of protein phosphorylation	BP	1390	1324	3.85234e-05	0.00326282	GO:0001932
inorganic ion transmembrane transport	BP	806	774	3.86073e-05	0.00326282	GO:0098660
positive regulation of secretion	BP	398	387	3.90524e-05	0.00328821	GO:0051047
ion binding	MF	5959	5588	3.92736e-05	0.00329463	GO:0043167
blood coagulation	BP	316	309	4.09334e-05	0.00342125	GO:0007596
channel regulator activity	MF	135	135	4.11014e-05	0.00342271	GO:0016247
regulation of locomotion	BP	1017	973	4.30004e-05	0.00356778	GO:0040012
regulation of insulin secretion	BP	171	170	4.68535e-05	0.0038593	GO:0050796
response to biotic stimulus	BP	891	852	4.6798e-05	0.0038593	GO:0009607
regulation of cell activation	BP	507	490	4.72713e-05	0.00387966	GO:0050865
detection of chemical stimulus involved in sensory perception of smell	BP	315	305	4.76192e-05	0.00388019	GO:0050911
olfactory receptor activity	MF	315	305	4.76192e-05	0.00388019	GO:0004984
circulatory system process	BP	495	479	4.80734e-05	0.00388933	GO:0003013
detection of stimulus involved in sensory perception	BP	410	395	4.79692e-05	0.00388933	GO:0050906
regulation of MAPK cascade	BP	761	731	4.90167e-05	0.00395158	GO:0043408
regulation of phosphorylation	BP	1497	1424	5.0811e-05	0.00408176	GO:0042325
cell chemotaxis	BP	280	274	5.15797e-05	0.00412892	GO:0060326
actin cytoskeleton organization	BP	631	609	5.36632e-05	0.00428063	GO:0030036
embryonic organ morphogenesis	BP	283	278	5.46221e-05	0.00434188	GO:0048562
pattern specification process	BP	431	419	5.7872e-05	0.00458419	GO:0007389
neuron projection guidance	BP	259	255	5.96565e-05	0.00470913	GO:0097485
leukocyte differentiation	BP	486	470	6.06512e-05	0.00477109	GO:0002521
anion transmembrane transport	BP	264	259	6.20541e-05	0.00486461	GO:0098656
axon guidance	BP	258	254	6.27867e-05	0.00490513	GO:0007411
positive regulation of immune system process	BP	960	917	6.37314e-05	0.00494495	GO:0002684
regulation of neurogenesis	BP	773	744	6.36777e-05	0.00494495	GO:0050767
sarcolemma	CC	133	133	6.4604e-05	0.0049956	GO:0042383
blood circulation	BP	487	471	6.61014e-05	0.00509407	GO:0008015
detection of chemical stimulus involved in sensory perception	BP	361	348	7.00419e-05	0.0053795	GO:0050907
positive regulation of cell adhesion	BP	392	381	7.06295e-05	0.00540637	GO:0045785
response to cytokine	BP	1066	1017	7.1026e-05	0.00541848	GO:0034097
enzyme linked receptor protein signaling pathway	BP	1001	958	7.17784e-05	0.00545756	GO:0007167
presynapse	CC	481	466	7.2637e-05	0.00550443	GO:0098793
regulation of metal ion transport	BP	371	361	7.5471e-05	0.00570019	GO:0010959
organic hydroxy compound transport	BP	254	249	7.64724e-05	0.0057377	GO:0015850
response to lipopolysaccharide	BP	317	309	7.64175e-05	0.0057377	GO:0032496
regulation of calcium ion transport	BP	237	233	7.7405e-05	0.00578857	GO:0051924
response to external biotic stimulus	BP	861	823	7.88173e-05	0.00581764	GO:0043207
response to other organism	BP	859	821	7.82532e-05	0.00581764	GO:0051707
positive regulation of transmembrane transport	BP	189	187	7.87672e-05	0.00581764	GO:0034764
regulation of transmembrane transporter activity	BP	240	236	7.84684e-05	0.00581764	GO:0022898
sodium ion transport	BP	213	210	7.92415e-05	0.00583002	GO:0006814
positive regulation of macromolecule metabolic process	BP	3215	3032	7.99996e-05	0.00586681	GO:0010604
positive regulation of MAPK cascade	BP	550	531	8.10816e-05	0.00592704	GO:0043410
lipid transport	BP	356	346	8.36872e-05	0.0060979	GO:0006869
neurotransmitter transport	BP	266	261	8.40976e-05	0.00610823	GO:0006836
positive regulation of metabolic process	BP	3465	3265	8.44454e-05	0.00611396	GO:0009893
tissue morphogenesis	BP	608	587	8.48558e-05	0.00612416	GO:0048729
granulocyte chemotaxis	BP	115	115	8.75844e-05	0.00628121	GO:0071621
protein homodimerization activity	MF	817	783	8.73545e-05	0.00628121	GO:0042803
homophilic cell adhesion via plasma membrane adhesion molecules	BP	164	163	8.81658e-05	0.00630302	GO:0007156
locomotory behavior	BP	193	191	8.95093e-05	0.00635907	GO:0007626
muscle structure development	BP	650	626	8.92476e-05	0.00635907	GO:0061061
positive regulation of ion transport	BP	256	251	9.36316e-05	0.00663121	GO:0043270
synapse assembly	BP	164	163	9.45539e-05	0.00667574	GO:0007416
synapse	CC	1149	1098	9.49612e-05	0.00668374	GO:0045202
regulation of cell motility	BP	943	902	9.56745e-05	0.00671316	GO:2000145
cell activation	BP	1304	1240	9.63863e-05	0.00674229	GO:0001775
immune response	BP	1856	1755	9.76192e-05	0.00680759	GO:0006955
hemostasis	BP	321	313	9.83273e-05	0.006836	GO:0007599
positive regulation of protein phosphorylation	BP	975	932	0.000100295	0.00693044	GO:0001934
axonogenesis	BP	447	434	0.000100174	0.00693044	GO:0007409
regulation of intracellular signal transduction	BP	1826	1731	0.00010441	0.00719291	GO:1902531
response to oxygen-containing compound	BP	1548	1470	0.000105147	0.00722176	GO:1901700
regulation of cell migration	BP	887	849	0.000112939	0.00773359	GO:0030334
lipid localization	BP	390	378	0.000113568	0.0077533	GO:0010876
regulation of ion transmembrane transporter activity	BP	233	229	0.000115748	0.00787847	GO:0032412
tube morphogenesis	BP	896	858	0.000117407	0.00796757	GO:0035239
negative regulation of cell proliferation	BP	742	712	0.000118616	0.00802567	GO:0008285
regulation of transporter activity	BP	255	250	0.000121962	0.00822757	GO:0032409
positive regulation of synaptic transmission	BP	159	158	0.000126639	0.00850077	GO:0050806
cell part morphogenesis	BP	649	626	0.00012676	0.00850077	GO:0032990
central nervous system development	BP	934	895	0.000131735	0.00880844	GO:0007417
negative regulation of signaling	BP	1329	1265	0.000133185	0.00887923	GO:0023057
actin binding	MF	415	403	0.000136204	0.00905397	GO:0003779
regulation of system process	BP	563	543	0.000137522	0.00911497	GO:0044057
negative regulation of cell communication	BP	1325	1261	0.0001494	0.00981639	GO:0010648
axon	CC	591	570	0.000149043	0.00981639	GO:0030424
sodium ion transmembrane transporter activity	MF	149	148	0.000149279	0.00981639	GO:0015081
T cell activation	BP	433	419	0.000151059	0.00989673	GO:0042110
regulation of cellular component organization	BP	2419	2287	0.000151664	0.00990783	GO:0051128

## Sheet: S17_42F vs 16D GSEA
Term	Ont	N	DE	P.DE	FDR	ID
cell communication	BP	6133	5732	0	0	GO:0007154
regulation of cell communication	BP	3434	3243	0	0	GO:0010646
regulation of signaling	BP	3469	3276	0	0	GO:0023051
signaling	BP	6087	5684	0	0	GO:0023052
cell differentiation	BP	3960	3736	0	0	GO:0030154
multicellular organismal process	BP	7163	6730	0	0	GO:0032501
developmental process	BP	6011	5634	0	0	GO:0032502
cellular developmental process	BP	4139	3899	0	0	GO:0048869
system process	BP	2008	1917	0	0	GO:0003008
multicellular organism development	BP	5188	4877	0	0	GO:0007275
system development	BP	4655	4381	0	0	GO:0048731
anatomical structure development	BP	5644	5302	0	0	GO:0048856
integral component of membrane	CC	4921	4620	0	0	GO:0016021
intrinsic component of membrane	CC	5078	4774	0	0	GO:0031224
membrane part	CC	6310	5886	0	0	GO:0044425
plasma membrane	CC	5036	4782	0	0	GO:0005886
cell periphery	CC	5142	4881	0	0	GO:0071944
integral component of plasma membrane	CC	1565	1511	0	0	GO:0005887
intrinsic component of plasma membrane	CC	1641	1587	0	0	GO:0031226
plasma membrane part	CC	2697	2588	0	0	GO:0044459
regulation of multicellular organismal process	BP	3035	2871	1.07067e-19	1.15908e-16	GO:0051239
biological adhesion	BP	1378	1331	2.47723e-19	2.55988e-16	GO:0022610
response to stimulus	BP	8470	7823	2.91547e-19	2.88175e-16	GO:0050896
cell adhesion	BP	1370	1323	4.34036e-19	4.1114e-16	GO:0007155
signal transduction	BP	5646	5255	8.90149e-19	8.09466e-16	GO:0007165
anatomical structure morphogenesis	BP	2566	2437	1.45515e-18	1.27236e-15	GO:0009653
animal organ development	BP	3359	3165	1.79714e-18	1.51319e-15	GO:0048513
cell development	BP	2058	1963	1.57987e-17	1.28274e-14	GO:0048468
membrane	CC	8682	8001	7.80692e-17	6.12009e-14	GO:0016020
response to external stimulus	BP	2222	2104	3.97097e-16	3.0092e-13	GO:0009605
signaling receptor activity	MF	1339	1279	8.09167e-16	5.93406e-13	GO:0038023
cellular component morphogenesis	BP	1070	1036	1.40378e-15	9.97301e-13	GO:0032989
cellular response to stimulus	BP	6998	6468	2.30098e-15	1.58517e-12	GO:0051716
cell surface	CC	770	750	2.38529e-15	1.59492e-12	GO:0009986
regulation of signal transduction	BP	3087	2901	4.17027e-15	2.70877e-12	GO:0009966
regulation of response to stimulus	BP	3995	3732	5.00582e-15	3.16118e-12	GO:0048583
nervous system process	BP	1277	1219	4.45661e-14	2.73829e-11	GO:0050877
cell morphogenesis	BP	971	940	5.00885e-14	2.99661e-11	GO:0000902
regulation of biological quality	BP	3806	3556	6.65916e-14	3.70911e-11	GO:0065008
nervous system development	BP	2262	2142	6.68926e-14	3.70911e-11	GO:0007399
molecular transducer activity	MF	1397	1328	6.37394e-14	3.70911e-11	GO:0060089
regulation of secretion	BP	764	742	8.85731e-14	4.79433e-11	GO:0051046
cell projection	CC	2101	1989	9.26726e-14	4.89958e-11	GO:0042995
extracellular matrix	CC	477	470	1.50667e-13	7.78468e-11	GO:0031012
transmembrane signaling receptor activity	MF	1125	1074	1.58308e-13	7.9977e-11	GO:0004888
tissue development	BP	1912	1811	2.31048e-13	1.14188e-10	GO:0009888
cell-cell signaling	BP	1565	1491	3.30057e-13	1.59649e-10	GO:0007267
neurogenesis	BP	1538	1468	4.50414e-13	2.13328e-10	GO:0022008
regulation of localization	BP	2699	2535	6.85594e-13	3.18088e-10	GO:0032879
movement of cell or subcellular component	BP	2031	1920	7.11922e-13	3.23697e-10	GO:0006928
positive regulation of biological process	BP	5774	5348	7.42509e-13	3.25816e-10	GO:0048518
cell surface receptor signaling pathway	BP	2789	2618	7.45245e-13	3.25816e-10	GO:0007166
generation of neurons	BP	1442	1378	7.77806e-13	3.33635e-10	GO:0048699
response to chemical	BP	4408	4092	1.20667e-12	5.08007e-10	GO:0042221
plasma membrane bounded cell projection	CC	2033	1922	1.35458e-12	5.59908e-10	GO:0120025
regulation of secretion by cell	BP	706	685	1.75135e-12	7.10984e-10	GO:1903530
regulation of developmental process	BP	2543	2390	4.22552e-12	1.68532e-09	GO:0050793
cell morphogenesis involved in differentiation	BP	705	686	4.30604e-12	1.68782e-09	GO:0000904
locomotion	BP	1804	1707	4.81363e-12	1.8548e-09	GO:0040011
molecular_function	MF	16473	14966	5.6551e-12	2.14272e-09	GO:0003674
regulation of cellular process	BP	10206	9348	1.1244e-11	4.1905e-09	GO:0050794
animal organ morphogenesis	BP	977	940	1.1965e-11	4.38731e-09	GO:0009887
taxis	BP	605	589	1.22933e-11	4.43614e-09	GO:0042330
neuron differentiation	BP	1301	1243	1.43223e-11	5.03473e-09	GO:0030182
chemotaxis	BP	603	587	1.43951e-11	5.03473e-09	GO:0006935
positive regulation of signaling	BP	1750	1655	1.61131e-11	5.55024e-09	GO:0023056
biological regulation	BP	11781	10761	2.06651e-11	6.90884e-09	GO:0065007
cell-cell adhesion	BP	801	773	2.06531e-11	6.90884e-09	GO:0098609
positive regulation of cell communication	BP	1743	1648	2.2553e-11	7.43071e-09	GO:0010647
G protein-coupled receptor signaling pathway	BP	1220	1156	2.48843e-11	8.08172e-09	GO:0007186
positive regulation of response to stimulus	BP	2215	2081	3.18406e-11	1.00537e-08	GO:0048584
plasma membrane region	CC	1163	1111	3.14262e-11	1.00537e-08	GO:0098590
neuron development	BP	1055	1012	4.25136e-11	1.32398e-08	GO:0048666
regulation of biological process	BP	11142	10183	4.84688e-11	1.48904e-08	GO:0050789
regulation of multicellular organismal development	BP	2024	1906	1.15865e-10	3.51209e-08	GO:2000026
hormone transport	BP	314	311	1.25292e-10	3.74788e-08	GO:0009914
regulation of trans-synaptic signaling	BP	417	410	1.29694e-10	3.792e-08	GO:0099177
sensory perception	BP	838	800	1.30103e-10	3.792e-08	GO:0007600
modulation of chemical synaptic transmission	BP	416	409	1.42608e-10	4.10385e-08	GO:0050804
positive regulation of cellular process	BP	5119	4737	2.09348e-10	5.94915e-08	GO:0048522
cell part morphogenesis	BP	649	630	2.13732e-10	5.99874e-08	GO:0032990
positive regulation of multicellular organismal process	BP	1721	1624	2.30594e-10	6.39308e-08	GO:0051240
cell projection morphogenesis	BP	630	612	2.52695e-10	6.9214e-08	GO:0048858
signaling receptor binding	MF	1493	1411	2.631e-10	7.12062e-08	GO:0005102
regulation of hormone levels	BP	503	490	2.72269e-10	7.24519e-08	GO:0010817
plasma membrane bounded cell projection morphogenesis	BP	629	611	2.74077e-10	7.24519e-08	GO:0120039
regulation of molecular function	BP	3079	2869	3.41951e-10	8.54277e-08	GO:0065009
hormone secretion	BP	304	301	3.40494e-10	8.54277e-08	GO:0046879
trans-synaptic signaling	BP	690	667	3.32734e-10	8.54277e-08	GO:0099537
neuron projection	CC	1274	1212	3.38818e-10	8.54277e-08	GO:0043005
calcium ion binding	MF	674	651	3.29697e-10	8.54277e-08	GO:0005509
regulation of transport	BP	1780	1677	3.57756e-10	8.84045e-08	GO:0051049
regulation of cytosolic calcium ion concentration	BP	341	336	3.65672e-10	8.93892e-08	GO:0051480
ion transport	BP	1602	1512	3.77357e-10	9.12641e-08	GO:0006811
cell morphogenesis involved in neuron differentiation	BP	553	539	3.8566e-10	9.22904e-08	GO:0048667
regulation of signaling receptor activity	BP	522	506	4.8527e-10	1.14918e-07	GO:0010469
chemical synaptic transmission	BP	682	659	5.54172e-10	1.28557e-07	GO:0007268
anterograde trans-synaptic signaling	BP	682	659	5.54172e-10	1.28557e-07	GO:0098916
regulation of ion transport	BP	648	626	6.58896e-10	1.51307e-07	GO:0043269
synaptic signaling	BP	695	671	6.95035e-10	1.58009e-07	GO:0099536
neuron projection morphogenesis	BP	615	597	7.23968e-10	1.62957e-07	GO:0048812
secretion	BP	1583	1492	8.73939e-10	1.94786e-07	GO:0046903
intracellular signal transduction	BP	2739	2557	8.93863e-10	1.97265e-07	GO:0035556
neuron projection development	BP	926	888	9.02417e-10	1.97265e-07	GO:0031175
actin filament-based process	BP	721	695	9.40374e-10	2.03604e-07	GO:0030029
peptide secretion	BP	565	547	1.01246e-09	2.17144e-07	GO:0002790
cell migration	BP	1439	1361	1.02345e-09	2.17449e-07	GO:0016477
cell motility	BP	1585	1495	1.42311e-09	2.96816e-07	GO:0048870
localization of cell	BP	1585	1495	1.42311e-09	2.96816e-07	GO:0051674
regulation of cell differentiation	BP	1741	1641	1.62536e-09	3.35917e-07	GO:0045595
positive regulation of cytosolic calcium ion concentration	BP	302	298	1.79176e-09	3.66973e-07	GO:0007204
response to wounding	BP	633	611	1.80932e-09	3.67259e-07	GO:0009611
signal release	BP	451	440	1.99973e-09	4.02317e-07	GO:0023061
regulation of hormone secretion	BP	259	257	2.1011e-09	4.19003e-07	GO:0046883
anatomical structure formation involved in morphogenesis	BP	1134	1078	2.27776e-09	4.50283e-07	GO:0048646
extracellular region	CC	4128	3811	2.99818e-09	5.87591e-07	GO:0005576
positive regulation of signal transduction	BP	1582	1491	3.15595e-09	6.13226e-07	GO:0009967
receptor complex	CC	389	381	3.33481e-09	6.42488e-07	GO:0043235
neuron part	CC	1673	1578	3.42017e-09	6.53396e-07	GO:0097458
positive regulation of developmental process	BP	1370	1296	3.74687e-09	7.09844e-07	GO:0051094
metal ion transmembrane transporter activity	MF	438	427	4.53205e-09	8.48161e-07	GO:0046873
receptor regulator activity	MF	472	457	4.55158e-09	8.48161e-07	GO:0030545
ion channel activity	MF	418	408	5.17672e-09	9.5681e-07	GO:0005216
calcium ion transport	BP	409	399	6.55033e-09	1.20093e-06	GO:0006816
regulation of peptide secretion	BP	455	442	6.98493e-09	1.27036e-06	GO:0002791
cellular response to chemical stimulus	BP	3050	2835	7.8789e-09	1.39937e-06	GO:0070887
second-messenger-mediated signaling	BP	436	424	7.85527e-09	1.39937e-06	GO:0019932
G protein-coupled receptor activity	MF	737	700	7.873e-09	1.39937e-06	GO:0004930
extracellular structure organization	BP	395	386	8.05565e-09	1.41967e-06	GO:0043062
response to organic substance	BP	3083	2865	8.92544e-09	1.56085e-06	GO:0010033
protein secretion	BP	533	515	9.04766e-09	1.57015e-06	GO:0009306
tube development	BP	1081	1027	9.19402e-09	1.58325e-06	GO:0035295
cation channel activity	MF	315	310	9.26245e-09	1.58325e-06	GO:0005261
negative regulation of multicellular organismal process	BP	1237	1170	1.06691e-08	1.81008e-06	GO:0051241
cellular response to organic substance	BP	2521	2351	1.08143e-08	1.82112e-06	GO:0071310
peptide hormone secretion	BP	243	241	1.12182e-08	1.87525e-06	GO:0030072
axonogenesis	BP	447	436	1.25064e-08	2.07534e-06	GO:0007409
epithelium development	BP	1192	1128	1.28545e-08	2.11764e-06	GO:0060429
circulatory system development	BP	1132	1073	1.63319e-08	2.65817e-06	GO:0072359
receptor ligand activity	MF	438	424	1.63695e-08	2.65817e-06	GO:0048018
collagen-containing extracellular matrix	CC	322	316	1.70901e-08	2.75551e-06	GO:0062023
cation transport	BP	1103	1045	2.26592e-08	3.60234e-06	GO:0006812
regulation of anatomical structure morphogenesis	BP	1080	1025	2.26481e-08	3.60234e-06	GO:0022603
ion transmembrane transport	BP	1093	1036	2.30214e-08	3.6345e-06	GO:0034220
sensory organ development	BP	528	511	2.45924e-08	3.85575e-06	GO:0007423
divalent inorganic cation transport	BP	458	444	2.84582e-08	4.4313e-06	GO:0072511
cell projection organization	BP	1474	1390	3.62466e-08	5.56959e-06	GO:0030030
regulation of ion transmembrane transport	BP	445	432	3.65034e-08	5.56959e-06	GO:0034765
divalent metal ion transport	BP	455	441	3.62891e-08	5.56959e-06	GO:0070838
positive regulation of cell differentiation	BP	960	913	3.96983e-08	6.01667e-06	GO:0045597
metal ion transport	BP	847	807	4.26442e-08	6.42035e-06	GO:0030001
insulin secretion	BP	202	201	4.83406e-08	7.2301e-06	GO:0030073
regulation of protein secretion	BP	428	415	4.89869e-08	7.24313e-06	GO:0050708
regulation of peptide hormone secretion	BP	202	201	4.90649e-08	7.24313e-06	GO:0090276
signal transduction by protein phosphorylation	BP	925	879	5.34091e-08	7.83357e-06	GO:0023014
cell projection part	CC	1407	1326	5.58012e-08	8.08015e-06	GO:0044463
plasma membrane bounded cell projection part	CC	1407	1326	5.58012e-08	8.08015e-06	GO:0120038
regulation of response to external stimulus	BP	764	728	5.69699e-08	8.19717e-06	GO:0032101
circulatory system process	BP	495	478	6.13844e-08	8.77682e-06	GO:0003013
regulation of cell proliferation	BP	1631	1530	6.3222e-08	8.98305e-06	GO:0042127
MAPK cascade	BP	907	862	6.43973e-08	9.09322e-06	GO:0000165
secretion by cell	BP	1449	1361	6.63106e-08	9.30558e-06	GO:0032940
cellular calcium ion homeostasis	BP	438	424	6.84525e-08	9.54724e-06	GO:0006874
cytokine activity	MF	199	197	6.89224e-08	9.55416e-06	GO:0005125
substrate-specific channel activity	MF	433	420	7.22167e-08	9.95014e-06	GO:0022838
axon development	BP	489	474	8.2486e-08	1.12966e-05	GO:0061564
chemical homeostasis	BP	1129	1066	8.43176e-08	1.14783e-05	GO:0048878
calcium ion homeostasis	BP	451	436	8.68149e-08	1.17479e-05	GO:0055074
actin cytoskeleton organization	BP	631	606	9.51603e-08	1.2801e-05	GO:0030036
plasma membrane bounded cell projection organization	BP	1439	1356	9.80766e-08	1.31157e-05	GO:0120036
blood circulation	BP	487	470	9.93973e-08	1.32146e-05	GO:0008015
intrinsic component of synaptic membrane	CC	166	166	1.05499e-07	1.39442e-05	GO:0099240
regulation of transmembrane transport	BP	525	506	1.09091e-07	1.43357e-05	GO:0034762
calcium ion transmembrane transport	BP	299	293	1.23057e-07	1.60781e-05	GO:0070588
regulation of intracellular signal transduction	BP	1826	1708	1.30148e-07	1.69074e-05	GO:1902531
positive regulation of secretion	BP	398	386	1.34687e-07	1.73975e-05	GO:0051047
extracellular matrix organization	BP	341	333	1.48122e-07	1.90249e-05	GO:0030198
regulation of nervous system development	BP	874	833	1.49617e-07	1.91089e-05	GO:0051960
muscle system process	BP	452	437	1.57932e-07	2.00583e-05	GO:0003012
regulation of cell morphogenesis	BP	468	453	1.70159e-07	2.14911e-05	GO:0022604
cell junction organization	BP	284	279	1.95773e-07	2.45895e-05	GO:0034330
tube morphogenesis	BP	896	851	2.0082e-07	2.50849e-05	GO:0035239
muscle contraction	BP	348	339	2.05705e-07	2.55547e-05	GO:0006936
reproduction	BP	1354	1271	2.11312e-07	2.61086e-05	GO:0000003
cytokine receptor binding	MF	254	249	2.1624e-07	2.6573e-05	GO:0005126
regulation of immune system process	BP	1387	1300	2.31649e-07	2.83024e-05	GO:0002682
wound healing	BP	524	504	2.32803e-07	2.83024e-05	GO:0042060
reproductive process	BP	1351	1268	2.4062e-07	2.90971e-05	GO:0022414
regulation of body fluid levels	BP	473	456	2.68289e-07	3.22472e-05	GO:0050878
response to cytokine	BP	1066	1005	2.69507e-07	3.22472e-05	GO:0034097
response to lipid	BP	895	848	2.71016e-07	3.22579e-05	GO:0033993
regulation of cation transmembrane transport	BP	309	302	2.93806e-07	3.47884e-05	GO:1904062
multi-organism reproductive process	BP	939	887	3.11626e-07	3.67073e-05	GO:0044703
cell-substrate adhesion	BP	333	325	3.21241e-07	3.76448e-05	GO:0031589
leukocyte migration	BP	407	393	3.32829e-07	3.88028e-05	GO:0050900
passive transmembrane transporter activity	MF	458	442	3.4034e-07	3.9476e-05	GO:0022803
integral component of synaptic membrane	CC	154	154	3.54793e-07	4.09435e-05	GO:0099699
channel activity	MF	457	441	3.64697e-07	4.18738e-05	GO:0015267
gated channel activity	MF	343	334	4.35288e-07	4.97279e-05	GO:0022836
regulation of system process	BP	563	540	4.54422e-07	5.16541e-05	GO:0044057
positive regulation of intracellular signal transduction	BP	1058	998	4.9674e-07	5.61835e-05	GO:1902533
cell activation	BP	1304	1223	5.02932e-07	5.63235e-05	GO:0001775
regulation of metal ion transport	BP	371	360	5.01061e-07	5.63235e-05	GO:0010959
actin binding	MF	415	402	5.11628e-07	5.70164e-05	GO:0003779
defense response	BP	1463	1366	5.3633e-07	5.94777e-05	GO:0006952
axon	CC	591	567	5.50404e-07	6.07422e-05	GO:0030424
neuron projection guidance	BP	259	255	5.82429e-07	6.39659e-05	GO:0097485
cell-cell adhesion via plasma-membrane adhesion molecules	BP	267	262	5.96579e-07	6.52049e-05	GO:0098742
import into cell	BP	782	743	6.05215e-07	6.58324e-05	GO:0098657
positive regulation of cell proliferation	BP	922	872	6.16347e-07	6.6724e-05	GO:0008284
axon guidance	BP	258	254	6.2497e-07	6.73368e-05	GO:0007411
regulation of immune response	BP	879	830	6.43106e-07	6.86402e-05	GO:0050776
cellular response to cytokine stimulus	BP	982	926	6.40616e-07	6.86402e-05	GO:0071345
regulation of calcium ion transport	BP	237	233	6.52079e-07	6.92727e-05	GO:0051924
epithelial cell differentiation	BP	729	692	7.05333e-07	7.45816e-05	GO:0030855
transmembrane transport	BP	1478	1384	7.60179e-07	8.00089e-05	GO:0055085
granulocyte migration	BP	129	129	8.05108e-07	8.43471e-05	GO:0097530
ion gated channel activity	MF	334	325	8.34342e-07	8.70089e-05	GO:0022839
regulation of cell projection organization	BP	644	616	8.52082e-07	8.84531e-05	GO:0031344
external side of plasma membrane	CC	280	273	8.64841e-07	8.93695e-05	GO:0009897
divalent inorganic cation homeostasis	BP	492	472	9.48719e-07	9.75936e-05	GO:0072507
cellular chemical homeostasis	BP	760	721	9.75997e-07	9.99474e-05	GO:0055082
regulation of insulin secretion	BP	171	170	1.01184e-06	0.000103154	GO:0050796
positive regulation of secretion by cell	BP	367	355	1.16523e-06	0.000118261	GO:1903532
cellular divalent inorganic cation homeostasis	BP	472	453	1.1935e-06	0.000120591	GO:0072503
inflammatory response	BP	702	665	1.22472e-06	0.000123198	GO:0006954
regulation of synaptic plasticity	BP	172	171	1.24963e-06	0.00012515	GO:0048167
somatodendritic compartment	CC	815	774	1.27489e-06	0.00012712	GO:0036477
regulation of neurogenesis	BP	773	736	1.31043e-06	0.000130093	GO:0050767
proximal promoter sequence-specific DNA binding	MF	513	493	1.45309e-06	0.000143629	GO:0000987
regulation of plasma membrane bounded cell projection organization	BP	634	606	1.54537e-06	0.000152089	GO:0120035
response to organic cyclic compound	BP	882	834	1.58968e-06	0.000155775	GO:0014070
ion homeostasis	BP	775	734	1.69791e-06	0.000165667	GO:0050801
inorganic ion homeostasis	BP	707	671	1.75347e-06	0.000170357	GO:0098771
developmental growth	BP	638	609	1.78993e-06	0.000172595	GO:0048589
cell junction	CC	1252	1178	1.79169e-06	0.000172595	GO:0030054
regulation of cell development	BP	899	852	1.83018e-06	0.000175558	GO:0060284
plasma membrane protein complex	CC	555	531	1.98718e-06	0.000189818	GO:0098797
synapse	CC	1149	1083	2.13885e-06	0.000203451	GO:0045202
response to oxygen-containing compound	BP	1548	1446	2.19702e-06	0.000208113	GO:1901700
lymphocyte activation	BP	619	589	2.29372e-06	0.000216371	GO:0046649
developmental process involved in reproduction	BP	641	610	2.44635e-06	0.000229815	GO:0003006
cytokine-mediated signaling pathway	BP	687	651	2.54455e-06	0.000238057	GO:0019221
neuronal cell body	CC	478	459	2.69492e-06	0.000251092	GO:0043025
homeostatic process	BP	1829	1704	2.72886e-06	0.000253216	GO:0042592
sarcolemma	CC	133	133	2.86705e-06	0.000264958	GO:0042383
cellular ion homeostasis	BP	626	595	2.89249e-06	0.000266227	GO:0006873
cytokine production	BP	700	663	2.94926e-06	0.000270357	GO:0001816
regulation of cellular component movement	BP	1027	967	2.97913e-06	0.000271999	GO:0051270
cation homeostasis	BP	696	660	3.03968e-06	0.000276416	GO:0055080
positive regulation of cell adhesion	BP	392	378	3.13145e-06	0.000283627	GO:0045785
response to bacterium	BP	578	549	3.15956e-06	0.000285038	GO:0009617
RNA polymerase II proximal promoter sequence-specific DNA binding	MF	498	478	3.33513e-06	0.000299687	GO:0000978
granulocyte chemotaxis	BP	115	115	3.47247e-06	0.0003108	GO:0071621
regulation of cell adhesion	BP	656	624	3.8595e-06	0.000344086	GO:0030155
camera-type eye development	BP	299	291	3.92156e-06	0.000346898	GO:0043010
epidermis development	BP	432	413	3.92145e-06	0.000346898	GO:0008544
gland development	BP	430	414	3.93869e-06	0.000347062	GO:0048732
positive regulation of immune system process	BP	960	902	4.184e-06	0.000367255	GO:0002684
immune system process	BP	2727	2520	4.20038e-06	0.000367275	GO:0002376
regulation of transporter activity	BP	255	249	4.30372e-06	0.000374869	GO:0032409
regulation of cell migration	BP	887	837	4.32209e-06	0.000375032	GO:0030334
cell body	CC	543	519	4.41114e-06	0.000381304	GO:0044297
embryo development	BP	946	894	4.68118e-06	0.000403113	GO:0009790
inner ear development	BP	182	180	4.76799e-06	0.000407502	GO:0048839
regulatory region nucleic acid binding	MF	889	841	4.7643e-06	0.000407502	GO:0001067
regulation of cell activation	BP	507	484	4.79212e-06	0.00040803	GO:0050865
cation transmembrane transport	BP	806	762	5.15052e-06	0.00043691	GO:0098655
transcription regulatory region DNA binding	MF	887	839	5.1925e-06	0.000438834	GO:0044212
cellular cation homeostasis	BP	614	583	5.36186e-06	0.000451468	GO:0030003
synaptic membrane	CC	429	413	5.67078e-06	0.000475717	GO:0097060
ion transmembrane transporter activity	MF	876	826	5.73493e-06	0.000479331	GO:0015075
T cell activation	BP	433	415	5.76411e-06	0.000480005	GO:0042110
blood vessel morphogenesis	BP	665	631	5.86675e-06	0.000486769	GO:0048514
regulation of cell motility	BP	943	888	6.14231e-06	0.000506237	GO:2000145
synapse organization	BP	381	368	6.14593e-06	0.000506237	GO:0050808
positive regulation of response to external stimulus	BP	288	279	6.30269e-06	0.000517276	GO:0032103
cardiovascular system development	BP	787	744	6.6329e-06	0.000542419	GO:0072358
membrane microdomain	CC	304	295	6.91672e-06	0.000563601	GO:0098857
ion binding	MF	5959	5465	7.12079e-06	0.000578157	GO:0043167
cellular_component	CC	17905	16192	7.27167e-06	0.000588307	GO:0005575
membrane raft	CC	303	294	7.32881e-06	0.000590827	GO:0045121
cation channel complex	CC	216	212	7.48115e-06	0.000600977	GO:0034703
blood vessel development	BP	744	704	7.55429e-06	0.000604715	GO:0001568
neutrophil migration	BP	108	108	7.61141e-06	0.000606419	GO:1990266
actin cytoskeleton	CC	479	459	7.62892e-06	0.000606419	GO:0015629
anion transport	BP	582	553	7.66044e-06	0.000606803	GO:0006820
intrinsic component of postsynaptic membrane	CC	122	122	8.0725e-06	0.000637223	GO:0098936
cell junction assembly	BP	236	231	8.17948e-06	0.000643433	GO:0034329
RNA polymerase II regulatory region DNA binding	MF	727	690	8.28235e-06	0.000649279	GO:0001012
anchored component of membrane	CC	164	162	8.43868e-06	0.000659261	GO:0031225
side of membrane	CC	471	450	8.48557e-06	0.000660654	GO:0098552
immune response	BP	1856	1721	8.74229e-06	0.000671443	GO:0006955
head development	BP	744	706	8.66259e-06	0.000671443	GO:0060322
synapse part	CC	917	866	8.69039e-06	0.000671443	GO:0044456
molecular function regulator	MF	1767	1644	8.73206e-06	0.000671443	GO:0098772
behavior	BP	575	548	8.79642e-06	0.000672796	GO:0007610
metal ion homeostasis	BP	635	602	8.81909e-06	0.000672796	GO:0055065
cell proliferation	BP	2030	1887	8.99286e-06	0.000683758	GO:0008283
negative regulation of secretion	BP	218	213	9.23634e-06	0.000699929	GO:0051048
vasculature development	BP	778	735	9.58997e-06	0.000724313	GO:0001944
membrane region	CC	315	305	9.70044e-06	0.000730231	GO:0098589
lipid metabolic process	BP	1373	1282	1.01818e-05	0.000763936	GO:0006629
growth	BP	971	915	1.02607e-05	0.000767321	GO:0040007
response to external biotic stimulus	BP	861	809	1.04911e-05	0.000781983	GO:0043207
urogenital system development	BP	321	311	1.07701e-05	0.000800154	GO:0001655
RNA polymerase II regulatory region sequence-specific DNA binding	MF	721	684	1.0933e-05	0.000808985	GO:0000977
secondary active transmembrane transporter activity	MF	219	214	1.09601e-05	0.000808985	GO:0015291
endocytosis	BP	666	631	1.11077e-05	0.000817222	GO:0006897
heart development	BP	558	532	1.11736e-05	0.000819421	GO:0007507
response to other organism	BP	859	807	1.15084e-05	0.000841262	GO:0051707
regulation of locomotion	BP	1017	956	1.16097e-05	0.000845944	GO:0040012
regulation of cytokine production	BP	632	598	1.20043e-05	0.000871905	GO:0001817
positive regulation of transport	BP	921	867	1.24614e-05	0.000902223	GO:0051050
positive regulation of metabolic process	BP	3465	3199	1.26787e-05	0.000915038	GO:0009893
cellular metal ion homeostasis	BP	557	529	1.29288e-05	0.000918508	GO:0006875
embryonic organ development	BP	420	404	1.29168e-05	0.000918508	GO:0048568
appendage development	BP	174	172	1.28392e-05	0.000918508	GO:0048736
limb development	BP	174	172	1.28392e-05	0.000918508	GO:0060173
postsynaptic membrane	CC	320	310	1.29162e-05	0.000918508	GO:0045211
protein phosphorylation	BP	1860	1731	1.34353e-05	0.000947506	GO:0006468
tissue morphogenesis	BP	608	579	1.348e-05	0.000947506	GO:0048729
integral component of postsynaptic membrane	CC	117	117	1.35036e-05	0.000947506	GO:0099055
glycosaminoglycan binding	MF	217	212	1.34707e-05	0.000947506	GO:0005539
regulation of cell morphogenesis involved in differentiation	BP	288	280	1.35952e-05	0.000950994	GO:0010769
myeloid leukocyte migration	BP	191	187	1.3989e-05	0.000975536	GO:0097529
regulation of transmembrane transporter activity	BP	240	234	1.43303e-05	0.000996287	GO:0022898
central nervous system development	BP	934	882	1.48185e-05	0.00102708	GO:0007417
regulation of MAPK cascade	BP	761	719	1.49225e-05	0.00103114	GO:0043408
regulation of neuron differentiation	BP	624	594	1.49677e-05	0.00103114	GO:0045664
angiogenesis	BP	575	546	1.53405e-05	0.00105363	GO:0001525
ear development	BP	209	205	1.56684e-05	0.00106968	GO:0043583
skeletal system development	BP	501	479	1.56455e-05	0.00106968	GO:0001501
lymphocyte differentiation	BP	329	317	1.67599e-05	0.00114077	GO:0030098
negative regulation of cell communication	BP	1325	1240	1.70429e-05	0.00115395	GO:0010648
multicellular organism reproduction	BP	790	744	1.70549e-05	0.00115395	GO:0032504
plasma membrane receptor complex	CC	182	179	1.77861e-05	0.00119985	GO:0098802
regulation of vesicle-mediated transport	BP	495	472	1.83732e-05	0.00123579	GO:0060627
organic anion transport	BP	454	433	1.84725e-05	0.0012388	GO:0015711
appendage morphogenesis	BP	146	145	1.88558e-05	0.00125709	GO:0035107
limb morphogenesis	BP	146	145	1.88558e-05	0.00125709	GO:0035108
positive regulation of peptide secretion	BP	260	252	1.90983e-05	0.00126953	GO:0002793
transcription regulatory region sequence-specific DNA binding	MF	773	732	1.94017e-05	0.00128594	GO:0000976
muscle structure development	BP	650	617	1.94645e-05	0.00128635	GO:0061061
leukocyte differentiation	BP	486	463	1.97099e-05	0.0012988	GO:0002521
multicellular organismal reproductive process	BP	775	730	1.98634e-05	0.00130513	GO:0048609
sensory perception of light stimulus	BP	210	205	2.04985e-05	0.00134297	GO:0050953
cartilage development	BP	204	200	2.07226e-05	0.00135376	GO:0051216
negative regulation of secretion by cell	BP	192	188	2.15238e-05	0.00140207	GO:1903531
embryonic organ morphogenesis	BP	283	275	2.25134e-05	0.00145403	GO:0048562
channel regulator activity	MF	135	134	2.24092e-05	0.00145403	GO:0016247
calcium ion transmembrane transporter activity	MF	138	137	2.24587e-05	0.00145403	GO:0015085
homophilic cell adhesion via plasma membrane adhesion molecules	BP	164	162	2.25846e-05	0.0014545	GO:0007156
regulation of neuron projection development	BP	469	449	2.28428e-05	0.00146698	GO:0010975
voltage-gated cation channel activity	MF	139	138	2.29649e-05	0.00147066	GO:0022843
negative regulation of signaling	BP	1329	1243	2.31362e-05	0.00147747	GO:0023057
regulation of ion transmembrane transporter activity	BP	233	227	2.3465e-05	0.00149427	GO:0032412
neutrophil chemotaxis	BP	97	97	2.38981e-05	0.0015176	GO:0030593
sensory system development	BP	354	341	2.46805e-05	0.00156291	GO:0048880
regulation of membrane potential	BP	422	404	2.58391e-05	0.00163174	GO:0042391
cell-cell junction	CC	437	418	2.60233e-05	0.00163882	GO:0005911
apical part of cell	CC	368	353	2.63699e-05	0.00165606	GO:0045177
visual perception	BP	206	201	2.76059e-05	0.0017289	GO:0007601
lipid binding	MF	694	656	2.84739e-05	0.00177836	GO:0008289
coagulation	BP	322	310	2.91093e-05	0.00181307	GO:0050817
cell chemotaxis	BP	280	270	3.06074e-05	0.00190117	GO:0060326
regulation of anatomical structure size	BP	490	467	3.10113e-05	0.00192101	GO:0090066
response to biotic stimulus	BP	891	835	3.15032e-05	0.00194618	GO:0009607
localization	BP	6280	5749	3.22486e-05	0.00198146	GO:0051179
transcription factor activity, RNA polymerase II proximal promoter sequence-specific DNA binding	MF	443	424	3.22466e-05	0.00198146	GO:0000982
DNA-binding transcription activator activity, RNA polymerase II-specific	MF	441	422	3.23474e-05	0.00198217	GO:0001228
visual system development	BP	349	336	3.26494e-05	0.0019953	GO:0150063
positive regulation of synaptic transmission	BP	159	157	3.43697e-05	0.0020948	GO:0050806
eye development	BP	348	335	3.48204e-05	0.0021166	GO:0001654
ion channel complex	CC	297	287	3.53805e-05	0.00214491	GO:0034702
multicellular organismal signaling	BP	175	172	3.64163e-05	0.00220183	GO:0035637
positive regulation of ion transport	BP	256	248	3.65136e-05	0.00220186	GO:0043270
regulation of calcium-mediated signaling	BP	100	100	3.90001e-05	0.00234558	GO:0050848
renal system development	BP	285	276	3.98642e-05	0.00239122	GO:0072001
platelet activation	BP	151	149	4.23894e-05	0.002536	GO:0030168
sexual reproduction	BP	783	736	4.48455e-05	0.0026759	GO:0019953
extracellular matrix structural constituent	MF	151	149	4.50982e-05	0.00268393	GO:0005201
blood coagulation	BP	316	304	4.54915e-05	0.00270027	GO:0007596
calcium-mediated signaling	BP	218	212	4.57727e-05	0.00270988	GO:0019722
regulation of leukocyte activation	BP	470	447	4.95472e-05	0.00292573	GO:0002694
response to tumor necrosis factor	BP	245	237	4.99975e-05	0.00294467	GO:0034612
skeletal system morphogenesis	BP	234	228	5.04343e-05	0.00296272	GO:0048705
peptidyl-tyrosine modification	BP	378	362	5.43135e-05	0.00318238	GO:0018212
calcium ion transport into cytosol	BP	148	146	5.70209e-05	0.00332898	GO:0060402
connective tissue development	BP	261	253	5.71085e-05	0.00332898	GO:0061448
brain development	BP	701	664	5.75582e-05	0.00334662	GO:0007420
inorganic ion transmembrane transport	BP	806	759	5.8357e-05	0.00338441	GO:0098660
positive regulation of phosphorylation	BP	1020	956	6.27367e-05	0.00362915	GO:0042327
positive regulation of cell-cell adhesion	BP	247	239	6.3825e-05	0.00368273	GO:0022409
striated muscle contraction	BP	166	163	6.43592e-05	0.00370415	GO:0006941
inorganic molecular entity transmembrane transporter activity	MF	825	776	6.45501e-05	0.00370577	GO:0015318
enzyme linked receptor protein signaling pathway	BP	1001	940	6.69671e-05	0.00383484	GO:0007167
anion transmembrane transport	BP	264	255	6.75351e-05	0.00385764	GO:0098656
regulation of calcium ion transmembrane transport	BP	144	142	6.89182e-05	0.00392678	GO:1903169
regulation of neurotransmitter levels	BP	345	331	6.92771e-05	0.00393736	GO:0001505
regulation of leukocyte migration	BP	174	170	7.25636e-05	0.00411387	GO:0002685
multi-multicellular organism process	BP	209	203	7.31317e-05	0.00413576	GO:0044706
positive regulation of protein secretion	BP	241	233	7.36752e-05	0.00415616	GO:0050714
positive regulation of phosphorus metabolic process	BP	1089	1019	7.53117e-05	0.0042275	GO:0010562
positive regulation of phosphate metabolic process	BP	1089	1019	7.53117e-05	0.0042275	GO:0045937
heart process	BP	249	241	7.8108e-05	0.00437366	GO:0003015
cell-matrix adhesion	BP	220	214	8.36967e-05	0.00467509	GO:0007160
positive regulation of macromolecule metabolic process	BP	3215	2965	8.46676e-05	0.00471773	GO:0010604
sodium ion transport	BP	213	207	8.67979e-05	0.00482461	GO:0006814
embryonic morphogenesis	BP	572	544	8.80134e-05	0.00486836	GO:0048598
calcium channel activity	MF	122	121	8.78703e-05	0.00486836	GO:0005262
axon part	CC	372	357	8.91789e-05	0.00492086	GO:0033267
apical plasma membrane	CC	304	292	9.04959e-05	0.00498144	GO:0016324
peptidyl-tyrosine phosphorylation	BP	375	359	9.08947e-05	0.0049913	GO:0018108
positive regulation of cellular metabolic process	BP	3180	2933	9.21944e-05	0.00505048	GO:0031325
developmental growth involved in morphogenesis	BP	224	218	9.35758e-05	0.00510157	GO:0060560
dendritic tree	CC	602	571	9.34341e-05	0.00510157	GO:0097447
regulation of protein phosphorylation	BP	1390	1295	9.48004e-05	0.00515596	GO:0001932
muscle tissue development	BP	392	375	9.56796e-05	0.00519136	GO:0060537
kidney development	BP	270	261	9.85815e-05	0.00533608	GO:0001822
cation binding	MF	4071	3739	9.92137e-05	0.00535754	GO:0043169
branching morphogenesis of an epithelial tube	BP	149	147	0.000102188	0.00550508	GO:0048754
regulation of kinase activity	BP	826	777	0.000103766	0.0055474	GO:0043549
striated muscle tissue development	BP	376	360	0.000103494	0.0055474	GO:0014706
pattern specification process	BP	431	412	0.000103234	0.0055474	GO:0007389
dendrite	CC	600	569	0.00010395	0.0055474	GO:0030425
fatty acid derivative metabolic process	BP	150	147	0.000112629	0.0059965	GO:1901568
embryonic limb morphogenesis	BP	125	124	0.000117975	0.00625185	GO:0030326
embryonic appendage morphogenesis	BP	125	124	0.000117975	0.00625185	GO:0035113
hemostasis	BP	321	308	0.00011907	0.00628765	GO:0007599
positive regulation of MAPK cascade	BP	550	521	0.000119204	0.00628765	GO:0043410
cluster of actin-based cell projections	CC	139	137	0.000121304	0.00638364	GO:0098862
regulation of cation channel activity	BP	159	156	0.000123672	0.00649323	GO:2001257
inner ear morphogenesis	BP	95	95	0.000125013	0.00654848	GO:0042472
heart contraction	BP	241	233	0.00012724	0.00664981	GO:0060047
cytoskeletal protein binding	MF	924	868	0.000128353	0.00669262	GO:0008092
presynapse	CC	481	458	0.000129216	0.00672221	GO:0098793
transmembrane transporter activity	MF	1030	963	0.000130356	0.00676603	GO:0022857
positive regulation of nitrogen compound metabolic process	BP	3062	2824	0.000132915	0.00688312	GO:0051173
cellular lipid metabolic process	BP	1055	985	0.000133874	0.00690207	GO:0044255
positive regulation of protein phosphorylation	BP	975	913	0.00013409	0.00690207	GO:0001934
response to BMP	BP	160	157	0.000135103	0.00690207	GO:0071772
cellular response to BMP stimulus	BP	160	157	0.000135103	0.00690207	GO:0071773
positive regulation of inflammatory response	BP	129	127	0.000134921	0.00690207	GO:0050729
actin-based cell projection	CC	196	191	0.000134782	0.00690207	GO:0098858
binding	MF	14320	12993	0.000138707	0.00707031	GO:0005488
synapse assembly	BP	164	161	0.000139861	0.00711319	GO:0007416
cellular response to interferon-gamma	BP	167	163	0.000141406	0.00717573	GO:0071346
inorganic cation transmembrane transport	BP	721	679	0.000141881	0.00718381	GO:0098662
sensory organ morphogenesis	BP	249	241	0.000145151	0.00733303	GO:0090596
regulation of blood circulation	BP	259	250	0.000147532	0.00743681	GO:1903522
sensory perception of chemical stimulus	BP	408	383	0.000158092	0.00795144	GO:0007606
male sex differentiation	BP	154	151	0.000166436	0.00835267	GO:0046661
leukocyte chemotaxis	BP	207	200	0.000168544	0.0084398	GO:0030595
digestion	BP	128	126	0.000170606	0.00852432	GO:0007586
developmental maturation	BP	268	258	0.000183762	0.00916148	GO:0021700
response to endogenous stimulus	BP	1599	1486	0.000184525	0.00917939	GO:0009719
T cell differentiation	BP	232	224	0.000186139	0.00923948	GO:0030217
positive regulation of cell activation	BP	307	294	0.000186798	0.00925198	GO:0050867
regulation of exocytosis	BP	203	197	0.000189584	0.00936956	GO:0017157
transmembrane transporter complex	CC	321	308	0.000191018	0.00941996	GO:1902495
voltage-gated ion channel activity	MF	193	188	0.000198602	0.00975168	GO:0005244
voltage-gated channel activity	MF	193	188	0.000198602	0.00975168	GO:0022832
response to lipopolysaccharide	BP	317	303	0.000201289	0.00981998	GO:0032496
regulation of cell-substrate adhesion	BP	207	201	0.000201155	0.00981998	GO:0010810
cellular response to tumor necrosis factor	BP	225	217	0.000200653	0.00981998	GO:0071356
morphogenesis of a branching epithelium	BP	181	177	0.000202384	0.00985225	GO:0061138
regulation of DNA-binding transcription factor activity	BP	403	384	0.000204202	0.00991948	GO:0051090

## Sheet: S18_42D vs 49F GSEA 
Term	Ont	N	DE	P.DE	FDR	ID
plasma membrane	CC	5036	4207	2.7074e-57	3.54876e-53	GO:0005886
cell periphery	CC	5142	4291	3.12198e-57	3.54876e-53	GO:0071944
intrinsic component of membrane	CC	5078	4164	9.79256e-45	7.4208e-41	GO:0031224
integral component of membrane	CC	4921	4027	2.17442e-41	1.23583e-37	GO:0016021
plasma membrane part	CC	2697	2313	7.57759e-41	3.44538e-37	GO:0044459
intrinsic component of plasma membrane	CC	1641	1442	1.29409e-37	4.90329e-34	GO:0031226
membrane part	CC	6310	5094	2.77046e-37	8.99766e-34	GO:0044425
multicellular organismal process	BP	7163	5768	6.11406e-37	1.73746e-33	GO:0032501
integral component of plasma membrane	CC	1565	1373	4.37266e-35	1.10453e-31	GO:0005887
signaling	BP	6087	4909	6.49973e-30	1.47765e-26	GO:0023052
cell communication	BP	6133	4940	3.2025e-29	6.61869e-26	GO:0007154
anatomical structure development	BP	5644	4580	2.05484e-27	3.89289e-24	GO:0048856
developmental process	BP	6011	4852	1.16263e-25	2.03317e-22	GO:0032502
multicellular organism development	BP	5188	4216	2.31921e-25	3.76606e-22	GO:0007275
system process	BP	2008	1681	1.85638e-24	2.81353e-21	GO:0003008
signaling receptor activity	MF	1339	1131	6.33428e-24	9.00022e-21	GO:0038023
membrane	CC	8682	6835	9.00082e-24	1.20367e-20	GO:0016020
signal transduction	BP	5646	4521	5.11271e-23	6.45735e-20	GO:0007165
cell differentiation	BP	3960	3245	6.17834e-23	7.39254e-20	GO:0030154
system development	BP	4655	3786	3.91085e-22	4.44546e-19	GO:0048731
transmembrane signaling receptor activity	MF	1125	951	1.33026e-21	1.4401e-18	GO:0004888
molecular transducer activity	MF	1397	1168	5.45847e-21	5.64058e-18	GO:0060089
cellular developmental process	BP	4139	3373	5.72056e-21	5.6544e-18	GO:0048869
cell-cell signaling	BP	1565	1343	8.91822e-21	8.44778e-18	GO:0007267
regulation of multicellular organismal process	BP	3035	2505	2.39709e-20	2.17982e-17	GO:0051239
response to stimulus	BP	8470	6648	5.923e-20	5.17898e-17	GO:0050896
nervous system development	BP	2262	1911	1.03024e-19	8.6746e-17	GO:0007399
cell surface receptor signaling pathway	BP	2789	2303	1.95126e-19	1.58428e-16	GO:0007166
biological adhesion	BP	1378	1183	4.19462e-19	3.2883e-16	GO:0022610
chemical synaptic transmission	BP	682	614	4.67807e-19	3.43068e-16	GO:0007268
anterograde trans-synaptic signaling	BP	682	614	4.67807e-19	3.43068e-16	GO:0098916
anatomical structure morphogenesis	BP	2566	2141	8.5339e-19	6.0628e-16	GO:0009653
trans-synaptic signaling	BP	690	620	1.00659e-18	6.93451e-16	GO:0099537
cell adhesion	BP	1370	1175	1.10742e-18	7.40473e-16	GO:0007155
synaptic signaling	BP	695	624	1.17217e-18	7.58269e-16	GO:0099536
cell development	BP	2058	1737	1.20074e-18	7.58269e-16	GO:0048468
cellular response to stimulus	BP	6998	5523	3.66472e-18	2.25172e-15	GO:0051716
neurogenesis	BP	1538	1320	1.38267e-17	8.27198e-15	GO:0022008
nervous system process	BP	1277	1069	1.99031e-17	1.1602e-14	GO:0050877
generation of neurons	BP	1442	1236	5.93738e-16	3.37451e-13	GO:0048699
G protein-coupled receptor signaling pathway	BP	1220	1005	1.16538e-15	6.46187e-13	GO:0007186
plasma membrane region	CC	1163	995	3.89551e-15	2.10858e-12	GO:0098590
ion channel activity	MF	418	381	4.20855e-15	2.22505e-12	GO:0005216
regulation of signaling	BP	3469	2813	4.75275e-15	2.45566e-12	GO:0023051
regulation of cell communication	BP	3434	2784	7.52663e-15	3.80245e-12	GO:0010646
passive transmembrane transporter activity	MF	458	413	8.78124e-15	4.33984e-12	GO:0022803
channel activity	MF	457	412	1.05799e-14	5.11752e-12	GO:0015267
cell surface	CC	770	665	1.87223e-14	8.86737e-12	GO:0009986
extracellular matrix	CC	477	427	2.2146e-14	1.02748e-11	GO:0031012
animal organ development	BP	3359	2720	3.87918e-14	1.76378e-11	GO:0048513
substrate-specific channel activity	MF	433	391	4.01467e-14	1.7896e-11	GO:0022838
regulation of developmental process	BP	2543	2086	5.22804e-14	2.28566e-11	GO:0050793
plasma membrane protein complex	CC	555	493	6.92609e-14	2.9709e-11	GO:0098797
animal organ morphogenesis	BP	977	846	7.24993e-14	3.05222e-11	GO:0009887
G protein-coupled receptor activity	MF	737	609	1.10288e-13	4.55871e-11	GO:0004930
circulatory system process	BP	495	440	1.2114e-13	4.91786e-11	GO:0003013
neuron differentiation	BP	1301	1112	1.26565e-13	5.04794e-11	GO:0030182
modulation of chemical synaptic transmission	BP	416	379	1.7254e-13	6.76296e-11	GO:0050804
cation channel activity	MF	315	291	1.80324e-13	6.94827e-11	GO:0005261
regulation of multicellular organismal development	BP	2024	1673	2.56286e-13	9.71069e-11	GO:2000026
cell-cell adhesion	BP	801	693	3.13293e-13	1.16761e-10	GO:0098609
blood circulation	BP	487	432	3.4286e-13	1.25719e-10	GO:0008015
regulation of trans-synaptic signaling	BP	417	379	4.10704e-13	1.48206e-10	GO:0099177
regulation of biological process	BP	11142	8595	5.57983e-13	1.98206e-10	GO:0050789
ion gated channel activity	MF	334	306	7.20754e-13	2.52087e-10	GO:0022839
response to chemical	BP	4408	3486	7.64338e-13	2.6328e-10	GO:0042221
regulation of cellular process	BP	10206	7907	7.93139e-13	2.69123e-10	GO:0050794
biological regulation	BP	11781	9071	8.19189e-13	2.73874e-10	GO:0065007
tissue development	BP	1912	1575	8.48515e-13	2.79567e-10	GO:0009888
regulation of cell differentiation	BP	1741	1448	1.31814e-12	4.28095e-10	GO:0045595
gated channel activity	MF	343	313	1.55237e-12	4.97065e-10	GO:0022836
ion transport	BP	1602	1323	2.10322e-12	6.64093e-10	GO:0006811
regulation of response to stimulus	BP	3995	3185	5.71805e-12	1.78074e-09	GO:0048583
intrinsic component of synaptic membrane	CC	166	160	6.33656e-12	1.94669e-09	GO:0099240
regulation of ion transport	BP	648	562	7.93696e-12	2.40585e-09	GO:0043269
locomotion	BP	1804	1486	8.46824e-12	2.53312e-09	GO:0040011
sensory perception	BP	838	689	1.24946e-11	3.66815e-09	GO:0007600
receptor complex	CC	389	350	1.25853e-11	3.66815e-09	GO:0043235
cell junction	CC	1252	1057	1.36393e-11	3.925e-09	GO:0030054
integral component of synaptic membrane	CC	154	149	1.41973e-11	4.03452e-09	GO:0099699
ion channel complex	CC	297	272	1.95728e-11	5.49343e-09	GO:0034702
postsynaptic membrane	CC	320	293	2.89839e-11	8.03562e-09	GO:0045211
synapse	CC	1149	974	3.62862e-11	9.93892e-09	GO:0045202
regulation of nervous system development	BP	874	753	4.43676e-11	1.20078e-08	GO:0051960
synaptic membrane	CC	429	384	5.47691e-11	1.46485e-08	GO:0097060
integral component of postsynaptic membrane	CC	117	115	9.18382e-11	2.42773e-08	GO:0099055
cellular component morphogenesis	BP	1070	910	1.12356e-10	2.93597e-08	GO:0032989
ion transmembrane transport	BP	1093	915	1.14932e-10	2.96916e-08	GO:0034220
transmembrane transporter activity	MF	1030	860	1.44061e-10	3.67988e-08	GO:0022857
regulation of biological quality	BP	3806	3037	1.48391e-10	3.74835e-08	GO:0065008
metal ion transmembrane transporter activity	MF	438	387	1.61204e-10	4.02726e-08	GO:0046873
response to external stimulus	BP	2222	1791	1.70512e-10	4.12531e-08	GO:0009605
neuron projection	CC	1274	1068	1.67011e-10	4.12531e-08	GO:0043005
inorganic molecular entity transmembrane transporter activity	MF	825	698	1.70572e-10	4.12531e-08	GO:0015318
cell morphogenesis	BP	971	830	1.83179e-10	4.38357e-08	GO:0000902
regulation of signal transduction	BP	3087	2478	1.86265e-10	4.41099e-08	GO:0009966
neuron development	BP	1055	898	1.93025e-10	4.52394e-08	GO:0048666
transmembrane transporter complex	CC	321	290	2.01097e-10	4.66504e-08	GO:1902495
ion transmembrane transporter activity	MF	876	738	2.30667e-10	5.29695e-08	GO:0015075
intrinsic component of postsynaptic membrane	CC	122	119	3.05841e-10	6.95298e-08	GO:0098936
cellular response to organic substance	BP	2521	2031	4.05506e-10	9.12751e-08	GO:0071310
regulation of localization	BP	2699	2173	4.56646e-10	1.01778e-07	GO:0032879
movement of cell or subcellular component	BP	2031	1655	4.93495e-10	1.07876e-07	GO:0006928
cation channel complex	CC	216	201	4.89042e-10	1.07876e-07	GO:0034703
neuron part	CC	1673	1384	5.03236e-10	1.08958e-07	GO:0097458
calcium ion binding	MF	674	577	6.06948e-10	1.30173e-07	GO:0005509
cation transport	BP	1103	917	1.00336e-09	2.13182e-07	GO:0006812
synapse part	CC	917	780	1.03329e-09	2.17508e-07	GO:0044456
transporter complex	CC	329	295	1.07576e-09	2.24369e-07	GO:1990351
cell motility	BP	1585	1298	1.12662e-09	2.30744e-07	GO:0048870
localization of cell	BP	1585	1298	1.12662e-09	2.30744e-07	GO:0051674
cell migration	BP	1439	1184	1.32155e-09	2.68251e-07	GO:0016477
transmembrane transport	BP	1478	1210	1.58983e-09	3.19851e-07	GO:0055085
metal ion transport	BP	847	713	1.79895e-09	3.58749e-07	GO:0030001
taxis	BP	605	520	1.89411e-09	3.7444e-07	GO:0042330
cell projection	CC	2101	1711	2.07126e-09	4.05931e-07	GO:0042995
positive regulation of cell communication	BP	1743	1422	2.10865e-09	4.09727e-07	GO:0010647
chemotaxis	BP	603	518	2.45901e-09	4.73755e-07	GO:0006935
voltage-gated cation channel activity	MF	139	133	3.25555e-09	6.21946e-07	GO:0022843
sensory organ development	BP	528	460	3.45511e-09	6.5457e-07	GO:0007423
regulation of ion transmembrane transport	BP	445	389	3.52559e-09	6.56974e-07	GO:0034765
regulation of neurogenesis	BP	773	663	3.50076e-09	6.56974e-07	GO:0050767
positive regulation of signaling	BP	1750	1426	3.6264e-09	6.70265e-07	GO:0023056
extracellular structure organization	BP	395	348	3.85146e-09	7.06121e-07	GO:0043062
regulation of immune system process	BP	1387	1124	4.54596e-09	8.26783e-07	GO:0002682
plasma membrane bounded cell projection	CC	2033	1655	4.72126e-09	8.51851e-07	GO:0120025
tissue morphogenesis	BP	608	526	6.80596e-09	1.21832e-06	GO:0048729
second-messenger-mediated signaling	BP	436	377	7.22315e-09	1.2829e-06	GO:0019932
positive regulation of multicellular organismal process	BP	1721	1402	7.48363e-09	1.31886e-06	GO:0051240
positive regulation of cell differentiation	BP	960	805	7.70675e-09	1.34773e-06	GO:0045597
neuron projection development	BP	926	786	8.75078e-09	1.51863e-06	GO:0031175
regulation of system process	BP	563	483	9.92589e-09	1.70951e-06	GO:0044057
regulation of cell development	BP	899	761	1.06418e-08	1.81903e-06	GO:0060284
positive regulation of response to stimulus	BP	2215	1778	1.13361e-08	1.92325e-06	GO:0048584
response to organic substance	BP	3083	2451	1.1613e-08	1.95562e-06	GO:0010033
calcium ion transport	BP	409	356	1.29892e-08	2.1713e-06	GO:0006816
cellular response to chemical stimulus	BP	3050	2424	1.49138e-08	2.47482e-06	GO:0070887
positive regulation of biological process	BP	5774	4530	1.66877e-08	2.74912e-06	GO:0048518
positive regulation of developmental process	BP	1370	1127	1.70507e-08	2.7887e-06	GO:0051094
DNA-binding transcription activator activity, RNA polymerase II-specific	MF	441	386	1.76903e-08	2.87265e-06	GO:0001228
cell projection morphogenesis	BP	630	546	1.91236e-08	3.08338e-06	GO:0048858
divalent inorganic cation transport	BP	458	395	1.96128e-08	3.13998e-06	GO:0072511
extracellular matrix organization	BP	341	302	2.13931e-08	3.39578e-06	GO:0030198
muscle contraction	BP	348	306	2.15093e-08	3.39578e-06	GO:0006936
plasma membrane bounded cell projection morphogenesis	BP	629	545	2.19857e-08	3.44705e-06	GO:0120039
presynapse	CC	481	418	2.29392e-08	3.57191e-06	GO:0098793
collagen-containing extracellular matrix	CC	322	284	2.31153e-08	3.57485e-06	GO:0062023
axon	CC	591	509	2.44438e-08	3.75477e-06	GO:0030424
divalent metal ion transport	BP	455	392	3.13654e-08	4.78565e-06	GO:0070838
immune system process	BP	2727	2152	3.24964e-08	4.92516e-06	GO:0002376
cell morphogenesis involved in differentiation	BP	705	606	3.28171e-08	4.94083e-06	GO:0000904
transporter activity	MF	1215	993	4.05549e-08	6.06563e-06	GO:0005215
signaling receptor binding	MF	1493	1208	4.57777e-08	6.80203e-06	GO:0005102
peptide receptor activity	MF	147	135	4.98244e-08	7.35525e-06	GO:0001653
cation transmembrane transporter activity	MF	637	538	5.22307e-08	7.66072e-06	GO:0008324
positive regulation of nervous system development	BP	509	441	5.97379e-08	8.70565e-06	GO:0051962
anatomical structure formation involved in morphogenesis	BP	1134	936	7.03101e-08	1.01166e-05	GO:0048646
negative regulation of multicellular organismal process	BP	1237	1012	7.00721e-08	1.01166e-05	GO:0051241
neuron projection guidance	BP	259	236	7.33937e-08	1.04939e-05	GO:0097485
regulation of membrane potential	BP	422	366	7.41426e-08	1.05347e-05	GO:0042391
positive regulation of signal transduction	BP	1582	1284	7.55311e-08	1.06654e-05	GO:0009967
voltage-gated ion channel activity	MF	193	177	7.86513e-08	1.09697e-05	GO:0005244
voltage-gated channel activity	MF	193	177	7.86513e-08	1.09697e-05	GO:0022832
axon guidance	BP	258	235	8.28425e-08	1.14838e-05	GO:0007411
postsynapse	CC	602	517	8.943e-08	1.23218e-05	GO:0098794
molecular_function	MF	16473	12496	9.21316e-08	1.26176e-05	GO:0003674
regulation of metal ion transport	BP	371	323	9.34152e-08	1.27168e-05	GO:0010959
inorganic ion transmembrane transport	BP	806	672	9.62451e-08	1.3024e-05	GO:0098660
neuron projection morphogenesis	BP	615	531	9.82709e-08	1.32195e-05	GO:0048812
synapse assembly	BP	164	153	1.02277e-07	1.36774e-05	GO:0007416
cation transmembrane transport	BP	806	672	1.083e-07	1.43982e-05	GO:0098655
regulation of cytosolic calcium ion concentration	BP	341	296	1.25712e-07	1.66159e-05	GO:0051480
DNA-binding transcription factor activity, RNA polymerase II-specific	MF	1577	1279	1.36433e-07	1.79287e-05	GO:0000981
inorganic cation transmembrane transporter activity	MF	589	498	1.37281e-07	1.79364e-05	GO:0022890
regulation of anatomical structure morphogenesis	BP	1080	893	1.42829e-07	1.85547e-05	GO:0022603
regulation of transport	BP	1780	1435	1.57206e-07	2.03063e-05	GO:0051049
G protein-coupled peptide receptor activity	MF	141	129	1.7959e-07	2.30667e-05	GO:0008528
regulation of blood circulation	BP	259	230	1.81199e-07	2.31425e-05	GO:1903522
cell part morphogenesis	BP	649	557	2.05028e-07	2.60397e-05	GO:0032990
sensory perception of chemical stimulus	BP	408	324	2.13646e-07	2.69835e-05	GO:0007606
cell morphogenesis involved in neuron differentiation	BP	553	479	2.25894e-07	2.83728e-05	GO:0048667
plasma membrane receptor complex	CC	182	166	2.30634e-07	2.8809e-05	GO:0098802
intracellular signal transduction	BP	2739	2179	2.41329e-07	2.99802e-05	GO:0035556
defense response	BP	1463	1162	2.49334e-07	3.08062e-05	GO:0006952
neurotransmitter transport	BP	266	237	2.55208e-07	3.13616e-05	GO:0006836
mesenchyme development	BP	260	233	2.60621e-07	3.18546e-05	GO:0060485
enzyme linked receptor protein signaling pathway	BP	1001	830	2.64563e-07	3.19924e-05	GO:0007167
regulation of neuron differentiation	BP	624	534	2.64424e-07	3.19924e-05	GO:0045664
signal release	BP	451	388	2.98791e-07	3.59402e-05	GO:0023061
regulation of cation transmembrane transport	BP	309	271	3.46781e-07	4.14932e-05	GO:1904062
regulation of cellular component movement	BP	1027	844	3.59049e-07	4.27362e-05	GO:0051270
proximal promoter DNA-binding transcription activator activity, RNA polymerase II-specific	MF	295	261	4.07567e-07	4.82585e-05	GO:0001077
regulation of transmembrane transport	BP	525	446	4.17869e-07	4.92219e-05	GO:0034762
cellular chemical homeostasis	BP	760	628	4.25857e-07	4.99043e-05	GO:0055082
detection of stimulus involved in sensory perception	BP	410	325	4.32605e-07	5.02401e-05	GO:0050906
regulation of cation channel activity	BP	159	146	4.3463e-07	5.02401e-05	GO:2001257
glycosaminoglycan binding	MF	217	193	4.35353e-07	5.02401e-05	GO:0005539
inflammatory response	BP	702	573	4.37913e-07	5.02804e-05	GO:0006954
regulation of cell adhesion	BP	656	551	5.0755e-07	5.79831e-05	GO:0030155
axon development	BP	489	424	5.28276e-07	6.00491e-05	GO:0061564
positive regulation of cellular process	BP	5119	4018	6.29049e-07	7.11483e-05	GO:0048522
regulation of cell migration	BP	887	731	7.22225e-07	8.12824e-05	GO:0030334
transcription regulatory region sequence-specific DNA binding	MF	773	650	7.33131e-07	8.21034e-05	GO:0000976
RNA polymerase II regulatory region sequence-specific DNA binding	MF	721	608	7.42368e-07	8.27303e-05	GO:0000977
potassium channel complex	CC	97	93	7.70143e-07	8.54069e-05	GO:0034705
cell-cell adhesion via plasma-membrane adhesion molecules	BP	267	237	7.80663e-07	8.61534e-05	GO:0098742
import into cell	BP	782	648	7.8843e-07	8.65902e-05	GO:0098657
positive regulation of ERK1 and ERK2 cascade	BP	237	209	8.13978e-07	8.89662e-05	GO:0070374
cytokine-mediated signaling pathway	BP	687	564	8.29488e-07	9.02277e-05	GO:0019221
calcium ion homeostasis	BP	451	381	8.40059e-07	9.09424e-05	GO:0055074
regulation of response to external stimulus	BP	764	627	8.48637e-07	9.14356e-05	GO:0032101
detection of chemical stimulus	BP	395	311	9.11892e-07	9.77875e-05	GO:0009593
calcium ion transmembrane transport	BP	299	261	9.22685e-07	9.84804e-05	GO:0070588
axonogenesis	BP	447	389	9.47645e-07	0.000100672	GO:0007409
sensory perception of smell	BP	340	269	9.77278e-07	0.000103337	GO:0007608
transcription factor activity, RNA polymerase II proximal promoter sequence-specific DNA binding	MF	443	382	1.0023e-06	0.000105492	GO:0000982
regulation of cell motility	BP	943	774	1.03594e-06	0.000106566	GO:2000145
smooth muscle contraction	BP	105	99	1.03298e-06	0.000106566	GO:0006939
negative regulation of cell differentiation	BP	697	584	1.02381e-06	0.000106566	GO:0045596
ERK1 and ERK2 cascade	BP	332	286	1.02787e-06	0.000106566	GO:0070371
heart process	BP	249	220	1.02089e-06	0.000106566	GO:0003015
synapse organization	BP	381	332	1.04765e-06	0.000107285	GO:0050808
regulation of ERK1 and ERK2 cascade	BP	316	273	1.06197e-06	0.000108264	GO:0070372
proximal promoter sequence-specific DNA binding	MF	513	439	1.07451e-06	0.000109054	GO:0000987
glutamate receptor signaling pathway	BP	88	85	1.08368e-06	0.000109266	GO:0007215
RNA polymerase II regulatory region DNA binding	MF	727	612	1.08622e-06	0.000109266	GO:0001012
response to wounding	BP	633	530	1.10839e-06	0.000111005	GO:0009611
cellular calcium ion homeostasis	BP	438	370	1.15392e-06	0.000115058	GO:0006874
regulation of secretion	BP	764	631	1.20546e-06	0.000119673	GO:0051046
multicellular organismal signaling	BP	175	159	1.21841e-06	0.000120432	GO:0035637
intrinsic component of presynaptic membrane	CC	84	81	1.23619e-06	0.00012166	GO:0098889
integral component of postsynaptic specialization membrane	CC	74	72	1.45909e-06	0.000142978	GO:0099060
actin filament-based process	BP	721	604	1.55892e-06	0.000152106	GO:0030029
membrane microdomain	CC	304	265	2.11523e-06	0.000205503	GO:0098857
potassium channel activity	MF	120	112	2.149e-06	0.000207895	GO:0005267
behavior	BP	575	485	2.16402e-06	0.000208461	GO:0007610
embryonic morphogenesis	BP	572	488	2.19116e-06	0.000210185	GO:0048598
glutamatergic synapse	CC	349	304	2.29746e-06	0.000219455	GO:0098978
membrane raft	CC	303	264	2.31597e-06	0.000220298	GO:0045121
extracellular region	CC	4128	3191	2.37491e-06	0.000224963	GO:0005576
regulation of locomotion	BP	1017	832	2.3862e-06	0.000225095	GO:0040012
RNA polymerase II proximal promoter sequence-specific DNA binding	MF	498	425	2.51158e-06	0.000235943	GO:0000978
heart contraction	BP	241	212	2.67256e-06	0.000250033	GO:0060047
sensory system development	BP	354	307	2.70084e-06	0.000251643	GO:0048880
cell projection organization	BP	1474	1204	2.7526e-06	0.000255419	GO:0030030
positive regulation of cytosolic calcium ion concentration	BP	302	260	3.08053e-06	0.000284686	GO:0007204
positive regulation of ion transport	BP	256	223	3.11866e-06	0.000287043	GO:0043270
heparin binding	MF	160	144	3.44751e-06	0.000316031	GO:0008201
morphogenesis of a branching epithelium	BP	181	165	3.51622e-06	0.000321035	GO:0061138
potassium ion transmembrane transporter activity	MF	156	142	3.54311e-06	0.000322196	GO:0015079
membrane region	CC	315	273	3.59436e-06	0.000325554	GO:0098589
immune response	BP	1856	1460	3.65675e-06	0.000328588	GO:0006955
inorganic ion homeostasis	BP	707	582	3.65556e-06	0.000328588	GO:0098771
axon part	CC	372	322	3.92796e-06	0.000351567	GO:0033267
chemical homeostasis	BP	1129	914	4.01186e-06	0.000357669	GO:0048878
lymphocyte activation	BP	619	512	4.08949e-06	0.000363165	GO:0046649
regulation of regulated secretory pathway	BP	147	134	4.2412e-06	0.000375173	GO:1903305
muscle system process	BP	452	382	4.32451e-06	0.000381059	GO:0003012
phospholipase C-activating G protein-coupled receptor signaling pathway	BP	93	87	4.46151e-06	0.000391614	GO:0007200
visual system development	BP	349	302	4.50318e-06	0.000393751	GO:0150063
anion transmembrane transporter activity	MF	322	275	4.53038e-06	0.000394611	GO:0008509
regulation of cell proliferation	BP	1631	1310	4.58495e-06	0.000397841	GO:0042127
intrinsic component of postsynaptic specialization membrane	CC	77	74	4.83455e-06	0.000417903	GO:0098948
voltage-gated potassium channel complex	CC	88	84	4.90779e-06	0.000422627	GO:0008076
voltage-gated potassium channel activity	MF	85	81	4.96033e-06	0.00042554	GO:0005249
muscle structure development	BP	650	544	4.99096e-06	0.000426558	GO:0061061
camera-type eye development	BP	299	261	5.05878e-06	0.000430735	GO:0043010
eye development	BP	348	301	5.12142e-06	0.000434442	GO:0001654
sarcolemma	CC	133	123	5.15828e-06	0.000435942	GO:0042383
regulation of cell projection organization	BP	644	543	5.18653e-06	0.000436706	GO:0031344
response to cytokine	BP	1066	860	5.2131e-06	0.000437323	GO:0034097
regulation of neurotransmitter transport	BP	140	128	5.38997e-06	0.000450499	GO:0051588
regulation of secretion by cell	BP	706	583	5.66105e-06	0.000471423	GO:1903530
regulation of calcium ion transport	BP	237	207	5.75665e-06	0.000477365	GO:0051924
inorganic cation transmembrane transport	BP	721	597	5.7744e-06	0.000477365	GO:0098662
skeletal system development	BP	501	427	5.88814e-06	0.000485003	GO:0001501
actin cytoskeleton organization	BP	631	530	6.05691e-06	0.000495316	GO:0030036
cargo receptor activity	MF	79	75	6.04638e-06	0.000495316	GO:0038024
negative regulation of developmental process	BP	982	805	6.44086e-06	0.000524826	GO:0051093
plasma membrane bounded cell projection organization	BP	1439	1175	6.51224e-06	0.000528748	GO:0120036
circulatory system development	BP	1132	923	6.54705e-06	0.000529682	GO:0072359
peptidyl-tyrosine phosphorylation	BP	375	320	6.64708e-06	0.000535868	GO:0018108
cellular ion homeostasis	BP	626	516	7.09061e-06	0.000567743	GO:0006873
detection of chemical stimulus involved in sensory perception of smell	BP	315	246	7.11739e-06	0.000567743	GO:0050911
olfactory receptor activity	MF	315	246	7.11739e-06	0.000567743	GO:0004984
regulation of cell morphogenesis	BP	468	400	7.22687e-06	0.00057446	GO:0022604
detection of stimulus	BP	565	444	7.58171e-06	0.000600145	GO:0051606
bone development	BP	205	183	7.60278e-06	0.000600145	GO:0060348
positive regulation of neurogenesis	BP	445	381	8.17139e-06	0.000642797	GO:0050769
morphogenesis of a branching structure	BP	195	176	8.84458e-06	0.000693354	GO:0001763
tube development	BP	1081	884	9.34318e-06	0.00072843	GO:0035295
pattern specification process	BP	431	370	9.3561e-06	0.00072843	GO:0007389
embryo development	BP	946	785	9.43427e-06	0.000730879	GO:0009790
integral component of presynaptic membrane	CC	75	72	9.46832e-06	0.000730879	GO:0099056
basolateral plasma membrane	CC	213	187	9.484e-06	0.000730879	GO:0016323
cell-cell junction	CC	437	371	9.61644e-06	0.000738582	GO:0005911
wound healing	BP	524	439	9.66539e-06	0.000739842	GO:0042060
ion homeostasis	BP	775	634	9.9286e-06	0.000757439	GO:0050801
DNA-binding transcription factor activity	MF	1687	1355	1.01836e-05	0.00077429	GO:0003700
bone morphogenesis	BP	110	103	1.02854e-05	0.000779427	GO:0060349
neurotransmitter secretion	BP	167	151	1.04928e-05	0.000789878	GO:0007269
signal release from synapse	BP	167	151	1.04928e-05	0.000789878	GO:0099643
cellular_component	CC	17905	13488	1.0797e-05	0.000810097	GO:0005575
detection of chemical stimulus involved in sensory perception	BP	361	280	1.10108e-05	0.000823162	GO:0050907
sequence-specific DNA binding	MF	1071	882	1.10436e-05	0.000823162	GO:0043565
regulation of neurotransmitter levels	BP	345	296	1.11802e-05	0.000830625	GO:0001505
tube morphogenesis	BP	896	737	1.12781e-05	0.000832609	GO:0035239
cytokine production	BP	700	571	1.13168e-05	0.000832609	GO:0001816
presynaptic membrane	CC	161	146	1.13048e-05	0.000832609	GO:0042734
divalent inorganic cation homeostasis	BP	492	410	1.13735e-05	0.000834083	GO:0072507
regulation of heart contraction	BP	214	188	1.14686e-05	0.000838162	GO:0008016
inorganic anion transmembrane transporter activity	MF	154	138	1.15029e-05	0.000838162	GO:0015103
calcium ion regulated exocytosis	BP	152	138	1.18104e-05	0.000857819	GO:0017156
positive regulation of immune system process	BP	960	773	1.243e-05	0.000899945	GO:0002684
regulation of plasma membrane bounded cell projection organization	BP	634	534	1.29143e-05	0.000932047	GO:0120035
endocytic vesicle membrane	CC	157	141	1.39447e-05	0.00100323	GO:0030666
cation homeostasis	BP	696	571	1.45901e-05	0.00104403	GO:0055080
connective tissue development	BP	261	229	1.46037e-05	0.00104403	GO:0061448
sequence-specific double-stranded DNA binding	MF	815	678	1.47795e-05	0.00105329	GO:1990837
somatodendritic compartment	CC	815	676	1.49545e-05	0.00106243	GO:0036477
calcium ion transmembrane transporter activity	MF	138	126	1.56345e-05	0.00110727	GO:0015085
peptidyl-tyrosine modification	BP	378	322	1.62042e-05	0.00114406	GO:0018212
mesoderm development	BP	123	113	1.70626e-05	0.00120093	GO:0007498
vascular process in circulatory system	BP	161	143	1.7344e-05	0.00121697	GO:0003018
cellular response to cytokine stimulus	BP	982	791	1.82247e-05	0.00127483	GO:0071345
T cell activation	BP	433	362	1.86651e-05	0.00130163	GO:0042110
calcium channel activity	MF	122	112	1.89894e-05	0.0013202	GO:0005262
regionalization	BP	338	293	1.99796e-05	0.00138481	GO:0003002
endocrine process	BP	84	78	2.12544e-05	0.00146868	GO:0050886
secretion	BP	1583	1261	2.14828e-05	0.0014755	GO:0046903
positive regulation of synaptic transmission	BP	159	144	2.14748e-05	0.0014755	GO:0050806
central nervous system development	BP	934	775	2.15557e-05	0.00147604	GO:0007417
regulation of cytokine production	BP	632	516	2.36515e-05	0.00161469	GO:0001817
regulation of immune response	BP	879	706	2.44436e-05	0.00166378	GO:0050776
regulation of molecular function	BP	3079	2420	2.46786e-05	0.00166977	GO:0065009
neural crest cell migration	BP	55	54	2.46772e-05	0.00166977	GO:0001755
cellular cation homeostasis	BP	614	504	2.50628e-05	0.00168573	GO:0030003
branching morphogenesis of an epithelial tube	BP	149	136	2.50007e-05	0.00168573	GO:0048754
MAPK cascade	BP	907	740	2.71662e-05	0.00182182	GO:0000165
side of membrane	CC	471	392	2.73695e-05	0.00183005	GO:0098552
inner ear development	BP	182	163	2.91457e-05	0.0019431	GO:0048839
carbohydrate homeostasis	BP	229	200	2.947e-05	0.00195898	GO:0033500
regulation of neurotransmitter secretion	BP	106	98	2.9682e-05	0.00196372	GO:0046928
cell body	CC	543	455	2.9714e-05	0.00196372	GO:0044297
regulation of muscle contraction	BP	163	145	3.00479e-05	0.00197695	GO:0006937
cellular divalent inorganic cation homeostasis	BP	472	392	3.00882e-05	0.00197695	GO:0072503
homophilic cell adhesion via plasma membrane adhesion molecules	BP	164	148	3.17493e-05	0.00208008	GO:0007156
positive regulation of MAPK cascade	BP	550	457	3.29249e-05	0.00215091	GO:0043410
ligand-gated ion channel activity	MF	142	128	3.36266e-05	0.00218419	GO:0015276
ligand-gated channel activity	MF	142	128	3.36266e-05	0.00218419	GO:0022834
neuron projection terminus	CC	137	124	3.55889e-05	0.00230507	GO:0044306
synaptic vesicle localization	BP	165	148	3.83261e-05	0.0024753	GO:0097479
regulation of synapse assembly	BP	103	96	3.84778e-05	0.00247806	GO:0051963
glucose homeostasis	BP	228	199	3.94111e-05	0.002531	GO:0042593
positive regulation of cell development	BP	521	439	4.08195e-05	0.00261406	GO:0010720
amine transport	BP	101	92	4.20479e-05	0.00268516	GO:0015837
regulation of tube size	BP	137	122	4.3771e-05	0.00278737	GO:0035150
signal transduction by protein phosphorylation	BP	925	753	4.43831e-05	0.00281845	GO:0023014
regulation of cell-cell adhesion	BP	379	319	4.45177e-05	0.00281912	GO:0022407
integral component of postsynaptic density membrane	CC	51	50	4.50145e-05	0.00284267	GO:0099061
cell activation	BP	1304	1039	4.60149e-05	0.00289779	GO:0001775
positive regulation of cell adhesion	BP	392	331	4.64284e-05	0.00291575	GO:0045785
ion binding	MF	5959	4623	4.66873e-05	0.00292394	GO:0043167
regulation of lyase activity	BP	47	46	4.73556e-05	0.00295764	GO:0051339
transcription regulatory region DNA binding	MF	887	733	4.85591e-05	0.0030245	GO:0044212
positive regulation of intracellular signal transduction	BP	1058	854	5.02983e-05	0.00311576	GO:1902533
regulation of calcium ion-dependent exocytosis	BP	104	96	5.02088e-05	0.00311576	GO:0017158
regulation of neuron projection development	BP	469	399	5.04498e-05	0.00311664	GO:0010975
anterior/posterior pattern specification	BP	209	185	5.14186e-05	0.00316789	GO:0009952
regulation of blood vessel size	BP	136	121	5.31035e-05	0.00326285	GO:0050880
sensory perception of mechanical stimulus	BP	157	141	5.33278e-05	0.0032678	GO:0050954
inorganic anion transport	BP	174	153	5.44245e-05	0.00332604	GO:0015698
regulation of animal organ morphogenesis	BP	208	184	5.51496e-05	0.00335233	GO:2000027
neurotransmitter receptor activity	MF	112	101	5.50847e-05	0.00335233	GO:0030594
regulation of synaptic plasticity	BP	172	154	5.69058e-05	0.00344986	GO:0048167
cellular potassium ion transport	BP	208	182	5.75301e-05	0.0034692	GO:0071804
potassium ion transmembrane transport	BP	208	182	5.75301e-05	0.0034692	GO:0071805
regulation of signaling receptor activity	BP	522	425	5.8138e-05	0.00349658	GO:0010469
action potential	BP	132	119	5.83721e-05	0.0035014	GO:0001508
negative regulation of signaling	BP	1329	1072	5.99113e-05	0.00358427	GO:0023057
regulatory region nucleic acid binding	MF	889	734	6.02154e-05	0.00359301	GO:0001067
positive regulation of cell projection organization	BP	363	310	6.04951e-05	0.00360025	GO:0031346
synaptic vesicle transport	BP	154	138	6.2357e-05	0.00369173	GO:0048489
establishment of synaptic vesicle localization	BP	154	138	6.2357e-05	0.00369173	GO:0097480
basement membrane	CC	91	85	6.36579e-05	0.00375896	GO:0005604
response to hormone	BP	953	773	6.39255e-05	0.00376498	GO:0009725
cell surface receptor signaling pathway involved in cell-cell signaling	BP	567	476	6.49733e-05	0.0038168	GO:1905114
potassium ion transport	BP	234	203	6.65852e-05	0.00389139	GO:0006813
anchored component of membrane	CC	164	144	6.65642e-05	0.00389139	GO:0031225
axon terminus	CC	120	109	7.243e-05	0.00422211	GO:0043679
actin-based cell projection	CC	196	172	7.54599e-05	0.00438748	GO:0098858
regulation of tube diameter	BP	129	115	7.61023e-05	0.00440231	GO:0035296
regulation of blood vessel diameter	BP	129	115	7.61023e-05	0.00440231	GO:0097746
negative regulation of cell communication	BP	1325	1068	7.7647e-05	0.00447129	GO:0010648
postsynaptic specialization membrane	CC	102	94	7.76881e-05	0.00447129	GO:0099634
protein-containing complex binding	MF	1054	855	7.96786e-05	0.00457428	GO:0044877
postsynaptic density membrane	CC	75	71	7.98807e-05	0.00457433	GO:0098839
blood vessel development	BP	744	609	8.07947e-05	0.00461504	GO:0001568
peptide binding	MF	268	228	8.45865e-05	0.00481952	GO:0042277
mesenchymal cell development	BP	82	77	8.49154e-05	0.00482617	GO:0014031
ligand-gated cation channel activity	MF	105	96	8.59141e-05	0.00487075	GO:0099094
morphogenesis of an epithelium	BP	477	404	8.73272e-05	0.00492313	GO:0002009
regulation of synaptic transmission, glutamatergic	BP	67	64	8.77043e-05	0.00492313	GO:0051966
cell projection part	CC	1407	1135	8.76683e-05	0.00492313	GO:0044463
plasma membrane bounded cell projection part	CC	1407	1135	8.76683e-05	0.00492313	GO:0120038
regulation of defense response	BP	684	551	8.85838e-05	0.00496026	GO:0031347
cell-substrate adhesion	BP	333	285	8.92978e-05	0.00498795	GO:0031589
endocytosis	BP	666	546	9.044e-05	0.00501479	GO:0006897
cognition	BP	282	243	9.02941e-05	0.00501479	GO:0050890
neuron migration	BP	147	133	9.00776e-05	0.00501479	GO:0001764
semaphorin-plexin signaling pathway	BP	40	40	9.34097e-05	0.00516685	GO:0071526
synaptic transmission, glutamatergic	BP	90	84	9.39675e-05	0.00518509	GO:0035249
cellular homeostasis	BP	908	733	9.69265e-05	0.00533542	GO:0019725
vasoconstriction	BP	73	68	9.73588e-05	0.00534627	GO:0042310
phosphatidylinositol-4,5-bisphosphate binding	MF	68	64	9.86214e-05	0.00540255	GO:0005546
localization	BP	6280	4857	0.000100104	0.00547059	GO:0051179
ear development	BP	209	184	0.000106971	0.00583186	GO:0043583
phosphatidylinositol bisphosphate kinase activity	MF	71	67	0.000107263	0.00583378	GO:0052813
distal axon	CC	280	242	0.000113738	0.00617119	GO:0150034
central nervous system neuron differentiation	BP	175	157	0.000114579	0.00620202	GO:0021953
receptor regulator activity	MF	472	383	0.000118474	0.0063976	GO:0030545
cation binding	MF	4071	3172	0.000118867	0.00640359	GO:0043169
developmental growth involved in morphogenesis	BP	224	197	0.000120199	0.00646004	GO:0060560
developmental growth	BP	638	530	0.00012133	0.00650546	GO:0048589
negative regulation of cellular process	BP	4611	3596	0.00012235	0.00654472	GO:0048523
protein tyrosine kinase activity	MF	175	155	0.000123875	0.00661072	GO:0004713
secretion by cell	BP	1449	1151	0.000125301	0.0066712	GO:0032940
metal ion homeostasis	BP	635	518	0.000127429	0.00676863	GO:0055065
ossification	BP	375	317	0.000132728	0.00703368	GO:0001503
regulation of postsynaptic membrane potential	BP	139	125	0.00013971	0.00738641	GO:0060078
extracellular matrix structural constituent	MF	151	134	0.000141637	0.00747093	GO:0005201
positive regulation of phosphorus metabolic process	BP	1089	877	0.000144259	0.00755665	GO:0010562
positive regulation of phosphate metabolic process	BP	1089	877	0.000144259	0.00755665	GO:0045937
neuromuscular junction	CC	76	71	0.000143667	0.00755665	GO:0031594
skeletal muscle organ development	BP	167	148	0.000145661	0.00760755	GO:0060538
neural crest cell differentiation	BP	86	80	0.0001459	0.00760755	GO:0014033
regulation of transmembrane transporter activity	BP	240	207	0.000148713	0.00773648	GO:0022898
cardiac conduction	BP	110	100	0.000150774	0.0078258	GO:0061337
regulation of amine transport	BP	94	85	0.000154018	0.00795781	GO:0051952
intrinsic component of postsynaptic density membrane	CC	54	52	0.000154012	0.00795781	GO:0099146
response to oxygen-containing compound	BP	1548	1232	0.000156306	0.00805552	GO:1901700
synaptic vesicle exocytosis	BP	123	111	0.000156617	0.00805552	GO:0016079
cell junction organization	BP	284	245	0.00015823	0.00812009	GO:0034330
regulation of MAPK cascade	BP	761	619	0.000161971	0.00829337	GO:0043408
ureteric bud development	BP	96	89	0.00016329	0.00834209	GO:0001657
cellular metal ion homeostasis	BP	557	455	0.000165343	0.00842805	GO:0006875
regulation of ion transmembrane transporter activity	BP	233	201	0.000169138	0.00860219	GO:0032412
cardiovascular system development	BP	787	641	0.000170323	0.00860474	GO:0072358
positive regulation of neuron differentiation	BP	349	298	0.000169849	0.00860474	GO:0045666
neural crest cell development	BP	78	73	0.000170223	0.00860474	GO:0014032
nephron development	BP	135	122	0.000170902	0.00861482	GO:0072006
transmembrane receptor protein tyrosine kinase signaling pathway	BP	686	565	0.000173531	0.00871476	GO:0007169
scavenger receptor activity	MF	47	45	0.000173651	0.00871476	GO:0005044
neuron recognition	BP	47	46	0.000176869	0.00885672	GO:0008038
muscle organ development	BP	399	336	0.000177767	0.00888209	GO:0007517
response to endogenous stimulus	BP	1599	1278	0.000180957	0.00902166	GO:0009719
G protein-coupled receptor signaling pathway, coupled to cyclic nucleotide second messenger	BP	251	212	0.000183759	0.00914132	GO:0007187
sodium ion transmembrane transporter activity	MF	149	131	0.00018552	0.00920875	GO:0015081
retina development in camera-type eye	BP	141	126	0.000193508	0.00958432	GO:0060041
phosphatidylinositol-4,5-bisphosphate 3-kinase activity	MF	68	64	0.000194141	0.00959478	GO:0046934
skeletal muscle tissue development	BP	159	141	0.000194791	0.00960603	GO:0007519
cell proliferation	BP	2030	1607	0.000197276	0.00970753	GO:0008283
muscle tissue development	BP	392	330	0.000199879	0.00979319	GO:0060537
receptor ligand activity	MF	438	355	0.000199775	0.00979319	GO:0048018
mesenchymal cell differentiation	BP	208	182	0.000201915	0.00987169	GO:0048762

## Sheet: S19_42F vs 49F GSEA
Term	Ont	N	DE	P.DE	FDR	ID
plasma membrane	CC	5036	4131	1.17575e-59	1.33648e-55	GO:0005886
cell periphery	CC	5142	4214	8.94541e-60	1.33648e-55	GO:0071944
plasma membrane part	CC	2697	2292	8.07399e-47	6.11847e-43	GO:0044459
intrinsic component of plasma membrane	CC	1641	1418	1.63832e-37	9.3114e-34	GO:0031226
integral component of plasma membrane	CC	1565	1352	9.89238e-36	4.49787e-32	GO:0005887
intrinsic component of membrane	CC	5078	4024	5.1025e-34	1.93334e-30	GO:0031224
multicellular organismal process	BP	7163	5614	8.36614e-32	2.71708e-28	GO:0032501
integral component of membrane	CC	4921	3891	2.32865e-31	6.61744e-28	GO:0016021
membrane part	CC	6310	4950	3.29913e-31	8.3336e-28	GO:0044425
multicellular organism development	BP	5188	4155	2.97872e-29	6.15619e-26	GO:0007275
anatomical structure development	BP	5644	4500	2.7207e-29	6.15619e-26	GO:0048856
system development	BP	4655	3750	6.88927e-29	1.30517e-25	GO:0048731
developmental process	BP	6011	4767	1.05044e-27	1.83698e-24	GO:0032502
cell communication	BP	6133	4825	1.24431e-27	1.88587e-24	GO:0007154
signaling	BP	6087	4791	1.23946e-27	1.88587e-24	GO:0023052
nervous system development	BP	2262	1911	5.2648e-27	7.48062e-24	GO:0007399
biological adhesion	BP	1378	1183	5.17688e-25	6.92301e-22	GO:0022610
cell adhesion	BP	1370	1176	7.84772e-25	9.91167e-22	GO:0007155
neurogenesis	BP	1538	1325	2.11948e-24	2.53601e-21	GO:0022008
cell development	BP	2058	1731	5.61086e-24	6.37786e-21	GO:0048468
cell differentiation	BP	3960	3184	3.3951e-23	3.67544e-20	GO:0030154
membrane	CC	8682	6673	1.44987e-22	1.49824e-19	GO:0016020
anatomical structure morphogenesis	BP	2566	2122	1.55437e-22	1.53639e-19	GO:0009653
cell-cell signaling	BP	1565	1327	2.92254e-22	2.65764e-19	GO:0007267
generation of neurons	BP	1442	1241	2.85709e-22	2.65764e-19	GO:0048699
cellular developmental process	BP	4139	3309	2.93933e-21	2.5701e-18	GO:0048869
cell surface receptor signaling pathway	BP	2789	2263	4.15734e-20	3.37547e-17	GO:0007166
neuron differentiation	BP	1301	1120	4.09836e-20	3.37547e-17	GO:0030182
plasma membrane region	CC	1163	996	5.17622e-20	4.0578e-17	GO:0098590
regulation of signaling	BP	3469	2787	1.18848e-19	8.80764e-17	GO:0023051
regulation of multicellular organismal process	BP	3035	2454	1.20101e-19	8.80764e-17	GO:0051239
trans-synaptic signaling	BP	690	614	1.25411e-19	8.9097e-17	GO:0099537
signal transduction	BP	5646	4397	2.26172e-19	1.55812e-16	GO:0007165
regulation of cell communication	BP	3434	2758	2.38928e-19	1.59758e-16	GO:0010646
response to stimulus	BP	8470	6490	3.52825e-19	2.28356e-16	GO:0050896
synaptic signaling	BP	695	617	3.6161e-19	2.28356e-16	GO:0099536
chemical synaptic transmission	BP	682	606	4.50615e-19	2.69586e-16	GO:0007268
anterograde trans-synaptic signaling	BP	682	606	4.50615e-19	2.69586e-16	GO:0098916
animal organ development	BP	3359	2696	6.65424e-19	3.87891e-16	GO:0048513
cell-cell adhesion	BP	801	697	3.33662e-18	1.89637e-15	GO:0098609
regulation of biological quality	BP	3806	3029	1.03681e-17	5.749e-15	GO:0065008
synapse	CC	1149	984	1.74064e-17	9.42183e-15	GO:0045202
cell surface	CC	770	662	2.32233e-17	1.22781e-14	GO:0009986
regulation of localization	BP	2699	2176	3.21468e-17	1.62406e-14	GO:0032879
metal ion transmembrane transporter activity	MF	438	397	3.19826e-17	1.62406e-14	GO:0046873
cell projection	CC	2101	1725	3.55054e-17	1.75474e-14	GO:0042995
regulation of ion transport	BP	648	568	5.2241e-17	2.52691e-14	GO:0043269
animal organ morphogenesis	BP	977	844	6.28878e-17	2.97852e-14	GO:0009887
regulation of trans-synaptic signaling	BP	417	382	8.98936e-17	4.17069e-14	GO:0099177
metal ion transport	BP	847	727	1.05564e-16	4.79977e-14	GO:0030001
modulation of chemical synaptic transmission	BP	416	381	1.13455e-16	5.05741e-14	GO:0050804
system process	BP	2008	1609	1.33394e-16	5.83188e-14	GO:0003008
ion transport	BP	1602	1318	1.39329e-16	5.9764e-14	GO:0006811
calcium ion binding	MF	674	588	1.97224e-16	8.30315e-14	GO:0005509
plasma membrane bounded cell projection	CC	2033	1668	2.15816e-16	8.92064e-14	GO:0120025
neuron part	CC	1673	1393	2.31379e-16	9.39316e-14	GO:0097458
cellular response to stimulus	BP	6998	5380	7.85574e-16	3.1332e-13	GO:0051716
circulatory system process	BP	495	438	1.29989e-15	5.0951e-13	GO:0003013
neuron development	BP	1055	905	1.43237e-15	5.51925e-13	GO:0048666
cell morphogenesis involved in differentiation	BP	705	622	1.93571e-15	7.33442e-13	GO:0000904
tissue development	BP	1912	1558	2.37501e-15	8.85139e-13	GO:0009888
cell morphogenesis	BP	971	836	3.15935e-15	1.15846e-12	GO:0000902
synapse part	CC	917	789	3.86996e-15	1.3965e-12	GO:0044456
blood circulation	BP	487	430	4.07602e-15	1.44788e-12	GO:0008015
cell junction	CC	1252	1054	8.58256e-15	3.00178e-12	GO:0030054
regulation of developmental process	BP	2543	2051	1.03916e-14	3.57942e-12	GO:0050793
regulation of cell differentiation	BP	1741	1433	1.16406e-14	3.94982e-12	GO:0045595
ion channel activity	MF	418	375	1.25302e-14	4.18914e-12	GO:0005216
movement of cell or subcellular component	BP	2031	1650	1.51038e-14	4.97638e-12	GO:0006928
ion transmembrane transport	BP	1093	915	1.95177e-14	6.33878e-12	GO:0034220
regulation of response to stimulus	BP	3995	3137	2.39174e-14	7.65829e-12	GO:0048583
cell morphogenesis involved in neuron differentiation	BP	553	494	3.24005e-14	1.02305e-11	GO:0048667
regulation of transport	BP	1780	1448	3.40031e-14	1.05894e-11	GO:0051049
regulation of signal transduction	BP	3087	2455	4.29939e-14	1.32084e-11	GO:0009966
regulation of nervous system development	BP	874	753	4.68715e-14	1.42077e-11	GO:0051960
regulation of multicellular organismal development	BP	2024	1646	4.8897e-14	1.46267e-11	GO:2000026
plasma membrane bounded cell projection morphogenesis	BP	629	556	5.15556e-14	1.52216e-11	GO:0120039
regulation of ion transmembrane transport	BP	445	396	5.69423e-14	1.65965e-11	GO:0034765
locomotion	BP	1804	1469	6.61961e-14	1.90494e-11	GO:0040011
cation transport	BP	1103	919	6.92133e-14	1.95392e-11	GO:0006812
neuron projection	CC	1274	1066	6.96172e-14	1.95392e-11	GO:0043005
cation channel activity	MF	315	288	9.41363e-14	2.60987e-11	GO:0005261
cell projection morphogenesis	BP	630	556	9.70013e-14	2.6569e-11	GO:0048858
cellular component morphogenesis	BP	1070	909	9.84338e-14	2.66404e-11	GO:0032989
cell migration	BP	1439	1182	1.29412e-13	3.46123e-11	GO:0016477
neuron projection morphogenesis	BP	615	543	1.8152e-13	4.79845e-11	GO:0048812
neuron projection development	BP	926	793	2.61639e-13	6.83691e-11	GO:0031175
regulation of cell development	BP	899	768	2.80114e-13	7.23649e-11	GO:0060284
substrate-specific channel activity	MF	433	383	4.95928e-13	1.26679e-10	GO:0022838
axonogenesis	BP	447	401	1.75112e-12	4.37473e-10	GO:0007409
plasma membrane protein complex	CC	555	482	1.74217e-12	4.37473e-10	GO:0098797
cell-cell adhesion via plasma-membrane adhesion molecules	BP	267	246	2.13759e-12	5.28217e-10	GO:0098742
cation transmembrane transport	BP	806	680	2.36463e-12	5.78037e-10	GO:0098655
regulation of system process	BP	563	487	2.45925e-12	5.94773e-10	GO:0044057
axon development	BP	489	435	2.52636e-12	6.0457e-10	GO:0061564
regulation of neurogenesis	BP	773	665	3.01186e-12	7.13247e-10	GO:0050767
regulation of transmembrane transport	BP	525	456	3.58998e-12	8.41388e-10	GO:0034762
inorganic molecular entity transmembrane transporter activity	MF	825	692	4.39225e-12	1.01891e-09	GO:0015318
regulation of cation transmembrane transport	BP	309	279	4.98513e-12	1.14477e-09	GO:1904062
passive transmembrane transporter activity	MF	458	400	6.89528e-12	1.56757e-09	GO:0022803
cell motility	BP	1585	1285	7.21195e-12	1.59181e-09	GO:0048870
localization of cell	BP	1585	1285	7.21195e-12	1.59181e-09	GO:0051674
positive regulation of signaling	BP	1750	1415	7.14398e-12	1.59181e-09	GO:0023056
channel activity	MF	457	399	8.20389e-12	1.79334e-09	GO:0015267
positive regulation of cell communication	BP	1743	1409	8.87264e-12	1.92105e-09	GO:0010647
regulation of blood circulation	BP	259	236	1.0332e-11	2.21592e-09	GO:1903522
cell part morphogenesis	BP	649	565	1.2004e-11	2.52683e-09	GO:0032990
inorganic ion transmembrane transport	BP	806	677	1.19846e-11	2.52683e-09	GO:0098660
gated channel activity	MF	343	307	1.22674e-11	2.5586e-09	GO:0022836
neuron projection guidance	BP	259	241	1.27379e-11	2.63257e-09	GO:0097485
biological regulation	BP	11781	8843	1.39962e-11	2.84099e-09	GO:0065007
response to chemical	BP	4408	3394	1.39661e-11	2.84099e-09	GO:0042221
axon guidance	BP	258	240	1.48315e-11	2.98389e-09	GO:0007411
cell projection part	CC	1407	1154	1.88416e-11	3.69262e-09	GO:0044463
plasma membrane bounded cell projection part	CC	1407	1154	1.88416e-11	3.69262e-09	GO:0120038
intrinsic component of synaptic membrane	CC	166	158	1.8815e-11	3.69262e-09	GO:0099240
extracellular structure organization	BP	395	349	1.9185e-11	3.71717e-09	GO:0043062
cellular response to chemical stimulus	BP	3050	2397	1.92938e-11	3.71717e-09	GO:0070887
regulation of metal ion transport	BP	371	328	2.26085e-11	4.31917e-09	GO:0010959
synaptic membrane	CC	429	380	2.33217e-11	4.41829e-09	GO:0097060
axon	CC	591	512	2.43886e-11	4.58224e-09	GO:0030424
extracellular matrix organization	BP	341	305	2.55163e-11	4.75482e-09	GO:0030198
regulation of secretion	BP	764	640	2.75202e-11	5.08653e-09	GO:0051046
presynapse	CC	481	421	3.00139e-11	5.5027e-09	GO:0098793
cellular response to organic substance	BP	2521	1998	3.14689e-11	5.72331e-09	GO:0071310
central nervous system development	BP	934	790	3.197e-11	5.7683e-09	GO:0007417
regulation of anatomical structure morphogenesis	BP	1080	895	4.0505e-11	7.25071e-09	GO:0022603
plasma membrane bounded cell projection organization	BP	1439	1184	5.3666e-11	9.53158e-09	GO:0120036
ion gated channel activity	MF	334	298	5.64662e-11	9.95119e-09	GO:0022839
intracellular signal transduction	BP	2739	2165	6.49489e-11	1.13581e-08	GO:0035556
response to external stimulus	BP	2222	1755	7.5244e-11	1.3058e-08	GO:0009605
regulation of neurotransmitter levels	BP	345	306	9.33012e-11	1.6069e-08	GO:0001505
receptor complex	CC	389	343	9.96839e-11	1.70392e-08	GO:0043235
cation channel complex	CC	216	200	1.00973e-10	1.71308e-08	GO:0034703
second-messenger-mediated signaling	BP	436	376	1.12564e-10	1.89558e-08	GO:0019932
ion transmembrane transporter activity	MF	876	726	1.23324e-10	2.06151e-08	GO:0015075
positive regulation of biological process	BP	5774	4458	1.43005e-10	2.37305e-08	GO:0048518
extracellular matrix	CC	477	410	1.66951e-10	2.75033e-08	GO:0031012
cell projection organization	BP	1474	1208	1.72919e-10	2.82816e-08	GO:0030030
tissue morphogenesis	BP	608	524	1.76584e-10	2.86748e-08	GO:0048729
neurotransmitter transport	BP	266	241	2.32439e-10	3.72131e-08	GO:0006836
inorganic cation transmembrane transport	BP	721	605	2.30974e-10	3.72131e-08	GO:0098662
localization	BP	6280	4813	2.64938e-10	4.21196e-08	GO:0051179
signaling receptor binding	MF	1493	1197	2.74638e-10	4.33585e-08	GO:0005102
ion homeostasis	BP	775	642	2.78281e-10	4.36307e-08	GO:0050801
regulation of secretion by cell	BP	706	590	3.1552e-10	4.91304e-08	GO:1903530
heart process	BP	249	225	3.43755e-10	5.31627e-08	GO:0003015
integral component of synaptic membrane	CC	154	146	3.87205e-10	5.94778e-08	GO:0099699
enzyme linked receptor protein signaling pathway	BP	1001	830	4.07931e-10	6.2241e-08	GO:0007167
homophilic cell adhesion via plasma membrane adhesion molecules	BP	164	155	4.3074e-10	6.52829e-08	GO:0007156
regulation of neuron differentiation	BP	624	537	4.75295e-10	7.10879e-08	GO:0045664
inorganic cation transmembrane transporter activity	MF	589	499	4.74214e-10	7.10879e-08	GO:0022890
postsynapse	CC	602	518	4.93131e-10	7.32734e-08	GO:0098794
regulation of cation channel activity	BP	159	149	5.31233e-10	7.84224e-08	GO:2001257
regulation of cellular process	BP	10206	7693	6.10606e-10	8.95582e-08	GO:0050794
transmembrane transport	BP	1478	1189	6.32581e-10	9.21865e-08	GO:0055085
signal release	BP	451	391	6.45363e-10	9.34502e-08	GO:0023061
positive regulation of response to stimulus	BP	2215	1750	6.79751e-10	9.78067e-08	GO:0048584
regulation of heart contraction	BP	214	195	6.92948e-10	9.90785e-08	GO:0008016
positive regulation of signal transduction	BP	1582	1272	7.10068e-10	1.00265e-07	GO:0009967
inorganic ion homeostasis	BP	707	587	7.08133e-10	1.00265e-07	GO:0098771
peptidyl-tyrosine modification	BP	378	330	8.5256e-10	1.19643e-07	GO:0018212
positive regulation of cellular process	BP	5119	3963	8.88775e-10	1.2396e-07	GO:0048522
import into cell	BP	782	650	9.491e-10	1.31566e-07	GO:0098657
response to organic substance	BP	3083	2409	1.00859e-09	1.38965e-07	GO:0010033
cellular potassium ion transport	BP	208	190	1.09957e-09	1.49686e-07	GO:0071804
potassium ion transmembrane transport	BP	208	190	1.09957e-09	1.49686e-07	GO:0071805
heart contraction	BP	241	217	1.19133e-09	1.61213e-07	GO:0060047
regulation of cell morphogenesis	BP	468	407	1.25634e-09	1.69004e-07	GO:0022604
positive regulation of cell differentiation	BP	960	795	1.28472e-09	1.71805e-07	GO:0045597
peptidyl-tyrosine phosphorylation	BP	375	327	1.31248e-09	1.741e-07	GO:0018108
signaling receptor activity	MF	1339	1041	1.3172e-09	1.741e-07	GO:0038023
actin filament-based process	BP	721	608	1.3572e-09	1.78351e-07	GO:0030029
sodium ion transmembrane transporter activity	MF	149	139	1.538e-09	2.00948e-07	GO:0015081
divalent inorganic cation transport	BP	458	392	1.66468e-09	2.16256e-07	GO:0072511
calcium ion transport	BP	409	353	1.68078e-09	2.17107e-07	GO:0006816
regulation of biological process	BP	11142	8352	1.80464e-09	2.31789e-07	GO:0050789
potassium ion transmembrane transporter activity	MF	156	146	1.87315e-09	2.39237e-07	GO:0015079
negative regulation of multicellular organismal process	BP	1237	1001	2.01817e-09	2.56319e-07	GO:0051241
potassium ion transport	BP	234	211	2.23833e-09	2.8166e-07	GO:0006813
voltage-gated cation channel activity	MF	139	132	2.24247e-09	2.8166e-07	GO:0022843
multicellular organismal signaling	BP	175	162	2.37315e-09	2.94815e-07	GO:0035637
ion channel complex	CC	297	264	2.36936e-09	2.94815e-07	GO:0034702
positive regulation of developmental process	BP	1370	1111	2.48596e-09	3.07152e-07	GO:0051094
cation homeostasis	BP	696	576	2.59373e-09	3.18583e-07	GO:0055080
cation transmembrane transporter activity	MF	637	534	2.60651e-09	3.18583e-07	GO:0008324
regulation of transmembrane transporter activity	BP	240	216	2.74905e-09	3.34208e-07	GO:0022898
extracellular region	CC	4128	3137	2.78515e-09	3.36796e-07	GO:0005576
postsynaptic membrane	CC	320	285	2.82199e-09	3.39445e-07	GO:0045211
divalent metal ion transport	BP	455	389	2.8566e-09	3.418e-07	GO:0070838
regulation of ion transmembrane transporter activity	BP	233	210	3.01528e-09	3.58897e-07	GO:0032412
anatomical structure formation involved in morphogenesis	BP	1134	926	3.44083e-09	4.07416e-07	GO:0048646
secretion	BP	1583	1258	3.75849e-09	4.4044e-07	GO:0046903
chemical homeostasis	BP	1129	912	3.74057e-09	4.4044e-07	GO:0048878
transmembrane transporter complex	CC	321	283	3.88592e-09	4.53039e-07	GO:1902495
synapse organization	BP	381	335	4.11918e-09	4.77783e-07	GO:0050808
developmental growth involved in morphogenesis	BP	224	205	4.4155e-09	5.09553e-07	GO:0060560
regulation of molecular function	BP	3079	2398	6.24864e-09	7.15027e-07	GO:0065009
transporter complex	CC	329	289	6.25892e-09	7.15027e-07	GO:1990351
negative regulation of cell differentiation	BP	697	584	6.40826e-09	7.28427e-07	GO:0045596
taxis	BP	605	509	6.76531e-09	7.65187e-07	GO:0042330
somatodendritic compartment	CC	815	680	7.14019e-09	8.0359e-07	GO:0036477
regulation of transporter activity	BP	255	227	8.51471e-09	9.53564e-07	GO:0032409
developmental growth	BP	638	539	8.59799e-09	9.5817e-07	GO:0048589
chemotaxis	BP	603	507	8.78633e-09	9.74383e-07	GO:0006935
side of membrane	CC	471	397	9.73376e-09	1.07421e-06	GO:0098552
molecular transducer activity	MF	1397	1080	1.08104e-08	1.18726e-06	GO:0060089
regulation of cellular component movement	BP	1027	836	1.09905e-08	1.20124e-06	GO:0051270
negative regulation of cell communication	BP	1325	1071	1.14146e-08	1.24162e-06	GO:0010648
negative regulation of signaling	BP	1329	1074	1.16557e-08	1.26181e-06	GO:0023057
positive regulation of multicellular organismal process	BP	1721	1373	1.22797e-08	1.32306e-06	GO:0051240
regulation of cell migration	BP	887	726	1.25746e-08	1.34845e-06	GO:0030334
regulation of cytosolic calcium ion concentration	BP	341	294	1.2684e-08	1.3538e-06	GO:0051480
regulation of neurotransmitter transport	BP	140	131	1.28054e-08	1.36037e-06	GO:0051588
transmembrane transporter activity	MF	1030	834	1.33662e-08	1.41334e-06	GO:0022857
embryonic morphogenesis	BP	572	490	1.47514e-08	1.55248e-06	GO:0048598
skeletal system development	BP	501	430	1.48187e-08	1.55248e-06	GO:0001501
regulation of cell projection organization	BP	644	545	1.5539e-08	1.62048e-06	GO:0031344
calcium ion transmembrane transport	BP	299	262	1.69182e-08	1.75625e-06	GO:0070588
RNA polymerase II regulatory region DNA binding	MF	727	611	1.82599e-08	1.88691e-06	GO:0001012
regulation of plasma membrane bounded cell projection organization	BP	634	537	1.89744e-08	1.95187e-06	GO:0120035
transmembrane signaling receptor activity	MF	1125	870	1.9206e-08	1.9668e-06	GO:0004888
distal axon	CC	280	249	2.17868e-08	2.22108e-06	GO:0150034
circulatory system development	BP	1132	918	2.42052e-08	2.45661e-06	GO:0072359
proximal promoter sequence-specific DNA binding	MF	513	439	2.46207e-08	2.48767e-06	GO:0000987
cellular ion homeostasis	BP	626	516	2.50989e-08	2.52477e-06	GO:0006873
glutamatergic synapse	CC	349	306	2.54383e-08	2.54764e-06	GO:0098978
regulation of cell morphogenesis involved in differentiation	BP	288	257	2.78944e-08	2.78136e-06	GO:0010769
actin cytoskeleton organization	BP	631	531	2.95537e-08	2.93395e-06	GO:0030036
intrinsic component of presynaptic membrane	CC	84	82	3.31535e-08	3.27701e-06	GO:0098889
RNA polymerase II regulatory region sequence-specific DNA binding	MF	721	605	3.40227e-08	3.34836e-06	GO:0000977
DNA-binding transcription factor activity, RNA polymerase II-specific	MF	1577	1259	3.47301e-08	3.40325e-06	GO:0000981
regulation of locomotion	BP	1017	825	3.57996e-08	3.493e-06	GO:0040012
cation binding	MF	4071	3138	3.61488e-08	3.512e-06	GO:0043169
neurotransmitter secretion	BP	167	154	4.16184e-08	4.00913e-06	GO:0007269
signal release from synapse	BP	167	154	4.16184e-08	4.00913e-06	GO:0099643
transcription regulatory region sequence-specific DNA binding	MF	773	646	4.26094e-08	4.08727e-06	GO:0000976
dendrite	CC	600	507	4.33713e-08	4.14287e-06	GO:0030425
axon part	CC	372	324	4.49634e-08	4.27698e-06	GO:0033267
negative regulation of developmental process	BP	982	800	4.60502e-08	4.3621e-06	GO:0051093
tube development	BP	1081	879	4.73515e-08	4.46676e-06	GO:0035295
epithelium development	BP	1192	957	5.06236e-08	4.75569e-06	GO:0060429
nervous system process	BP	1277	997	5.24479e-08	4.9068e-06	GO:0050877
sensory organ development	BP	528	449	5.39843e-08	5.02984e-06	GO:0007423
regulation of synapse structure or activity	BP	218	197	5.48533e-08	5.08994e-06	GO:0050803
cellular cation homeostasis	BP	614	505	5.70757e-08	5.27366e-06	GO:0030003
dendritic tree	CC	602	508	5.72972e-08	5.27366e-06	GO:0097447
voltage-gated ion channel activity	MF	193	175	6.0283e-08	5.50391e-06	GO:0005244
voltage-gated channel activity	MF	193	175	6.0283e-08	5.50391e-06	GO:0022832
regulation of neurotransmitter secretion	BP	106	101	6.31969e-08	5.74688e-06	GO:0046928
regulation of actin filament-based process	BP	369	318	6.43769e-08	5.83085e-06	GO:0032970
pattern specification process	BP	431	372	6.71923e-08	6.06171e-06	GO:0007389
negative regulation of cell development	BP	324	284	6.8741e-08	6.17691e-06	GO:0010721
response to wounding	BP	633	526	7.16042e-08	6.40886e-06	GO:0009611
developmental cell growth	BP	224	201	7.59434e-08	6.77057e-06	GO:0048588
regulation of cell motility	BP	943	765	7.93187e-08	7.04388e-06	GO:2000145
metal ion homeostasis	BP	635	522	8.01022e-08	7.08578e-06	GO:0055065
secretion by cell	BP	1449	1147	8.13674e-08	7.16979e-06	GO:0032940
embryo development	BP	946	782	8.5098e-08	7.46956e-06	GO:0009790
positive regulation of nervous system development	BP	509	434	8.70452e-08	7.6111e-06	GO:0051962
regulation of neuron projection development	BP	469	403	8.82118e-08	7.68355e-06	GO:0010975
tube morphogenesis	BP	896	733	9.20976e-08	7.9914e-06	GO:0035239
transmembrane receptor protein tyrosine kinase signaling pathway	BP	686	570	9.36745e-08	8.08394e-06	GO:0007169
intrinsic component of postsynaptic membrane	CC	122	115	9.38753e-08	8.08394e-06	GO:0098936
positive regulation of transport	BP	921	747	9.71666e-08	8.3358e-06	GO:0051050
mesenchyme development	BP	260	231	1.0025e-07	8.56794e-06	GO:0060485
regionalization	BP	338	296	1.03531e-07	8.81527e-06	GO:0003002
cellular chemical homeostasis	BP	760	619	1.05317e-07	8.93384e-06	GO:0055082
sequence-specific DNA binding	MF	1071	877	1.1564e-07	9.77306e-06	GO:0043565
regulation of calcium ion-dependent exocytosis	BP	104	99	1.22926e-07	1.03503e-05	GO:0017158
regulation of heart rate	BP	98	93	1.24588e-07	1.04516e-05	GO:0002027
cellular response to nitrogen compound	BP	601	500	1.25476e-07	1.04661e-05	GO:1901699
RNA polymerase II proximal promoter sequence-specific DNA binding	MF	498	424	1.25681e-07	1.04661e-05	GO:0000978
morphogenesis of a branching epithelium	BP	181	166	1.39044e-07	1.15366e-05	GO:0061138
regulation of synapse organization	BP	212	191	1.41036e-07	1.16593e-05	GO:0050807
calcium ion regulated exocytosis	BP	152	140	1.5689e-07	1.29229e-05	GO:0017156
response to cytokine	BP	1066	849	1.58237e-07	1.29869e-05	GO:0034097
behavior	BP	575	482	1.60034e-07	1.30402e-05	GO:0007610
morphogenesis of an epithelium	BP	477	408	1.59739e-07	1.30402e-05	GO:0002009
regulation of calcium ion transport	BP	237	208	1.63672e-07	1.3289e-05	GO:0051924
actin-based cell projection	CC	196	176	1.86701e-07	1.51049e-05	GO:0098858
positive regulation of cell adhesion	BP	392	333	2.01944e-07	1.62802e-05	GO:0045785
positive regulation of intracellular signal transduction	BP	1058	849	2.15208e-07	1.72881e-05	GO:1902533
cell leading edge	CC	388	335	2.17695e-07	1.74264e-05	GO:0031252
endocytosis	BP	666	547	2.34107e-07	1.86744e-05	GO:0006897
negative regulation of response to stimulus	BP	1567	1244	2.64296e-07	2.10087e-05	GO:0048585
glutamate receptor signaling pathway	BP	88	85	2.84937e-07	2.25706e-05	GO:0007215
embryonic organ development	BP	420	362	2.86805e-07	2.26397e-05	GO:0048568
G protein-coupled receptor signaling pathway	BP	1220	933	2.99137e-07	2.35314e-05	GO:0007186
muscle system process	BP	452	380	3.03595e-07	2.37653e-05	GO:0003012
filopodium	CC	100	95	3.04201e-07	2.37653e-05	GO:0030175
integral component of postsynaptic membrane	CC	117	110	3.13669e-07	2.44211e-05	GO:0099055
response to oxygen-containing compound	BP	1548	1224	3.17571e-07	2.46405e-05	GO:1901700
regulation of cell adhesion	BP	656	542	3.23005e-07	2.49768e-05	GO:0030155
integral component of presynaptic membrane	CC	75	73	3.39239e-07	2.61432e-05	GO:0099056
regulation of membrane potential	BP	422	358	3.44385e-07	2.64502e-05	GO:0042391
negative regulation of signal transduction	BP	1221	981	3.54066e-07	2.71021e-05	GO:0009968
cell projection membrane	CC	331	284	3.59571e-07	2.74312e-05	GO:0031253
positive regulation of molecular function	BP	1688	1337	3.68546e-07	2.80218e-05	GO:0044093
potassium channel activity	MF	120	112	3.7034e-07	2.80644e-05	GO:0005267
spinal cord development	BP	104	99	3.77156e-07	2.84859e-05	GO:0021510
morphogenesis of a branching structure	BP	195	177	3.80731e-07	2.86608e-05	GO:0001763
MAPK cascade	BP	907	734	3.87874e-07	2.91021e-05	GO:0000165
negative regulation of neurogenesis	BP	278	245	3.92177e-07	2.93281e-05	GO:0050768
signal transduction by protein phosphorylation	BP	925	748	4.085e-07	3.04487e-05	GO:0023014
response to endogenous stimulus	BP	1599	1270	4.28848e-07	3.18609e-05	GO:0009719
calcium ion homeostasis	BP	451	375	4.55881e-07	3.3759e-05	GO:0055074
head development	BP	744	619	4.79482e-07	3.53914e-05	GO:0060322
muscle contraction	BP	348	297	4.89794e-07	3.60355e-05	GO:0006936
cellular response to cytokine stimulus	BP	982	781	5.43288e-07	3.98423e-05	GO:0071345
synapse assembly	BP	164	150	5.67785e-07	4.15049e-05	GO:0007416
cardiac conduction	BP	110	103	6.18495e-07	4.49229e-05	GO:0061337
cell-cell junction	CC	437	369	6.18353e-07	4.49229e-05	GO:0005911
cell fate commitment	BP	257	227	6.34775e-07	4.58126e-05	GO:0045165
negative regulation of nervous system development	BP	297	260	6.33936e-07	4.58126e-05	GO:0051961
collagen-containing extracellular matrix	CC	322	275	6.40718e-07	4.60952e-05	GO:0062023
cellular calcium ion homeostasis	BP	438	364	6.95862e-07	4.99045e-05	GO:0006874
metal ion binding	MF	3984	3064	7.00703e-07	5.00937e-05	GO:0046872
transcription factor activity, RNA polymerase II proximal promoter sequence-specific DNA binding	MF	443	377	7.39325e-07	5.2689e-05	GO:0000982
sodium ion transmembrane transport	BP	139	127	7.83332e-07	5.56508e-05	GO:0035725
divalent inorganic cation homeostasis	BP	492	406	7.9777e-07	5.65e-05	GO:0072507
cell body	CC	543	453	8.21761e-07	5.80183e-05	GO:0044297
vasoconstriction	BP	73	70	8.36605e-07	5.88835e-05	GO:0042310
regulation of peptidyl-tyrosine phosphorylation	BP	236	205	8.6893e-07	6.09699e-05	GO:0050730
sodium ion transport	BP	213	187	8.77172e-07	6.13588e-05	GO:0006814
cyclic-nucleotide-mediated signaling	BP	213	185	9.09735e-07	6.34415e-05	GO:0019935
positive regulation of ion transport	BP	256	221	9.22303e-07	6.41212e-05	GO:0043270
ion binding	MF	5959	4544	9.38256e-07	6.50314e-05	GO:0043167
calcium channel activity	MF	122	113	9.72132e-07	6.71746e-05	GO:0005262
potassium channel complex	CC	97	92	1.01821e-06	7.01453e-05	GO:0034705
positive regulation of cytosolic calcium ion concentration	BP	302	257	1.05354e-06	7.23601e-05	GO:0007204
cellular metal ion homeostasis	BP	557	455	1.07391e-06	7.35368e-05	GO:0006875
membrane microdomain	CC	304	262	1.07881e-06	7.36508e-05	GO:0098857
wound healing	BP	524	434	1.0911e-06	7.4267e-05	GO:0042060
actin binding	MF	415	353	1.13869e-06	7.72744e-05	GO:0003779
positive regulation of synaptic transmission	BP	159	145	1.15809e-06	7.83574e-05	GO:0050806
membrane raft	CC	303	261	1.18708e-06	8.00803e-05	GO:0045121
DNA-binding transcription activator activity, RNA polymerase II-specific	MF	441	374	1.19859e-06	8.06174e-05	GO:0001228
voltage-gated potassium channel complex	CC	88	84	1.28716e-06	8.63196e-05	GO:0008076
external side of plasma membrane	CC	280	236	1.35327e-06	9.0486e-05	GO:0009897
gland morphogenesis	BP	119	111	1.36241e-06	9.08299e-05	GO:0022612
adenylate cyclase-modulating G protein-coupled receptor signaling pathway	BP	220	190	1.40187e-06	9.31872e-05	GO:0007188
regulation of synaptic vesicle transport	BP	85	81	1.42328e-06	9.43346e-05	GO:1902803
positive regulation of cell development	BP	521	437	1.44386e-06	9.54204e-05	GO:0010720
cell-substrate adhesion	BP	333	286	1.53789e-06	0.00010134	GO:0031589
inner ear development	BP	182	164	1.56205e-06	0.000102635	GO:0048839
DNA-binding transcription factor activity	MF	1687	1334	1.56956e-06	0.000102831	GO:0003700
positive regulation of MAPK cascade	BP	550	453	1.61083e-06	0.000105231	GO:0043410
membrane region	CC	315	270	1.6223e-06	0.000105677	GO:0098589
presynaptic membrane	CC	161	146	1.68055e-06	0.000109159	GO:0042734
ear development	BP	209	186	1.77732e-06	0.000115116	GO:0043583
peptide secretion	BP	565	462	1.79388e-06	0.000115858	GO:0002790
vascular process in circulatory system	BP	161	143	1.81452e-06	0.000116859	GO:0003018
regulation of intracellular signal transduction	BP	1826	1435	1.88455e-06	0.000121026	GO:1902531
regulation of calcium ion transmembrane transport	BP	144	130	1.89625e-06	0.000121435	GO:1903169
immune system process	BP	2727	2090	1.93742e-06	0.000123723	GO:0002376
neuron projection terminus	CC	137	125	1.9558e-06	0.000124547	GO:0044306
cell junction organization	BP	284	247	1.99751e-06	0.000126847	GO:0034330
cellular divalent inorganic cation homeostasis	BP	472	388	2.08427e-06	0.00013195	GO:0072503
digestive tract development	BP	131	121	2.08947e-06	0.00013195	GO:0048565
negative regulation of neuron differentiation	BP	216	192	2.12309e-06	0.000133702	GO:0045665
synaptic vesicle localization	BP	165	149	2.17272e-06	0.000136449	GO:0097479
monovalent inorganic cation transmembrane transporter activity	MF	374	314	2.18447e-06	0.000136809	GO:0015077
embryonic organ morphogenesis	BP	283	248	2.65646e-06	0.000165912	GO:0048562
calcium ion transmembrane transporter activity	MF	138	126	2.69692e-06	0.000167978	GO:0015085
regulation of actin cytoskeleton organization	BP	324	276	2.84329e-06	0.000176129	GO:0032956
cell differentiation in spinal cord	BP	52	52	2.83968e-06	0.000176129	GO:0021515
sequence-specific double-stranded DNA binding	MF	815	670	2.91047e-06	0.000179801	GO:1990837
regulation of axonogenesis	BP	179	162	2.93463e-06	0.000180802	GO:0050770
central nervous system neuron differentiation	BP	175	159	2.99651e-06	0.000184115	GO:0021953
sensory perception of mechanical stimulus	BP	157	142	3.10442e-06	0.000190231	GO:0050954
regulation of body fluid levels	BP	473	391	3.1553e-06	0.000192342	GO:0050878
sarcolemma	CC	133	122	3.15579e-06	0.000192342	GO:0042383
transport	BP	4829	3681	3.18461e-06	0.00019358	GO:0006810
negative regulation of blood vessel diameter	BP	81	76	3.3583e-06	0.000203594	GO:0097756
synaptic vesicle exocytosis	BP	123	113	3.43487e-06	0.000207681	GO:0016079
neuron projection extension	BP	160	145	3.63224e-06	0.000219032	GO:1990138
molecular_function	MF	16473	12184	3.76558e-06	0.000226473	GO:0003674
synaptic vesicle transport	BP	154	139	3.85285e-06	0.000230502	GO:0048489
establishment of synaptic vesicle localization	BP	154	139	3.85285e-06	0.000230502	GO:0097480
regulation of tube diameter	BP	129	116	4.00163e-06	0.000238149	GO:0035296
regulation of blood vessel diameter	BP	129	116	4.00163e-06	0.000238149	GO:0097746
brain development	BP	701	581	4.18895e-06	0.000248646	GO:0007420
regulation of synaptic vesicle exocytosis	BP	80	76	4.20808e-06	0.000249132	GO:2000300
epithelial tube morphogenesis	BP	312	270	4.39133e-06	0.000259305	GO:0060562
cognition	BP	282	243	4.41616e-06	0.000260096	GO:0050890
vesicle	CC	3712	2837	4.56088e-06	0.000267925	GO:0031982
cAMP-mediated signaling	BP	185	161	4.64275e-06	0.0002715	GO:0019933
branching morphogenesis of an epithelial tube	BP	149	136	4.64562e-06	0.0002715	GO:0048754
glycosaminoglycan binding	MF	217	187	4.74572e-06	0.000276639	GO:0005539
anion transmembrane transporter activity	MF	322	270	4.78643e-06	0.000278299	GO:0008509
proximal promoter DNA-binding transcription activator activity, RNA polymerase II-specific	MF	295	254	5.08268e-06	0.000294769	GO:0001077
receptor-mediated endocytosis	BP	279	236	5.21701e-06	0.00030179	GO:0006898
heart development	BP	558	463	5.26986e-06	0.000304073	GO:0007507
transporter activity	MF	1215	962	5.30652e-06	0.000305413	GO:0005215
regulation of response to external stimulus	BP	764	611	5.38958e-06	0.000309411	GO:0032101
growth	BP	971	786	5.4402e-06	0.00031153	GO:0040007
regulation of regulated secretory pathway	BP	147	132	5.60864e-06	0.000320369	GO:1903305
neuron recognition	BP	47	47	5.66909e-06	0.00032301	GO:0008038
epithelial cell development	BP	201	177	5.85049e-06	0.000332512	GO:0002064
solute:sodium symporter activity	MF	71	67	5.94042e-06	0.000336782	GO:0015370
regulation of tube size	BP	137	122	6.15964e-06	0.000348341	GO:0035150
actin filament organization	BP	390	329	6.20352e-06	0.000349953	GO:0007015
cytoplasmic vesicle membrane	CC	739	596	6.23838e-06	0.000351048	GO:0030659
neuron migration	BP	147	134	6.27322e-06	0.000352091	GO:0001764
leading edge membrane	CC	166	149	6.28789e-06	0.000352091	GO:0031256
intracellular vesicle	CC	2227	1727	6.47484e-06	0.000360782	GO:0097708
Ras guanyl-nucleotide exchange factor activity	MF	248	216	6.46096e-06	0.000360782	GO:0005088
negative regulation of cell projection organization	BP	176	157	6.54868e-06	0.000364004	GO:0031345
skeletal system morphogenesis	BP	234	206	6.58175e-06	0.00036495	GO:0048705
cellular response to organonitrogen compound	BP	546	450	6.59805e-06	0.000364964	GO:0071417
voltage-gated potassium channel activity	MF	85	80	6.84723e-06	0.000377828	GO:0005249
establishment of localization	BP	4943	3763	6.97248e-06	0.000383807	GO:0051234
forebrain development	BP	368	315	7.12847e-06	0.000391446	GO:0030900
platelet activation	BP	151	135	7.49254e-06	0.000408478	GO:0030168
leukocyte differentiation	BP	486	399	7.48284e-06	0.000408478	GO:0002521
mesenchymal cell differentiation	BP	208	183	7.48116e-06	0.000408478	GO:0048762
negative regulation of secretion	BP	218	186	7.51998e-06	0.000408993	GO:0051048
digestive system development	BP	143	130	7.58154e-06	0.000411357	GO:0055123
regulation of blood vessel size	BP	136	121	7.64772e-06	0.00041396	GO:0050880
protein tyrosine kinase activity	MF	175	156	7.72696e-06	0.000417256	GO:0004713
muscle structure development	BP	650	534	7.79971e-06	0.000420186	GO:0061061
secondary active transmembrane transporter activity	MF	219	188	7.84938e-06	0.000421863	GO:0015291
cytoplasmic vesicle	CC	2224	1724	8.20886e-06	0.000440142	GO:0031410
positive regulation of protein phosphorylation	BP	975	780	8.52526e-06	0.000456031	GO:0001934
negative regulation of neuron projection development	BP	147	133	8.70438e-06	0.000464519	GO:0010977
vesicle membrane	CC	760	612	8.84085e-06	0.000470698	GO:0012506
cellular response to endogenous stimulus	BP	1348	1073	9.17317e-06	0.00048725	GO:0071495
positive regulation of phosphorylation	BP	1020	815	9.23224e-06	0.000488106	GO:0042327
ventral spinal cord development	BP	46	46	9.22029e-06	0.000488106	GO:0021517
cell activation	BP	1304	1021	9.55127e-06	0.000503802	GO:0001775
regulation of muscle contraction	BP	163	144	9.97758e-06	0.00052507	GO:0006937
axon extension	BP	116	107	1.00844e-05	0.000529466	GO:0048675
regulation of synapse assembly	BP	103	96	1.01227e-05	0.000530252	GO:0051963
regulation of blood pressure	BP	175	152	1.03398e-05	0.000540381	GO:0008217
positive regulation of protein tyrosine kinase activity	BP	51	50	1.07604e-05	0.00056107	GO:0061098
regulation of peptide secretion	BP	455	374	1.14435e-05	0.000595323	GO:0002791
regulation of vasoconstriction	BP	56	54	1.19008e-05	0.000617699	GO:0019229
bone development	BP	205	180	1.22497e-05	0.000634361	GO:0060348
cardiovascular system development	BP	787	635	1.26905e-05	0.000655694	GO:0072358
positive regulation of transmembrane transport	BP	189	165	1.28012e-05	0.000659915	GO:0034764
neuron to neuron synapse	CC	338	290	1.30399e-05	0.000670701	GO:0098984
regulation of anatomical structure size	BP	490	406	1.31772e-05	0.000676232	GO:0090066
appendage morphogenesis	BP	146	133	1.36959e-05	0.000699693	GO:0035107
limb morphogenesis	BP	146	133	1.36959e-05	0.000699693	GO:0035108
regulation of calcium ion transmembrane transporter activity	BP	86	80	1.3743e-05	0.000700522	GO:1901019
synaptic vesicle membrane	CC	101	93	1.40576e-05	0.000713361	GO:0030672
exocytic vesicle membrane	CC	101	93	1.40576e-05	0.000713361	GO:0099501
chondrocyte differentiation	BP	115	106	1.46637e-05	0.000742459	GO:0002062
response to nitrogen compound	BP	1006	802	1.53757e-05	0.000776778	GO:1901698
blood vessel development	BP	744	601	1.54636e-05	0.00077949	GO:0001568
axon terminus	CC	120	109	1.58717e-05	0.00079829	GO:0043679
channel regulator activity	MF	135	121	1.62942e-05	0.000817731	GO:0016247
positive regulation of phosphorus metabolic process	BP	1089	866	1.65298e-05	0.00082591	GO:0010562
positive regulation of phosphate metabolic process	BP	1089	866	1.65298e-05	0.00082591	GO:0045937
regulation of cell proliferation	BP	1631	1279	1.70531e-05	0.000850187	GO:0042127
negative regulation of secretion by cell	BP	192	165	1.74064e-05	0.000865901	GO:1903531
heart morphogenesis	BP	253	219	1.92201e-05	0.000954039	GO:0003007
positive regulation of neurogenesis	BP	445	374	1.94448e-05	0.000961386	GO:0050769
cell cortex	CC	287	246	1.94527e-05	0.000961386	GO:0005938
regulation of MAPK cascade	BP	761	612	1.99592e-05	0.000984281	GO:0043408
cartilage development	BP	204	179	2.00974e-05	0.000985626	GO:0051216
regulation of cardiac conduction	BP	58	56	2.01166e-05	0.000985626	GO:1903779
cellular_component	CC	17905	13144	2.00861e-05	0.000985626	GO:0005575
response to hormone	BP	953	761	2.13209e-05	0.00104239	GO:0009725
transmembrane receptor protein tyrosine kinase activity	MF	64	62	2.14802e-05	0.00104792	GO:0004714
hormone transport	BP	314	265	2.22175e-05	0.00108157	GO:0009914
regulation of cell-cell adhesion	BP	379	314	2.34145e-05	0.0011374	GO:0022407
vasculature development	BP	778	626	2.49632e-05	0.00120438	GO:0001944
regulation of peptide hormone secretion	BP	202	176	2.50051e-05	0.00120438	GO:0090276
regulation of synaptic plasticity	BP	172	153	2.49047e-05	0.00120438	GO:0048167
connective tissue development	BP	261	225	2.49557e-05	0.00120438	GO:0061448
GABA-ergic synapse	CC	75	71	2.51053e-05	0.00120665	GO:0098982
sensory perception of sound	BP	139	125	2.56419e-05	0.00122984	GO:0007605
cell differentiation involved in kidney development	BP	53	52	2.69416e-05	0.00128945	GO:0061005
regulatory region nucleic acid binding	MF	889	724	2.71062e-05	0.00129461	GO:0001067
postsynaptic density membrane	CC	75	71	2.74737e-05	0.00130941	GO:0098839
cellular response to oxygen-containing compound	BP	1073	852	2.84304e-05	0.00135217	GO:1901701
synaptic transmission, glutamatergic	BP	90	84	2.87068e-05	0.00136246	GO:0035249
positive regulation of ion transmembrane transport	BP	146	129	2.92961e-05	0.00138753	GO:0034767
solute:cation symporter activity	MF	102	92	3.14663e-05	0.00148722	GO:0015294
response to lipid	BP	895	712	3.15712e-05	0.00148909	GO:0033993
regulation of protein tyrosine kinase activity	BP	84	78	3.19648e-05	0.00150453	GO:0061097
regulation of animal organ morphogenesis	BP	208	182	3.22425e-05	0.00151134	GO:2000027
anterior/posterior pattern specification	BP	209	183	3.21864e-05	0.00151134	GO:0009952
response to ammonium ion	BP	124	111	3.24121e-05	0.00151616	GO:0060359
transcription regulatory region DNA binding	MF	887	722	3.25605e-05	0.00151998	GO:0044212
positive regulation of peptidyl-tyrosine phosphorylation	BP	177	153	3.36993e-05	0.00156794	GO:0050731
excitatory synapse	CC	48	47	3.37258e-05	0.00156794	GO:0060076
homeostatic process	BP	1829	1424	3.38403e-05	0.00157005	GO:0042592
negative regulation of transport	BP	488	395	3.57847e-05	0.00165688	GO:0051051
positive regulation of cation transmembrane transport	BP	134	119	3.61589e-05	0.0016708	GO:1904064
leukocyte migration	BP	407	330	3.62752e-05	0.00167278	GO:0050900
calcium ion transport into cytosol	BP	148	131	3.70088e-05	0.00170316	GO:0060402
neuronal cell body	CC	478	396	3.74901e-05	0.00172182	GO:0043025
molecular function regulator	MF	1767	1372	3.81109e-05	0.0017468	GO:0098772
protein secretion	BP	533	432	3.87698e-05	0.00177342	GO:0009306
G protein-coupled receptor signaling pathway, coupled to cyclic nucleotide second messenger	BP	251	210	3.91626e-05	0.0017878	GO:0007187
extracellular region part	CC	3392	2559	4.12359e-05	0.00187867	GO:0044421
response to mechanical stimulus	BP	201	173	4.2832e-05	0.00194749	GO:0009612
response to drug	BP	978	776	4.63054e-05	0.00210121	GO:0042493
regulation of voltage-gated calcium channel activity	BP	36	36	4.72683e-05	0.00214063	GO:1901385
anchored component of membrane	CC	164	142	4.76037e-05	0.00215153	GO:0031225
protein phosphorylation	BP	1860	1454	4.79751e-05	0.00216402	GO:0006468
dendritic spine	CC	163	145	4.86285e-05	0.00218915	GO:0043197
smooth muscle contraction	BP	105	95	4.88218e-05	0.00219351	GO:0006939
lymphocyte activation	BP	619	497	4.95702e-05	0.00222274	GO:0046649
positive regulation of cell migration	BP	505	412	5.14861e-05	0.00229958	GO:0030335
postsynaptic density	CC	313	268	5.13871e-05	0.00229958	GO:0014069
monovalent inorganic cation transport	BP	510	416	5.18154e-05	0.00230975	GO:0015672
cellular homeostasis	BP	908	720	5.22383e-05	0.00232404	GO:0019725
regulation of protein secretion	BP	428	350	5.26445e-05	0.00233754	GO:0050708
embryonic limb morphogenesis	BP	125	114	5.45632e-05	0.00241331	GO:0030326
embryonic appendage morphogenesis	BP	125	114	5.45632e-05	0.00241331	GO:0035113
sensory organ morphogenesis	BP	249	215	5.49828e-05	0.00242244	GO:0090596
regulation of heart rate by cardiac conduction	BP	37	37	5.49722e-05	0.00242244	GO:0086091
response to organonitrogen compound	BP	934	744	5.57303e-05	0.00245063	GO:0010243
gliogenesis	BP	264	226	5.8081e-05	0.00254906	GO:0042063
asymmetric synapse	CC	317	271	5.84881e-05	0.00256198	GO:0032279
cytokine-mediated signaling pathway	BP	687	544	5.88082e-05	0.00257105	GO:0019221
positive regulation of transcription by RNA polymerase II	BP	1160	928	6.04109e-05	0.00263605	GO:0045944
digestive tract morphogenesis	BP	49	48	6.09023e-05	0.0026524	GO:0048546
plasma membrane receptor complex	CC	182	158	6.24452e-05	0.0027144	GO:0098802
intrinsic component of postsynaptic density membrane	CC	54	52	6.47989e-05	0.00281133	GO:0099146
positive regulation of cell-cell adhesion	BP	247	208	6.51112e-05	0.0028195	GO:0022409
glial cell differentiation	BP	194	170	6.57694e-05	0.00284259	GO:0010001
regulation of signaling receptor activity	BP	522	415	6.66849e-05	0.00287669	GO:0010469
regulation of insulin secretion	BP	171	150	6.71894e-05	0.00289296	GO:0050796
inorganic anion transmembrane transporter activity	MF	154	134	6.73447e-05	0.00289417	GO:0015103
positive regulation of cation channel activity	BP	64	60	6.91539e-05	0.00296631	GO:2001259
basement membrane	CC	91	84	7.04255e-05	0.00301517	GO:0005604
cytoskeletal protein binding	MF	924	745	7.16686e-05	0.00306262	GO:0008092
basolateral plasma membrane	CC	213	182	7.5771e-05	0.00323185	GO:0016323
integrin-mediated signaling pathway	BP	99	90	7.91886e-05	0.0033713	GO:0007229
positive regulation of calcium ion transport	BP	115	102	8.03205e-05	0.0034131	GO:0051928
neuron spine	CC	165	146	8.15987e-05	0.00346094	GO:0044309
positive regulation of ERK1 and ERK2 cascade	BP	237	200	8.28714e-05	0.00350793	GO:0070374
cellular response to growth factor stimulus	BP	683	555	8.31694e-05	0.00350793	GO:0071363
apical part of cell	CC	368	303	8.30553e-05	0.00350793	GO:0045177
cardiac chamber morphogenesis	BP	129	116	8.37583e-05	0.00352622	GO:0003206
endoplasmic reticulum lumen	CC	298	248	8.47523e-05	0.00356148	GO:0005788
neural crest cell migration	BP	55	53	8.49655e-05	0.00356385	GO:0001755
positive regulation of catalytic activity	BP	1347	1061	9.07605e-05	0.00379991	GO:0043085
positive regulation of blood circulation	BP	68	63	9.31031e-05	0.00389082	GO:1903524
response to organic cyclic compound	BP	882	703	9.3326e-05	0.00389298	GO:0014070
calcium ion transmembrane import into cytosol	BP	131	116	9.36196e-05	0.00389807	GO:0097553
regulation of synaptic vesicle cycle	BP	114	103	9.40278e-05	0.00390163	GO:0098693
integrin binding	MF	126	112	9.40482e-05	0.00390163	GO:0005178
blood vessel morphogenesis	BP	665	534	9.45645e-05	0.0039159	GO:0048514
anion transmembrane transport	BP	264	222	9.53608e-05	0.00394169	GO:0098656
actin cytoskeleton	CC	479	396	9.91196e-05	0.00408963	GO:0015629
hormone secretion	BP	304	255	0.000100164	0.00412522	GO:0046879
adherens junction	CC	530	438	0.000101066	0.00415486	GO:0005912
appendage development	BP	174	154	0.000102335	0.00419185	GO:0048736
limb development	BP	174	154	0.000102335	0.00419185	GO:0060173
regulation of transcription by RNA polymerase II	BP	2548	1974	0.000104848	0.0042871	GO:0006357
negative regulation of ion transport	BP	151	131	0.000105593	0.0043051	GO:0043271
regulation of extent of cell growth	BP	104	95	0.000105667	0.0043051	GO:0061387
regulation of hormone secretion	BP	259	219	0.000107438	0.00436939	GO:0046883
peptide hormone secretion	BP	243	207	0.000107809	0.00437665	GO:0030072
calcium-dependent cell-cell adhesion via plasma membrane cell adhesion molecules	BP	47	45	0.000114513	0.00464052	GO:0016339
immune response	BP	1856	1411	0.00011608	0.00469568	GO:0006955
site of polarized growth	CC	167	147	0.000116294	0.00469597	GO:0030427
regulation of catalytic activity	BP	2212	1712	0.000120566	0.00485982	GO:0050790
anchoring junction	CC	545	449	0.000122129	0.00491413	GO:0070161
positive regulation of cellular component movement	BP	538	436	0.000124849	0.00498826	GO:0051272
cell-matrix adhesion	BP	220	189	0.000124826	0.00498826	GO:0007160
regulation of actin filament bundle assembly	BP	97	88	0.000124725	0.00498826	GO:0032231
regulation of phosphorylation	BP	1497	1172	0.000124711	0.00498826	GO:0042325
telencephalon development	BP	242	209	0.000125501	0.00500552	GO:0021537
cell surface receptor signaling pathway involved in cell-cell signaling	BP	567	467	0.000127062	0.00505891	GO:1905114
positive regulation of cell proliferation	BP	922	730	0.000127901	0.00508338	GO:0008284
metanephros development	BP	89	82	0.000132688	0.00526444	GO:0001656
gland development	BP	430	357	0.000135004	0.00532844	GO:0048732
synaptic vesicle cycle	BP	195	169	0.000134794	0.00532844	GO:0099504
endomembrane system	CC	4237	3220	0.000134895	0.00532844	GO:0012505
regulation of small GTPase mediated signal transduction	BP	309	261	0.000135906	0.00535476	GO:0051056
T cell selection	BP	48	46	0.000136366	0.00536358	GO:0045058
cardiac chamber development	BP	167	147	0.000141988	0.00557505	GO:0003205
regulation of muscle system process	BP	250	210	0.00014661	0.00574659	GO:0090257
epithelial cell differentiation	BP	729	574	0.000147462	0.00577007	GO:0030855
response to alkaloid	BP	104	93	0.000148494	0.00580045	GO:0043279
filopodium assembly	BP	58	55	0.000151708	0.00591584	GO:0046847
growth cone	CC	165	145	0.000152637	0.00594187	GO:0030426
integral component of postsynaptic density membrane	CC	51	49	0.000156523	0.00608271	GO:0099061
negative regulation of cation transmembrane transport	BP	88	79	0.000160303	0.006219	GO:1904063
regulation of vesicle-mediated transport	BP	495	403	0.000162252	0.00628389	GO:0060627
ruffle	CC	167	146	0.000162945	0.00629999	GO:0001726
T-tubule	CC	51	49	0.000163813	0.00632279	GO:0030315
embryonic digestive tract development	BP	34	34	0.000164554	0.00634062	GO:0048566
inflammatory response	BP	702	547	0.000167607	0.00643643	GO:0006954
postsynaptic specialization	CC	337	285	0.000167484	0.00643643	GO:0099572
regulation of synaptic transmission, glutamatergic	BP	67	63	0.000167988	0.00644019	GO:0051966
intrinsic component of postsynaptic specialization membrane	CC	77	71	0.000168448	0.00644696	GO:0098948
phospholipase C-activating G protein-coupled receptor signaling pathway	BP	93	83	0.000169914	0.00649214	GO:0007200
negative regulation of cellular process	BP	4611	3517	0.000170918	0.00650864	GO:0048523
positive regulation of cell motility	BP	524	424	0.000170833	0.00650864	GO:2000147
regulation of hormone levels	BP	503	408	0.000172908	0.0065734	GO:0010817
positive regulation of locomotion	BP	555	448	0.000176304	0.0066904	GO:0040017
cytosolic calcium ion transport	BP	159	138	0.000176574	0.0066904	GO:0060401
peptide receptor activity	MF	147	125	0.000179092	0.00677451	GO:0001653
regulation of behavior	BP	64	59	0.000182261	0.00688294	GO:0050795
homotypic cell-cell adhesion	BP	75	69	0.000183558	0.00692042	GO:0034109
Schaffer collateral - CA1 synapse	CC	82	76	0.000184019	0.0069263	GO:0098685
response to anesthetic	BP	73	67	0.000193043	0.00725396	GO:0072347
positive regulation of heart contraction	BP	37	36	0.000196619	0.00736398	GO:0045823
myeloid leukocyte differentiation	BP	197	167	0.000196428	0.00736398	GO:0002573
symporter activity	MF	141	122	0.000197043	0.00736773	GO:0015293
regulation of cellular localization	BP	871	697	0.000200994	0.00750312	GO:0060341
protein homodimerization activity	MF	817	649	0.000201674	0.00751615	GO:0042803
learning or memory	BP	244	208	0.000202329	0.00752822	GO:0007611
anion transport	BP	582	465	0.000204693	0.00760374	GO:0006820
regulation of postsynaptic membrane potential	BP	139	123	0.000205112	0.00760688	GO:0060078
regulation of exocytosis	BP	203	173	0.000208078	0.0077043	GO:0017157
amino acid transport	BP	130	114	0.000213372	0.0078832	GO:0006865
action potential	BP	132	116	0.000213603	0.0078832	GO:0001508
negative regulation of ion transmembrane transport	BP	99	88	0.000217562	0.00801629	GO:0034766
regulation of neuronal synaptic plasticity	BP	50	48	0.000219204	0.00806374	GO:0048168
actin filament bundle organization	BP	154	135	0.000223381	0.0082041	GO:0061572
regulation of protein phosphorylation	BP	1390	1087	0.000226661	0.00831114	GO:0001932
regulation of immune system process	BP	1387	1068	0.000228853	0.00836452	GO:0002682
positive regulation of synapse assembly	BP	65	61	0.000228718	0.00836452	GO:0051965
adherens junction organization	BP	138	123	0.000231819	0.00845933	GO:0034332
T cell activation	BP	433	350	0.000233994	0.00852505	GO:0042110
growth factor binding	MF	137	121	0.000235365	0.00856126	GO:0019838
small GTPase binding	MF	529	433	0.000240735	0.00874262	GO:0031267
cell-cell adherens junction	CC	109	98	0.000244795	0.00887587	GO:0005913
cell-cell adhesion mediated by cadherin	BP	40	39	0.00024778	0.00895554	GO:0044331
receptor regulator activity	MF	472	372	0.000247685	0.00895554	GO:0030545
epithelial cell differentiation involved in kidney development	BP	43	42	0.000248604	0.00897105	GO:0035850
response to peptide	BP	474	384	0.000249202	0.00897112	GO:1901652
transcription regulator activity	MF	1997	1553	0.000249395	0.00897112	GO:0140110
muscle cell differentiation	BP	372	307	0.000253377	0.00909996	GO:0042692
main axon	CC	67	63	0.000256751	0.0092066	GO:0044304
Ras GTPase binding	MF	514	421	0.000262103	0.00938369	GO:0017016
adenylate cyclase-activating G protein-coupled receptor signaling pathway	BP	138	118	0.000265776	0.00950025	GO:0007189
positive regulation of leukocyte cell-cell adhesion	BP	210	176	0.000273573	0.00976361	GO:1903039
regulation of DNA-binding transcription factor activity	BP	403	330	0.000276581	0.00985548	GO:0051090
nephron development	BP	135	120	0.000277532	0.0098739	GO:0072006
positive regulation of protein modification process	BP	1182	928	0.000278979	0.00990985	GO:0031401
