# Supplementary material for: Distinct DNA methylation patterns associated with treatment resistance in metastatic castration resistant prostate cancer
Source: Sci Rep. 2021 Mar 23;11:6630. doi: 10.1038/s41598-021-85812-3 (PMC7988053; doi:10.1038/s41598-021-85812-3)
Supplement: Supplementary file 13 — Supplementary Information 13. [file 41598_2021_85812_MOESM13_ESM.xlsx]

## Sheet: S20_16D vs LN DE
Ensembl_ID	Name	LN RPKM	16D RPKM	p_value	trend
ENSG00000019549	SNAI2	0.857038	8.97322	0	UP
ENSG00000021645	NRXN3	0.240935	4.78057	0	UP
ENSG00000029153	ARNTL2	2.43376	7.68456	3.5e-05	UP
ENSG00000046774	MAGEC2	0.064303	0.955603	2.5e-05	UP
ENSG00000050767	COL23A1	0.309816	3.68267	0	UP
ENSG00000069206	ADAM7	1.17365	5.9004	0	UP
ENSG00000070526	ST6GALNAC1	16.2965	117.583	0	UP
ENSG00000070778	PTPN21	1.74488	13.1023	0	UP
ENSG00000072657	TRHDE	0.091423	1.86422	0	UP
ENSG00000078725	BRINP1	0	1.00308	0	UP
ENSG00000081818	PCDHB4	0.053419	0.989945	5e-06	UP
ENSG00000081853	PCDHGA2	3.82332	12.4014	2e-06	UP
ENSG00000082556	OPRK1	0.130533	1.76409	0	UP
ENSG00000087253	LPCAT2	0	0.853876	0	UP
ENSG00000091138	SLC26A3	0.235287	1.65821	0.000159	UP
ENSG00000093144	ECHDC1	0.060294	1.77144	0	UP
ENSG00000095739	BAMBI	4.67035	17.2195	0	UP
ENSG00000099715	PCDH11Y	0.005221	0.215978	0.000112	UP
ENSG00000100867	DHRS2	1.08992	5.56939	0	UP
ENSG00000101282	RSPO4	0	0.42877	1.4e-05	UP
ENSG00000101493	ZNF516	0.006825	0.76126	0	UP
ENSG00000101938	CHRDL1	0.31028	10.6512	0	UP
ENSG00000102290	PCDH11X	0.002367	0.418291	0	UP
ENSG00000102554	KLF5	1.39698	6.63866	0	UP
ENSG00000103196	CRISPLD2	0.270809	2.33478	3e-06	UP
ENSG00000104332	SFRP1	0.390702	2.84047	3e-06	UP
ENSG00000104419	NDRG1	22.5554	71.385	1e-06	UP
ENSG00000105409	ATP1A3	0.160225	1.58287	2.1e-05	UP
ENSG00000105559	PLEKHA4	0.016751	0.460961	3.6e-05	UP
ENSG00000106236	NPTX2	4.07199	11.9931	1.3e-05	UP
ENSG00000106688	SLC1A1	1.02417	4.24909	7.4e-05	UP
ENSG00000109181	UGT2B10	0.397995	16.5621	0	UP
ENSG00000109738	GLRB	0.054577	1.09259	1e-06	UP
ENSG00000111249	CUX2	0.082158	3.09446	0	UP
ENSG00000112852	PCDHB2	0.173323	9.98351	0	UP
ENSG00000113205	PCDHB3	0.10327	1.76565	0	UP
ENSG00000113209	PCDHB5	0.109104	17.4917	0	UP
ENSG00000113211	PCDHB6	0.051009	0.859472	2.5e-05	UP
ENSG00000113212	PCDHB7	0.060903	1.19589	1e-06	UP
ENSG00000113396	SLC27A6	0	0.42488	4e-06	UP
ENSG00000114948	ADAM23	0.650732	4.4655	0	UP
ENSG00000115226	FNDC4	0.644906	2.92331	0.000228	UP
ENSG00000115738	ID2	5.60268	57.2913	0	UP
ENSG00000115963	RND3	0.651334	6.0067	0	UP
ENSG00000116833	NR5A2	0.023506	0.57621	3e-05	UP
ENSG00000116991	SIPA1L2	1.08666	10.5143	0	UP
ENSG00000117114	LPHN2	0.148779	2.63249	0	UP
ENSG00000117152	RGS4	0.01189	0.608139	0	UP
ENSG00000117154	IGSF21	0.031765	9.12546	0	UP
ENSG00000117569	PTBP2	1.19541	4.7385	4.7e-05	UP
ENSG00000118777	ABCG2	0.287532	1.96144	0.000109	UP
ENSG00000118946	PCDH17	0	2.25476	0	UP
ENSG00000120322	PCDHB8	0.049842	6.46329	0	UP
ENSG00000120324	PCDHB10	0.01938	1.468	0	UP
ENSG00000120327	PCDHB14	0.246432	1.68985	0.000196	UP
ENSG00000120328	PCDHB12	0.028651	0.900292	0	UP
ENSG00000120332	TNN	0	0.212427	0.000255	UP
ENSG00000120669	SOHLH2	0.021432	7.79955	0	UP
ENSG00000120833	SOCS2	2.56293	7.77841	5e-05	UP
ENSG00000120875	DUSP4	7.35259	27.3106	0	UP
ENSG00000121413	ZSCAN18	1.8009	8.02938	0	UP
ENSG00000125813	PAX1	1.92943	6.34385	6.9e-05	UP
ENSG00000127903	ZNF835	0.130422	3.36323	0	UP
ENSG00000127955	GNAI1	2.3478	12.2652	0	UP
ENSG00000127990	SGCE	0.024583	1.12021	0	UP
ENSG00000131746	TNS4	0.403138	2.2112	0.000206	UP
ENSG00000133019	CHRM3	0.005079	1.00741	0	UP
ENSG00000133169	BEX1	2.28061	12.6465	0	UP
ENSG00000133687	TMTC1	0.031497	3.68845	0	UP
ENSG00000134107	BHLHE40	6.94749	19.8984	1.1e-05	UP
ENSG00000134240	HMGCS2	6.53792	19.7577	4e-06	UP
ENSG00000134533	RERG	0.02222	2.20667	0	UP
ENSG00000135226	UGT2B28	1.34518	121.151	0	UP
ENSG00000135333	EPHA7	0.510638	5.04815	0	UP
ENSG00000135744	AGT	0.775219	3.42398	0.000104	UP
ENSG00000137872	SEMA6D	0.014195	0.620325	0	UP
ENSG00000138434	SSFA2	21.6917	118.447	0	UP
ENSG00000139209	SLC38A4	1.90115	6.68529	1.8e-05	UP
ENSG00000139445	FOXN4	0.109175	1.04438	0.000229	UP
ENSG00000139970	RTN1	0.956302	5.09654	1e-06	UP
ENSG00000141458	NPC1	10.0091	28.9126	6e-06	UP
ENSG00000141668	CBLN2	1.98193	6.56048	4.4e-05	UP
ENSG00000144339	TMEFF2	9.58565	34.2579	0	UP
ENSG00000144355	DLX1	5.264	23.7037	0	UP
ENSG00000145088	EAF2	5.51346	16.0327	1e-05	UP
ENSG00000145248	SLC10A4	0.035746	0.786111	1e-05	UP
ENSG00000146674	IGFBP3	0.531923	6.36541	0	UP
ENSG00000148700	ADD3	4.84652	16.5272	0	UP
ENSG00000148942	SLC5A12	0	0.159655	0.000352	UP
ENSG00000150938	CRIM1	0.313186	2.50241	6e-06	UP
ENSG00000152076	CCDC74B	0.584529	9.31962	0	UP
ENSG00000152092	ASTN1	0.026655	0.555227	7.4e-05	UP
ENSG00000155495	MAGEC1	0	0.484219	0	UP
ENSG00000156009	MAGEA8	0.027925	0.631228	2.1e-05	UP
ENSG00000156234	CXCL13	0	4.98085	0	UP
ENSG00000156269	NAA11	0	4.52005	0	UP
ENSG00000156427	FGF18	0	3.60142	0	UP
ENSG00000158022	TRIM63	0	0.337453	0.000117	UP
ENSG00000159763	PIP	0.108865	2.22962	0	UP
ENSG00000162722	TRIM58	0	0.493562	1e-06	UP
ENSG00000163040	CCDC74A	1.44058	6.17152	2e-06	UP
ENSG00000163171	CDC42EP3	4.09048	13.1266	2e-06	UP
ENSG00000163273	NPPC	0.310689	3.11705	0	UP
ENSG00000164093	PITX2	0.055566	1.26662	0	UP
ENSG00000164379	FOXQ1	0.027538	0.579393	7e-05	UP
ENSG00000164440	TXLNB	0	1.72662	0	UP
ENSG00000164651	SP8	0.239883	2.15419	4e-06	UP
ENSG00000164743	C8orf48	0.293769	2.64184	1e-06	UP
ENSG00000164904	ALDH7A1	0.17397	11.1333	0	UP
ENSG00000165023	DIRAS2	0.00725	0.885479	0	UP
ENSG00000165192	ASB11	0.083205	1.72204	0	UP
ENSG00000166002	SMCO4	36.4276	107.502	6e-06	UP
ENSG00000166582	CENPV	1.265	7.60665	0	UP
ENSG00000169059	VCX3A	3.47295	54.444	0	UP
ENSG00000169116	PARM1	0.111426	3.37977	0	UP
ENSG00000169122	FAM110B	3.87484	11.7451	9e-06	UP
ENSG00000169851	PCDH7	2.44383	36.9241	0	UP
ENSG00000171234	UGT2B7	0.113606	1.19766	6e-05	UP
ENSG00000171408	PDE7B	0.021846	1.65692	0	UP
ENSG00000172201	ID4	1.16057	7.11896	0	UP
ENSG00000172572	PDE3A	0.007059	0.255139	9.7e-05	UP
ENSG00000173267	SNCG	0.284376	39.7295	0	UP
ENSG00000173436	MINOS1	8.41291	26.7347	1e-06	UP
ENSG00000174460	ZCCHC12	0.04437	0.66297	0.000222	UP
ENSG00000175161	CADM2	0.04796	1.45863	0	UP
ENSG00000175745	NR2F1	0.195986	2.57121	0	UP
ENSG00000176165	FOXG1	0.624426	3.53565	1.2e-05	UP
ENSG00000176293	ZNF135	1.03029	5.33868	1e-06	UP
ENSG00000176988	FMR1NB	0.057426	1.59368	0	UP
ENSG00000177504	VCX2	1.81688	34.0473	0	UP
ENSG00000177706	FAM20C	0.326963	2.019	0.000135	UP
ENSG00000178187	ZNF454	0.246859	1.65188	0.000236	UP
ENSG00000178573	MAF	14.2743	40.6886	6e-06	UP
ENSG00000179104	TMTC2	4.04267	18.504	0	UP
ENSG00000179915	NRXN1	0.027903	0.71205	4e-06	UP
ENSG00000182319	SGK223	5.15323	18.1148	0	UP
ENSG00000182583	VCX	5.17876	88.945	0	UP
ENSG00000183461	XAGE1C	2.44943	45.3968	0	UP
ENSG00000184408	KCND2	0.273518	6.54582	0	UP
ENSG00000184515	BEX5	0.934372	6.20747	0	UP
ENSG00000184672	RALYL	3.69518	26.4795	0	UP
ENSG00000185070	FLRT2	0.252195	2.01724	2.8e-05	UP
ENSG00000185736	ADARB2	0.005352	0.948348	0	UP
ENSG00000186458	DEFB132	1.38791	7.06376	0	UP
ENSG00000187372	PCDHB13	0.177587	3.75607	0	UP
ENSG00000187815	ZFP69	0.091085	1.1832	1.2e-05	UP
ENSG00000187957	DNER	0.130134	1.92107	0	UP
ENSG00000188848	BEND4	3.09964	11.6795	0	UP
ENSG00000189058	APOD	3.85503	11.9419	6e-06	UP
ENSG00000189127	ANKRD34B	0.120717	1.66981	1e-06	UP
ENSG00000196109	ZNF676	0.172878	1.60766	3.5e-05	UP
ENSG00000196620	UGT2B15	9.78441	56.7485	0	UP
ENSG00000196639	HRH1	0.011079	0.407612	1.7e-05	UP
ENSG00000196963	PCDHB16	0.006604	1.31816	0	UP
ENSG00000197061	HIST1H4C	1.59405	5.9966	1.5e-05	UP
ENSG00000197134	ZNF257	0.055948	1.79703	0	UP
ENSG00000197360	ZNF98	0.067367	1.09476	5e-06	UP
ENSG00000197479	PCDHB11	0.05701	1.2957	0	UP
ENSG00000197870	PRB3	0.099423	1.10918	8.3e-05	UP
ENSG00000197888	UGT2B17	6.61679	50.8847	0	UP
ENSG00000197977	ELOVL2	2.97773	78.0389	0	UP
ENSG00000197991	PCDH20	0.027877	13.7212	0	UP
ENSG00000198028	ZNF560	0.089397	2.72819	0	UP
ENSG00000198734	F5	1.65547	7.47219	0	UP
ENSG00000198963	RORB	0	0.69994	0	UP
ENSG00000204375	XAGE1E	4.53444	83.5105	0	UP
ENSG00000204376	XAGE1D	4.52579	83.9952	0	UP
ENSG00000204379	XAGE1A	3.01497	55.7838	0	UP
ENSG00000204382	XAGE1B	2.28402	42.397	0	UP
ENSG00000204956	PCDHGA1	3.63932	12.1156	1e-06	UP
ENSG00000204961	PCDHA9	0.006372	0.285981	3.6e-05	UP
ENSG00000204962	PCDHA8	0.011851	0.472851	4e-06	UP
ENSG00000204963	PCDHA7	0.018113	0.538732	1e-05	UP
ENSG00000204965	PCDHA5	0.011513	0.469637	4e-06	UP
ENSG00000204967	PCDHA4	0.011702	0.467198	4e-06	UP
ENSG00000204969	PCDHA2	0.01547	0.436145	6.9e-05	UP
ENSG00000205642	VCX3B	4.16666	65.1088	0	UP
ENSG00000205835	GMNC	0.436427	3.79658	0	UP
ENSG00000206052	DOK6	0	0.153101	0.000174	UP
ENSG00000213759	UGT2B11	1.93608	338.28	0	UP
ENSG00000214999	AC129492.6	0.162026	1.48605	3.9e-05	UP
ENSG00000215612	HMX1	0.29561	17.3993	0	UP
ENSG00000220032	RP11-17M16.1	0	0.843029	0	UP
ENSG00000223547	ZNF844	1.67179	7.05615	1e-06	UP
ENSG00000223572	CKMT1A	45.4062	132.668	1.2e-05	UP
ENSG00000229676	ZNF492	0.056167	2.4509	0	UP
ENSG00000235750	KIAA0040	2.4526	10.2582	0	UP
ENSG00000237289	CKMT1B	34.8846	107.599	3e-06	UP
ENSG00000239389	PCDHA13	0.011832	0.514079	3e-06	UP
ENSG00000240764	PCDHGC5	3.63478	11.7259	3e-06	UP
ENSG00000242265	PEG10	0.262038	2.13195	1.1e-05	UP
ENSG00000242419	PCDHGC4	3.65089	11.7978	3e-06	UP
ENSG00000243232	PCDHAC2	0.020821	0.775622	0	UP
ENSG00000248383	PCDHAC1	0.010437	0.442491	8e-06	UP
ENSG00000249158	PCDHA11	0.011975	0.477618	4e-06	UP
ENSG00000250120	PCDHA10	0.023921	0.559072	3.9e-05	UP
ENSG00000250709	CCDC169-SOHLH2	0.010099	10.0601	0	UP
ENSG00000251664	PCDHA12	0.023911	0.488705	0.000168	UP
ENSG00000253159	PCDHGA12	3.74054	11.6958	5e-06	UP
ENSG00000253305	PCDHGB6	3.89946	11.9667	7e-06	UP
ENSG00000253485	PCDHGA5	3.79288	13.0486	1e-06	UP
ENSG00000253537	PCDHGA7	3.79843	12.075	3e-06	UP
ENSG00000253731	PCDHGA6	3.81579	12.3329	2e-06	UP
ENSG00000253767	PCDHGA8	3.93508	11.9526	8e-06	UP
ENSG00000253846	PCDHGA10	4.38225	12.9284	1.1e-05	UP
ENSG00000253873	PCDHGA11	3.40416	9.75684	4.5e-05	UP
ENSG00000253910	PCDHGB2	4.12771	12.3122	1.1e-05	UP
ENSG00000253953	PCDHGB4	4.00831	13.516	1e-06	UP
ENSG00000254122	PCDHGB7	3.80733	11.9054	5e-06	UP
ENSG00000254221	PCDHGB1	4.23702	13.1285	4e-06	UP
ENSG00000254245	PCDHGA3	3.7433	12.3549	1e-06	UP
ENSG00000257482	ZNF727	0.107242	1.79252	0	UP
ENSG00000261934	PCDHGA9	3.9045	11.799	9e-06	UP
ENSG00000262209	PCDHGB3	3.68854	11.9334	2e-06	UP
ENSG00000262576	PCDHGA4	3.92862	12.5384	3e-06	UP
ENSG00000269067	ZNF728	0.901581	3.70724	0.000135	UP
ENSG00000270136	MINOS1-NBL1	14.7514	44.7642	1e-06	UP
ENSG00000005379	BZRAP1	1.64552	0.061342	0	DOWN
ENSG00000008517	IL32	0.523898	0	6e-06	DOWN
ENSG00000009694	TENM1	23.976	5.04283	0	DOWN
ENSG00000035862	TIMP2	15.2863	3.24887	0	DOWN
ENSG00000042062	FAM65C	0.403298	0.014796	3.8e-05	DOWN
ENSG00000053747	LAMA3	12.7716	0.31635	0	DOWN
ENSG00000054983	GALC	3.55702	0	0	DOWN
ENSG00000060982	BCAT1	1.44065	0.068273	0	DOWN
ENSG00000061918	GUCY1B3	14.0475	0.043527	0	DOWN
ENSG00000062038	CDH3	2.73965	0.017635	0	DOWN
ENSG00000064655	EYA2	1.10271	0.133582	0.000322	DOWN
ENSG00000068079	IFI35	2.86863	0.66418	0.00036	DOWN
ENSG00000068985	PAGE1	11.3028	1.35837	0	DOWN
ENSG00000074181	NOTCH3	22.4505	0.703737	0	DOWN
ENSG00000074410	CA12	4.9696	1.58375	0.000365	DOWN
ENSG00000077713	SLC25A43	5.09285	0	0	DOWN
ENSG00000080709	KCNN2	63.3082	16.0595	0	DOWN
ENSG00000083454	P2RX5	0.85526	0.080557	0.000225	DOWN
ENSG00000086506	HBQ1	5.81844	0.841339	0	DOWN
ENSG00000087076	HSD17B14	1.63402	0.195297	4e-05	DOWN
ENSG00000088538	DOCK3	2.47638	0.443707	9.8e-05	DOWN
ENSG00000090661	CERS4	45.9451	5.897	0	DOWN
ENSG00000091656	ZFHX4	0.680431	0.009372	0	DOWN
ENSG00000095261	PSMD5	12.7347	2.63847	0	DOWN
ENSG00000095321	CRAT	10.9994	3.06527	0	DOWN
ENSG00000095585	BLNK	2.3261	0.419776	0.000105	DOWN
ENSG00000096006	CRISP3	3.53601	0.774847	4.2e-05	DOWN
ENSG00000097033	SH3GLB1	6.21331	2.1842	0.000362	DOWN
ENSG00000099377	HSD3B7	18.3674	3.38437	0	DOWN
ENSG00000100422	CERK	2.70957	0	0	DOWN
ENSG00000100558	PLEK2	2.40722	0.080018	0	DOWN
ENSG00000100842	EFS	21.4133	0.181842	0	DOWN
ENSG00000101104	PABPC1L	14.379	4.78178	6e-06	DOWN
ENSG00000101213	PTK6	5.51076	0.938981	0	DOWN
ENSG00000101335	MYL9	9.10857	1.5641	0	DOWN
ENSG00000103257	SLC7A5	43.869	1.41518	0	DOWN
ENSG00000104755	ADAM2	80.2207	1.20645	0	DOWN
ENSG00000104879	CKM	1.02472	0.032618	0	DOWN
ENSG00000105088	OLFM2	14.294	2.32989	0	DOWN
ENSG00000105612	DNASE2	43.8459	14.8256	2e-06	DOWN
ENSG00000105655	ISYNA1	11.8328	1.91275	0	DOWN
ENSG00000105696	TMEM59L	3.84128	0.812943	1.5e-05	DOWN
ENSG00000106484	MEST	19.1901	4.16599	0	DOWN
ENSG00000106541	AGR2	8.33251	0.973621	0	DOWN
ENSG00000107014	RLN2	2.40521	0	0	DOWN
ENSG00000107018	RLN1	1.46631	0.080889	0	DOWN
ENSG00000107443	CCNJ	1.54036	0	0	DOWN
ENSG00000107562	CXCL12	0.233846	0	0.000169	DOWN
ENSG00000107819	SFXN3	9.64318	2.86174	3e-06	DOWN
ENSG00000108551	RASD1	2.54563	0.437805	3.5e-05	DOWN
ENSG00000108947	EFNB3	2.44249	0.434499	9.1e-05	DOWN
ENSG00000109061	MYH1	0.482809	0	0	DOWN
ENSG00000109586	GALNT7	57.8577	16.3184	0	DOWN
ENSG00000110492	MDK	21.3268	4.16595	0	DOWN
ENSG00000110697	PITPNM1	5.53968	0.389828	0	DOWN
ENSG00000110881	ASIC1	7.2397	2.21308	2e-05	DOWN
ENSG00000111319	SCNN1A	23.8174	8.32605	1e-05	DOWN
ENSG00000111799	COL12A1	0.976781	0.05214	2e-06	DOWN
ENSG00000112208	BAG2	6.69115	1.50671	0	DOWN
ENSG00000112297	AIM1	5.94938	1.31221	1e-06	DOWN
ENSG00000112414	GPR126	13.5342	0.130043	0	DOWN
ENSG00000112655	PTK7	10.7657	2.94295	0	DOWN
ENSG00000112981	NME5	5.75651	1.72738	8.3e-05	DOWN
ENSG00000113657	DPYSL3	5.19462	0.377789	0	DOWN
ENSG00000114019	AMOTL2	2.14934	0.392848	0.00021	DOWN
ENSG00000114374	USP9Y	21.5567	5.15387	0	DOWN
ENSG00000114654	EFCC1	3.8042	0.849928	3e-05	DOWN
ENSG00000116663	FBXO6	3.77439	0.461243	0	DOWN
ENSG00000116729	WLS	7.27852	2.12743	1e-05	DOWN
ENSG00000118263	KLF7	2.32512	0.069564	0	DOWN
ENSG00000119782	FKBP1B	0.707704	0	5e-06	DOWN
ENSG00000119946	CNNM1	0.818502	0	0	DOWN
ENSG00000120075	HOXB5	0.523035	0	6e-05	DOWN
ENSG00000120686	UFM1	42.9105	10.1811	0	DOWN
ENSG00000122194	PLG	0.244239	0	0.000129	DOWN
ENSG00000124145	SDC4	13.0376	4.2958	6e-06	DOWN
ENSG00000124215	CDH26	5.7272	1.49066	1.1e-05	DOWN
ENSG00000124391	IL17C	3.24726	0.193657	0	DOWN
ENSG00000124635	HIST1H2BJ	31.4281	6.67659	0	DOWN
ENSG00000125144	MT1G	4.54991	0.23037	0	DOWN
ENSG00000125414	MYH2	0.328654	0.013794	0.000158	DOWN
ENSG00000125508	SRMS	1.85011	0.213737	1.4e-05	DOWN
ENSG00000125780	TGM3	1.77693	0.208157	1.6e-05	DOWN
ENSG00000126231	PROZ	0.492028	0.031003	0.000308	DOWN
ENSG00000128165	ADM2	32.774	9.33922	0	DOWN
ENSG00000128284	APOL3	2.10679	0.372652	0.000158	DOWN
ENSG00000128394	APOBEC3F	5.62966	0.24832	0	DOWN
ENSG00000128602	SMO	16.5848	0.080609	0	DOWN
ENSG00000128965	CHAC1	17.1022	4.12248	0	DOWN
ENSG00000129682	FGF13	2.7457	0.555006	9.7e-05	DOWN
ENSG00000130513	GDF15	494.162	41.9607	0	DOWN
ENSG00000130517	PGPEP1	7.0334	2.386	0.0001	DOWN
ENSG00000131080	EDA2R	1.31142	0.096968	4e-06	DOWN
ENSG00000131668	BARX1	0.492752	0	8.5e-05	DOWN
ENSG00000132437	DDC	11.4364	2.14883	0	DOWN
ENSG00000132563	REEP2	1.00198	0	0	DOWN
ENSG00000132589	FLOT2	46.1466	11.6972	0	DOWN
ENSG00000132872	SYT4	15.1062	3.80306	0	DOWN
ENSG00000133020	MYH8	0.226506	0	0.000247	DOWN
ENSG00000133104	SPG20	6.45511	1.55095	1e-06	DOWN
ENSG00000133943	C14orf159	5.35198	1.12368	1e-06	DOWN
ENSG00000134285	FKBP11	11.5871	1.61145	0	DOWN
ENSG00000134864	GGACT	1.43002	0.041791	0	DOWN
ENSG00000134874	DZIP1	0.365112	0.016884	0.00025	DOWN
ENSG00000135314	KHDC1	0.93995	0	0	DOWN
ENSG00000135374	ELF5	3.89809	0.448576	0	DOWN
ENSG00000135423	GLS2	4.97068	1.57516	0.000341	DOWN
ENSG00000135842	FAM129A	10.7534	3.45211	7e-06	DOWN
ENSG00000136098	NEK3	1.22254	0.105971	1.4e-05	DOWN
ENSG00000136147	PHF11	1.85407	0.018087	0	DOWN
ENSG00000136167	LCP1	88.1517	6.48528	0	DOWN
ENSG00000136193	SCRN1	3.90587	1.10129	0.000278	DOWN
ENSG00000137801	THBS1	1.90025	0.279158	5.8e-05	DOWN
ENSG00000138696	BMPR1B	27.2426	8.67235	1e-06	DOWN
ENSG00000138759	FRAS1	4.398	0.028297	0	DOWN
ENSG00000138764	CCNG2	20.3629	6.63791	3e-06	DOWN
ENSG00000139178	C1RL	13.0075	2.17896	0	DOWN
ENSG00000139194	RBP5	3.58675	0.504546	0	DOWN
ENSG00000139679	LPAR6	1.47487	0.022146	0	DOWN
ENSG00000139714	MORN3	1.11336	0.05856	1e-06	DOWN
ENSG00000139793	MBNL2	1.69067	0	0	DOWN
ENSG00000141736	ERBB2	28.1328	7.65817	0	DOWN
ENSG00000141934	PPAP2C	35.8142	3.36911	0	DOWN
ENSG00000142156	COL6A1	46.1365	3.13047	0	DOWN
ENSG00000142173	COL6A2	18.3609	4.30475	0	DOWN
ENSG00000142273	CBLC	8.58624	1.42151	0	DOWN
ENSG00000142694	EVA1B	7.92384	2.25347	4e-06	DOWN
ENSG00000143217	PVRL4	5.52965	0.649576	0	DOWN
ENSG00000143409	FAM63A	5.27134	0.964433	0	DOWN
ENSG00000143632	ACTA1	3.02716	0.059132	0	DOWN
ENSG00000143819	EPHX1	163.812	40.8645	0	DOWN
ENSG00000145358	DDIT4L	1.45307	0	0	DOWN
ENSG00000145632	PLK2	21.3769	5.14474	0	DOWN
ENSG00000145934	TENM2	1.60826	0.117343	0	DOWN
ENSG00000146197	SCUBE3	0.191969	0.003038	1.7e-05	DOWN
ENSG00000146205	ANO7	3.38996	0.893234	0.000318	DOWN
ENSG00000146242	TPBG	1.49461	0.106784	1e-06	DOWN
ENSG00000146477	SLC22A3	108.095	0.057654	0	DOWN
ENSG00000147180	ZNF711	1.26294	0.164099	0.000283	DOWN
ENSG00000147231	CXorf57	1.08867	0.05695	0	DOWN
ENSG00000147381	MAGEA4	5.26384	0.302942	0	DOWN
ENSG00000147889	CDKN2A	12.3387	4.30312	2e-05	DOWN
ENSG00000148175	STOM	0.594882	0	0	DOWN
ENSG00000148541	FAM13C	1.0907	0.09606	3.5e-05	DOWN
ENSG00000149084	HSD17B12	10.4119	3.28864	6e-06	DOWN
ENSG00000150403	TMCO3	28.2939	6.58104	0	DOWN
ENSG00000151012	SLC7A11	47.037	8.29329	0	DOWN
ENSG00000152229	PSTPIP2	1.58115	0	0	DOWN
ENSG00000152669	CCNO	1.6042	0.200973	5.9e-05	DOWN
ENSG00000152766	ANKRD22	2.01033	0.252811	1.4e-05	DOWN
ENSG00000152804	HHEX	0.386926	0.019175	0.000179	DOWN
ENSG00000153563	CD8A	0.574122	0.024254	1.6e-05	DOWN
ENSG00000153982	GDPD1	5.59068	1.62349	5.3e-05	DOWN
ENSG00000154065	ANKRD29	5.85411	0.080403	0	DOWN
ENSG00000154537	FAM27C	9.12734	1.66774	0	DOWN
ENSG00000154734	ADAMTS1	94.1161	30.2816	2e-06	DOWN
ENSG00000154930	ACSS1	2.51056	0.018038	0	DOWN
ENSG00000155254	MARVELD1	34.1506	8.3977	0	DOWN
ENSG00000155893	ACPL2	3.48092	0.838413	0.000122	DOWN
ENSG00000156052	GNAQ	5.78474	0.28597	0	DOWN
ENSG00000156103	MMP16	13.5425	1.73138	0	DOWN
ENSG00000156284	CLDN8	6.79483	1.49754	0	DOWN
ENSG00000156711	MAPK13	13.9498	0.366723	0	DOWN
ENSG00000158373	HIST1H2BD	24.4295	7.05323	0	DOWN
ENSG00000158406	HIST1H4H	36.0019	7.68563	0	DOWN
ENSG00000159231	CBR3	8.24106	2.19384	1e-06	DOWN
ENSG00000160050	CCDC28B	3.75569	0.72444	9e-06	DOWN
ENSG00000160180	TFF3	9.9269	1.41823	0	DOWN
ENSG00000161638	ITGA5	9.26549	2.17735	0	DOWN
ENSG00000162458	FBLIM1	3.20231	0.79865	0.000285	DOWN
ENSG00000162496	DHRS3	3.75603	0.143095	0	DOWN
ENSG00000162545	CAMK2N1	37.9377	0.477749	0	DOWN
ENSG00000162738	VANGL2	2.82611	0.464971	1.1e-05	DOWN
ENSG00000162755	KLHDC9	13.544	3.76589	0	DOWN
ENSG00000162777	DENND2D	2.0549	0.007697	0	DOWN
ENSG00000163083	INHBB	2.21111	0.431352	0.000213	DOWN
ENSG00000163430	FSTL1	2.47861	0.417869	5.5e-05	DOWN
ENSG00000163497	FEV	6.12215	0.672383	0	DOWN
ENSG00000164116	GUCY1A3	42.1369	10.7549	0	DOWN
ENSG00000164120	HPGD	1.78644	0	0	DOWN
ENSG00000164125	FAM198B	10.571	1.75126	0	DOWN
ENSG00000164294	GPX8	11.0913	1.36448	0	DOWN
ENSG00000165272	AQP3	11.6603	0	0	DOWN
ENSG00000165443	PHYHIPL	0.742888	0.067422	0.000337	DOWN
ENSG00000165905	GYLTL1B	21.1961	5.48623	0	DOWN
ENSG00000170215	FAM27B	11.1883	1.77331	0	DOWN
ENSG00000171044	XKR6	1.70144	0.041686	0	DOWN
ENSG00000171124	FUT3	2.57119	0.202893	0	DOWN
ENSG00000171217	CLDN20	0.546133	0	0.000372	DOWN
ENSG00000171843	MLLT3	3.49602	0.860222	0.000154	DOWN
ENSG00000172183	ISG20	3.87724	0.418202	0	DOWN
ENSG00000172296	SPTLC3	0.859704	0.014498	0	DOWN
ENSG00000173511	VEGFB	5.87766	1.14528	0	DOWN
ENSG00000175591	P2RY2	0.344082	0	0.000288	DOWN
ENSG00000175938	ORAI3	8.5723	1.35579	0	DOWN
ENSG00000176428	VPS37D	2.41167	0.535366	0.0004	DOWN
ENSG00000176533	GNG7	6.49536	2.09634	8.4e-05	DOWN
ENSG00000176720	BOK	46.9707	9.76118	0	DOWN
ENSG00000178026	FAM211B	8.3064	0	0	DOWN
ENSG00000178662	CSRNP3	0.203637	0	2.7e-05	DOWN
ENSG00000179750	APOBEC3B	19.5887	6.42462	3e-06	DOWN
ENSG00000180066	C10orf91	2.63939	0.438152	2.4e-05	DOWN
ENSG00000180530	NRIP1	34.8264	9.59812	0	DOWN
ENSG00000180573	HIST1H2AC	53.3	12.697	0	DOWN
ENSG00000180596	HIST1H2BC	23.2452	4.30015	0	DOWN
ENSG00000182368	FAM27A	10.4185	1.94411	0	DOWN
ENSG00000182866	LCK	0.420274	0.012861	1.4e-05	DOWN
ENSG00000183853	KIRREL	2.67562	0.174095	0	DOWN
ENSG00000183878	UTY	2.34358	0.272403	1e-06	DOWN
ENSG00000184012	TMPRSS2	256.129	48.0518	0	DOWN
ENSG00000184254	ALDH1A3	39.8609	8.53805	0	DOWN
ENSG00000184545	DUSP8	13.1493	2.87892	0	DOWN
ENSG00000184674	GSTT1	9.38083	1.99049	0	DOWN
ENSG00000184731	FAM110C	1.62238	0.068948	0	DOWN
ENSG00000185130	HIST1H2BL	8.59778	2.20356	0	DOWN
ENSG00000185201	IFITM2	33.9694	1.42138	0	DOWN
ENSG00000185303	SFTPA2	14.2056	4.4055	2e-06	DOWN
ENSG00000185305	ARL15	3.1843	0.776323	0.000226	DOWN
ENSG00000185507	IRF7	9.32076	2.63562	1e-06	DOWN
ENSG00000185633	NDUFA4L2	3.20301	0.439719	1e-06	DOWN
ENSG00000185650	ZFP36L1	8.35658	2.29096	2e-06	DOWN
ENSG00000185885	IFITM1	8.09638	1.5137	0	DOWN
ENSG00000186063	AIDA	97.9369	32.1783	3e-06	DOWN
ENSG00000187566	NHLRC1	1.69515	0	0	DOWN
ENSG00000187837	HIST1H1C	421.654	59.7822	0	DOWN
ENSG00000188290	HES4	81.6738	23.0915	0	DOWN
ENSG00000188883	KLRG2	3.55723	0	0	DOWN
ENSG00000189067	LITAF	53.5885	16.6839	0	DOWN
ENSG00000196331	HIST1H2BO	3.33392	0.464752	1e-06	DOWN
ENSG00000196352	CD55	2.24016	0.161705	0	DOWN
ENSG00000196517	SLC6A9	10.8408	3.60914	1.3e-05	DOWN
ENSG00000196730	DAPK1	1.97603	0.296279	6.9e-05	DOWN
ENSG00000196747	HIST1H2AI	9.14351	3.0684	2.8e-05	DOWN
ENSG00000196866	HIST1H2AD	7.30583	1.17062	0	DOWN
ENSG00000196966	HIST1H3E	8.68893	1.44712	0	DOWN
ENSG00000197409	HIST1H3D	8.71255	3.00053	5.2e-05	DOWN
ENSG00000197696	NMB	4.86493	0.172543	0	DOWN
ENSG00000197697	HIST1H2BE	11.459	2.39828	0	DOWN
ENSG00000197747	S100A10	1.56035	0	0	DOWN
ENSG00000197837	HIST4H4	1.82996	0.28547	9.8e-05	DOWN
ENSG00000197846	HIST1H2BF	3.66601	0.910028	0.000169	DOWN
ENSG00000197903	HIST1H2BK	409.429	89.0291	0	DOWN
ENSG00000198729	PPP1R14C	11.7549	1.72573	0	DOWN
ENSG00000198756	COLGALT2	0.674086	0.047759	0.000156	DOWN
ENSG00000198959	TGM2	0.904765	0.013105	0	DOWN
ENSG00000203812	HIST2H2AA4	202.725	71.2258	3.4e-05	DOWN
ENSG00000203813	HIST1H3H	50.2153	9.63775	0	DOWN
ENSG00000203818	HIST2H3PS2	5.04093	0.224737	0	DOWN
ENSG00000204175	GPRIN2	11.969	1.73602	0	DOWN
ENSG00000204264	PSMB8	1.04636	0.087348	2.3e-05	DOWN
ENSG00000204385	SLC44A4	91.845	25.8903	0	DOWN
ENSG00000204520	MICA	20.1362	6.41846	2e-06	DOWN
ENSG00000204983	PRSS1	1.12656	0.136152	0.000171	DOWN
ENSG00000205730	ITPRIPL2	1.43649	0.038687	0	DOWN
ENSG00000205867	KRTAP5-2	0.663076	0	8.7e-05	DOWN
ENSG00000206503	HLA-A	35.343	5.60563	0	DOWN
ENSG00000220008	LINGO3	3.41023	0.583636	4e-06	DOWN
ENSG00000226887	ERVMER34-1	2.46956	0.464747	8.6e-05	DOWN
ENSG00000231997	FAM27D1	2.11992	0.168994	0	DOWN
ENSG00000232833	FAM27E3	3.84181	0.663246	2e-06	DOWN
ENSG00000233041	PHGR1	11.7014	0.74379	0	DOWN
ENSG00000233224	HIST1H2AM	16.4936	5.21937	2e-06	DOWN
ENSG00000237198	FAM27E1	2.50859	0.28347	1e-06	DOWN
ENSG00000239713	APOBEC3G	0.409294	0	1e-06	DOWN
ENSG00000240771	ARHGEF25	5.29704	1.00169	0	DOWN
ENSG00000241935	HOGA1	8.24523	2.19733	1e-06	DOWN
ENSG00000242110	AMACR	31.0148	9.7601	1e-06	DOWN
ENSG00000243749	ZMYM6NB	10.6075	0.930672	0	DOWN
ENSG00000244486	SCARF2	13.8886	2.52803	0	DOWN
ENSG00000248801	RP11-664D7.4	4.36092	0.508494	0	DOWN
ENSG00000254505	CHMP4A	6.81002	0.81604	0	DOWN
ENSG00000255819	KLRC4-KLRK1	0.335012	0.009324	2e-05	DOWN
ENSG00000261427	CTD-2349B8.1	0.939642	0.031222	0	DOWN
ENSG00000264424	MYH4	0.489693	0	0	DOWN
ENSG00000268863	AC135048.1	10.9123	2.24872	0	DOWN
ENSG00000269636	AC010441.1	1.05321	0.132412	0.00041	DOWN
ENSG00000269855	AC012313.1	1.61662	0.11783	0	DOWN
ENSG00000273294	RP11-1084J3.4	36.6076	10.4247	0	DOWN

## Sheet: S21_42D vs LN DE
Ensembl_ID	Name	LN RPKM	42D RPKM	p_value	trend
ENSG00000001497	LAS1L	17.3592	52.223	0.000207	UP
ENSG00000003137	CYP26B1	0.099325	2.0046	2e-06	UP
ENSG00000005059	CCDC109B	0.532512	4.80307	0	UP
ENSG00000005469	CROT	7.80304	27.0302	4.3e-05	UP
ENSG00000006047	YBX2	0.465922	3.99764	2e-06	UP
ENSG00000007264	MATK	0.016017	4.16923	0	UP
ENSG00000007968	E2F2	3.39591	12.3639	1.5e-05	UP
ENSG00000016082	ISL1	0.077653	1.47154	1.8e-05	UP
ENSG00000018236	CNTN1	0	1.5032	0	UP
ENSG00000038295	TLL1	0	0.584223	0	UP
ENSG00000041982	TNC	0.222095	4.00772	0	UP
ENSG00000044524	EPHA3	54.3138	182.14	3.7e-05	UP
ENSG00000049323	LTBP1	2.11001	8.73869	9e-06	UP
ENSG00000061455	PRDM6	0	0.272466	0.000195	UP
ENSG00000067840	PDZD4	2.99792	12.3144	2e-06	UP
ENSG00000068615	REEP1	0.605854	4.26443	9e-06	UP
ENSG00000069206	ADAM7	1.22545	24.9894	0	UP
ENSG00000069431	ABCC9	0.005247	0.447286	2e-05	UP
ENSG00000070778	PTPN21	1.783	20.7258	0	UP
ENSG00000071575	TRIB2	0.831884	15.6518	0	UP
ENSG00000073734	ABCB11	0.415127	3.47337	1.5e-05	UP
ENSG00000076344	RGS11	0.26983	5.18705	0	UP
ENSG00000077942	FBLN1	0.344334	3.47508	2e-06	UP
ENSG00000078018	MAP2	1.76953	11.606	0	UP
ENSG00000078725	BRINP1	0	0.959346	0	UP
ENSG00000079482	OPHN1	2.02789	10.5566	0	UP
ENSG00000079739	PGM1	6.24154	33.5121	0	UP
ENSG00000079841	RIMS1	1.53228	15.5998	0	UP
ENSG00000079931	MOXD1	0.051616	2.01304	0	UP
ENSG00000081138	CDH7	0.050169	2.79874	0	UP
ENSG00000082014	SMARCD3	4.78392	18.4934	6e-06	UP
ENSG00000083454	P2RX5	0.944182	7.88269	0	UP
ENSG00000084444	KIAA1467	5.44323	22.0378	4e-06	UP
ENSG00000084774	CAD	19.5797	56.6587	0.00032	UP
ENSG00000086289	EPDR1	5.61317	21.4129	9e-06	UP
ENSG00000087253	LPCAT2	0	1.79362	0	UP
ENSG00000088836	SLC4A11	1.5461	6.37359	7.8e-05	UP
ENSG00000089327	FXYD5	0.210914	7.38838	0	UP
ENSG00000091136	LAMB1	2.09179	9.8778	1e-06	UP
ENSG00000092421	SEMA6A	2.20714	12.9954	0	UP
ENSG00000092964	DPYSL2	3.41555	10.6073	0.000183	UP
ENSG00000095739	BAMBI	4.52187	42.4953	0	UP
ENSG00000101017	CD40	0	2.10055	0	UP
ENSG00000101282	RSPO4	0	4.06065	0	UP
ENSG00000101349	PAK7	0.066049	1.25199	8.9e-05	UP
ENSG00000101493	ZNF516	0.007862	3.10882	0	UP
ENSG00000101938	CHRDL1	0.324528	9.99882	0	UP
ENSG00000101955	SRPX	0.194049	3.25345	0	UP
ENSG00000102383	ZDHHC15	0.067453	1.25833	9.7e-05	UP
ENSG00000103449	SALL1	0	0.931925	0	UP
ENSG00000105880	DLX5	0	1.05253	0	UP
ENSG00000106546	AHR	0.469552	5.96922	0	UP
ENSG00000106688	SLC1A1	1.09183	12.5231	0	UP
ENSG00000107020	PLGRKT	17.7752	51.5532	0.000334	UP
ENSG00000107099	DOCK8	0.140248	2.75662	0	UP
ENSG00000107719	PALD1	0.093444	1.44212	0.000135	UP
ENSG00000109738	GLRB	0.060433	2.03948	0	UP
ENSG00000109854	HTATIP2	0	3.93981	0	UP
ENSG00000111674	ENO2	1.80078	7.61253	1.9e-05	UP
ENSG00000111885	MAN1A1	2.06094	8.24956	2e-05	UP
ENSG00000112232	KHDRBS2	0	1.76739	0	UP
ENSG00000112238	PRDM13	0	2.32839	0	UP
ENSG00000112319	EYA4	0.023369	1.85685	0	UP
ENSG00000112562	SMOC2	0.785754	4.57624	3.4e-05	UP
ENSG00000112773	FAM46A	0.058466	0.985534	0.000326	UP
ENSG00000113083	LOX	0.905806	4.82725	4.8e-05	UP
ENSG00000113209	PCDHB5	0.112394	2.69012	0	UP
ENSG00000113389	NPR3	0.091007	4.84011	0	UP
ENSG00000113396	SLC27A6	0	1.74257	0	UP
ENSG00000113430	IRX4	7.43934	32.0182	2e-06	UP
ENSG00000114251	WNT5A	1.4008	17.781	0	UP
ENSG00000115263	GCG	0.341546	2.49259	0.000317	UP
ENSG00000115461	IGFBP5	0.097623	9.6802	0	UP
ENSG00000115738	ID2	5.27886	17.3947	6.6e-05	UP
ENSG00000115884	SDC1	17.6919	134.173	0	UP
ENSG00000115963	RND3	0.668312	33.9117	0	UP
ENSG00000116106	EPHA4	0	0.729259	0	UP
ENSG00000116661	FBXO2	3.78461	11.0577	0.000372	UP
ENSG00000116675	DNAJC6	0.433568	4.71501	0	UP
ENSG00000116704	SLC35D1	0.039252	0.944335	0.000112	UP
ENSG00000116711	PLA2G4A	0.375873	5.00066	0	UP
ENSG00000116833	NR5A2	0.027411	0.971865	1.5e-05	UP
ENSG00000116991	SIPA1L2	1.14723	7.40728	0	UP
ENSG00000117318	ID3	11.5693	59.8602	0	UP
ENSG00000117569	PTBP2	1.28885	8.46261	0	UP
ENSG00000117602	RCAN3	4.71171	17.4784	1.1e-05	UP
ENSG00000118402	ELOVL4	0.490649	6.53482	0	UP
ENSG00000119403	PHF19	1.25901	7.66163	0	UP
ENSG00000120669	SOHLH2	0.022981	7.20833	0	UP
ENSG00000121039	RDH10	1.94517	9.32128	1e-06	UP
ENSG00000121207	LRAT	0.007581	0.374316	0.000358	UP
ENSG00000121753	BAI2	1.12254	15.0339	0	UP
ENSG00000123095	BHLHE41	0.303219	4.92409	0	UP
ENSG00000123643	SLC36A1	3.62913	11.43	0.000131	UP
ENSG00000124126	PREX1	0	0.555494	2e-06	UP
ENSG00000125551	PLGLB2	0.346441	4.89371	0	UP
ENSG00000125813	PAX1	1.96338	12.5678	0	UP
ENSG00000125845	BMP2	0	0.812686	0	UP
ENSG00000125968	ID1	12.7479	59.2145	0	UP
ENSG00000126970	ZC4H2	2.88855	11.6086	4e-06	UP
ENSG00000127129	EDN2	1.57701	8.52262	0	UP
ENSG00000127955	GNAI1	2.41419	8.57927	7.7e-05	UP
ENSG00000127990	SGCE	0.025885	9.00306	0	UP
ENSG00000128283	CDC42EP1	8.14061	31.4636	8e-06	UP
ENSG00000128610	FEZF1	0	2.12513	0	UP
ENSG00000129038	LOXL1	0.75393	4.66672	1.8e-05	UP
ENSG00000129521	EGLN3	2.37806	9.14302	2.1e-05	UP
ENSG00000130540	SULT4A1	0.137786	3.21029	0	UP
ENSG00000131015	ULBP2	4.42033	14.9862	4e-05	UP
ENSG00000133019	CHRM3	0.005927	0.37529	0.000147	UP
ENSG00000133169	BEX1	2.26064	64.2459	0	UP
ENSG00000133216	EPHB2	1.68432	6.4749	0.000173	UP
ENSG00000133863	TEX15	0.067972	5.96427	0	UP
ENSG00000134184	GSTM1	0.028589	1.02575	5e-06	UP
ENSG00000134363	FST	0	1.10522	0	UP
ENSG00000134871	COL4A2	0.509001	3.1876	0.000315	UP
ENSG00000135502	SLC26A10	1.9149	8.22943	8e-06	UP
ENSG00000135750	KCNK1	4.08891	23.4866	0	UP
ENSG00000136010	ALDH1L2	0.163797	8.28773	0	UP
ENSG00000136352	NKX2-1	0.022595	2.00252	0	UP
ENSG00000136999	NOV	0	1.21412	0	UP
ENSG00000137642	SORL1	2.14096	9.13371	5e-06	UP
ENSG00000137872	SEMA6D	0.016466	1.73183	0	UP
ENSG00000138434	SSFA2	21.9643	110.145	0	UP
ENSG00000138669	PRKG2	0.179691	2.48956	5e-06	UP
ENSG00000138795	LEF1	0.658064	8.34699	0	UP
ENSG00000139438	FAM222A	3.66806	11.0226	0.00026	UP
ENSG00000139445	FOXN4	0.121074	1.86494	1.3e-05	UP
ENSG00000139629	GALNT6	0.059234	1.13407	8.4e-05	UP
ENSG00000141668	CBLN2	2.10844	7.94574	6.1e-05	UP
ENSG00000142798	HSPG2	2.27561	8.4501	4.3e-05	UP
ENSG00000143178	TBX19	0.003291	0.405995	4e-06	UP
ENSG00000143653	SCCPDH	20.6483	67.3864	5.7e-05	UP
ENSG00000143867	OSR1	0	0.420632	6.6e-05	UP
ENSG00000143891	GALM	0.216746	4.08622	0	UP
ENSG00000144229	THSD7B	0.010677	2.09077	0	UP
ENSG00000144278	GALNT13	0	9.94974	0	UP
ENSG00000144339	TMEFF2	9.65338	154.468	0	UP
ENSG00000144619	CNTN4	0.05507	1.58716	1e-06	UP
ENSG00000144681	STAC	0.040624	2.89137	0	UP
ENSG00000144837	PLA1A	0.719773	11.2553	0	UP
ENSG00000145569	FAM105A	7.38977	26.0373	3.3e-05	UP
ENSG00000145730	PAM	0.879996	5.85697	1e-06	UP
ENSG00000146070	PLA2G7	0.996271	4.97506	5.6e-05	UP
ENSG00000146409	SLC18B1	6.24166	21.945	3.1e-05	UP
ENSG00000146530	VWDE	0.071245	2.1106	0	UP
ENSG00000146555	SDK1	0.121142	3.0246	0	UP
ENSG00000146674	IGFBP3	0.571251	7.80766	0	UP
ENSG00000147065	MSN	14.9517	52.1263	2.6e-05	UP
ENSG00000147257	GPC3	2.3925	8.96791	3e-05	UP
ENSG00000148123	LPPR1	0	1.5799	0	UP
ENSG00000148584	A1CF	0	0.659538	0	UP
ENSG00000148671	ADIRF	0.267256	66.7468	0	UP
ENSG00000148700	ADD3	4.84687	17.3478	2e-05	UP
ENSG00000149294	NCAM1	0.005708	0.377511	0.000125	UP
ENSG00000149972	CNTN5	0.015265	0.8965	1e-06	UP
ENSG00000150594	ADRA2A	1.7088	7.73282	7e-06	UP
ENSG00000150627	WDR17	0.008391	0.71362	1e-06	UP
ENSG00000150938	CRIM1	0.348963	4.91206	0	UP
ENSG00000151468	CCDC3	0.111733	1.72686	2.9e-05	UP
ENSG00000151892	GFRA1	0	0.323159	8.5e-05	UP
ENSG00000152022	LIX1L	3.20871	12.1153	9e-06	UP
ENSG00000152076	CCDC74B	0.604343	32.1252	0	UP
ENSG00000152402	GUCY1A2	0.212327	2.04422	0.000163	UP
ENSG00000152952	PLOD2	0.159562	2.52796	2e-06	UP
ENSG00000154146	NRGN	8.02804	32.2431	5e-06	UP
ENSG00000154274	C4orf19	0.55222	3.48067	0.000171	UP
ENSG00000154760	SLFN13	0.022436	0.795837	3.5e-05	UP
ENSG00000154864	PIEZO2	0	0.418861	1e-06	UP
ENSG00000155966	AFF2	0	0.230747	0.000171	UP
ENSG00000155980	KIF5A	0.039176	1.48281	0	UP
ENSG00000156218	ADAMTSL3	0.118585	4.83983	0	UP
ENSG00000156298	TSPAN7	0.380067	5.66508	0	UP
ENSG00000158050	DUSP2	14.4434	48.8159	4.3e-05	UP
ENSG00000158747	NBL1	0.356734	8.87147	0	UP
ENSG00000162409	PRKAA2	0.942284	5.64542	4e-06	UP
ENSG00000162627	SNX7	9.86	32.8728	7e-05	UP
ENSG00000162989	KCNJ3	0.013702	119.209	0	UP
ENSG00000163040	CCDC74A	1.50362	27.8074	0	UP
ENSG00000163064	EN1	0	0.981385	0	UP
ENSG00000163631	ALB	0.138502	20.6492	0	UP
ENSG00000164056	SPRY1	1.56543	7.63364	3e-06	UP
ENSG00000164089	ETNPPL	0.726657	4.4501	3.7e-05	UP
ENSG00000164114	MAP9	11.426	56.8561	0	UP
ENSG00000164120	HPGD	1.92573	22.7927	0	UP
ENSG00000164251	F2RL1	19.9859	89.5319	0	UP
ENSG00000164330	EBF1	0	0.947161	0	UP
ENSG00000164442	CITED2	36.7127	104.712	0.00033	UP
ENSG00000164506	STXBP5	5.06392	16.0406	0.000108	UP
ENSG00000164532	TBX20	0	3.94475	0	UP
ENSG00000164604	GPR85	0	0.454337	1.3e-05	UP
ENSG00000164651	SP8	0.250851	4.92389	0	UP
ENSG00000164742	ADCY1	4.18952	12.2622	0.000316	UP
ENSG00000164749	HNF4G	0.23455	2.74849	8e-06	UP
ENSG00000164904	ALDH7A1	0.183378	8.70875	0	UP
ENSG00000165092	ALDH1A1	0.095648	10.3606	0	UP
ENSG00000165512	ZNF22	0.119657	3.22219	0	UP
ENSG00000165655	ZNF503	3.46997	14.8326	1e-06	UP
ENSG00000166669	ATF7IP2	0.016349	1.66401	0	UP
ENSG00000167315	ACAA2	3.69572	29.3045	0	UP
ENSG00000167371	PRRT2	0.422285	3.77634	3e-06	UP
ENSG00000168675	LDLRAD4	0.01692	1.73303	0	UP
ENSG00000168772	CXXC4	0.011985	1.62068	0	UP
ENSG00000168913	ENHO	7.32338	32.2227	1e-06	UP
ENSG00000169083	AR	59.736	377.881	0	UP
ENSG00000169122	FAM110B	3.93054	17.4646	1e-06	UP
ENSG00000169851	PCDH7	2.4553	29.3544	0	UP
ENSG00000169862	CTNND2	0	1.84864	0	UP
ENSG00000170122	FOXD4	2.9674	17.5086	0	UP
ENSG00000170775	GPR37	2.30736	8.4997	4.8e-05	UP
ENSG00000171033	PKIA	0.779501	10.3917	0	UP
ENSG00000171388	APLN	8.74835	37.9207	1e-06	UP
ENSG00000171451	DSEL	15.7722	59.9199	6e-06	UP
ENSG00000171714	ANO5	0	0.305883	0.000377	UP
ENSG00000172164	SNTB1	0	2.95596	0	UP
ENSG00000172201	ID4	1.16628	12.6821	0	UP
ENSG00000172785	CBWD1	16.5901	47.6037	0.000397	UP
ENSG00000172935	MRGPRF	0	2.83067	0	UP
ENSG00000173436	MINOS1	8.39937	34.6305	3e-06	UP
ENSG00000175040	CHST2	0.397103	4.70008	0	UP
ENSG00000175445	LPL	0.046376	12.5032	0	UP
ENSG00000175497	DPP10	0.007117	0.903028	0	UP
ENSG00000175592	FOSL1	0.014959	0.593711	0.000103	UP
ENSG00000175745	NR2F1	0.219542	2.88854	1e-06	UP
ENSG00000175785	PRIMA1	0.608598	3.80422	0.000103	UP
ENSG00000175928	LRRN1	4.25043	22.8298	0	UP
ENSG00000177335	C8orf31	0.091523	1.46729	5.2e-05	UP
ENSG00000177465	ACOT4	0	1.04395	0	UP
ENSG00000177707	PVRL3	2.03671	7.26183	0.00016	UP
ENSG00000178498	DTX3	0.583362	4.16561	1.6e-05	UP
ENSG00000178538	CA8	0.012159	1.4887	0	UP
ENSG00000179431	FJX1	1.5916	17.202	0	UP
ENSG00000179456	ZBTB18	6.49716	19.2412	0.000307	UP
ENSG00000180730	SHISA2	0.12659	1.55935	0.000248	UP
ENSG00000180767	CHST13	0.034823	3.9346	0	UP
ENSG00000181433	SAGE1	0.181743	3.73665	0	UP
ENSG00000181495	AC026703.1	0.165356	7.23218	0	UP
ENSG00000181781	ODF3L2	0.002192	0.760152	0	UP
ENSG00000182601	HS3ST4	0	1.67414	0	UP
ENSG00000183166	CALN1	0	2.8774	0	UP
ENSG00000183281	PLGLB1	0.379303	4.74951	0	UP
ENSG00000183461	XAGE1C	2.35283	65.3138	0	UP
ENSG00000183722	LHFP	0	0.593481	0.000101	UP
ENSG00000183779	ZNF703	8.93319	35.0062	6e-06	UP
ENSG00000183783	KCTD8	0	0.674455	1.2e-05	UP
ENSG00000184160	ADRA2C	1.06519	6.24585	3e-06	UP
ENSG00000184486	POU3F2	0.051539	2.56653	0	UP
ENSG00000184838	PRR16	0.460529	4.08219	2e-06	UP
ENSG00000185015	CA13	0.417528	3.52972	1.3e-05	UP
ENSG00000185052	SLC24A3	0	0.708692	1e-06	UP
ENSG00000185215	TNFAIP2	0.376359	2.89417	0.000118	UP
ENSG00000185272	RBM11	0.229726	2.37024	5e-05	UP
ENSG00000185532	PRKG1	0.018338	0.735272	4.5e-05	UP
ENSG00000185736	ADARB2	0.006148	0.667135	0	UP
ENSG00000186160	CYP4Z1	0.090705	2.02008	1e-06	UP
ENSG00000186297	GABRA5	0.427991	4.92016	0	UP
ENSG00000186479	RGS7BP	0.056638	1.71009	0	UP
ENSG00000187498	COL4A1	0.001912	3.25322	0	UP
ENSG00000187559	FOXD4L3	0.6312	3.7315	0.000166	UP
ENSG00000188004	C1orf204	0	0.703056	1.4e-05	UP
ENSG00000188641	DPYD	0	0.851502	0	UP
ENSG00000188643	S100A16	0.146956	28.3711	0	UP
ENSG00000189120	SP6	2.34486	10.5713	1e-06	UP
ENSG00000196091	MYBPC1	0.842096	7.70134	0	UP
ENSG00000196368	NUDT11	3.63063	16.0516	1e-06	UP
ENSG00000196440	ARMCX4	0.433317	4.14133	1e-06	UP
ENSG00000196620	UGT2B15	9.24427	31.6901	4.8e-05	UP
ENSG00000196639	HRH1	0.012845	0.527291	0.000185	UP
ENSG00000197872	FAM49A	0.639879	3.93341	6.6e-05	UP
ENSG00000197888	UGT2B17	6.27022	39.2282	0	UP
ENSG00000197977	ELOVL2	2.92803	12.0496	2e-06	UP
ENSG00000198108	CHSY3	0.046086	3.20432	0	UP
ENSG00000198121	LPAR1	0.034685	0.92751	6.6e-05	UP
ENSG00000198157	HMGN5	7.86157	45.4442	0	UP
ENSG00000204287	HLA-DRA	0.050527	1.31355	1.4e-05	UP
ENSG00000204334	ERICH2	0.009589	1.35526	0	UP
ENSG00000204375	XAGE1E	4.356	119.796	0	UP
ENSG00000204376	XAGE1D	4.34769	120.442	0	UP
ENSG00000204379	XAGE1A	2.8977	80.1771	0	UP
ENSG00000204382	XAGE1B	2.19369	61.0049	0	UP
ENSG00000205213	LGR4	5.32988	22.779	1e-06	UP
ENSG00000205517	RGL3	1.06643	12.2791	0	UP
ENSG00000205927	OLIG2	0	1.32055	0	UP
ENSG00000206052	DOK6	0	2.03767	0	UP
ENSG00000206432	TMEM200C	0.006534	0.60552	2e-06	UP
ENSG00000213366	GSTM2	0.012249	1.77121	0	UP
ENSG00000220032	RP11-17M16.1	0	0.613842	0.000162	UP
ENSG00000235750	KIAA0040	2.51656	14.0471	0	UP
ENSG00000242265	PEG10	0.288653	111.793	0	UP
ENSG00000242284	CT45A5	0.911812	5.18334	1.3e-05	UP
ENSG00000250349	TM4SF2	2.94079	9.96727	7.1e-05	UP
ENSG00000250709	CCDC169-SOHLH2	0.010152	9.97977	0	UP
ENSG00000260027	HOXB7	2.80679	9.3421	0.000122	UP
ENSG00000266997	RP11-886H22.1	6.23391	23.9146	9e-06	UP
ENSG00000269402	AC116407.2	0.299183	2.68929	6.9e-05	UP
ENSG00000270136	MINOS1-NBL1	14.1461	70.5942	0	UP
ENSG00000003436	TFPI	25.6199	0.450905	0	DOWN
ENSG00000005513	SOX8	3.72548	0.123306	0	DOWN
ENSG00000008735	MAPK8IP2	10.3993	1.05035	0	DOWN
ENSG00000009765	IYD	1.17671	0.049202	5.4e-05	DOWN
ENSG00000010319	SEMA3G	5.3299	0.593446	0	DOWN
ENSG00000012817	KDM5D	8.10959	0.01586	0	DOWN
ENSG00000023892	DEF6	10.2716	0.100712	0	DOWN
ENSG00000024526	DEPDC1	26.7993	9.14213	0.000396	DOWN
ENSG00000035862	TIMP2	15.4557	2.70091	0	DOWN
ENSG00000047346	FAM214A	28.3431	8.74749	0.000107	DOWN
ENSG00000053747	LAMA3	13.3301	0.093574	0	DOWN
ENSG00000054983	GALC	3.96459	0	0	DOWN
ENSG00000061918	GUCY1B3	13.9945	0.091935	0	DOWN
ENSG00000062038	CDH3	3.07257	0	0	DOWN
ENSG00000064270	ATP2C2	15.4741	4.49324	3.2e-05	DOWN
ENSG00000064989	CALCRL	0.796036	0.034295	0.000506	DOWN
ENSG00000065154	OAT	13.7658	1.83103	0	DOWN
ENSG00000065361	ERBB3	42.5871	14.0371	0.000214	DOWN
ENSG00000065833	ME1	71.6104	21.5395	4.2e-05	DOWN
ENSG00000067048	DDX3Y	26.1975	0.108653	0	DOWN
ENSG00000067113	PPAP2A	330.449	18.5727	0	DOWN
ENSG00000067646	ZFY	7.18102	0.093566	0	DOWN
ENSG00000068078	FGFR3	3.11777	0.117172	0	DOWN
ENSG00000068079	IFI35	3.06304	0.074636	0	DOWN
ENSG00000068985	PAGE1	11.2006	0	0	DOWN
ENSG00000069956	MAPK6	104.994	24.7717	1e-06	DOWN
ENSG00000070526	ST6GALNAC1	15.6384	1.44636	0	DOWN
ENSG00000074410	CA12	5.41536	0.435763	0	DOWN
ENSG00000075790	BCAP29	14.7623	4.97925	0.000256	DOWN
ENSG00000077713	SLC25A43	5.43272	0	0	DOWN
ENSG00000080709	KCNN2	63.4796	9.49763	0	DOWN
ENSG00000086506	HBQ1	5.91902	0	0	DOWN
ENSG00000088002	SULT2B1	3.14349	0.146941	0	DOWN
ENSG00000089356	FXYD3	23.1938	5.15497	1e-06	DOWN
ENSG00000090661	CERS4	45.7407	6.04011	0	DOWN
ENSG00000091656	ZFHX4	0.794779	0	0	DOWN
ENSG00000092068	SLC7A8	23.7559	6.83655	3.9e-05	DOWN
ENSG00000092377	TBL1Y	2.53326	0	0	DOWN
ENSG00000099377	HSD3B7	17.4842	2.12123	0	DOWN
ENSG00000100031	GGT1	31.6379	2.4729	0	DOWN
ENSG00000100121	GGTLC2	14.3096	1.84442	0	DOWN
ENSG00000100422	CERK	3.04137	0.191766	1e-06	DOWN
ENSG00000100558	PLEK2	2.59592	0.000541	0	DOWN
ENSG00000100612	DHRS7	134.683	44.7685	0.000164	DOWN
ENSG00000100842	EFS	20.7442	0.024961	0	DOWN
ENSG00000101004	NINL	2.66732	0.33427	0.000168	DOWN
ENSG00000101213	PTK6	5.68718	0.219027	0	DOWN
ENSG00000101276	SLC52A3	1.43818	0	0	DOWN
ENSG00000101335	MYL9	9.11516	0.065219	0	DOWN
ENSG00000101460	MAP1LC3A	0.628753	0.022436	0.000438	DOWN
ENSG00000102900	NUP93	64.0346	21.201	0.000169	DOWN
ENSG00000103257	SLC7A5	43.5957	5.04442	0	DOWN
ENSG00000103460	TOX3	8.99057	0.554817	0	DOWN
ENSG00000104067	TJP1	60.855	20.297	0.000193	DOWN
ENSG00000104419	NDRG1	22.5471	7.23188	0.000171	DOWN
ENSG00000104755	ADAM2	77.9587	0.032911	0	DOWN
ENSG00000104879	CKM	1.12169	0.022632	1e-06	DOWN
ENSG00000105048	TNNT1	1.43905	0.105838	0.000273	DOWN
ENSG00000105088	OLFM2	13.7564	2.47416	0	DOWN
ENSG00000105514	RAB3D	55.1541	16.8826	6.4e-05	DOWN
ENSG00000105655	ISYNA1	11.7059	2.39239	0	DOWN
ENSG00000105750	ZNF85	2.97921	0.031811	0	DOWN
ENSG00000106070	GRB10	28.0047	8.56469	9.5e-05	DOWN
ENSG00000106772	PRUNE2	72.2923	18.6935	4e-06	DOWN
ENSG00000107796	ACTA2	4.72123	0.871	7e-05	DOWN
ENSG00000108551	RASD1	2.71236	0.28331	4.3e-05	DOWN
ENSG00000108947	EFNB3	2.66504	0.363865	0.00031	DOWN
ENSG00000109061	MYH1	0.560129	0.005648	4e-06	DOWN
ENSG00000109586	GALNT7	57.9527	13.0193	0	DOWN
ENSG00000109610	SOD3	7.84052	0.037186	0	DOWN
ENSG00000110492	MDK	20.1089	1.2529	0	DOWN
ENSG00000110697	PITPNM1	5.99314	0.067687	0	DOWN
ENSG00000110881	ASIC1	7.63848	2.27197	0.000247	DOWN
ENSG00000110931	CAMKK2	63.9757	17.3517	9e-06	DOWN
ENSG00000112343	TRIM38	4.11023	0.72458	0.000137	DOWN
ENSG00000112414	GPR126	14.0149	0.20085	0	DOWN
ENSG00000113719	ERGIC1	95.5106	29.7545	6.5e-05	DOWN
ENSG00000113763	UNC5A	6.30235	0.023636	0	DOWN
ENSG00000113924	HGD	7.64145	1.71129	9e-06	DOWN
ENSG00000114374	USP9Y	21.6236	0.042205	0	DOWN
ENSG00000114796	KLHL24	5.20652	1.13455	0.000134	DOWN
ENSG00000116741	RGS2	11.4775	0	0	DOWN
ENSG00000117407	ARTN	4.35041	0.558624	6e-06	DOWN
ENSG00000118263	KLF7	2.6524	0.055539	0	DOWN
ENSG00000119943	PYROXD2	1.66004	0.151257	0.000473	DOWN
ENSG00000119946	CNNM1	0.946136	0.010908	0	DOWN
ENSG00000120519	SLC10A7	11.1363	3.16083	2.9e-05	DOWN
ENSG00000120686	UFM1	41.4249	10.4143	4e-06	DOWN
ENSG00000120875	DUSP4	7.4378	1.86611	4e-05	DOWN
ENSG00000121858	TNFSF10	0.863548	0.020983	1.6e-05	DOWN
ENSG00000123146	CD97	12.1544	3.81666	0.000107	DOWN
ENSG00000123179	EBPL	74.6438	22.97	5.9e-05	DOWN
ENSG00000124107	SLPI	7.68533	2.17103	0.000133	DOWN
ENSG00000124260	MAGEA10	1.6676	0.049997	0	DOWN
ENSG00000124391	IL17C	3.44166	0.056162	0	DOWN
ENSG00000124429	POF1B	1.42951	0.055587	6e-06	DOWN
ENSG00000124635	HIST1H2BJ	29.8108	1.31905	0	DOWN
ENSG00000124713	GNMT	37.6215	4.73079	0	DOWN
ENSG00000124942	AHNAK	25.1726	1.7812	0	DOWN
ENSG00000125144	MT1G	4.78528	0.100593	0	DOWN
ENSG00000125266	EFNB2	20.1182	4.91394	3e-06	DOWN
ENSG00000125398	SOX9	5.31063	0.99085	2.6e-05	DOWN
ENSG00000125414	MYH2	0.381422	0	0.000127	DOWN
ENSG00000125780	TGM3	1.96543	0.051698	0	DOWN
ENSG00000125966	MMP24	7.42173	2.10101	0.000178	DOWN
ENSG00000126603	GLIS2	5.8655	1.53191	0.00037	DOWN
ENSG00000126890	CTAG2	1.16898	0	1e-05	DOWN
ENSG00000126952	NXF5	1.82216	0	0	DOWN
ENSG00000128165	ADM2	32.3937	9.05671	2.6e-05	DOWN
ENSG00000128284	APOL3	2.38623	0.012364	0	DOWN
ENSG00000128394	APOBEC3F	5.93655	1.18744	2e-05	DOWN
ENSG00000128564	VGF	1.93046	0.030761	0	DOWN
ENSG00000129757	CDKN1C	3.47459	0.600389	0.000339	DOWN
ENSG00000129862	VCY1B	16.2383	0.291767	0	DOWN
ENSG00000129864	VCY	16.2383	0.291767	0	DOWN
ENSG00000130508	PXDN	8.68334	0.479893	0	DOWN
ENSG00000130513	GDF15	468.003	21.3128	0	DOWN
ENSG00000130517	PGPEP1	7.44756	2.10268	0.000173	DOWN
ENSG00000130529	TRPM4	39.4133	7.01785	0	DOWN
ENSG00000130653	PNPLA7	7.49483	1.54804	4e-06	DOWN
ENSG00000131650	KREMEN2	11.217	1.43477	0	DOWN
ENSG00000132437	DDC	11.4817	1.02667	0	DOWN
ENSG00000132872	SYT4	15.1217	3.12913	0	DOWN
ENSG00000133104	SPG20	6.86731	1.53084	1.9e-05	DOWN
ENSG00000133475	GGT2	4.19899	0.370474	0	DOWN
ENSG00000133639	BTG1	82.686	15.1838	0	DOWN
ENSG00000133789	SWAP70	6.6879	0.398149	0	DOWN
ENSG00000133943	C14orf159	5.80782	1.11579	2.1e-05	DOWN
ENSG00000134864	GGACT	1.56044	0.070353	1.5e-05	DOWN
ENSG00000134874	DZIP1	0.427286	0	3e-05	DOWN
ENSG00000135314	KHDC1	1.05397	0	0	DOWN
ENSG00000135374	ELF5	4.29787	0.082783	0	DOWN
ENSG00000135414	GDF11	18.6291	4.15855	1e-06	DOWN
ENSG00000135722	FBXL8	12.4561	4.30223	0.000354	DOWN
ENSG00000135842	FAM129A	11.2069	0.502588	0	DOWN
ENSG00000136111	TBC1D4	13.5464	3.66044	1.1e-05	DOWN
ENSG00000136147	PHF11	2.09592	0	0	DOWN
ENSG00000136167	LCP1	88.3878	3.93368	0	DOWN
ENSG00000136826	KLF4	10.2661	1.9761	0	DOWN
ENSG00000137976	DNASE2B	10.9337	1.3189	0	DOWN
ENSG00000138642	HERC6	5.34854	1.16709	0.000136	DOWN
ENSG00000138696	BMPR1B	26.968	0.407325	0	DOWN
ENSG00000138758	SEPT11	32.8823	7.01395	0	DOWN
ENSG00000138759	FRAS1	4.89828	0.594676	1e-06	DOWN
ENSG00000138764	CCNG2	20.29	4.94404	3e-06	DOWN
ENSG00000138798	EGF	6.92842	0.270092	0	DOWN
ENSG00000138821	SLC39A8	26.409	3.99859	0	DOWN
ENSG00000139193	CD27	3.78497	0.10234	0	DOWN
ENSG00000139679	LPAR6	1.67534	0	0	DOWN
ENSG00000139793	MBNL2	1.90785	0.015381	0	DOWN
ENSG00000140563	MCTP2	10.5494	3.41921	0.000199	DOWN
ENSG00000141150	RASL10B	0.841518	0.021506	2.1e-05	DOWN
ENSG00000141934	PPAP2C	33.9454	0.554556	0	DOWN
ENSG00000142273	CBLC	8.58667	0	0	DOWN
ENSG00000142515	KLK3	738.493	185.019	3e-06	DOWN
ENSG00000142875	PRKACB	145.872	13.4708	0	DOWN
ENSG00000143409	FAM63A	5.57528	0.398515	0	DOWN
ENSG00000143632	ACTA1	3.22835	0.049744	0	DOWN
ENSG00000143819	EPHX1	156.27	45.4454	2.4e-05	DOWN
ENSG00000144366	GULP1	29.2559	0.32225	0	DOWN
ENSG00000144476	ACKR3	38.2105	12.3652	0.000179	DOWN
ENSG00000144481	TRPM8	11.7567	1.63307	0	DOWN
ENSG00000144485	HES6	159.171	3.75297	0	DOWN
ENSG00000145358	DDIT4L	1.61398	0	0	DOWN
ENSG00000145743	FBXL17	32.9218	10.2283	0.000114	DOWN
ENSG00000145908	ZNF300	8.47169	2.42777	9.8e-05	DOWN
ENSG00000145945	FAM50B	9.94915	0.038569	0	DOWN
ENSG00000146205	ANO7	3.73921	0.656017	0.000226	DOWN
ENSG00000146411	SLC2A12	14.2686	3.54183	3e-06	DOWN
ENSG00000146477	SLC22A3	108.859	0.092176	0	DOWN
ENSG00000147246	HTR2C	1.27201	0	0	DOWN
ENSG00000147381	MAGEA4	5.59949	0.14491	0	DOWN
ENSG00000149150	SLC43A1	87.8561	19.3456	0	DOWN
ENSG00000149435	GGTLC1	2.47418	0.089888	0	DOWN
ENSG00000149506	ZP1	1.23355	0.003563	0	DOWN
ENSG00000151012	SLC7A11	47.3871	13.359	2.2e-05	DOWN
ENSG00000151136	BTBD11	0.578841	0.018412	0.000521	DOWN
ENSG00000151224	MAT1A	1.05982	0.059414	0.000247	DOWN
ENSG00000151715	TMEM45B	1.57267	0.118856	0.000164	DOWN
ENSG00000151726	ACSL1	150.839	36.0082	1e-06	DOWN
ENSG00000152229	PSTPIP2	1.79807	0.017192	0	DOWN
ENSG00000152804	HHEX	0.447085	0	0.000117	DOWN
ENSG00000153064	BANK1	5.0535	0.789751	6e-06	DOWN
ENSG00000153214	TMEM87B	25.5817	6.98416	1.9e-05	DOWN
ENSG00000154734	ADAMTS1	94.6864	13.8375	0	DOWN
ENSG00000154930	ACSS1	2.8662	0.043879	0	DOWN
ENSG00000155254	MARVELD1	33.0081	8.3332	6e-06	DOWN
ENSG00000156103	MMP16	13.872	3.72616	1e-05	DOWN
ENSG00000156113	KCNMA1	13.3358	0.338145	0	DOWN
ENSG00000156284	CLDN8	6.89343	0.857213	0	DOWN
ENSG00000156711	MAPK13	13.8828	0.126217	0	DOWN
ENSG00000157514	TSC22D3	39.7345	12.8022	0.000164	DOWN
ENSG00000158220	ESYT3	1.3294	0.011355	0	DOWN
ENSG00000158290	CUL4B	24.7992	3.1212	0	DOWN
ENSG00000158296	SLC13A3	1.77448	0.021605	0	DOWN
ENSG00000158373	HIST1H2BD	23.1528	1.87749	0	DOWN
ENSG00000158406	HIST1H4H	34.137	2.37284	0	DOWN
ENSG00000159231	CBR3	8.23984	1.8138	5e-06	DOWN
ENSG00000159674	SPON2	326.104	6.71721	0	DOWN
ENSG00000160179	ABCG1	3.33556	0.447972	8.1e-05	DOWN
ENSG00000160180	TFF3	9.9085	0.264403	0	DOWN
ENSG00000160229	ZNF66	1.54537	0.066341	1.1e-05	DOWN
ENSG00000160862	AZGP1	100.142	1.37823	0	DOWN
ENSG00000161905	ALOX15	51.17	16.2081	0.000107	DOWN
ENSG00000162069	CCDC64B	10.0275	2.48896	7e-06	DOWN
ENSG00000162366	PDZK1IP1	2.88315	0.104433	0	DOWN
ENSG00000162458	FBLIM1	3.5497	0.046818	0	DOWN
ENSG00000162545	CAMK2N1	36.1666	3.80963	0	DOWN
ENSG00000162777	DENND2D	2.33524	0.002177	0	DOWN
ENSG00000163072	NOSTRIN	3.08085	0.13203	0	DOWN
ENSG00000163497	FEV	6.22557	0.04036	0	DOWN
ENSG00000163993	S100P	25.5961	1.59106	0	DOWN
ENSG00000164002	EXO5	3.37539	0.045563	0	DOWN
ENSG00000164713	BRI3	71.0795	22.6725	9.8e-05	DOWN
ENSG00000165091	TMC1	0.39696	0.002213	2e-06	DOWN
ENSG00000165272	AQP3	11.7336	2.4058	0	DOWN
ENSG00000165905	GYLTL1B	20.4362	5.78263	2.8e-05	DOWN
ENSG00000166415	WDR72	1.95746	0.017134	0	DOWN
ENSG00000166816	LDHD	39.9006	12.0565	6.8e-05	DOWN
ENSG00000166840	GLYATL1	22.5778	4.54463	0	DOWN
ENSG00000167232	ZNF91	9.66175	1.80925	0	DOWN
ENSG00000167333	TRIM68	21.2008	4.25424	0	DOWN
ENSG00000167460	TPM4	32.0606	7.51314	2e-06	DOWN
ENSG00000167765	AC018755.1	3.65871	0.664263	0.0003	DOWN
ENSG00000167799	NUDT8	85.4704	16.1278	0	DOWN
ENSG00000167964	RAB26	36.8769	10.0058	1.6e-05	DOWN
ENSG00000167981	ZNF597	3.10381	0.406713	0.000126	DOWN
ENSG00000168209	DDIT4	198.428	68.402	0.000283	DOWN
ENSG00000168274	HIST1H2AE	5.08171	0.963039	5.3e-05	DOWN
ENSG00000168542	COL3A1	0.299668	0	0.000516	DOWN
ENSG00000168907	PLA2G4F	21.933	3.53861	0	DOWN
ENSG00000168916	ZNF608	3.11285	0.077278	0	DOWN
ENSG00000169084	DHRSX	9.91393	2.60067	1.6e-05	DOWN
ENSG00000169093	ASMTL	40.6568	10.5494	7e-06	DOWN
ENSG00000169371	SNUPN	18.375	4.44515	2e-06	DOWN
ENSG00000169562	GJB1	5.86874	0.855215	1e-06	DOWN
ENSG00000169891	REPS2	10.6424	1.94162	0	DOWN
ENSG00000169908	TM4SF1	14.5128	0.314548	0	DOWN
ENSG00000170017	ALCAM	35.1949	12.0808	0.000402	DOWN
ENSG00000170465	KRT6C	1.72238	0.083422	1e-05	DOWN
ENSG00000170476	MZB1	2.30882	0.065565	0	DOWN
ENSG00000170482	SLC23A1	3.16545	0.150713	0	DOWN
ENSG00000170516	COX7B2	6.34181	0	0	DOWN
ENSG00000171044	XKR6	1.9302	0.21765	0.000502	DOWN
ENSG00000171124	FUT3	2.81029	0.183553	1e-06	DOWN
ENSG00000171316	CHD7	3.95805	0.761027	0.000291	DOWN
ENSG00000171428	NAT1	9.744	2.61868	2.2e-05	DOWN
ENSG00000171517	LPAR3	40.5536	13.7214	0.000301	DOWN
ENSG00000171611	PTCRA	0.845297	0.035958	0.000253	DOWN
ENSG00000171903	CYP4F11	5.66005	1.0551	1.5e-05	DOWN
ENSG00000172183	ISG20	4.29898	0.22494	0	DOWN
ENSG00000172243	CLEC7A	3.65907	0.339689	1e-06	DOWN
ENSG00000172824	CES4A	0.422569	0.005275	6e-05	DOWN
ENSG00000173511	VEGFB	6.01375	0.35556	0	DOWN
ENSG00000175318	GRAMD2	0.203464	0.000679	6e-06	DOWN
ENSG00000175336	APOF	1.43422	0.04264	3e-06	DOWN
ENSG00000175866	BAIAP2	18.9401	4.9009	6e-06	DOWN
ENSG00000176845	METRNL	3.27393	0.501272	0.000229	DOWN
ENSG00000177932	ZNF354C	4.67406	1.10703	0.000464	DOWN
ENSG00000178026	FAM211B	8.53778	0.011489	0	DOWN
ENSG00000178573	MAF	14.1405	3.66762	6e-06	DOWN
ENSG00000178685	PARP10	26.6573	2.27077	0	DOWN
ENSG00000179855	GIPC3	0.573282	0	2.5e-05	DOWN
ENSG00000180066	C10orf91	2.79851	0.259267	1.6e-05	DOWN
ENSG00000180530	NRIP1	35.0441	9.73469	2.3e-05	DOWN
ENSG00000180535	BHLHA15	39.3065	0.714782	0	DOWN
ENSG00000180573	HIST1H2AC	50.7933	3.28128	0	DOWN
ENSG00000180596	HIST1H2BC	22.1067	1.1432	0	DOWN
ENSG00000180626	ZNF594	0.392905	0	0.000255	DOWN
ENSG00000181218	HIST3H2A	40.4509	8.81708	0	DOWN
ENSG00000181649	PHLDA2	77.8329	17.2385	0	DOWN
ENSG00000182095	TNRC18	17.6537	5.50443	9.8e-05	DOWN
ENSG00000182168	UNC5C	0.506872	0.003399	2e-06	DOWN
ENSG00000182217	HIST2H4B	42.9335	5.56212	0	DOWN
ENSG00000182584	ACTL10	16.6171	2.77269	0	DOWN
ENSG00000182809	CRIP2	4.38824	0.506945	2e-06	DOWN
ENSG00000183038	GGTLC3	2.17209	0	0	DOWN
ENSG00000183044	ABAT	9.90636	3.42573	0.000494	DOWN
ENSG00000183421	RIPK4	14.1115	4.43933	9.9e-05	DOWN
ENSG00000183558	HIST2H2AA3	113.474	17.7178	0	DOWN
ENSG00000183878	UTY	2.65855	0.041061	0	DOWN
ENSG00000183941	HIST2H4A	42.7139	5.52971	0	DOWN
ENSG00000184012	TMPRSS2	256.713	27.3856	0	DOWN
ENSG00000184254	ALDH1A3	39.8188	1.39621	0	DOWN
ENSG00000184348	HIST1H2AK	5.45547	0.793728	1e-06	DOWN
ENSG00000184357	HIST1H1B	2.5557	0	0	DOWN
ENSG00000184672	RALYL	3.8086	0.105843	0	DOWN
ENSG00000184678	HIST2H2BE	65.2966	6.30037	0	DOWN
ENSG00000185130	HIST1H2BL	8.59962	1.23615	0	DOWN
ENSG00000185201	IFITM2	32.2288	0.303928	0	DOWN
ENSG00000185303	SFTPA2	13.9641	2.79738	0	DOWN
ENSG00000185386	MAPK11	7.51095	1.56341	5e-06	DOWN
ENSG00000185554	NXF2	7.15141	0	0	DOWN
ENSG00000185633	NDUFA4L2	3.4445	0.489323	6.8e-05	DOWN
ENSG00000185650	ZFP36L1	8.82458	0.022167	0	DOWN
ENSG00000185885	IFITM1	8.17663	0.70652	0	DOWN
ENSG00000185945	NXF2B	6.75359	0	0	DOWN
ENSG00000187566	NHLRC1	1.84563	0	0	DOWN
ENSG00000187837	HIST1H1C	400.875	16.3913	0	DOWN
ENSG00000187990	HIST1H2BG	4.2244	0.751159	8.5e-05	DOWN
ENSG00000187994	RINL	2.64895	0.137994	0	DOWN
ENSG00000188064	WNT7B	9.03357	2.20793	9e-06	DOWN
ENSG00000188290	HES4	75.9607	6.92644	0	DOWN
ENSG00000188883	KLRG2	3.74422	0.23595	0	DOWN
ENSG00000188959	C9orf152	16.0492	3.959	3e-06	DOWN
ENSG00000189067	LITAF	53.644	9.48305	0	DOWN
ENSG00000189221	MAOA	181.881	60.6602	0.000182	DOWN
ENSG00000196331	HIST1H2BO	3.53347	0.457601	3e-05	DOWN
ENSG00000196549	MME	115.061	30.4068	5e-06	DOWN
ENSG00000196557	CACNA1H	3.21563	0.402392	4.5e-05	DOWN
ENSG00000196586	MYO6	137.916	44.5867	0.000111	DOWN
ENSG00000196684	HSH2D	4.27703	0.394672	0	DOWN
ENSG00000196747	HIST1H2AI	9.07681	1.45719	0	DOWN
ENSG00000196787	HIST1H2AG	9.0175	0.423235	0	DOWN
ENSG00000196866	HIST1H2AD	7.38176	0.778014	0	DOWN
ENSG00000196890	HIST3H2BB	4.05681	0.422172	2e-06	DOWN
ENSG00000196966	HIST1H3E	8.74744	0	0	DOWN
ENSG00000197153	HIST1H3J	7.26152	1.19111	0	DOWN
ENSG00000197355	UAP1L1	11.2903	3.9458	0.000456	DOWN
ENSG00000197409	HIST1H3D	8.67917	0.585054	0	DOWN
ENSG00000197696	NMB	5.0443	0.383021	0	DOWN
ENSG00000197697	HIST1H2BE	11.2963	0.30727	0	DOWN
ENSG00000197747	S100A10	1.7007	0	0	DOWN
ENSG00000197766	CFD	6.43884	0.74158	0	DOWN
ENSG00000197837	HIST4H4	1.98308	0	0	DOWN
ENSG00000197846	HIST1H2BF	3.86881	0.190772	0	DOWN
ENSG00000197903	HIST1H2BK	389.838	27.5929	0	DOWN
ENSG00000198339	HIST1H4I	2.29086	0	0	DOWN
ENSG00000198374	HIST1H2AL	2.67002	0.132139	0	DOWN
ENSG00000198521	ZNF43	4.85342	0.485123	0	DOWN
ENSG00000198648	STK39	203.202	40.7497	0	DOWN
ENSG00000198692	EIF1AY	13.0497	0.019684	0	DOWN
ENSG00000198785	GRIN3A	2.1788	0.219121	0.000131	DOWN
ENSG00000198842	DUSP27	2.54808	0.286866	0.000148	DOWN
ENSG00000198865	CCDC152	29.626	9.256	0.000126	DOWN
ENSG00000203485	INF2	11.1669	2.84468	6e-06	DOWN
ENSG00000203797	DDO	3.55213	0.069577	0	DOWN
ENSG00000203811	HIST2H3C	11.1906	1.3574	0	DOWN
ENSG00000203812	HIST2H2AA4	192.491	29.4235	0	DOWN
ENSG00000203813	HIST1H3H	47.6569	2.36233	0	DOWN
ENSG00000203818	HIST2H3PS2	5.205	0.495133	0	DOWN
ENSG00000203852	HIST2H3A	11.1708	1.3574	0	DOWN
ENSG00000203943	SAMD13	5.78774	1.02026	8e-06	DOWN
ENSG00000204175	GPRIN2	12.4678	0.485289	0	DOWN
ENSG00000204219	TCEA3	4.168	0.031112	0	DOWN
ENSG00000204257	HLA-DMA	6.49819	1.75243	0.000258	DOWN
ENSG00000204385	SLC44A4	89.7972	24.2542	8e-06	DOWN
ENSG00000204983	PRSS1	1.23403	0	0	DOWN
ENSG00000211452	DIO1	4.20858	0.372679	0	DOWN
ENSG00000213920	MDP1	9.02618	3.02228	0.000474	DOWN
ENSG00000217442	SYCE3	19.3745	5.01244	7e-06	DOWN
ENSG00000221843	C2orf16	0.956344	0	0	DOWN
ENSG00000221869	CEBPD	11.8766	1.83258	0	DOWN
ENSG00000223417	TRIM49D1	13.8321	2.3549	0	DOWN
ENSG00000224689	ZNF812	7.20041	1.08361	0	DOWN
ENSG00000225556	C2CD4D	1.40347	0.070799	6.9e-05	DOWN
ENSG00000227184	EPPK1	30.9906	5.9243	0	DOWN
ENSG00000228672	PROB1	5.65153	0.62987	0	DOWN
ENSG00000233041	PHGR1	11.5571	0.246967	0	DOWN
ENSG00000233224	HIST1H2AM	15.7694	2.2115	0	DOWN
ENSG00000233493	TMEM238	60.5742	20.1302	0.000184	DOWN
ENSG00000233822	HIST1H2BN	3.13996	0.37881	6.6e-05	DOWN
ENSG00000237330	RNF223	2.4739	0.102307	0	DOWN
ENSG00000239713	APOBEC3G	0.474984	0	5.2e-05	DOWN
ENSG00000241935	HOGA1	8.65633	0.827136	0	DOWN
ENSG00000242110	AMACR	30.8121	8.51881	2.3e-05	DOWN
ENSG00000243749	ZMYM6NB	10.5583	0.493958	0	DOWN
ENSG00000243943	ZNF512	8.97413	2.99793	0.000461	DOWN
ENSG00000246705	H2AFJ	58.706	0.180848	0	DOWN
ENSG00000248801	RP11-664D7.4	4.54776	0.923815	0.000176	DOWN
ENSG00000250722	SEPP1	30.8681	10.382	0.000326	DOWN
ENSG00000254505	CHMP4A	6.97343	0.781253	0	DOWN
ENSG00000256235	SMIM3	0.979125	0	1e-06	DOWN
ENSG00000256771	ZNF253	4.72914	0.08429	0	DOWN
ENSG00000257108	NHLRC4	1.38918	0.074576	9.8e-05	DOWN
ENSG00000258588	TRIM6-TRIM34	0.747398	0.021066	7.9e-05	DOWN
ENSG00000258659	TRIM34	0.899007	0.026698	4.6e-05	DOWN
ENSG00000260001	TGFBR3L	7.64185	2.22409	0.000191	DOWN
ENSG00000263053	RP11-1055B8.6	3.49679	0.460468	3.5e-05	DOWN
ENSG00000264424	MYH4	0.568054	0	6e-06	DOWN
ENSG00000268080	AC016885.1	1.89102	0.163033	0.000184	DOWN
ENSG00000268863	AC135048.1	10.6667	1.73633	0	DOWN
ENSG00000269476	CTD-2583A14.9	9.48432	2.95731	0.000169	DOWN
ENSG00000269636	AC010441.1	1.1549	0	0	DOWN
ENSG00000269855	AC012313.1	1.69317	0	0	DOWN
ENSG00000273294	RP11-1084J3.4	35.5104	9.66193	1.7e-05	DOWN

## Sheet: S22_42F vs LN DE
Ensembl_ID	Name	LN RPKM	42F RPKM	p_value	trend
ENSG00000000003	TSPAN6	6.9124	25.8976	0.00011	UP
ENSG00000001617	SEMA3F	12.0055	55.3454	7e-06	UP
ENSG00000003137	CYP26B1	0.110862	3.43914	0	UP
ENSG00000005059	CCDC109B	0.513066	5.89821	4e-06	UP
ENSG00000006047	YBX2	0.472049	21.1551	0	UP
ENSG00000006611	USH1C	0.038183	2.82524	0	UP
ENSG00000009709	PAX7	0	0.865163	0	UP
ENSG00000009950	MLXIPL	1.7796	8.71737	0.00017	UP
ENSG00000011028	MRC2	0.053858	3.35075	0	UP
ENSG00000011677	GABRA3	1.5936	9.42468	1.8e-05	UP
ENSG00000018236	CNTN1	0	2.26025	0	UP
ENSG00000019505	SYT13	0.055028	3.46524	0	UP
ENSG00000020181	GPR124	1.59305	8.78388	5.3e-05	UP
ENSG00000027869	SH2D2A	0	1.76267	0	UP
ENSG00000031081	ARHGAP31	0.065019	2.29055	1e-06	UP
ENSG00000038295	TLL1	0	4.5779	0	UP
ENSG00000041982	TNC	0.227542	14.9234	0	UP
ENSG00000044574	HSPA5	285.488	1002.15	3e-06	UP
ENSG00000049323	LTBP1	2.05541	19.4635	0	UP
ENSG00000050030	KIAA2022	0.136047	2.20702	0.000156	UP
ENSG00000050165	DKK3	0	1.81248	0	UP
ENSG00000050438	SLC4A8	0.040519	3.03579	0	UP
ENSG00000053918	KCNQ1	1.91832	13.6801	0	UP
ENSG00000055813	CCDC85A	0.13791	13.5173	0	UP
ENSG00000063660	GPC1	8.01707	26.1739	0.000543	UP
ENSG00000067840	PDZD4	3.33689	39.7074	0	UP
ENSG00000068615	REEP1	0.5682	14.1215	0	UP
ENSG00000068650	ATP11A	9.13249	30.0244	0.000534	UP
ENSG00000068697	LAPTM4A	72.4171	219.642	9.4e-05	UP
ENSG00000069011	PITX1	30.4182	96.2867	0.000247	UP
ENSG00000070214	SLC44A1	9.71171	37.2239	9.8e-05	UP
ENSG00000070961	ATP2B1	8.47374	31.9548	0.000115	UP
ENSG00000071246	VASH1	2.7338	11.4906	0.000127	UP
ENSG00000071575	TRIB2	0.76013	223.606	0	UP
ENSG00000071859	FAM50A	38.6116	112.644	0.000425	UP
ENSG00000071967	CYBRD1	0.043435	1.93295	1e-06	UP
ENSG00000071991	CDH19	0	1.48905	0	UP
ENSG00000072195	SPEG	0.072902	2.67946	0	UP
ENSG00000074370	ATP2A3	0.062784	6.25839	0	UP
ENSG00000074696	PTPLAD1	40.8321	121.772	0.000243	UP
ENSG00000075340	ADD2	0.039818	1.53246	7e-06	UP
ENSG00000075673	ATP12A	0.404877	7.66645	0	UP
ENSG00000076344	RGS11	0.294062	11.6266	0	UP
ENSG00000076716	GPC4	4.66774	21.0615	9e-06	UP
ENSG00000077942	FBLN1	0.349373	16.3833	0	UP
ENSG00000078053	AMPH	0	0.404318	0.000315	UP
ENSG00000079841	RIMS1	1.58123	8.35814	0.000115	UP
ENSG00000079931	MOXD1	0.052917	3.24514	0	UP
ENSG00000080644	CHRNA3	0.571521	4.22739	0.000722	UP
ENSG00000082014	SMARCD3	5.01586	31.7955	0	UP
ENSG00000083454	P2RX5	1.01073	8.34111	2e-06	UP
ENSG00000084764	MAPRE3	6.71755	21.7268	0.000552	UP
ENSG00000086619	ERO1LB	2.64113	13.3723	7e-06	UP
ENSG00000087250	MT3	0.042559	2.54447	0	UP
ENSG00000087253	LPCAT2	0	2.9257	0	UP
ENSG00000087258	GNAO1	0.095228	1.9522	7.2e-05	UP
ENSG00000088832	FKBP1A	76.1541	311.241	0	UP
ENSG00000088836	SLC4A11	1.65274	14.8846	0	UP
ENSG00000089177	KIF16B	1.69072	7.91647	0.000468	UP
ENSG00000089327	FXYD5	0.208137	15.9614	0	UP
ENSG00000090539	CHRD	0.300203	6.12762	0	UP
ENSG00000090776	EFNB1	5.00184	24.1901	4e-06	UP
ENSG00000091136	LAMB1	2.1446	12.6757	2e-06	UP
ENSG00000091592	NLRP1	0.006746	0.491753	5e-05	UP
ENSG00000091972	CD200	0.022987	7.12763	0	UP
ENSG00000091986	CCDC80	0.286124	4.22634	5e-06	UP
ENSG00000092096	SLC22A17	7.58853	28.4781	0.000114	UP
ENSG00000095209	TMEM38B	7.79821	43.9389	1e-06	UP
ENSG00000095321	CRAT	11.2227	38.6949	0.00033	UP
ENSG00000095739	BAMBI	3.93608	270.392	0	UP
ENSG00000099250	NRP1	6.72035	42.3442	0	UP
ENSG00000099256	PRTFDC1	0.00508	0.605255	3e-06	UP
ENSG00000099365	STX1B	0.056421	1.12956	0.000553	UP
ENSG00000099984	GSTT2	9.31849	38.9376	3.4e-05	UP
ENSG00000100234	TIMP3	0.284224	4.56968	1e-06	UP
ENSG00000100626	GALNT16	0.067259	1.95058	1e-05	UP
ENSG00000100678	SLC8A3	0	0.718484	0	UP
ENSG00000101000	PROCR	2.26641	13.7584	1e-06	UP
ENSG00000101017	CD40	0	9.46537	0	UP
ENSG00000101098	RIMS4	2.72488	15.2419	1e-06	UP
ENSG00000101204	CHRNA4	0.061807	1.56954	6.9e-05	UP
ENSG00000101282	RSPO4	0	12.0236	0	UP
ENSG00000101298	SNPH	0	0.581297	1.7e-05	UP
ENSG00000101938	CHRDL1	0.311492	13.5808	0	UP
ENSG00000101955	SRPX	0.199201	3.22321	1.8e-05	UP
ENSG00000101986	ABCD1	53.2845	154.634	0.000253	UP
ENSG00000102007	PLP2	6.34267	42.8954	0	UP
ENSG00000102038	SMARCA1	0.428235	4.5406	4e-05	UP
ENSG00000102109	PCSK1N	17.1602	53.5241	0.000752	UP
ENSG00000102181	CD99L2	4.43841	14.4744	0.000714	UP
ENSG00000102290	PCDH11X	0.003444	0.289828	0.000146	UP
ENSG00000102312	PORCN	5.0583	22.052	1.4e-05	UP
ENSG00000102554	KLF5	1.33456	20.453	0	UP
ENSG00000102755	FLT1	0	0.570725	5e-06	UP
ENSG00000102879	CORO1A	0.784704	5.69245	0.00017	UP
ENSG00000103449	SALL1	0	1.04842	0	UP
ENSG00000103811	CTSH	26.7865	83.1945	0.000381	UP
ENSG00000104044	OCA2	0.012879	0.63467	8.3e-05	UP
ENSG00000104332	SFRP1	0.431939	8.49311	0	UP
ENSG00000104341	LAPTM4B	27.3443	118.769	1e-06	UP
ENSG00000104870	FCGRT	0.610661	7.18775	0	UP
ENSG00000104967	NOVA2	0.00047	1.73386	0	UP
ENSG00000105255	FSD1	1.22434	12.438	0	UP
ENSG00000105290	APLP1	20.8198	129.448	0	UP
ENSG00000105376	ICAM5	0.87978	13.8131	0	UP
ENSG00000105409	ATP1A3	0.190774	9.60333	0	UP
ENSG00000105523	FAM83E	0.096322	2.18907	2.2e-05	UP
ENSG00000105642	KCNN1	0.426218	4.62591	3.3e-05	UP
ENSG00000105696	TMEM59L	4.20095	35.0777	0	UP
ENSG00000105963	ADAP1	1.22661	6.36651	0.000706	UP
ENSG00000106070	GRB10	27.3284	123.391	1e-06	UP
ENSG00000106236	NPTX2	4.1222	15.4848	0.000137	UP
ENSG00000106278	PTPRZ1	0	2.7959	0	UP
ENSG00000106327	TFR2	1.10109	5.91036	0.00076	UP
ENSG00000106333	PCOLCE	1.43365	9.59165	4e-06	UP
ENSG00000106688	SLC1A1	1.06687	10.0154	0	UP
ENSG00000106868	SUSD1	0.102028	2.00545	9.1e-05	UP
ENSG00000107159	CA9	0	1.61092	0	UP
ENSG00000107317	PTGDS	0	3.36314	0	UP
ENSG00000107719	PALD1	0.099275	9.6145	0	UP
ENSG00000107731	UNC5B	0.687722	6.61634	6e-06	UP
ENSG00000108370	RGS9	0	0.660102	4.3e-05	UP
ENSG00000108947	EFNB3	2.67116	11.4307	0.000105	UP
ENSG00000108960	MMD	6.49229	45.8812	0	UP
ENSG00000109099	PMP22	0.54784	5.48126	2.1e-05	UP
ENSG00000109321	AREG	0	1.08459	4e-05	UP
ENSG00000109738	GLRB	0.062425	2.04378	5e-06	UP
ENSG00000109854	HTATIP2	0	10.031	0	UP
ENSG00000110076	NRXN2	0.048972	2.03909	1e-06	UP
ENSG00000111052	LIN7A	12.1619	98.9788	0	UP
ENSG00000111644	ACRBP	0.045145	1.06447	0.000425	UP
ENSG00000111666	CHPT1	53.7738	186.723	1.2e-05	UP
ENSG00000111674	ENO2	1.82788	27.0673	0	UP
ENSG00000112238	PRDM13	0	0.556491	0.000203	UP
ENSG00000112562	SMOC2	0.767452	10.2583	0	UP
ENSG00000112773	FAM46A	0.063993	1.20515	0.000716	UP
ENSG00000112902	SEMA5A	0.027539	0.737324	0.0006	UP
ENSG00000113396	SLC27A6	0	2.36205	0	UP
ENSG00000113532	ST8SIA4	0.058583	2.3501	1e-06	UP
ENSG00000114251	WNT5A	1.31178	51.9112	0	UP
ENSG00000114315	HES1	4.09422	18.0849	1.4e-05	UP
ENSG00000114770	ABCC5	5.63502	24.9385	1.3e-05	UP
ENSG00000114805	PLCH1	1.88405	8.64516	0.000312	UP
ENSG00000114948	ADAM23	0.724691	4.73786	0.000764	UP
ENSG00000115194	SLC30A3	0.108387	2.62717	4e-06	UP
ENSG00000115226	FNDC4	0.722793	8.22634	0	UP
ENSG00000115414	FN1	8.47634	50.2532	0	UP
ENSG00000115461	IGFBP5	0.090837	136.532	0	UP
ENSG00000115738	ID2	5.09188	16.6332	0.000547	UP
ENSG00000115884	SDC1	17.3821	88.4355	0	UP
ENSG00000115902	SLC1A4	6.2771	27.114	1.8e-05	UP
ENSG00000115963	RND3	0.609296	32.5032	0	UP
ENSG00000116035	VAX2	0.073249	1.58179	0.000156	UP
ENSG00000116141	MARK1	0.968695	5.72513	0.000529	UP
ENSG00000116661	FBXO2	3.9632	51.5221	0	UP
ENSG00000116675	DNAJC6	0.442974	4.15836	0.000154	UP
ENSG00000116704	SLC35D1	0.039749	3.42605	0	UP
ENSG00000116729	WLS	7.20157	33.8626	7e-06	UP
ENSG00000116977	LGALS8	9.16718	33.9452	0.000146	UP
ENSG00000116981	NT5C1A	0.106031	2.52992	9e-06	UP
ENSG00000116983	HPCAL4	0.416832	6.88812	0	UP
ENSG00000116985	BMP8B	2.72165	10.1489	0.000647	UP
ENSG00000117360	PRPF3	9.66954	31.0496	0.000699	UP
ENSG00000117643	MAN1C1	0.383922	3.78943	0.000174	UP
ENSG00000118523	CTGF	0.193382	2.30183	0.000518	UP
ENSG00000118804	FAM47E-STBD1	5.74342	24.3033	2.2e-05	UP
ENSG00000119227	PIGZ	0.79969	9.15885	0	UP
ENSG00000119403	PHF19	1.35472	8.2797	4.1e-05	UP
ENSG00000119632	IFI27L2	0.262901	5.51156	0	UP
ENSG00000119919	NKX2-3	0	0.932415	2.7e-05	UP
ENSG00000120318	ARAP3	0.281908	7.39618	0	UP
ENSG00000120594	PLXDC2	1.6055	9.62544	1.5e-05	UP
ENSG00000120669	SOHLH2	0.024826	2.33894	0	UP
ENSG00000120675	DNAJC15	0.025597	4.03407	0	UP
ENSG00000121297	TSHZ3	0.470832	3.66813	0.000764	UP
ENSG00000121742	GJB6	0.032184	3.4874	0	UP
ENSG00000121753	BAI2	1.3046	29.3418	0	UP
ENSG00000122641	INHBA	0	4.57799	0	UP
ENSG00000123584	MAGEA9B	0.035548	16.8276	0	UP
ENSG00000123999	INHA	0.069917	1.69406	5e-05	UP
ENSG00000124006	OBSL1	0.564617	7.71146	0	UP
ENSG00000124107	SLPI	6.68286	345.814	0	UP
ENSG00000124126	PREX1	0	27.8766	0	UP
ENSG00000124145	SDC4	11.952	43.9428	0.000153	UP
ENSG00000124155	PIGT	45.0923	187.697	1e-06	UP
ENSG00000124157	SEMG2	0	0.713552	0.000528	UP
ENSG00000124260	MAGEA10	1.46913	35.7387	0	UP
ENSG00000125170	DOK4	1.70981	8.91097	9.4e-05	UP
ENSG00000125462	C1orf61	0.021436	0.77573	0.000179	UP
ENSG00000125510	OPRL1	0.329964	3.11415	0.000541	UP
ENSG00000125726	CD70	0	7.79282	0	UP
ENSG00000125775	SDCBP2	0.242763	52.7411	0	UP
ENSG00000125813	PAX1	2.08159	20.3838	0	UP
ENSG00000125845	BMP2	0	1.47444	0	UP
ENSG00000125848	FLRT3	0	0.426514	0.000407	UP
ENSG00000125895	TMEM74B	0.154997	19.4401	0	UP
ENSG00000126259	KIRREL2	0	3.20083	0	UP
ENSG00000126262	FFAR2	1.2829	7.9377	5.4e-05	UP
ENSG00000126890	CTAG2	1.18679	34.9524	0	UP
ENSG00000127129	EDN2	1.65052	8.01362	0.000343	UP
ENSG00000127252	HRASLS	0.060077	9.12534	0	UP
ENSG00000127990	SGCE	0.023998	10.242	0	UP
ENSG00000128040	SPINK2	0.090729	5.92775	0	UP
ENSG00000128203	ASPHD2	0.695019	5.2108	0.000202	UP
ENSG00000128268	MGAT3	0.108343	10.0662	0	UP
ENSG00000129244	ATP1B2	0.036491	1.61754	3e-06	UP
ENSG00000129521	EGLN3	2.3108	11.053	3.8e-05	UP
ENSG00000129951	LPPR3	0.030575	1.99635	0	UP
ENSG00000130540	SULT4A1	0.140191	6.6635	0	UP
ENSG00000130635	COL5A1	0.052429	7.2641	0	UP
ENSG00000130827	PLXNA3	6.70684	27.3358	3.9e-05	UP
ENSG00000131015	ULBP2	4.07571	39.4146	0	UP
ENSG00000131094	C1QL1	1.18029	14.2498	0	UP
ENSG00000131668	BARX1	0.601366	10.5699	0	UP
ENSG00000132031	MATN3	0.108199	2.12383	5.3e-05	UP
ENSG00000132437	DDC	10.7627	46.6567	1.9e-05	UP
ENSG00000132470	ITGB4	0.600197	14.5923	0	UP
ENSG00000132535	DLG4	2.5093	13.9406	2e-06	UP
ENSG00000132561	MATN2	0.362487	4.31447	2.9e-05	UP
ENSG00000132872	SYT4	12.9563	487.861	0	UP
ENSG00000132879	FBXO44	10.8447	38.9925	0.000206	UP
ENSG00000132932	ATP8A2	0.078705	2.33876	4e-06	UP
ENSG00000133069	TMCC2	0.834179	5.91501	0.000133	UP
ENSG00000133169	BEX1	2.02241	112.616	0	UP
ENSG00000133433	GSTT2B	8.68808	34.4642	6.4e-05	UP
ENSG00000133687	TMTC1	0.041187	1.10299	0.000151	UP
ENSG00000133863	TEX15	0.076755	1.89552	2.5e-05	UP
ENSG00000134184	GSTM1	0.031769	1.21808	2.6e-05	UP
ENSG00000134240	HMGCS2	5.72222	69.3462	0	UP
ENSG00000134253	TRIM45	3.03449	19.2047	0	UP
ENSG00000134258	VTCN1	0	3.19382	0	UP
ENSG00000134569	LRP4	0.258618	4.44982	2e-06	UP
ENSG00000134594	RAB33A	0.063229	1.96623	6e-06	UP
ENSG00000134901	KDELC1	5.36291	17.9757	0.000384	UP
ENSG00000135324	MRAP2	0	1.24742	2e-06	UP
ENSG00000135454	B4GALNT1	5.06601	19.3509	8e-05	UP
ENSG00000135502	SLC26A10	2.00836	12.4161	1e-06	UP
ENSG00000135519	KCNH3	0.322095	5.06513	1e-06	UP
ENSG00000135638	EMX1	0.022598	1.53905	0	UP
ENSG00000135744	AGT	0.835178	5.74934	0.000168	UP
ENSG00000135750	KCNK1	3.82892	28.3757	0	UP
ENSG00000136352	NKX2-1	0.025382	3.43508	0	UP
ENSG00000136425	CIB2	0.310363	6.1295	0	UP
ENSG00000136783	NIPSNAP3A	18.3579	64.2114	0.000169	UP
ENSG00000136840	ST6GALNAC4	7.83926	28.3754	0.000174	UP
ENSG00000136999	NOV	0	6.72881	0	UP
ENSG00000137261	KIAA0319	0.065591	1.29252	0.000384	UP
ENSG00000137642	SORL1	2.15287	13.2452	1e-06	UP
ENSG00000137766	UNC13C	0.33354	5.46306	0	UP
ENSG00000137872	SEMA6D	0.019682	0.788415	0.000117	UP
ENSG00000137975	CLCA2	0.083678	1.42261	0.000739	UP
ENSG00000138031	ADCY3	11.2135	35.9226	0.000737	UP
ENSG00000138083	SIX3	0.030691	0.834588	0.000366	UP
ENSG00000138085	ATRAID	55.7342	190.872	1.5e-05	UP
ENSG00000138434	SSFA2	19.9193	153.156	0	UP
ENSG00000139200	PIANP	0.156688	8.64398	0	UP
ENSG00000139211	AMIGO2	0.155632	3.64035	1e-06	UP
ENSG00000139219	COL2A1	0.01149	1.03834	1e-06	UP
ENSG00000139351	SYCP3	5.14053	19.0726	0.000115	UP
ENSG00000139352	ASCL1	0	1.25317	1e-06	UP
ENSG00000139629	GALNT6	0.064719	3.08901	0	UP
ENSG00000139880	CDH24	2.66535	17.8157	0	UP
ENSG00000140090	SLC24A4	0.004953	0.338989	0.000183	UP
ENSG00000140557	ST8SIA2	0.014263	0.985549	2e-06	UP
ENSG00000140968	IRF8	0	0.474952	0.000129	UP
ENSG00000141293	SKAP1	0	1.79413	0	UP
ENSG00000141458	NPC1	9.77429	96.0283	0	UP
ENSG00000141540	TTYH2	5.77073	20.4459	0.000194	UP
ENSG00000142149	HUNK	0.078774	1.68763	9.7e-05	UP
ENSG00000142552	RCN3	9.91514	36.5029	0.000158	UP
ENSG00000142627	EPHA2	1.61152	12.7721	0	UP
ENSG00000142973	CYP4B1	0.179202	4.41752	0	UP
ENSG00000143013	LMO4	13.4569	168.05	0	UP
ENSG00000143061	IGSF3	1.97034	9.87319	5.3e-05	UP
ENSG00000143153	ATP1B1	65.3669	1787.92	0	UP
ENSG00000143156	NME7	5.66451	31.0849	1e-06	UP
ENSG00000143178	TBX19	0.003792	0.584223	1e-06	UP
ENSG00000143320	CRABP2	0.347543	4.10253	3e-05	UP
ENSG00000143502	SUSD4	1.03637	7.53294	1.8e-05	UP
ENSG00000143554	SLC27A3	3.71867	14.099	0.000151	UP
ENSG00000143643	TTC13	7.35041	25.2173	0.000301	UP
ENSG00000143653	SCCPDH	18.1438	81.0782	4e-06	UP
ENSG00000143815	LBR	28.1542	121.044	2e-06	UP
ENSG00000143845	ETNK2	1.01016	5.97863	0.000367	UP
ENSG00000143870	PDIA6	110.307	326.904	5e-05	UP
ENSG00000143878	RHOB	63.1077	235.674	2e-06	UP
ENSG00000143891	GALM	0.217507	5.51445	0	UP
ENSG00000144278	GALNT13	0	17.7684	0	UP
ENSG00000144681	STAC	0.043859	2.21738	0	UP
ENSG00000144935	TRPC1	0.157626	2.69014	4e-05	UP
ENSG00000144959	NCEH1	4.5932	15.1839	0.000572	UP
ENSG00000145087	STXBP5L	8.78675	28.2477	0.000667	UP
ENSG00000145248	SLC10A4	0.041528	4.30408	0	UP
ENSG00000145284	SCD5	2.6987	14.4471	2e-06	UP
ENSG00000145321	GC	0.057944	3.20379	0	UP
ENSG00000145730	PAM	0.908366	6.64904	4.2e-05	UP
ENSG00000146409	SLC18B1	5.71306	25.5579	1.1e-05	UP
ENSG00000146530	VWDE	0.076406	1.68702	8.3e-05	UP
ENSG00000146674	IGFBP3	0.544322	51.2277	0	UP
ENSG00000147155	EBP	46.3063	136.07	0.000295	UP
ENSG00000147257	GPC3	2.26724	23.152	0	UP
ENSG00000147724	FAM135B	0	1.25399	0	UP
ENSG00000148123	LPPR1	0	3.56123	0	UP
ENSG00000148288	GBGT1	0	3.17997	0	UP
ENSG00000148671	ADIRF	0.274958	19.7334	0	UP
ENSG00000148700	ADD3	4.56276	21.7473	4e-06	UP
ENSG00000149257	SERPINH1	0.37472	20.641	0	UP
ENSG00000149294	NCAM1	0.006592	1.40964	0	UP
ENSG00000149451	ADAM33	0.064966	1.20498	0.000763	UP
ENSG00000149972	CNTN5	0.015119	7.68447	0	UP
ENSG00000150471	LPHN3	0	3.687	0	UP
ENSG00000150556	LYPD6B	0.077666	3.06254	0	UP
ENSG00000150627	WDR17	0.009918	0.71722	1.5e-05	UP
ENSG00000150750	C11orf53	0.062468	3.11995	0	UP
ENSG00000150938	CRIM1	0.355797	5.0138	2e-06	UP
ENSG00000151690	MFSD6	5.49874	21.3432	6.5e-05	UP
ENSG00000151693	ASAP2	4.92623	18.2072	0.000124	UP
ENSG00000151948	GLT1D1	0	1.01415	1e-06	UP
ENSG00000152076	CCDC74B	0.682345	8.88845	0	UP
ENSG00000152092	ASTN1	0.035173	2.40355	0	UP
ENSG00000152291	TGOLN2	18.4525	58.7963	0.00055	UP
ENSG00000153208	MERTK	1.57113	9.16908	3e-05	UP
ENSG00000154146	NRGN	8.57678	32.648	0.000104	UP
ENSG00000154153	FAM134B	3.53866	14.772	4.9e-05	UP
ENSG00000154330	PGM5	0.002799	1.00773	0	UP
ENSG00000154545	MAGED4	12.3316	43.2783	0.000262	UP
ENSG00000154760	SLFN13	0.026097	0.896335	0.000136	UP
ENSG00000154864	PIEZO2	0	1.16773	0	UP
ENSG00000155660	PDIA4	149.872	524.807	3e-06	UP
ENSG00000155792	DEPTOR	5.2402	17.6469	0.000364	UP
ENSG00000155961	RAB39B	2.58266	14.8814	1e-06	UP
ENSG00000155980	KIF5A	0.040098	5.70935	0	UP
ENSG00000156298	TSPAN7	0.359525	10.8563	0	UP
ENSG00000156587	UBE2L6	2.5939	11.4026	7.8e-05	UP
ENSG00000156689	GLYATL2	3.06562	14.4578	1.2e-05	UP
ENSG00000157851	DPYSL5	1.256	9.61504	1e-06	UP
ENSG00000158014	SLC30A2	0	0.983898	1e-06	UP
ENSG00000158089	GALNT14	1.07648	10.0547	0	UP
ENSG00000158270	COLEC12	2.6518	63.6324	0	UP
ENSG00000158458	NRG2	0	0.693308	1e-05	UP
ENSG00000158748	HTR6	0.242579	11.7979	0	UP
ENSG00000158806	NPM2	0	0.741006	0.000155	UP
ENSG00000159167	STC1	0.502667	7.83718	0	UP
ENSG00000159182	PRAC1	53.0757	151.4	0.000319	UP
ENSG00000159403	C1R	1.16436	7.84713	2.4e-05	UP
ENSG00000159899	NPR2	0.048588	6.5818	0	UP
ENSG00000160050	CCDC28B	3.80957	15.9953	3.6e-05	UP
ENSG00000160097	FNDC5	0.132294	5.75544	0	UP
ENSG00000160179	ABCG1	3.29126	14.0429	4.3e-05	UP
ENSG00000160219	GAB3	0	0.38607	0.000728	UP
ENSG00000160326	SLC2A6	10.1542	33.9295	0.000466	UP
ENSG00000160469	BRSK1	0.55804	10.744	0	UP
ENSG00000161249	DMKN	0.021482	2.73344	0	UP
ENSG00000162430	SEPN1	27.7798	87.6308	0.000316	UP
ENSG00000162444	RBP7	1.40437	9.29269	8e-06	UP
ENSG00000162545	CAMK2N1	33.0769	250.193	0	UP
ENSG00000162572	SCNN1D	4.15797	14.7515	0.000288	UP
ENSG00000162722	TRIM58	0	2.17525	0	UP
ENSG00000162989	KCNJ3	0.012211	91.6503	0	UP
ENSG00000163040	CCDC74A	1.63144	14.6741	0	UP
ENSG00000163064	EN1	0	3.26804	0	UP
ENSG00000163235	TGFA	0.931141	5.6508	0.000436	UP
ENSG00000163435	ELF3	5.02077	26.8142	1e-06	UP
ENSG00000163520	FBLN2	4.26862	24.0713	0	UP
ENSG00000163531	NFASC	0.608429	9.14814	0	UP
ENSG00000163536	SERPINI1	1.53932	10.1787	3e-06	UP
ENSG00000163710	PCOLCE2	0.163534	3.92129	0	UP
ENSG00000164125	FAM198B	10.495	66.3238	0	UP
ENSG00000164379	FOXQ1	0.035731	1.7459	1e-06	UP
ENSG00000164458	T	0.032493	1.13215	4.3e-05	UP
ENSG00000164506	STXBP5	4.58189	106.371	0	UP
ENSG00000164532	TBX20	0	5.01969	0	UP
ENSG00000164626	KCNK5	3.24224	16.8189	2e-06	UP
ENSG00000164904	ALDH7A1	0.187689	5.34428	0	UP
ENSG00000165194	PCDH19	0.009087	0.740456	4e-06	UP
ENSG00000165566	AMER2	0	0.530185	4e-06	UP
ENSG00000165655	ZNF503	3.68394	21.8381	0	UP
ENSG00000166008	MAGEA9	0.033683	15.7608	0	UP
ENSG00000166033	HTRA1	7.73069	57.2121	0	UP
ENSG00000166582	CENPV	1.28081	9.21713	3e-06	UP
ENSG00000166598	HSP90B1	309.445	900.319	6.7e-05	UP
ENSG00000166897	ELFN2	0.998571	6.83566	4.9e-05	UP
ENSG00000167123	CERCAM	0.310115	5.61556	0	UP
ENSG00000167315	ACAA2	3.38625	45.3146	0	UP
ENSG00000167371	PRRT2	0.468471	4.77181	3.2e-05	UP
ENSG00000167680	SEMA6B	0.383344	24.7617	0	UP
ENSG00000167771	RCOR2	0.88411	12.0798	0	UP
ENSG00000167910	CYP7A1	0	2.37824	0	UP
ENSG00000168056	LTBP3	15.6151	50.9551	0.000493	UP
ENSG00000168453	HR	0.0293	3.05234	0	UP
ENSG00000168481	LGI3	0.345247	4.02815	5.6e-05	UP
ENSG00000168675	LDLRAD4	0.019828	1.40463	0	UP
ENSG00000168772	CXXC4	0.013858	0.557273	0.000306	UP
ENSG00000168913	ENHO	7.95894	37.4789	7e-06	UP
ENSG00000169059	VCX3A	3.30743	17.05	2e-06	UP
ENSG00000169083	AR	54.7351	180.503	2.7e-05	UP
ENSG00000169116	PARM1	0.131077	2.86108	8e-06	UP
ENSG00000169122	FAM110B	3.84397	19.953	1e-06	UP
ENSG00000169169	CPT1C	0.899404	6.55724	4.4e-05	UP
ENSG00000169418	NPR1	0.111809	2.24554	4.7e-05	UP
ENSG00000169439	SDC2	4.36753	40.2364	0	UP
ENSG00000169604	ANTXR1	2.97695	12.3218	0.000101	UP
ENSG00000169862	CTNND2	0	1.2749	0	UP
ENSG00000169894	MUC3A	0	0.666267	5e-06	UP
ENSG00000169914	OTUD3	3.08512	12.9574	7.2e-05	UP
ENSG00000170382	LRRN2	0.24301	10.5679	0	UP
ENSG00000170558	CDH2	0.016479	0.819001	4.6e-05	UP
ENSG00000170577	SIX2	0.071129	1.67682	5.8e-05	UP
ENSG00000171004	HS6ST2	1.29263	8.92325	8e-06	UP
ENSG00000171700	RGS19	4.4628	14.5073	0.000738	UP
ENSG00000171714	ANO5	0	0.976593	0	UP
ENSG00000172197	MBOAT1	0.403264	4.39429	5.4e-05	UP
ENSG00000172350	ABCG4	0.02705	1.22034	1.1e-05	UP
ENSG00000172478	C2orf54	1.62986	38.0834	0	UP
ENSG00000172782	FADS6	0	4.23718	0	UP
ENSG00000172889	EGFL7	16.6804	67.1732	2.9e-05	UP
ENSG00000172935	MRGPRF	0	3.40379	0	UP
ENSG00000173083	HPSE	0.607824	4.65265	0.000264	UP
ENSG00000173530	TNFRSF10D	15.1835	50.9388	0.000362	UP
ENSG00000173557	C2orf70	0	0.561742	0.000648	UP
ENSG00000173641	HSPB7	0.021301	1.81531	0	UP
ENSG00000173852	DPY19L1	2.41179	11.0344	6.3e-05	UP
ENSG00000173905	GOLIM4	11.2547	188.449	0	UP
ENSG00000174370	C11orf45	0.021736	0.753381	0.000215	UP
ENSG00000175040	CHST2	0.4388	9.54401	0	UP
ENSG00000175264	CHST1	0	0.535929	0.000302	UP
ENSG00000175274	TP53I11	8.91063	28.7031	0.000653	UP
ENSG00000175445	LPL	0.043488	23.7473	0	UP
ENSG00000175497	DPP10	0.008038	1.35897	0	UP
ENSG00000175832	ETV4	0.135785	1.88954	0.000541	UP
ENSG00000175928	LRRN1	3.78684	251.786	0	UP
ENSG00000176204	LRRTM4	0.383836	10.7151	0	UP
ENSG00000176463	SLCO3A1	0.018337	0.716107	0.000214	UP
ENSG00000176842	IRX5	1.55004	10.3516	2e-06	UP
ENSG00000176956	LY6H	0	7.21812	0	UP
ENSG00000177465	ACOT4	0	5.92006	0	UP
ENSG00000177508	IRX3	5.91221	19.3022	0.000495	UP
ENSG00000177706	FAM20C	0.405548	10.7248	0	UP
ENSG00000177707	PVRL3	1.90535	17.3482	0	UP
ENSG00000177791	MYOZ1	0.050522	1.75739	6e-06	UP
ENSG00000178445	GLDC	3.86858	14.9337	0.00011	UP
ENSG00000178498	DTX3	0.603825	10.2362	0	UP
ENSG00000178538	CA8	0.014005	0.61053	0.000225	UP
ENSG00000178718	RPP25	2.9468	16.543	1e-06	UP
ENSG00000178726	THBD	0	1.02985	0	UP
ENSG00000179066	AC020907.1	0.03219	1.03421	0.000109	UP
ENSG00000179111	HES7	0.020823	2.30767	0	UP
ENSG00000179344	HLA-DQB1	1.72021	10.6207	3e-06	UP
ENSG00000179431	FJX1	1.75899	15.7465	0	UP
ENSG00000179477	ALOX12B	0.253842	3.38248	6.6e-05	UP
ENSG00000179915	NRXN1	0.035906	2.05541	0	UP
ENSG00000180287	PLD5	0	0.33002	0.000167	UP
ENSG00000180739	S1PR5	0	2.09691	0	UP
ENSG00000180767	CHST13	0.040366	7.73649	0	UP
ENSG00000181409	AATK	1.89849	8.45674	0.000408	UP
ENSG00000181433	SAGE1	0.176007	5.88752	0	UP
ENSG00000181781	ODF3L2	0.00308	0.397495	9e-06	UP
ENSG00000182022	CHST15	1.16852	7.86436	2.4e-05	UP
ENSG00000182195	LDOC1	74.525	331.195	0	UP
ENSG00000182220	ATP6AP2	44.69	150.221	3.1e-05	UP
ENSG00000182315	MBD3L3	0	1.96242	1e-06	UP
ENSG00000182583	VCX	4.94943	21.9326	1.2e-05	UP
ENSG00000182938	OTOP3	0.032564	2.08241	0	UP
ENSG00000182963	GJC1	1.29515	7.65972	8.3e-05	UP
ENSG00000183034	OTOP2	0	0.624528	0.000254	UP
ENSG00000183145	RIPPLY3	0.068279	1.43033	0.000291	UP
ENSG00000183337	BCOR	12.6621	42.0591	0.000482	UP
ENSG00000183461	XAGE1C	2.12036	95.8159	0	UP
ENSG00000183476	SH2D7	0.014773	0.844516	1.3e-05	UP
ENSG00000183578	TNFAIP8L3	0	0.980549	2.2e-05	UP
ENSG00000183678	CTAG1A	0.445031	6.61871	0	UP
ENSG00000183734	ASCL2	0.215863	2.42717	0.000695	UP
ENSG00000183779	ZNF703	9.39408	92.4796	0	UP
ENSG00000183780	SLC35F3	0	1.07436	1e-06	UP
ENSG00000183798	EMILIN3	0.834679	7.88013	1e-06	UP
ENSG00000183837	PNMA3	2.44834	17.5177	0	UP
ENSG00000183853	KIRREL	3.09002	13.1695	6e-05	UP
ENSG00000184033	CTAG1B	0.475542	7.94835	0	UP
ENSG00000184160	ADRA2C	1.19722	27.9749	0	UP
ENSG00000184185	KCNJ12	0.148166	8.39464	0	UP
ENSG00000184194	GPR173	0.027298	1.60027	1e-06	UP
ENSG00000184258	CDR1	0.27409	86.4765	0	UP
ENSG00000184347	SLIT3	0.006358	0.576557	1.1e-05	UP
ENSG00000184388	PABPC1L2B	0	0.87838	4e-05	UP
ENSG00000184515	BEX5	0.88848	13.8864	0	UP
ENSG00000184524	CEND1	0.513377	13.1126	0	UP
ENSG00000184557	SOCS3	0	0.685365	0.000106	UP
ENSG00000184905	TCEAL2	0.160963	10.6783	0	UP
ENSG00000184908	CLCNKB	0	0.616704	0.000227	UP
ENSG00000184986	TMEM121	2.32691	21.8055	0	UP
ENSG00000185052	SLC24A3	0	1.6119	0	UP
ENSG00000185101	ANO9	0.747212	10.2004	0	UP
ENSG00000185156	MFSD6L	0.033295	5.71669	0	UP
ENSG00000185215	TNFAIP2	0.394296	20.7327	0	UP
ENSG00000185269	NOTUM	0.161164	2.59184	5.8e-05	UP
ENSG00000185272	RBM11	0.229657	2.79705	0.000298	UP
ENSG00000185274	WBSCR17	0.121672	3.09048	1e-06	UP
ENSG00000185499	MUC1	0.928814	10.7939	0	UP
ENSG00000185519	FAM131C	0.871918	7.58365	3e-06	UP
ENSG00000185567	AHNAK2	0.950849	8.43644	1e-06	UP
ENSG00000185652	NTF3	0.026922	1.38364	3e-06	UP
ENSG00000185736	ADARB2	0.006848	6.99572	0	UP
ENSG00000185811	IKZF1	0	1.29902	0	UP
ENSG00000185924	RTN4RL1	1.74897	30.7806	0	UP
ENSG00000186063	AIDA	84.6318	243.034	0.000135	UP
ENSG00000186160	CYP4Z1	0.094895	1.55682	0.000574	UP
ENSG00000186288	PABPC1L2A	0	0.918217	3.1e-05	UP
ENSG00000186297	GABRA5	0.456279	4.01553	0.000238	UP
ENSG00000186510	CLCNKA	0	3.80367	0	UP
ENSG00000186891	TNFRSF18	0.544885	51.6373	0	UP
ENSG00000186897	C1QL4	1.35122	14.5681	0	UP
ENSG00000187068	C3orf70	0.221684	5.18708	0	UP
ENSG00000187243	MAGED4B	11.9102	41.8452	0.000258	UP
ENSG00000187730	GABRD	0.544213	4.39536	0.000276	UP
ENSG00000187733	AMY1C	0	1.33772	4e-06	UP
ENSG00000188004	C1orf204	0	1.43282	0	UP
ENSG00000188158	NHS	0.05191	1.31262	0.000119	UP
ENSG00000188257	PLA2G2A	1.10346	72.3822	0	UP
ENSG00000188643	S100A16	0.14729	41.1168	0	UP
ENSG00000188763	FZD9	5.19445	20.3391	5.8e-05	UP
ENSG00000188859	FAM78B	0	0.564714	2.9e-05	UP
ENSG00000189334	S100A14	0.178713	2.75577	7.5e-05	UP
ENSG00000189420	ZFP92	0	2.80462	0	UP
ENSG00000196126	HLA-DRB1	0.111547	6.64251	0	UP
ENSG00000196167	COLCA1	14.2479	105.945	0	UP
ENSG00000196169	KIF19	0	0.346996	0.000644	UP
ENSG00000196368	NUDT11	3.32688	16.9183	2e-06	UP
ENSG00000196440	ARMCX4	0.449988	7.7096	0	UP
ENSG00000196549	MME	101.535	401.635	0	UP
ENSG00000197142	ACSL5	0.101288	2.46859	8e-06	UP
ENSG00000197343	ZNF655	0	1.49851	0	UP
ENSG00000197587	DMBX1	1.42911	12.4465	0	UP
ENSG00000197888	UGT2B17	5.61104	24.5175	1.5e-05	UP
ENSG00000198108	CHSY3	0.049189	3.1347	0	UP
ENSG00000198121	LPAR1	0.038095	1.30987	2.5e-05	UP
ENSG00000198157	HMGN5	6.98385	40.9408	0	UP
ENSG00000198162	MAN1A2	13.1085	48.1173	0.000145	UP
ENSG00000198225	FKBP1C	19.4105	72.0293	6e-05	UP
ENSG00000198363	ASPH	15.7861	51.1784	0.000529	UP
ENSG00000198502	HLA-DRB5	0.249033	3.33611	6.3e-05	UP
ENSG00000198681	MAGEA1	3.07265	21.3701	0	UP
ENSG00000198719	DLL1	1.65932	17.4788	0	UP
ENSG00000198797	BRINP2	0	1.05568	0	UP
ENSG00000203805	PPAPDC1A	0.267378	4.03871	9e-06	UP
ENSG00000203857	HSD3B1	0.032342	0.865973	0.00039	UP
ENSG00000203879	GDI1	35.812	106.029	0.000451	UP
ENSG00000203930	LINC00632	0.128209	4.14683	0	UP
ENSG00000204287	HLA-DRA	0.047909	6.70488	0	UP
ENSG00000204375	XAGE1E	3.87142	178.146	0	UP
ENSG00000204376	XAGE1D	3.86403	178.97	0	UP
ENSG00000204379	XAGE1A	2.63113	116.69	0	UP
ENSG00000204382	XAGE1B	1.97451	89.6048	0	UP
ENSG00000204495	PRAMEF13	0	0.685766	0.00039	UP
ENSG00000204516	MICB	0.056827	1.71328	1.5e-05	UP
ENSG00000205213	LGR4	5.04101	16.7478	0.000455	UP
ENSG00000205363	C15orf59	0	0.837807	6.8e-05	UP
ENSG00000205517	RGL3	1.13617	16.4302	0	UP
ENSG00000205542	TMSB4X	3.41501	46.947	0	UP
ENSG00000205595	AREGB	0	1.08501	4e-05	UP
ENSG00000205642	VCX3B	3.92722	22.4805	0	UP
ENSG00000205718	MBD3L4	0	1.65082	1.8e-05	UP
ENSG00000205927	OLIG2	0	0.651594	5.6e-05	UP
ENSG00000206432	TMEM200C	0.007557	1.07484	0	UP
ENSG00000213030	CGB8	0.047005	0.974713	0.000722	UP
ENSG00000213047	DENND1B	4.36813	14.633	0.000538	UP
ENSG00000213123	TCTEX1D2	5.72564	25.4846	1.2e-05	UP
ENSG00000213366	GSTM2	0.013294	2.26025	0	UP
ENSG00000214376	VSTM5	0	0.917891	2e-06	UP
ENSG00000214402	LCNL1	0.011451	0.494975	0.000369	UP
ENSG00000214999	AC129492.6	0.197729	2.58103	0.000201	UP
ENSG00000215788	TNFRSF25	0.696095	5.99448	2.7e-05	UP
ENSG00000219438	FAM19A5	0	7.82233	0	UP
ENSG00000220008	LINGO3	3.99279	14.5047	0.000245	UP
ENSG00000222040	ADRA2B	0.044664	1.10111	0.000221	UP
ENSG00000225614	ZNF469	0	0.513445	1e-06	UP
ENSG00000226907	CT45A6	0.466813	6.27198	0	UP
ENSG00000228836	CT45A4	0.564205	6.00011	4e-06	UP
ENSG00000230522	MBD3L2	0	1.79522	5e-06	UP
ENSG00000237247	MBD3L5	0	1.48005	5.9e-05	UP
ENSG00000237683	AL627309.1	11.776	40.1021	0.000374	UP
ENSG00000237763	AMY1A	0	0.838756	6.8e-05	UP
ENSG00000238243	OR2W3	0	0.884566	8.4e-05	UP
ENSG00000240038	AMY2B	0.290613	3.20274	0.000217	UP
ENSG00000240771	ARHGEF25	5.60298	19.3783	0.000259	UP
ENSG00000242185	CT45A2	0.505398	4.92248	4.5e-05	UP
ENSG00000242265	PEG10	0.271665	18.5345	0	UP
ENSG00000242284	CT45A5	0.832658	13.3856	0	UP
ENSG00000242732	RGAG4	1.18199	7.40966	7.2e-05	UP
ENSG00000243480	AMY2A	0.04351	1.7354	3e-06	UP
ENSG00000244038	DDOST	88.3674	271.204	4.9e-05	UP
ENSG00000244588	RAD21L1	0	0.609857	0.000436	UP
ENSG00000249992	TMEM158	2.06179	9.56423	0.000159	UP
ENSG00000250349	TM4SF2	2.7801	15.8135	1e-06	UP
ENSG00000250709	CCDC169-SOHLH2	0.0104	3.59391	0	UP
ENSG00000255098	RP11-481A20.11	0.352884	5.59673	0	UP
ENSG00000256870	SLC5A8	0	0.91764	1e-06	UP
ENSG00000260415	AC068987.1	0.028901	0.767754	0.000618	UP
ENSG00000266997	RP11-886H22.1	5.7047	43.496	0	UP
ENSG00000268343	AC012414.1	0.647538	5.44649	5.3e-05	UP
ENSG00000268531	DKFZP547L112	1.31654	7.79656	8.2e-05	UP
ENSG00000272414	FAM47E-STBD1	5.68906	26.6583	6e-06	UP
ENSG00000003436	TFPI	25.1746	0.005659	0	DOWN
ENSG00000005187	ACSM3	13.5082	2.83924	1.3e-05	DOWN
ENSG00000005810	MYCBP2	21.5401	5.63842	7.9e-05	DOWN
ENSG00000006625	GGCT	108.761	29.6714	1.9e-05	DOWN
ENSG00000009694	TENM1	23.8006	0.281	0	DOWN
ENSG00000012223	LTF	0.659696	0	4e-05	DOWN
ENSG00000012660	ELOVL5	240.287	47.7004	0	DOWN
ENSG00000012817	KDM5D	8.41715	0.006683	0	DOWN
ENSG00000018408	WWTR1	1.41459	0.031739	4.2e-05	DOWN
ENSG00000019549	SNAI2	0.990694	0.025068	0.000204	DOWN
ENSG00000023892	DEF6	10.8542	1.98435	1.5e-05	DOWN
ENSG00000026025	VIM	3.11747	0.116577	4e-06	DOWN
ENSG00000027001	MIPEP	60.7457	18.3727	0.000328	DOWN
ENSG00000044524	EPHA3	49.7188	0.132702	0	DOWN
ENSG00000053747	LAMA3	13.7244	0.177806	0	DOWN
ENSG00000059804	SLC2A3	0.640584	0.008499	0.00013	DOWN
ENSG00000061918	GUCY1B3	13.1661	0	0	DOWN
ENSG00000062038	CDH3	3.47425	0.005454	0	DOWN
ENSG00000064012	CASP8	5.17458	0.518586	6.2e-05	DOWN
ENSG00000064989	CALCRL	0.912926	0	0	DOWN
ENSG00000065833	ME1	62.6812	14.2921	9e-06	DOWN
ENSG00000067048	DDX3Y	24.6265	0	0	DOWN
ENSG00000067113	PPAP2A	279.078	23.7088	0	DOWN
ENSG00000067646	ZFY	7.14637	0.046878	0	DOWN
ENSG00000067798	NAV3	0.751464	0.014129	0.000172	DOWN
ENSG00000068078	FGFR3	3.71778	0.109003	0	DOWN
ENSG00000068079	IFI35	3.3771	0.158971	1e-05	DOWN
ENSG00000068985	PAGE1	10.9671	0	0	DOWN
ENSG00000069956	MAPK6	91.6939	28.9715	0.000196	DOWN
ENSG00000070526	ST6GALNAC1	15.3071	0.237	0	DOWN
ENSG00000071205	ARHGAP10	5.90389	0.661703	5.4e-05	DOWN
ENSG00000075886	TUBA3D	5.49659	0.827988	0.000479	DOWN
ENSG00000076554	TPD52	56.976	17.7001	0.000491	DOWN
ENSG00000077713	SLC25A43	5.56277	0	0	DOWN
ENSG00000080224	EPHA6	11.8701	0.866322	0	DOWN
ENSG00000080709	KCNN2	60.6535	2.00239	0	DOWN
ENSG00000081181	ARG2	72.302	19.87	7.7e-05	DOWN
ENSG00000081277	PKP1	0.918307	0.008143	4e-06	DOWN
ENSG00000087128	TMPRSS11E	1.37934	0.028717	2.9e-05	DOWN
ENSG00000091039	OSBPL8	31.7602	5.96322	1e-06	DOWN
ENSG00000091490	SEL1L3	38.2001	6.57421	0	DOWN
ENSG00000091656	ZFHX4	0.962192	0.013671	3.2e-05	DOWN
ENSG00000092377	TBL1Y	2.73071	0	0	DOWN
ENSG00000096006	CRISP3	3.72828	0.029821	0	DOWN
ENSG00000096060	FKBP5	48.8015	5.62894	0	DOWN
ENSG00000096088	PGC	10.6886	1.02232	0	DOWN
ENSG00000100031	GGT1	33.7906	4.38426	0	DOWN
ENSG00000100121	GGTLC2	15.0196	2.70685	1e-06	DOWN
ENSG00000100558	PLEK2	2.85518	0	0	DOWN
ENSG00000100612	DHRS7	116.62	26.3878	1e-06	DOWN
ENSG00000100842	EFS	22.3165	0.259611	0	DOWN
ENSG00000101335	MYL9	9.76414	0.161656	0	DOWN
ENSG00000102547	CAB39L	18.361	2.12317	0	DOWN
ENSG00000102900	NUP93	58.8449	18.1031	0.000398	DOWN
ENSG00000103257	SLC7A5	45.8472	3.39094	0	DOWN
ENSG00000103942	HOMER2	14.6151	3.38197	3.2e-05	DOWN
ENSG00000104067	TJP1	57.7056	14.0771	2.6e-05	DOWN
ENSG00000104611	SH2D4A	16.0783	4.13582	7.8e-05	DOWN
ENSG00000104755	ADAM2	68.6372	0	0	DOWN
ENSG00000105514	RAB3D	52.9297	14.9942	0.000187	DOWN
ENSG00000105655	ISYNA1	13.0165	3.5007	0.000242	DOWN
ENSG00000105750	ZNF85	3.10285	0.11403	4e-06	DOWN
ENSG00000105810	CDK6	0.949406	0.013291	3e-05	DOWN
ENSG00000105889	STEAP1B	15.1373	3.04028	5e-06	DOWN
ENSG00000106541	AGR2	8.15332	0.788091	0	DOWN
ENSG00000106571	GLI3	1.82094	0.058667	4.3e-05	DOWN
ENSG00000106772	PRUNE2	68.8136	2.0203	0	DOWN
ENSG00000108176	DNAJC12	8.01343	1.29733	5.5e-05	DOWN
ENSG00000109452	INPP4B	3.07693	0.023575	0	DOWN
ENSG00000109610	SOD3	8.53128	0.104982	0	DOWN
ENSG00000109654	TRIM2	1.61187	0.050188	6.4e-05	DOWN
ENSG00000109906	ZBTB16	10.9889	1.34128	0	DOWN
ENSG00000110799	VWF	1.87878	0.08559	0.000234	DOWN
ENSG00000110931	CAMKK2	61.7346	11.9172	1e-06	DOWN
ENSG00000111716	LDHB	275.244	38.937	0	DOWN
ENSG00000111907	TPD52L1	11.1659	1.08265	0	DOWN
ENSG00000112297	AIM1	6.83843	0.655713	5e-06	DOWN
ENSG00000112343	TRIM38	4.2446	0.08808	0	DOWN
ENSG00000112414	GPR126	13.9965	0.285356	0	DOWN
ENSG00000113763	UNC5A	7.34986	0.450423	0	DOWN
ENSG00000113805	CNTN3	2.46597	0.036087	0	DOWN
ENSG00000113924	HGD	7.45242	0.805226	5e-06	DOWN
ENSG00000114200	BCHE	13.8999	0.166499	0	DOWN
ENSG00000114374	USP9Y	21.3025	0	0	DOWN
ENSG00000115361	ACADL	5.24754	0.058552	0	DOWN
ENSG00000116574	RHOU	28.3816	3.08246	0	DOWN
ENSG00000116741	RGS2	10.7265	0	0	DOWN
ENSG00000117143	UAP1	133.69	37.7167	2.1e-05	DOWN
ENSG00000117407	ARTN	5.1375	0.702987	0.000535	DOWN
ENSG00000118263	KLF7	2.95451	0.081084	1e-06	DOWN
ENSG00000118271	TTR	2.20356	0.091162	8.8e-05	DOWN
ENSG00000118985	ELL2	22.2046	2.6598	0	DOWN
ENSG00000119514	GALNT12	1.24437	0.046752	0.000399	DOWN
ENSG00000119711	ALDH6A1	32.6428	9.67964	0.000422	DOWN
ENSG00000119946	CNNM1	1.14449	0.007888	0	DOWN
ENSG00000120519	SLC10A7	10.7215	1.80598	6e-06	DOWN
ENSG00000120903	CHRNA2	9.72262	0.079251	0	DOWN
ENSG00000121871	SLITRK3	1.91678	0.082387	0.000178	DOWN
ENSG00000122420	PTGFR	19.5437	1.05971	0	DOWN
ENSG00000122787	AKR1D1	0.80186	0	1.4e-05	DOWN
ENSG00000122852	SFTPA1	1.85024	0.029406	1e-06	DOWN
ENSG00000123685	BATF3	1.09247	0	2e-06	DOWN
ENSG00000123983	ACSL3	112.537	35.9708	0.000174	DOWN
ENSG00000124225	PMEPA1	55.6674	14.4276	6.3e-05	DOWN
ENSG00000124391	IL17C	3.97585	0.213638	7e-06	DOWN
ENSG00000124635	HIST1H2BJ	28.1097	1.36881	0	DOWN
ENSG00000124664	SPDEF	169.494	55.9163	9.5e-05	DOWN
ENSG00000124713	GNMT	37.8915	2.40488	0	DOWN
ENSG00000124942	AHNAK	25.6272	3.64119	0	DOWN
ENSG00000125144	MT1G	5.03708	0.083596	0	DOWN
ENSG00000125257	ABCC4	79.1643	9.36589	0	DOWN
ENSG00000127863	TNFRSF19	104.021	19.7579	0	DOWN
ENSG00000127955	GNAI1	2.6539	0.053583	0	DOWN
ENSG00000128394	APOBEC3F	6.1437	0.943068	0.000376	DOWN
ENSG00000129862	VCY1B	17.2181	0.297338	0	DOWN
ENSG00000129864	VCY	17.2181	0.297338	0	DOWN
ENSG00000130508	PXDN	9.32735	2.08312	0.000295	DOWN
ENSG00000130529	TRPM4	41.2692	12.3867	0.000466	DOWN
ENSG00000131080	EDA2R	1.57779	0.065343	0.000243	DOWN
ENSG00000131746	TNS4	0.599636	0.000354	0	DOWN
ENSG00000131844	MCCC2	82.6078	24.4654	0.000136	DOWN
ENSG00000132669	RIN2	3.43255	0.32302	0.000416	DOWN
ENSG00000133116	KL	0.412435	0	0.000227	DOWN
ENSG00000133789	SWAP70	6.7246	0.041006	0	DOWN
ENSG00000133943	C14orf159	6.17852	0.993976	0.000365	DOWN
ENSG00000134765	DSC1	1.74143	0.040986	1.6e-05	DOWN
ENSG00000134864	GGACT	1.76231	0.013948	0	DOWN
ENSG00000134874	DZIP1	0.539572	0	1e-05	DOWN
ENSG00000135090	TAOK3	19.6971	3.1509	0	DOWN
ENSG00000135314	KHDC1	1.22495	0.008255	0	DOWN
ENSG00000135374	ELF5	4.46156	0.013919	0	DOWN
ENSG00000135842	FAM129A	11.3865	0.807123	0	DOWN
ENSG00000136147	PHF11	2.26539	0.050767	3e-06	DOWN
ENSG00000136167	LCP1	79.9609	2.21877	0	DOWN
ENSG00000136770	DNAJC1	73.334	19.4281	3.9e-05	DOWN
ENSG00000136826	KLF4	10.6836	0.875478	0	DOWN
ENSG00000137801	THBS1	2.46578	0.077894	1.1e-05	DOWN
ENSG00000137976	DNASE2B	10.3175	0.290553	0	DOWN
ENSG00000138294	MSMB	1.32459	0.031665	5.6e-05	DOWN
ENSG00000138413	IDH1	138.873	46.3003	0.000162	DOWN
ENSG00000138641	HERC3	64.3863	15.6205	1.8e-05	DOWN
ENSG00000138696	BMPR1B	25.3505	0.022828	0	DOWN
ENSG00000138758	SEPT11	32.0838	7.69141	3.3e-05	DOWN
ENSG00000138798	EGF	6.90273	0.455328	0	DOWN
ENSG00000139193	CD27	4.18234	0.199312	3e-06	DOWN
ENSG00000139209	SLC38A4	2.22243	0	0	DOWN
ENSG00000139679	LPAR6	1.82616	0.045677	2.1e-05	DOWN
ENSG00000139793	MBNL2	2.06214	0	0	DOWN
ENSG00000139865	TTC6	13.1399	2.68	1.1e-05	DOWN
ENSG00000140263	SORD	231.449	44.1626	0	DOWN
ENSG00000140443	IGF1R	10.2583	0.268745	0	DOWN
ENSG00000140459	CYP11A1	1.87137	0.00502	0	DOWN
ENSG00000140563	MCTP2	10.6228	1.53262	1e-06	DOWN
ENSG00000141934	PPAP2C	34.0249	3.28677	0	DOWN
ENSG00000142273	CBLC	9.57124	0.016928	0	DOWN
ENSG00000142515	KLK3	672.254	115.136	0	DOWN
ENSG00000142875	PRKACB	127.225	8.0229	0	DOWN
ENSG00000143158	MPC2	292.874	54.633	0	DOWN
ENSG00000143164	DCAF6	99.9658	27.9411	3.8e-05	DOWN
ENSG00000143409	FAM63A	5.81566	0.885833	0.000517	DOWN
ENSG00000144218	AFF3	11.1925	0.020742	0	DOWN
ENSG00000144331	ZNF385B	10.3445	0.75931	0	DOWN
ENSG00000144339	TMEFF2	9.38186	0.010478	0	DOWN
ENSG00000144366	GULP1	28.6964	0	0	DOWN
ENSG00000144481	TRPM8	11.9407	0.366827	0	DOWN
ENSG00000144485	HES6	166.54	10.4665	0	DOWN
ENSG00000144749	LRIG1	41.7323	10.8378	8.8e-05	DOWN
ENSG00000145358	DDIT4L	1.73728	0	0	DOWN
ENSG00000145632	PLK2	20.0889	3.36282	0	DOWN
ENSG00000145703	IQGAP2	17.2523	1.5546	0	DOWN
ENSG00000145743	FBXL17	32.4094	5.56977	0	DOWN
ENSG00000145779	TNFAIP8	4.28247	0.409386	0.00019	DOWN
ENSG00000145945	FAM50B	10.2667	1.25795	0	DOWN
ENSG00000146411	SLC2A12	13.5382	2.98883	2.4e-05	DOWN
ENSG00000146477	SLC22A3	98.2913	0.130655	0	DOWN
ENSG00000147381	MAGEA4	5.89888	0.15082	0	DOWN
ENSG00000147889	CDKN2A	13.1414	0.910546	0	DOWN
ENSG00000148541	FAM13C	1.39399	0.008221	0	DOWN
ENSG00000149150	SLC43A1	84.9893	19.9251	5e-06	DOWN
ENSG00000149218	ENDOD1	194.561	26.8431	0	DOWN
ENSG00000149260	CAPN5	7.62474	0.524108	0	DOWN
ENSG00000149506	ZP1	1.44881	0.062368	0.000452	DOWN
ENSG00000150594	ADRA2A	2.09725	0.099104	0.000172	DOWN
ENSG00000150961	SEC24D	10.4584	2.49043	0.0002	DOWN
ENSG00000151025	GPR158	23.7238	6.66807	0.000194	DOWN
ENSG00000151090	THRB	8.79786	0.155044	0	DOWN
ENSG00000151150	ANK3	18.3568	4.0341	9e-06	DOWN
ENSG00000151224	MAT1A	1.24062	0.029255	5.3e-05	DOWN
ENSG00000152503	TRIM36	7.66049	1.25084	8.9e-05	DOWN
ENSG00000152818	UTRN	21.239	4.26328	2e-06	DOWN
ENSG00000153064	BANK1	5.10018	0.523039	7.4e-05	DOWN
ENSG00000153132	CLGN	46.9938	12.3793	9.7e-05	DOWN
ENSG00000153179	RASSF3	276.519	42.5625	0	DOWN
ENSG00000154144	TBRG1	33.3753	10.1065	0.00053	DOWN
ENSG00000154359	LONRF1	15.0874	0.096222	0	DOWN
ENSG00000154654	NCAM2	65.2616	6.81386	0	DOWN
ENSG00000154734	ADAMTS1	85.9784	1.52901	0	DOWN
ENSG00000154930	ACSS1	3.38277	0.040668	0	DOWN
ENSG00000155254	MARVELD1	34.1518	7.17975	6e-06	DOWN
ENSG00000156052	GNAQ	6.29069	0.050106	0	DOWN
ENSG00000156103	MMP16	13.8117	1.46724	0	DOWN
ENSG00000156113	KCNMA1	13.5066	0.049894	0	DOWN
ENSG00000156284	CLDN8	6.57765	0.71782	1.6e-05	DOWN
ENSG00000156711	MAPK13	14.5006	0.356336	0	DOWN
ENSG00000157214	STEAP2	108.553	19.3068	0	DOWN
ENSG00000158373	HIST1H2BD	21.3766	3.45822	0	DOWN
ENSG00000158406	HIST1H4H	31.0146	4.20737	0	DOWN
ENSG00000158715	SLC45A3	323.189	7.29901	0	DOWN
ENSG00000159674	SPON2	323.721	0.866922	0	DOWN
ENSG00000160862	AZGP1	91.6772	0.555074	0	DOWN
ENSG00000162174	ASRGL1	11.7001	1.97677	3e-06	DOWN
ENSG00000162777	DENND2D	2.61146	0.025914	0	DOWN
ENSG00000163053	SLC16A14	9.18811	1.98532	0.000216	DOWN
ENSG00000163072	NOSTRIN	3.22623	0.14339	1.3e-05	DOWN
ENSG00000163110	PDLIM5	11.0661	1.46688	0	DOWN
ENSG00000163191	S100A11	195.768	59.8175	3e-05	DOWN
ENSG00000163492	CCDC141	1.06759	0.014541	1.4e-05	DOWN
ENSG00000163497	FEV	7.34542	0.242588	0	DOWN
ENSG00000163884	KLF15	23.0366	6.97746	0.000453	DOWN
ENSG00000164114	MAP9	11.2728	2.89398	0.000285	DOWN
ENSG00000164116	GUCY1A3	39.2341	0.050377	0	DOWN
ENSG00000164128	NPY1R	2.31089	0.057456	3e-06	DOWN
ENSG00000164181	ELOVL7	93.0886	4.59223	0	DOWN
ENSG00000164188	RANBP3L	2.64253	0.161026	0.000237	DOWN
ENSG00000164647	STEAP1	171.594	30.1374	0	DOWN
ENSG00000165091	TMC1	0.478532	0.005486	0.000129	DOWN
ENSG00000165272	AQP3	12.0381	1.91934	1e-06	DOWN
ENSG00000166342	NETO1	43.9491	13.4139	0.000524	DOWN
ENSG00000166391	MOGAT2	1.96784	0.041572	4e-06	DOWN
ENSG00000166415	WDR72	2.19944	0.02033	0	DOWN
ENSG00000166535	A2ML1	0.992805	0.003756	0	DOWN
ENSG00000166741	NNMT	1.08701	0.038345	0.00048	DOWN
ENSG00000166743	ACSM1	1.77747	0.05977	9.2e-05	DOWN
ENSG00000166816	LDHD	41.8446	7.82305	1e-06	DOWN
ENSG00000166840	GLYATL1	21.3288	5.95172	0.000171	DOWN
ENSG00000167034	NKX3-1	338.856	76.6469	0	DOWN
ENSG00000167232	ZNF91	9.79751	0.817592	0	DOWN
ENSG00000167333	TRIM68	20.8986	3.50871	0	DOWN
ENSG00000167554	ZNF610	4.0562	0.340979	0.000135	DOWN
ENSG00000167751	KLK2	92.2515	23.0178	1e-05	DOWN
ENSG00000167799	NUDT8	89.0031	23.5275	2.3e-05	DOWN
ENSG00000167800	TBX10	1.8391	0.061724	5.3e-05	DOWN
ENSG00000167981	ZNF597	3.18818	0.171958	4.3e-05	DOWN
ENSG00000168274	HIST1H2AE	5.31845	0.691482	0.000255	DOWN
ENSG00000168743	NPNT	1.52221	0.025147	5e-06	DOWN
ENSG00000168907	PLA2G4F	23.0994	6.06945	8.5e-05	DOWN
ENSG00000168916	ZNF608	3.31876	0.02635	0	DOWN
ENSG00000169213	RAB3B	13.545	1.95746	0	DOWN
ENSG00000169371	SNUPN	17.9253	3.30803	1e-06	DOWN
ENSG00000169851	PCDH7	2.86042	0.191425	0.000243	DOWN
ENSG00000169891	REPS2	10.7173	2.16597	4.5e-05	DOWN
ENSG00000169908	TM4SF1	13.5085	1.0946	0	DOWN
ENSG00000170142	UBE2E1	68.6462	18.9282	8.1e-05	DOWN
ENSG00000170289	CNGB3	0.549711	0.010788	0.000501	DOWN
ENSG00000170465	KRT6C	1.93822	0.019637	0	DOWN
ENSG00000170476	MZB1	2.62103	0	0	DOWN
ENSG00000170482	SLC23A1	3.48055	0.249441	0.000137	DOWN
ENSG00000170516	COX7B2	6.1001	0.582103	1.5e-05	DOWN
ENSG00000171044	XKR6	2.12209	0.066415	2e-05	DOWN
ENSG00000171517	LPAR3	36.9255	2.84579	0	DOWN
ENSG00000171611	PTCRA	1.0808	0	0.000161	DOWN
ENSG00000172183	ISG20	4.64677	0.355014	2.5e-05	DOWN
ENSG00000172243	CLEC7A	3.76915	0.22886	2.9e-05	DOWN
ENSG00000173482	PTPRM	10.1198	1.41821	1e-06	DOWN
ENSG00000174607	UGT8	9.0518	0.96729	0	DOWN
ENSG00000175336	APOF	1.57719	0.01676	0	DOWN
ENSG00000175535	PNLIP	0.715164	0	0.000506	DOWN
ENSG00000176165	FOXG1	0.853195	0.018777	0.000308	DOWN
ENSG00000177694	NAALADL2	10.8741	1.39177	0	DOWN
ENSG00000178026	FAM211B	9.65101	0.0362	0	DOWN
ENSG00000178078	STAP2	28.6539	7.54726	0.000101	DOWN
ENSG00000178206	CYP4F31P	1.19598	0.02713	7.7e-05	DOWN
ENSG00000178573	MAF	13.8294	0.146997	0	DOWN
ENSG00000178685	PARP10	29.8452	3.31918	0	DOWN
ENSG00000178750	STX19	5.44981	0.429423	1e-05	DOWN
ENSG00000180530	NRIP1	33.9406	4.80382	0	DOWN
ENSG00000180535	BHLHA15	45.3428	4.89225	0	DOWN
ENSG00000180573	HIST1H2AC	45.1447	5.65925	0	DOWN
ENSG00000180596	HIST1H2BC	20.6509	1.36936	0	DOWN
ENSG00000180626	ZNF594	0.477838	0	0.000129	DOWN
ENSG00000181218	HIST3H2A	43.3042	11.8019	0.000152	DOWN
ENSG00000182217	HIST2H4B	39.1887	7.64432	2e-06	DOWN
ENSG00000182263	FIGN	0.410738	0	2.5e-05	DOWN
ENSG00000182584	ACTL10	18.4144	5.00275	0.000127	DOWN
ENSG00000182704	TSKU	21.7459	4.77813	8e-06	DOWN
ENSG00000182795	C1orf116	67.3035	8.92288	0	DOWN
ENSG00000182866	LCK	0.604785	0	0.000146	DOWN
ENSG00000183044	ABAT	10.4005	2.41259	0.000194	DOWN
ENSG00000183098	GPC6	4.73502	0.079366	0	DOWN
ENSG00000183558	HIST2H2AA3	109.05	28.6343	1.1e-05	DOWN
ENSG00000183878	UTY	2.9225	0.072507	1e-06	DOWN
ENSG00000183941	HIST2H4A	38.9857	7.61129	2e-06	DOWN
ENSG00000184012	TMPRSS2	229.468	57.8943	1e-06	DOWN
ENSG00000184254	ALDH1A3	39.5134	3.03265	0	DOWN
ENSG00000184349	EFNA5	26.2074	0.1132	0	DOWN
ENSG00000184672	RALYL	3.92664	0	0	DOWN
ENSG00000184678	HIST2H2BE	58.5407	7.75368	0	DOWN
ENSG00000185002	RFX6	2.07067	0	0	DOWN
ENSG00000185070	FLRT2	0.375995	0	8.3e-05	DOWN
ENSG00000185130	HIST1H2BL	9.02084	0.426038	0	DOWN
ENSG00000185201	IFITM2	31.7408	2.76205	0	DOWN
ENSG00000185303	SFTPA2	14.0182	0.333259	0	DOWN
ENSG00000185479	KRT6B	1.16434	0	2e-06	DOWN
ENSG00000185554	NXF2	7.19197	1.1398	0.000151	DOWN
ENSG00000185650	ZFP36L1	9.23353	0.032847	0	DOWN
ENSG00000185945	NXF2B	6.8234	1.08387	0.000227	DOWN
ENSG00000186105	LRRC70	0.504483	0.005426	0.000103	DOWN
ENSG00000186847	KRT14	0.618448	0	0.000452	DOWN
ENSG00000187210	GCNT1	15.4758	3.18657	6e-06	DOWN
ENSG00000187566	NHLRC1	2.0357	0	0	DOWN
ENSG00000187689	AMTN	1.67321	0.05962	0.000121	DOWN
ENSG00000187837	HIST1H1C	357.752	25.1032	0	DOWN
ENSG00000187994	RINL	3.05078	0.121551	6e-06	DOWN
ENSG00000188089	PLA2G4E	0.651753	0.008458	0.00012	DOWN
ENSG00000189067	LITAF	51.4141	10.619	4e-06	DOWN
ENSG00000196208	GREB1	6.15014	0.737994	5.7e-05	DOWN
ENSG00000196747	HIST1H2AI	9.54214	0.151031	0	DOWN
ENSG00000196787	HIST1H2AG	8.68744	0.624479	0	DOWN
ENSG00000196866	HIST1H2AD	8.1335	0.587634	0	DOWN
ENSG00000196890	HIST3H2BB	4.50136	0.40158	7.4e-05	DOWN
ENSG00000196966	HIST1H3E	9.20735	0	0	DOWN
ENSG00000197153	HIST1H3J	7.68147	0.994753	1.6e-05	DOWN
ENSG00000197409	HIST1H3D	9.17731	1.31459	7e-06	DOWN
ENSG00000197635	DPP4	14.0282	0.223389	0	DOWN
ENSG00000197696	NMB	5.75858	0.557705	2.9e-05	DOWN
ENSG00000197697	HIST1H2BE	11.4047	0.9972	0	DOWN
ENSG00000197747	S100A10	1.89699	0	0	DOWN
ENSG00000197837	HIST4H4	2.11432	0.046257	3e-06	DOWN
ENSG00000197846	HIST1H2BF	3.88198	0.163726	2e-06	DOWN
ENSG00000197903	HIST1H2BK	335.281	23.8549	0	DOWN
ENSG00000198131	ZNF544	11.5407	2.52097	4.9e-05	DOWN
ENSG00000198300	PEG3	11.7299	1.86535	1e-06	DOWN
ENSG00000198339	HIST1H4I	2.39968	0.139061	0.000292	DOWN
ENSG00000198374	HIST1H2AL	3.0021	0.196044	0.000131	DOWN
ENSG00000198626	RYR2	1.5065	0.053698	0.000201	DOWN
ENSG00000198648	STK39	178.081	10.1942	0	DOWN
ENSG00000198692	EIF1AY	12.5056	0	0	DOWN
ENSG00000198721	ECI2	57.6035	17.8431	0.000431	DOWN
ENSG00000198729	PPP1R14C	10.9657	1.11943	0	DOWN
ENSG00000198796	ALPK2	0.815721	0.005452	2e-06	DOWN
ENSG00000198865	CCDC152	26.9114	2.77493	0	DOWN
ENSG00000203811	HIST2H3C	11.7966	1.89193	1e-06	DOWN
ENSG00000203812	HIST2H2AA4	183.605	48.863	3e-06	DOWN
ENSG00000203813	HIST1H3H	48.7181	3.18858	0	DOWN
ENSG00000203818	HIST2H3PS2	6.12711	0.148558	0	DOWN
ENSG00000203837	PNLIPRP3	0.770567	0	4.6e-05	DOWN
ENSG00000203852	HIST2H3A	11.7758	1.89193	1e-06	DOWN
ENSG00000203943	SAMD13	5.67308	0.384401	1e-06	DOWN
ENSG00000204128	C2orf72	6.27109	0.809694	0.000103	DOWN
ENSG00000204175	GPRIN2	13.5218	1.16139	0	DOWN
ENSG00000204682	CASC10	1.16744	0.014253	4e-06	DOWN
ENSG00000205189	ZBTB10	18.3154	3.49246	1e-06	DOWN
ENSG00000205413	SAMD9	0.476229	0.007738	0.000416	DOWN
ENSG00000205420	KRT6A	0.580707	0	0.000248	DOWN
ENSG00000221843	C2orf16	1.10818	0	0	DOWN
ENSG00000221869	CEBPD	13.8284	3.51782	0.000113	DOWN
ENSG00000221923	ZNF880	5.588	0.759632	0.000232	DOWN
ENSG00000223417	TRIM49D1	12.9162	0.211406	0	DOWN
ENSG00000224689	ZNF812	6.94815	0.424824	0	DOWN
ENSG00000227184	EPPK1	35.1243	10.5901	0.000509	DOWN
ENSG00000228672	PROB1	6.87162	1.0536	0.000115	DOWN
ENSG00000233041	PHGR1	11.8227	0.136939	0	DOWN
ENSG00000233224	HIST1H2AM	16.0152	2.13746	0	DOWN
ENSG00000237440	ZNF737	5.98046	0.535113	8e-06	DOWN
ENSG00000239713	APOBEC3G	0.597237	0	2.2e-05	DOWN
ENSG00000241935	HOGA1	8.94455	1.48717	3.2e-05	DOWN
ENSG00000243749	ZMYM6NB	10.0778	0.493933	0	DOWN
ENSG00000246705	H2AFJ	53.2674	1.85303	0	DOWN
ENSG00000250722	SEPP1	28.7261	3.04122	0	DOWN
ENSG00000256043	CTSO	4.92038	0.517047	0.000141	DOWN
ENSG00000256235	SMIM3	1.13279	0	4e-06	DOWN
ENSG00000256771	ZNF253	4.7138	0.138591	0	DOWN
ENSG00000267880	AC037199.1	104.814	23.7721	2e-06	DOWN
ENSG00000268028	AC025262.1	249.673	41.9808	0	DOWN
ENSG00000268080	AC016885.1	2.25927	0	1.1e-05	DOWN
ENSG00000269476	CTD-2583A14.9	9.66768	1.93107	7.3e-05	DOWN
ENSG00000269545	CTD-3138B18.4	8.3077	1.39446	7.7e-05	DOWN
ENSG00000269636	AC010441.1	1.31857	0	1e-06	DOWN
ENSG00000269855	AC012313.1	2.43297	0.094359	3.6e-05	DOWN

## Sheet: S23_42D vs 16D DE
Ensembl_ID	Name	16D RPKM	42D RPKM	p_value	trend
ENSG00000002587	HS3ST1	0.487383	3.3991	1.1e-05	UP
ENSG00000003137	CYP26B1	0.130463	1.93331	2e-06	UP
ENSG00000005059	CCDC109B	0.261598	4.73293	0	UP
ENSG00000005379	BZRAP1	0.063828	1.23363	1.6e-05	UP
ENSG00000006047	YBX2	0.524016	3.88106	1e-06	UP
ENSG00000007264	MATK	0.03268	3.88742	0	UP
ENSG00000009694	TENM1	5.05035	25.0947	0	UP
ENSG00000016082	ISL1	0.144198	1.46514	0.000211	UP
ENSG00000018236	CNTN1	0	1.38257	0	UP
ENSG00000034510	TMSB10	273.566	800.446	0	UP
ENSG00000038295	TLL1	0.012951	0.535737	4.1e-05	UP
ENSG00000041982	TNC	0.032441	3.79462	0	UP
ENSG00000044524	EPHA3	54.8915	181.812	0	UP
ENSG00000049323	LTBP1	1.9362	8.61754	0	UP
ENSG00000055163	CYFIP2	4.58434	13.4764	4e-06	UP
ENSG00000060982	BCAT1	0.067345	4.89869	0	UP
ENSG00000068615	REEP1	0.63108	4.24884	1e-06	UP
ENSG00000068650	ATP11A	3.39781	11.8792	0	UP
ENSG00000069206	ADAM7	5.53792	25.0171	0	UP
ENSG00000071575	TRIB2	1.86895	16.0387	0	UP
ENSG00000073150	PANX2	3.29546	11.6944	0	UP
ENSG00000073734	ABCB11	0.32935	3.43198	0	UP
ENSG00000074181	NOTCH3	0.699269	13.889	0	UP
ENSG00000075391	RASAL2	0.904614	3.94546	0.000175	UP
ENSG00000076344	RGS11	0.169917	4.93581	0	UP
ENSG00000077522	ACTN2	0	0.56622	5e-06	UP
ENSG00000078018	MAP2	2.19403	11.1779	0	UP
ENSG00000079482	OPHN1	2.89537	10.3022	0	UP
ENSG00000079739	PGM1	3.45538	34.897	0	UP
ENSG00000079841	RIMS1	1.73439	15.1466	0	UP
ENSG00000079931	MOXD1	0.017588	1.94906	0	UP
ENSG00000080493	SLC4A4	8.03011	27.5652	0	UP
ENSG00000081138	CDH7	0.313291	2.67617	1.9e-05	UP
ENSG00000081181	ARG2	44.5047	159.7	0	UP
ENSG00000082014	SMARCD3	4.50365	18.5159	0	UP
ENSG00000083454	P2RX5	0.078407	7.73358	0	UP
ENSG00000084444	KIAA1467	5.98408	22.2001	0	UP
ENSG00000085276	MECOM	0.020971	1.09346	0	UP
ENSG00000086289	EPDR1	5.57387	22.5327	0	UP
ENSG00000089327	FXYD5	0.201055	7.47354	0	UP
ENSG00000091136	LAMB1	2.74153	9.6476	1e-06	UP
ENSG00000092421	SEMA6A	2.82527	12.7141	0	UP
ENSG00000092964	DPYSL2	2.5313	10.4796	0	UP
ENSG00000097033	SH3GLB1	2.14991	9.4483	0	UP
ENSG00000100228	RAB36	0.620583	3.28007	0.000163	UP
ENSG00000101017	CD40	0	2.09367	0	UP
ENSG00000101282	RSPO4	0.426552	3.9884	0	UP
ENSG00000101349	PAK7	0.036904	1.21567	0	UP
ENSG00000101955	SRPX	0.280417	3.27136	0	UP
ENSG00000102870	ZNF629	1.37101	7.70414	0	UP
ENSG00000103449	SALL1	0.017283	0.877183	1e-06	UP
ENSG00000104081	BMF	1.26883	4.79358	0.000161	UP
ENSG00000104213	PDGFRL	1.83834	7.40893	1e-06	UP
ENSG00000104870	FCGRT	0.052578	1.27516	3e-06	UP
ENSG00000105227	PRX	0	0.613014	1e-06	UP
ENSG00000105880	DLX5	0.047149	1.02538	4.3e-05	UP
ENSG00000105976	MET	0.078546	1.34133	1.5e-05	UP
ENSG00000106484	MEST	4.17907	20.2881	0	UP
ENSG00000106541	AGR2	0.960405	10.7018	0	UP
ENSG00000106546	AHR	0.802544	5.69293	0	UP
ENSG00000106688	SLC1A1	4.01628	12.8037	1e-06	UP
ENSG00000106868	SUSD1	0	0.572941	1.7e-05	UP
ENSG00000107020	PLGRKT	18.7848	54.2927	0	UP
ENSG00000107295	SH3GL2	0.06277	1.47176	0	UP
ENSG00000107443	CCNJ	0	1.80841	0	UP
ENSG00000109854	HTATIP2	0.031244	3.99384	0	UP
ENSG00000111145	ELK3	1.10279	4.31251	0.00031	UP
ENSG00000111275	ALDH2	25.7492	84.561	0	UP
ENSG00000111674	ENO2	1.81982	7.53895	1e-06	UP
ENSG00000111885	MAN1A1	2.6468	8.04108	3.6e-05	UP
ENSG00000112208	BAG2	1.50208	8.05548	0	UP
ENSG00000112232	KHDRBS2	0	1.73448	0	UP
ENSG00000112238	PRDM13	0	2.22935	0	UP
ENSG00000112319	EYA4	0.005419	1.69917	0	UP
ENSG00000112655	PTK7	3.01735	9.87572	2e-06	UP
ENSG00000113389	NPR3	0.424733	4.58925	0	UP
ENSG00000113430	IRX4	10.1195	30.922	0	UP
ENSG00000113580	NR3C1	0.01066	0.409033	0.000252	UP
ENSG00000113657	DPYSL3	0.372966	12.2488	0	UP
ENSG00000114251	WNT5A	2.3027	17.5361	0	UP
ENSG00000115263	GCG	0.192553	2.33173	2e-06	UP
ENSG00000115361	ACADL	1.61381	7.55235	0	UP
ENSG00000115461	IGFBP5	0.585927	9.5277	0	UP
ENSG00000115526	CHST10	1.81953	7.30612	1e-06	UP
ENSG00000115884	SDC1	27.304	138.953	0	UP
ENSG00000115902	SLC1A4	2.19491	9.51703	0	UP
ENSG00000115963	RND3	5.67917	34.9954	0	UP
ENSG00000116106	EPHA4	0	0.679926	0	UP
ENSG00000116141	MARK1	0.581314	3.2016	0.000112	UP
ENSG00000116260	QSOX1	25.2074	88.211	0	UP
ENSG00000116661	FBXO2	1.76831	10.7475	0	UP
ENSG00000116675	DNAJC6	0.282135	4.55106	0	UP
ENSG00000116704	SLC35D1	0.026801	0.872719	1e-05	UP
ENSG00000116711	PLA2G4A	0.71387	4.93224	0	UP
ENSG00000116729	WLS	2.05367	20.9431	0	UP
ENSG00000117016	RIMS3	0.913285	3.96649	0.000183	UP
ENSG00000117020	AKT3	0.110561	1.51841	2.8e-05	UP
ENSG00000117322	CR2	0	0.410991	0.000192	UP
ENSG00000117602	RCAN3	2.96719	17.2311	0	UP
ENSG00000118402	ELOVL4	0.760459	6.47624	0	UP
ENSG00000120217	CD274	0.156203	1.47358	0.000335	UP
ENSG00000120756	PLS1	2.504	8.60876	3e-06	UP
ENSG00000121207	LRAT	0	0.336647	0.000145	UP
ENSG00000121753	BAI2	1.43648	13.8523	0	UP
ENSG00000123095	BHLHE41	0.022506	5.00629	0	UP
ENSG00000123104	ITPR2	0.252763	2.00408	0.000152	UP
ENSG00000123407	HOXC12	3.51976	24.058	0	UP
ENSG00000124006	OBSL1	0.084044	1.88413	0	UP
ENSG00000124215	CDH26	1.46926	9.57658	0	UP
ENSG00000125551	PLGLB2	0.372874	4.79403	0	UP
ENSG00000125845	BMP2	0	0.794142	1e-06	UP
ENSG00000126970	ZC4H2	3.91766	11.8424	4e-06	UP
ENSG00000127129	EDN2	1.62253	8.52117	0	UP
ENSG00000127990	SGCE	1.06241	9.06834	0	UP
ENSG00000128283	CDC42EP1	5.17026	31.4021	0	UP
ENSG00000128602	SMO	0.081607	10.3017	0	UP
ENSG00000128610	FEZF1	0.064718	2.08516	0	UP
ENSG00000128805	ARHGAP22	0.25752	2.18316	9.2e-05	UP
ENSG00000129038	LOXL1	1.07871	4.46003	0.0001	UP
ENSG00000129521	EGLN3	2.52448	9.04412	1e-06	UP
ENSG00000130540	SULT4A1	0.226251	3.21694	0	UP
ENSG00000131019	ULBP3	3.38243	9.98624	1.3e-05	UP
ENSG00000131171	SH3BGRL	4.79338	21.5499	0	UP
ENSG00000131844	MCCC2	64.6101	226.391	0	UP
ENSG00000132589	FLOT2	12.0434	44.2578	0	UP
ENSG00000133169	BEX1	12.6246	68.326	0	UP
ENSG00000133863	TEX15	0.123762	5.35454	0	UP
ENSG00000134198	TSPAN2	0.027733	0.720597	8.1e-05	UP
ENSG00000134363	FST	0	1.09204	0	UP
ENSG00000134871	COL4A2	0.295137	2.95199	2e-06	UP
ENSG00000135454	B4GALNT1	1.68179	12.547	0	UP
ENSG00000135502	SLC26A10	0.584917	8.06678	0	UP
ENSG00000135643	KCNMB4	0.087945	1.16191	0.000168	UP
ENSG00000135750	KCNK1	7.92448	24.7303	0	UP
ENSG00000136010	ALDH1L2	0.07275	7.8534	0	UP
ENSG00000136193	SCRN1	1.10436	6.85137	0	UP
ENSG00000136352	NKX2-1	0.116999	1.93515	1e-06	UP
ENSG00000136999	NOV	0	1.2021	0	UP
ENSG00000137198	GMPR	1.48352	5.75996	2.2e-05	UP
ENSG00000137261	KIAA0319	0.034303	0.784463	7.2e-05	UP
ENSG00000137642	SORL1	1.04895	8.83479	0	UP
ENSG00000137691	C11orf70	0.35825	2.65403	6.4e-05	UP
ENSG00000137767	SQRDL	3.44864	10.2117	1.2e-05	UP
ENSG00000138111	TMEM180	2.74692	8.69455	9e-06	UP
ENSG00000138795	LEF1	2.22606	8.51331	1e-06	UP
ENSG00000139289	PHLDA1	0.696595	3.21839	0.000529	UP
ENSG00000139629	GALNT6	0.02616	1.06444	0	UP
ENSG00000139714	MORN3	0.060554	2.36624	0	UP
ENSG00000139988	RDH12	0.504183	4.56206	0	UP
ENSG00000140465	CYP1A1	0.10758	1.17373	0.000495	UP
ENSG00000141441	GAREM	0.12273	2.12995	0	UP
ENSG00000141682	PMAIP1	2.9691	9.75567	2e-06	UP
ENSG00000141736	ERBB2	7.85601	34.638	0	UP
ENSG00000142156	COL6A1	3.06754	16.4496	0	UP
ENSG00000142173	COL6A2	4.04149	19.2032	0	UP
ENSG00000142627	EPHA2	0.562037	3.17508	8.8e-05	UP
ENSG00000142798	HSPG2	2.33179	7.75738	1.2e-05	UP
ENSG00000143153	ATP1B1	56.8882	231.661	0	UP
ENSG00000143217	PVRL4	0.676799	4.2898	3e-06	UP
ENSG00000143891	GALM	0.12648	4.14852	0	UP
ENSG00000144229	THSD7B	0.02777	1.99943	0	UP
ENSG00000144278	GALNT13	0	9.4824	0	UP
ENSG00000144339	TMEFF2	34.5928	154.273	0	UP
ENSG00000144681	STAC	0.094086	2.86014	0	UP
ENSG00000144837	PLA1A	1.63406	11.6508	0	UP
ENSG00000144935	TRPC1	0.051616	0.925148	0.000126	UP
ENSG00000145284	SCD5	0.605984	3.86067	6e-06	UP
ENSG00000145730	PAM	0.592544	5.58548	0	UP
ENSG00000145860	RNF145	10.0044	29.6546	1e-06	UP
ENSG00000145934	TENM2	0.123167	1.54051	5.4e-05	UP
ENSG00000146242	TPBG	0.106734	3.66493	0	UP
ENSG00000146530	VWDE	0.233878	1.99639	8.8e-05	UP
ENSG00000147065	MSN	8.4187	53.3476	0	UP
ENSG00000147180	ZNF711	0.163634	2.71896	0	UP
ENSG00000147231	CXorf57	0.05746	1.77422	0	UP
ENSG00000147257	GPC3	2.23387	9.26259	0	UP
ENSG00000148123	LPPR1	0	1.5524	0	UP
ENSG00000148175	STOM	0	0.50192	0.000265	UP
ENSG00000148584	A1CF	0.010553	0.576706	1e-05	UP
ENSG00000148671	ADIRF	0.083462	68.2255	0	UP
ENSG00000150361	KLHL1	0.425404	2.98887	2.3e-05	UP
ENSG00000150556	LYPD6B	0.025017	0.68956	6e-05	UP
ENSG00000150594	ADRA2A	0.586187	7.64501	0	UP
ENSG00000151892	GFRA1	0	0.294348	8.5e-05	UP
ENSG00000152076	CCDC74B	8.85972	31.9679	0	UP
ENSG00000152078	TMEM56	1.51959	8.05253	0	UP
ENSG00000152402	GUCY1A2	0.203089	1.82286	0.000124	UP
ENSG00000152766	ANKRD22	0.253755	3.18714	0	UP
ENSG00000152778	IFIT5	1.62194	5.80721	6.7e-05	UP
ENSG00000152952	PLOD2	0.340785	2.28386	0.000277	UP
ENSG00000153250	RBMS1	0	0.363502	6e-06	UP
ENSG00000153563	CD8A	0.025917	0.715656	5.9e-05	UP
ENSG00000153936	HS2ST1	3.54415	10.8941	4e-06	UP
ENSG00000154065	ANKRD29	0.083958	2.15729	0	UP
ENSG00000154146	NRGN	6.52529	32.0036	0	UP
ENSG00000154274	C4orf19	0.409307	3.51671	1e-06	UP
ENSG00000154438	ASZ1	0.03089	0.61128	0.000567	UP
ENSG00000154537	FAM27C	1.66281	10.784	0	UP
ENSG00000154760	SLFN13	0	0.72253	0	UP
ENSG00000155966	AFF2	0	0.206871	0.000343	UP
ENSG00000155980	KIF5A	0.025325	1.40819	0	UP
ENSG00000156052	GNAQ	0.294151	3.29843	0	UP
ENSG00000156218	ADAMTSL3	0.332997	4.62908	0	UP
ENSG00000156298	TSPAN7	0.055385	5.77102	0	UP
ENSG00000157827	FMNL2	0.388171	2.35648	0.000566	UP
ENSG00000158050	DUSP2	17.1362	49.1284	0	UP
ENSG00000158163	DZIP1L	0.385739	2.52554	0.000176	UP
ENSG00000158270	COLEC12	1.63514	6.17961	1.9e-05	UP
ENSG00000158747	NBL1	0.07549	8.64051	0	UP
ENSG00000158856	DMTN	6.20448	17.7323	4e-06	UP
ENSG00000160050	CCDC28B	0.724937	8.31316	0	UP
ENSG00000161509	GRIN2C	0.162016	1.69656	8.6e-05	UP
ENSG00000161638	ITGA5	2.25103	7.20891	3.3e-05	UP
ENSG00000162391	FAM151A	1.51344	5.11715	0.000349	UP
ENSG00000162409	PRKAA2	1.46684	5.08	0.000266	UP
ENSG00000162496	DHRS3	0.145843	5.91631	0	UP
ENSG00000162545	CAMK2N1	0.531461	3.70235	5e-06	UP
ENSG00000162572	SCNN1D	2.34757	7.10215	7.9e-05	UP
ENSG00000162738	VANGL2	0.473248	4.14219	0	UP
ENSG00000162755	KLHDC9	3.83239	13.1004	0	UP
ENSG00000162989	KCNJ3	0	123.384	0	UP
ENSG00000163040	CCDC74A	5.83349	27.7276	0	UP
ENSG00000163064	EN1	0	0.94231	0	UP
ENSG00000163071	SPATA18	1.34144	5.65454	1.3e-05	UP
ENSG00000163531	NFASC	0.601554	2.94356	0.00056	UP
ENSG00000163631	ALB	0.708263	20.9215	0	UP
ENSG00000163874	ZC3H12A	3.92674	18.1367	0	UP
ENSG00000164056	SPRY1	2.32805	7.8838	9e-06	UP
ENSG00000164089	ETNPPL	0.474987	4.49673	0	UP
ENSG00000164116	GUCY1A3	10.8868	38.3519	0	UP
ENSG00000164120	HPGD	0	22.0876	0	UP
ENSG00000164125	FAM198B	1.71877	15.7164	0	UP
ENSG00000164294	GPX8	1.36241	11.0307	0	UP
ENSG00000164330	EBF1	0	0.882918	0	UP
ENSG00000164532	TBX20	0.397296	3.92524	0	UP
ENSG00000164588	HCN1	0	0.434628	0.000101	UP
ENSG00000164749	HNF4G	0.278588	2.61565	8e-06	UP
ENSG00000165092	ALDH1A1	0.030145	10.4625	0	UP
ENSG00000165272	AQP3	0	2.26213	0	UP
ENSG00000165512	ZNF22	0.356744	3.18525	2e-06	UP
ENSG00000165821	SALL2	3.51529	13.7913	0	UP
ENSG00000166068	SPRED1	1.66848	5.34543	0.000416	UP
ENSG00000166086	JAM3	0.76253	3.38252	0.000444	UP
ENSG00000166503	HDGFRP3	4.59123	15.4412	0	UP
ENSG00000166669	ATF7IP2	0.008025	1.55736	0	UP
ENSG00000166974	MAPRE2	2.27077	7.20375	3.9e-05	UP
ENSG00000167315	ACAA2	5.25051	30.7092	0	UP
ENSG00000167751	KLK2	49.5687	171.439	0	UP
ENSG00000168675	LDLRAD4	0.051142	1.62703	0	UP
ENSG00000168772	CXXC4	0.048828	1.51945	0	UP
ENSG00000168913	ENHO	5.90576	31.6293	0	UP
ENSG00000169083	AR	53.6032	381.864	0	UP
ENSG00000169604	ANTXR1	0.84085	8.60131	0	UP
ENSG00000169862	CTNND2	0	1.75908	0	UP
ENSG00000170215	FAM27B	1.76674	13.5756	0	UP
ENSG00000170786	SDR16C5	0.028369	0.704389	0.000102	UP
ENSG00000170962	PDGFD	0.021717	1.64246	0	UP
ENSG00000171033	PKIA	0.449167	10.1468	0	UP
ENSG00000171451	DSEL	13.5692	59.2621	0	UP
ENSG00000171843	MLLT3	0.866683	3.65985	0.000412	UP
ENSG00000172164	SNTB1	0	2.82835	0	UP
ENSG00000172197	MBOAT1	0.082298	2.28743	0	UP
ENSG00000172296	SPTLC3	0.014788	1.89307	0	UP
ENSG00000172935	MRGPRF	0	2.68697	0	UP
ENSG00000175040	CHST2	0.499938	4.47872	0	UP
ENSG00000175265	GOLGA8A	10.6914	31.329	1e-06	UP
ENSG00000175445	LPL	0.133279	12.6148	0	UP
ENSG00000175497	DPP10	0	0.818962	0	UP
ENSG00000175928	LRRN1	2.10257	23.58	0	UP
ENSG00000176454	LPCAT4	3.79434	10.8734	1.5e-05	UP
ENSG00000176532	PRR15	0.22817	3.1495	0	UP
ENSG00000177465	ACOT4	0	1.0192	0	UP
ENSG00000177570	SAMD12	0.787615	3.6183	0.000185	UP
ENSG00000177707	PVRL3	0.588541	6.9955	0	UP
ENSG00000178445	GLDC	2.35683	11.1122	0	UP
ENSG00000178498	DTX3	0.264033	4.06836	0	UP
ENSG00000178538	CA8	0.097175	1.3815	5.1e-05	UP
ENSG00000179431	FJX1	2.28078	16.8437	0	UP
ENSG00000179750	APOBEC3B	6.55307	26.4916	0	UP
ENSG00000180730	SHISA2	0	1.55123	0	UP
ENSG00000180767	CHST13	0.142944	3.61822	0	UP
ENSG00000181433	SAGE1	0.170188	3.75646	0	UP
ENSG00000181495	AC026703.1	0.610205	7.18097	0	UP
ENSG00000181634	TNFSF15	0.261099	2.29452	3.3e-05	UP
ENSG00000181804	SLC9A9	0	0.455132	0.000134	UP
ENSG00000182368	FAM27A	1.9279	13.7193	0	UP
ENSG00000182601	HS3ST4	0.075422	1.62455	1e-06	UP
ENSG00000183150	GPR19	0	0.8256	2e-06	UP
ENSG00000183166	CALN1	0.019086	2.72226	0	UP
ENSG00000183281	PLGLB1	0.391562	4.68293	0	UP
ENSG00000183722	LHFP	0	0.576218	0.000269	UP
ENSG00000183779	ZNF703	7.67199	34.7926	0	UP
ENSG00000183783	KCTD8	0	0.65872	3.4e-05	UP
ENSG00000183853	KIRREL	0.174334	7.15913	0	UP
ENSG00000184160	ADRA2C	1.10437	5.75007	1e-06	UP
ENSG00000184258	CDR1	0	0.815796	0.000106	UP
ENSG00000184305	CCSER1	0	0.255918	0.000224	UP
ENSG00000184371	CSF1	0.086965	1.45538	7e-06	UP
ENSG00000184486	POU3F2	0.177729	2.53487	0	UP
ENSG00000184731	FAM110C	0.069961	1.30285	8e-06	UP
ENSG00000184838	PRR16	0.43699	4.11931	0	UP
ENSG00000185002	RFX6	0.364752	4.7201	0	UP
ENSG00000185272	RBM11	0.350305	2.19527	0.000451	UP
ENSG00000185532	PRKG1	0	0.668461	0	UP
ENSG00000185567	AHNAK2	0.432385	2.53065	0.00042	UP
ENSG00000186160	CYP4Z1	0.090855	1.99303	0	UP
ENSG00000186297	GABRA5	0.960355	4.93493	3e-06	UP
ENSG00000186377	CYP4X1	0	0.486937	0.000425	UP
ENSG00000187123	LYPD6	0.073475	1.82753	0	UP
ENSG00000187140	FOXD3	0.08631	1.94969	0	UP
ENSG00000187244	BCAM	2.11973	6.5656	0.000122	UP
ENSG00000187498	COL4A1	0	3.08309	0	UP
ENSG00000188004	C1orf204	0	0.681893	4.2e-05	UP
ENSG00000188641	DPYD	0	0.779382	0	UP
ENSG00000188643	S100A16	0.460764	29.057	0	UP
ENSG00000189120	SP6	3.36623	10.417	4e-06	UP
ENSG00000196091	MYBPC1	1.2178	7.50416	0	UP
ENSG00000196352	CD55	0.161728	2.97175	0	UP
ENSG00000196368	NUDT11	4.97027	16.5267	0	UP
ENSG00000196730	DAPK1	0.304822	3.03876	2e-06	UP
ENSG00000197587	DMBX1	1.26917	4.93954	0.000115	UP
ENSG00000197971	MBP	2.05844	7.77139	2e-06	UP
ENSG00000198108	CHSY3	0.078726	3.22758	0	UP
ENSG00000198157	HMGN5	9.38102	45.0261	0	UP
ENSG00000198467	TPM2	0.361461	3.57911	0	UP
ENSG00000198729	PPP1R14C	1.73774	11.2861	0	UP
ENSG00000204334	ERICH2	0.076518	1.31276	1.4e-05	UP
ENSG00000204807	FAM27E2	0.229828	2.06377	5.9e-05	UP
ENSG00000205213	LGR4	7.48883	22.5573	1e-06	UP
ENSG00000205517	RGL3	3.05298	12.1519	0	UP
ENSG00000205730	ITPRIPL2	0.040066	2.09321	0	UP
ENSG00000205927	OLIG2	0.069366	1.27039	2.3e-05	UP
ENSG00000206052	DOK6	0.155089	1.85637	1.4e-05	UP
ENSG00000206503	HLA-A	5.74902	24.2006	0	UP
ENSG00000213366	GSTM2	0.015988	1.68744	0	UP
ENSG00000214435	AS3MT	2.36216	6.95399	0.000169	UP
ENSG00000215252	GOLGA8B	9.20727	26.8975	2e-06	UP
ENSG00000215262	KCNU1	0	1.0129	0	UP
ENSG00000220008	LINGO3	0.510114	3.2956	2.4e-05	UP
ENSG00000226887	ERVMER34-1	0.468428	2.99432	5.6e-05	UP
ENSG00000232833	FAM27E3	0.682295	4.10267	5e-06	UP
ENSG00000235098	ANKRD65	1.97764	6.21855	0.00015	UP
ENSG00000237198	FAM27E1	0.29577	2.2373	0.00011	UP
ENSG00000237683	AL627309.1	5.44123	18.9804	0	UP
ENSG00000240771	ARHGEF25	0.989739	10.8842	0	UP
ENSG00000242265	PEG10	1.99047	114.207	0	UP
ENSG00000242284	CT45A5	0.790882	5.25146	0	UP
ENSG00000250349	TM4SF2	3.15153	10.2867	2e-06	UP
ENSG00000250424	AQP1	1.83981	6.01689	0.000137	UP
ENSG00000257767	RP11-162P23.2	27.122	85.4783	0	UP
ENSG00000260027	HOXB7	2.45753	9.60202	0	UP
ENSG00000261427	CTD-2349B8.1	0.03194	1.85656	0	UP
ENSG00000266997	RP11-886H22.1	7.44259	25.0946	0	UP
ENSG00000267561	RP5-1052I5.2	3.47887	12.94	0	UP
ENSG00000267880	AC037199.1	66.6689	234.572	0	UP
ENSG00000003436	TFPI	13.472	0.425649	0	DOWN
ENSG00000008735	MAPK8IP2	9.33201	0.977585	0	DOWN
ENSG00000010319	SEMA3G	3.51322	0.569487	3.8e-05	DOWN
ENSG00000012660	ELOVL5	335.185	112.661	0	DOWN
ENSG00000012817	KDM5D	6.82281	0.015146	0	DOWN
ENSG00000019549	SNAI2	8.96283	1.23946	0	DOWN
ENSG00000021645	NRXN3	4.84209	1.31709	0.000358	DOWN
ENSG00000023892	DEF6	8.31144	0.098682	0	DOWN
ENSG00000027075	PRKCH	10.0387	2.21072	0	DOWN
ENSG00000046774	MAGEC2	1.00852	0	1e-06	DOWN
ENSG00000059804	SLC2A3	1.08824	0.066461	0.000204	DOWN
ENSG00000065154	OAT	7.49101	1.81936	1e-06	DOWN
ENSG00000067048	DDX3Y	14.5388	0.103805	0	DOWN
ENSG00000067113	PPAP2A	147.105	19.7918	0	DOWN
ENSG00000067646	ZFY	5.58324	0.08755	0	DOWN
ENSG00000068078	FGFR3	2.67276	0.109711	0	DOWN
ENSG00000068985	PAGE1	1.51109	0	1e-06	DOWN
ENSG00000070526	ST6GALNAC1	122.221	1.51771	0	DOWN
ENSG00000075043	KCNQ2	2.4349	0.31765	0.000195	DOWN
ENSG00000082556	OPRK1	1.8308	0.199748	0.000211	DOWN
ENSG00000091138	SLC26A3	1.70844	0.085566	5e-06	DOWN
ENSG00000092068	SLC7A8	35.4153	6.87171	0	DOWN
ENSG00000092377	TBL1Y	2.245	0	0	DOWN
ENSG00000093144	ECHDC1	1.82079	0.071942	0	DOWN
ENSG00000096060	FKBP5	91.0732	28.5416	0	DOWN
ENSG00000099937	SERPIND1	1.57531	0.112848	5.7e-05	DOWN
ENSG00000100031	GGT1	12.4825	2.42384	0	DOWN
ENSG00000100121	GGTLC2	7.48297	1.77805	1e-06	DOWN
ENSG00000100612	DHRS7	149.688	47.889	0	DOWN
ENSG00000100867	DHRS2	5.75292	0.437284	0	DOWN
ENSG00000101144	BMP7	0.860861	0.018293	9e-06	DOWN
ENSG00000101276	SLC52A3	0.444863	0	0.000257	DOWN
ENSG00000101335	MYL9	1.68685	0.059823	0	DOWN
ENSG00000101439	CST3	63.0444	21.2713	0	DOWN
ENSG00000102900	NUP93	75.21	21.7234	0	DOWN
ENSG00000103460	TOX3	3.50382	0.535835	4.5e-05	DOWN
ENSG00000103942	HOMER2	30.2391	7.25755	0	DOWN
ENSG00000104419	NDRG1	74.1929	7.11693	0	DOWN
ENSG00000104755	ADAM2	1.37642	0.029998	0	DOWN
ENSG00000105559	PLEKHA4	0.493831	0	5.8e-05	DOWN
ENSG00000105750	ZNF85	3.33386	0.030398	0	DOWN
ENSG00000106258	CYP3A5	1.17337	0.030638	1e-06	DOWN
ENSG00000107796	ACTA2	3.84162	0.879485	0.0003	DOWN
ENSG00000109181	UGT2B10	16.47	0.516848	0	DOWN
ENSG00000109610	SOD3	3.84569	0.035105	0	DOWN
ENSG00000111249	CUX2	3.22635	0.068814	0	DOWN
ENSG00000112852	PCDHB2	10.1805	0.811213	0	DOWN
ENSG00000113209	PCDHB5	17.7934	2.92615	0	DOWN
ENSG00000113212	PCDHB7	1.25648	0.047143	1.3e-05	DOWN
ENSG00000113763	UNC5A	2.35727	0.021385	0	DOWN
ENSG00000113924	HGD	11.088	1.77773	0	DOWN
ENSG00000114374	USP9Y	5.53186	0.037387	0	DOWN
ENSG00000115084	SLC35F5	20.1287	5.61271	0	DOWN
ENSG00000115738	ID2	59.2835	18.1107	0	DOWN
ENSG00000116741	RGS2	5.41789	0	0	DOWN
ENSG00000117114	LPHN2	2.68273	0.158622	0	DOWN
ENSG00000117154	IGSF21	9.25757	0	0	DOWN
ENSG00000118946	PCDH17	2.32327	0.008522	0	DOWN
ENSG00000118985	ELL2	62.3287	12.837	0	DOWN
ENSG00000120322	PCDHB8	6.65912	0.138474	0	DOWN
ENSG00000120324	PCDHB10	1.53868	0.033212	0	DOWN
ENSG00000120327	PCDHB14	1.76982	0.084474	1e-06	DOWN
ENSG00000120328	PCDHB12	0.952825	0.030074	2.9e-05	DOWN
ENSG00000120833	SOCS2	8.01797	0.5329	0	DOWN
ENSG00000120875	DUSP4	28.1873	1.90623	0	DOWN
ENSG00000121552	CSTA	1.73298	0.158272	0.000131	DOWN
ENSG00000121858	TNFSF10	1.70208	0.020408	0	DOWN
ENSG00000123983	ACSL3	367.487	64.6409	0	DOWN
ENSG00000124107	SLPI	8.34868	2.22297	1e-06	DOWN
ENSG00000124260	MAGEA10	1.19941	0.048933	2.1e-05	DOWN
ENSG00000124635	HIST1H2BJ	7.16996	1.3226	0	DOWN
ENSG00000124713	GNMT	52.9411	4.8457	0	DOWN
ENSG00000124942	AHNAK	18.6208	1.75811	0	DOWN
ENSG00000125266	EFNB2	18.7811	5.06293	0	DOWN
ENSG00000126803	HSPA2	0.979778	0.036843	3.2e-05	DOWN
ENSG00000126952	NXF5	1.53847	0	0	DOWN
ENSG00000127903	ZNF835	3.42682	0.093529	0	DOWN
ENSG00000128564	VGF	3.05692	0.027992	0	DOWN
ENSG00000129862	VCY1B	24.4811	0.291613	0	DOWN
ENSG00000129864	VCY	24.4811	0.291613	0	DOWN
ENSG00000130508	PXDN	6.50706	0.454337	0	DOWN
ENSG00000130529	TRPM4	25.1089	6.89885	0	DOWN
ENSG00000131650	KREMEN2	7.41439	1.31229	0	DOWN
ENSG00000131746	TNS4	2.29019	0.044042	0	DOWN
ENSG00000132481	TRIM47	8.54441	1.66793	0	DOWN
ENSG00000133687	TMTC1	3.7296	0.177622	0	DOWN
ENSG00000134240	HMGCS2	20.083	6.39459	0	DOWN
ENSG00000134533	RERG	2.22942	0.095822	0	DOWN
ENSG00000134765	DSC1	4.58698	0.683248	1e-06	DOWN
ENSG00000135097	MSI1	10.4881	3.45325	6e-06	DOWN
ENSG00000135226	UGT2B28	122.553	1.04203	0	DOWN
ENSG00000135406	PRPH	3.74811	0.861372	0.000527	DOWN
ENSG00000135842	FAM129A	3.67308	0.463186	3e-06	DOWN
ENSG00000137976	DNASE2B	6.24858	1.3069	1e-06	DOWN
ENSG00000138642	HERC6	7.49318	1.15124	0	DOWN
ENSG00000138696	BMPR1B	9.09963	0.38221	0	DOWN
ENSG00000138798	EGF	2.64576	0.251191	7e-06	DOWN
ENSG00000138821	SLC39A8	17.0212	3.97829	0	DOWN
ENSG00000139193	CD27	1.43346	0.097043	8.7e-05	DOWN
ENSG00000139209	SLC38A4	6.67806	0.524394	0	DOWN
ENSG00000141934	PPAP2C	3.73528	0.525404	9e-06	DOWN
ENSG00000142273	CBLC	1.48416	0	0	DOWN
ENSG00000142875	PRKACB	107.314	12.9994	0	DOWN
ENSG00000143158	MPC2	440.291	139.279	0	DOWN
ENSG00000143164	DCAF6	135.253	47.4892	0	DOWN
ENSG00000144366	GULP1	31.6069	0.297777	0	DOWN
ENSG00000144481	TRPM8	8.6244	1.55854	0	DOWN
ENSG00000144485	HES6	61.9168	3.64672	0	DOWN
ENSG00000144824	PHLDB2	1.19996	0.077899	0.00028	DOWN
ENSG00000145743	FBXL17	29.5332	10.2095	2e-06	DOWN
ENSG00000145908	ZNF300	9.0038	2.38856	0	DOWN
ENSG00000145945	FAM50B	4.05869	0.036764	0	DOWN
ENSG00000147246	HTR2C	0.847658	0	0	DOWN
ENSG00000149150	SLC43A1	78.6514	20.1368	0	DOWN
ENSG00000151136	BTBD11	0.695436	0.016847	4.1e-05	DOWN
ENSG00000151365	THRSP	6.43252	1.02156	0	DOWN
ENSG00000151612	ZNF827	5.27576	1.57103	0.000377	DOWN
ENSG00000151623	NR3C2	5.69588	1.11197	2e-06	DOWN
ENSG00000154556	SORBS2	1.35615	0.087904	0.00014	DOWN
ENSG00000155495	MAGEC1	0.515719	0	3.1e-05	DOWN
ENSG00000156113	KCNMA1	18.1785	0.332878	0	DOWN
ENSG00000156234	CXCL13	4.99396	0.203668	0	DOWN
ENSG00000156269	NAA11	4.5838	0	0	DOWN
ENSG00000156427	FGF18	3.71224	0.074329	0	DOWN
ENSG00000156925	ZIC3	0.458242	0	5.8e-05	DOWN
ENSG00000158290	CUL4B	12.0801	2.99205	0	DOWN
ENSG00000158296	SLC13A3	1.27412	0.020314	0	DOWN
ENSG00000158373	HIST1H2BD	7.4217	1.88486	2e-06	DOWN
ENSG00000158406	HIST1H4H	8.04223	2.39607	1e-05	DOWN
ENSG00000159674	SPON2	249.295	6.56399	0	DOWN
ENSG00000159763	PIP	2.28433	0.063621	0	DOWN
ENSG00000160229	ZNF66	2.40893	0.064276	0	DOWN
ENSG00000160321	ZNF208	0.500287	0.009982	8.6e-05	DOWN
ENSG00000160862	AZGP1	58.1779	1.47276	0	DOWN
ENSG00000162458	FBLIM1	0.853152	0.043153	0.000305	DOWN
ENSG00000163072	NOSTRIN	1.8349	0.126493	1.9e-05	DOWN
ENSG00000163273	NPPC	3.23299	0.407	1.6e-05	DOWN
ENSG00000163993	S100P	67.5184	1.65948	0	DOWN
ENSG00000164002	EXO5	5.45534	0.046671	0	DOWN
ENSG00000164440	TXLNB	1.7633	0.01404	0	DOWN
ENSG00000164743	C8orf48	2.68779	0.408405	0.000316	DOWN
ENSG00000164751	PEX2	30.2476	10.4796	2e-06	DOWN
ENSG00000165023	DIRAS2	0.922275	0.03143	4.3e-05	DOWN
ENSG00000165192	ASB11	1.77241	0.018289	0	DOWN
ENSG00000166002	SMCO4	111.678	30.6278	0	DOWN
ENSG00000166415	WDR72	2.4102	0.0157	0	DOWN
ENSG00000166582	CENPV	7.78532	0.729305	0	DOWN
ENSG00000166743	ACSM1	2.23781	0.15969	4e-06	DOWN
ENSG00000166816	LDHD	38.0618	12.0795	0	DOWN
ENSG00000166840	GLYATL1	14.3941	4.63381	1e-06	DOWN
ENSG00000167081	PBX3	6.07308	1.88848	0.00017	DOWN
ENSG00000167232	ZNF91	6.87958	1.66932	3e-06	DOWN
ENSG00000167325	RRM1	78.4434	26.8707	0	DOWN
ENSG00000167799	NUDT8	85.5069	15.9079	0	DOWN
ENSG00000167981	ZNF597	2.79664	0.40588	0.000117	DOWN
ENSG00000168907	PLA2G4F	15.245	3.52215	0	DOWN
ENSG00000169059	VCX3A	56.0088	0.805668	0	DOWN
ENSG00000169116	PARM1	3.41769	0.257588	0	DOWN
ENSG00000169371	SNUPN	16.5438	4.62789	0	DOWN
ENSG00000169562	GJB1	4.41208	0.84956	2.7e-05	DOWN
ENSG00000169908	TM4SF1	23.9189	0.324165	0	DOWN
ENSG00000170017	ALCAM	34.7359	11.6816	1e-06	DOWN
ENSG00000170044	ZPLD1	2.58177	0.322981	7.1e-05	DOWN
ENSG00000170465	KRT6C	1.18827	0.081443	0.00037	DOWN
ENSG00000170476	MZB1	1.69959	0.063011	0	DOWN
ENSG00000170516	COX7B2	5.48365	0	0	DOWN
ENSG00000171234	UGT2B7	1.23961	0.015717	0	DOWN
ENSG00000171236	LRG1	2.20813	0.287123	0.00019	DOWN
ENSG00000171385	KCND3	1.89528	0.14014	1.3e-05	DOWN
ENSG00000171611	PTCRA	1.02425	0.033463	1.4e-05	DOWN
ENSG00000171621	SPSB1	5.76933	1.83565	0.000344	DOWN
ENSG00000171649	ZIK1	5.92312	0.83219	0	DOWN
ENSG00000172243	CLEC7A	2.97082	0.320734	9e-06	DOWN
ENSG00000173267	SNCG	39.6925	1.53645	0	DOWN
ENSG00000174460	ZCCHC12	0.708294	0.030882	0.000557	DOWN
ENSG00000174939	ASPHD1	28.5418	9.39685	1e-06	DOWN
ENSG00000175161	CADM2	1.52416	0.006709	0	DOWN
ENSG00000175336	APOF	1.02503	0.041689	4.9e-05	DOWN
ENSG00000175535	PNLIP	2.23384	0	0	DOWN
ENSG00000176165	FOXG1	3.67249	0.280965	0	DOWN
ENSG00000176988	FMR1NB	1.65082	0	0	DOWN
ENSG00000177504	VCX2	34.8594	0.495003	0	DOWN
ENSG00000177932	ZNF354C	4.90368	1.06937	3e-05	DOWN
ENSG00000178573	MAF	41.4882	3.69208	0	DOWN
ENSG00000178685	PARP10	13.5985	2.1169	0	DOWN
ENSG00000180447	GAS1	1.09689	0.075412	0.000376	DOWN
ENSG00000180535	BHLHA15	18.1726	0.670373	0	DOWN
ENSG00000180573	HIST1H2AC	12.9832	3.38715	0	DOWN
ENSG00000180596	HIST1H2BC	4.65327	1.12025	0.000166	DOWN
ENSG00000180626	ZNF594	0.600723	0	2e-06	DOWN
ENSG00000181218	HIST3H2A	38.4262	8.70986	0	DOWN
ENSG00000181649	PHLDA2	71.777	17.4446	0	DOWN
ENSG00000182095	TNRC18	18.7237	5.09176	0	DOWN
ENSG00000182217	HIST2H4B	25.2267	5.89993	0	DOWN
ENSG00000182583	VCX	91.347	1.56361	0	DOWN
ENSG00000182584	ACTL10	12.8465	2.65072	0	DOWN
ENSG00000183941	HIST2H4A	25.1635	5.86549	0	DOWN
ENSG00000184254	ALDH1A3	9.17549	1.35845	0	DOWN
ENSG00000184349	EFNA5	33.347	9.86243	0	DOWN
ENSG00000184357	HIST1H1B	1.17159	0	2.8e-05	DOWN
ENSG00000184408	KCND2	6.53021	1.85142	5e-05	DOWN
ENSG00000184635	ZNF93	3.10496	0.561373	0.000366	DOWN
ENSG00000184672	RALYL	26.2926	0.111562	0	DOWN
ENSG00000184678	HIST2H2BE	27.989	6.73032	0	DOWN
ENSG00000185554	NXF2	5.44721	0	0	DOWN
ENSG00000185650	ZFP36L1	2.51232	0.020424	0	DOWN
ENSG00000185945	NXF2B	5.18014	0	0	DOWN
ENSG00000185963	BICD2	61.205	13.5464	0	DOWN
ENSG00000186446	ZNF501	2.41318	0.055743	0	DOWN
ENSG00000187372	PCDHB13	3.86896	0.041895	0	DOWN
ENSG00000187398	LUZP2	7.14648	1.73745	2e-06	DOWN
ENSG00000187689	AMTN	4.70454	0.465392	0	DOWN
ENSG00000187815	ZFP69	1.23501	0.085556	0.000203	DOWN
ENSG00000187837	HIST1H1C	62.3165	17.1632	0	DOWN
ENSG00000187957	DNER	2.00589	0.16477	2.9e-05	DOWN
ENSG00000187990	HIST1H2BG	3.70883	0.750987	0.000166	DOWN
ENSG00000188064	WNT7B	11.1135	2.1165	0	DOWN
ENSG00000188848	BEND4	11.6811	3.11573	0	DOWN
ENSG00000189058	APOD	12.1595	1.71925	0	DOWN
ENSG00000189221	MAOA	217.937	63.3883	0	DOWN
ENSG00000196109	ZNF676	1.65304	0.180924	0.000407	DOWN
ENSG00000196350	ZNF729	0.89434	0.009077	0	DOWN
ENSG00000196549	MME	97.2526	29.9526	0	DOWN
ENSG00000196557	CACNA1H	5.34804	0.361729	0	DOWN
ENSG00000196653	ZNF502	3.24785	0.341803	3e-06	DOWN
ENSG00000196787	HIST1H2AG	3.69076	0.416294	1e-06	DOWN
ENSG00000196890	HIST3H2BB	2.79003	0.405629	0.000118	DOWN
ENSG00000196963	PCDHB16	1.35777	0.014302	0	DOWN
ENSG00000197134	ZNF257	1.829	0.020902	0	DOWN
ENSG00000197409	HIST1H3D	3.1926	0.552213	0.000256	DOWN
ENSG00000197479	PCDHB11	1.36906	0.05237	6e-06	DOWN
ENSG00000197697	HIST1H2BE	2.62782	0.291888	2.7e-05	DOWN
ENSG00000197702	PARVA	3.39504	0.555925	8.4e-05	DOWN
ENSG00000197766	CFD	3.73426	0.673444	0.000105	DOWN
ENSG00000197870	PRB3	1.17141	0	0	DOWN
ENSG00000197903	HIST1H2BK	92.5122	29.3514	0	DOWN
ENSG00000197977	ELOVL2	78.2361	12.1293	0	DOWN
ENSG00000197991	PCDH20	13.6947	0.116812	0	DOWN
ENSG00000198028	ZNF560	2.78685	0.049966	0	DOWN
ENSG00000198521	ZNF43	5.21891	0.454887	0	DOWN
ENSG00000198648	STK39	155.461	42.8526	0	DOWN
ENSG00000198681	MAGEA1	4.38309	0.971438	0.000123	DOWN
ENSG00000198692	EIF1AY	11.0563	0.018371	0	DOWN
ENSG00000198785	GRIN3A	5.28181	0.212942	0	DOWN
ENSG00000203485	INF2	7.75414	2.6165	7.5e-05	DOWN
ENSG00000203797	DDO	1.31507	0.067438	3.6e-05	DOWN
ENSG00000203811	HIST2H3C	6.06053	1.30431	3e-06	DOWN
ENSG00000203813	HIST1H3H	9.96017	2.33524	0	DOWN
ENSG00000203852	HIST2H3A	6.03463	1.30431	3e-06	DOWN
ENSG00000203883	SOX18	1.09614	0.042902	4e-05	DOWN
ENSG00000203943	SAMD13	4.77045	1.00271	3.7e-05	DOWN
ENSG00000204103	MAFB	46.6875	15.972	0	DOWN
ENSG00000204128	C2orf72	14.5862	1.9325	0	DOWN
ENSG00000204219	TCEA3	8.12101	0.032328	0	DOWN
ENSG00000205279	CTXN3	0.723072	0	2.9e-05	DOWN
ENSG00000205642	VCX3B	67.1893	1.56508	0	DOWN
ENSG00000213759	UGT2B11	343.909	3.33785	0	DOWN
ENSG00000215612	HMX1	14.5503	0.550095	0	DOWN
ENSG00000221843	C2orf16	0.360674	0	0.000141	DOWN
ENSG00000221869	CEBPD	16.8555	1.72503	0	DOWN
ENSG00000223417	TRIM49D1	11.7189	2.39938	0	DOWN
ENSG00000224130	AP001652.1	6.6672	1.2117	0	DOWN
ENSG00000224689	ZNF812	13.5486	1.12905	0	DOWN
ENSG00000225556	C2CD4D	1.57132	0.063801	3e-06	DOWN
ENSG00000227184	EPPK1	26.4255	5.62654	0	DOWN
ENSG00000228672	PROB1	5.81957	0.57926	0	DOWN
ENSG00000237440	ZNF737	7.26825	2.08177	1.3e-05	DOWN
ENSG00000243955	GSTA1	8.68974	2.31226	1e-06	DOWN
ENSG00000244067	GSTA2	2.76608	0.286231	1.5e-05	DOWN
ENSG00000246705	H2AFJ	23.0998	0.192019	0	DOWN
ENSG00000255737	AGAP2-AS1	3.52979	0.596308	5.7e-05	DOWN
ENSG00000256771	ZNF253	8.18525	0.082725	0	DOWN
ENSG00000257482	ZNF727	1.83615	0.041864	0	DOWN
ENSG00000258989	RP11-47I22.4	13.7997	3.4171	0	DOWN
ENSG00000260001	TGFBR3L	7.3648	2.01148	6e-06	DOWN
ENSG00000268080	AC016885.1	4.19766	0.159052	0	DOWN
ENSG00000269067	ZNF728	3.76468	0.185103	0	DOWN

## Sheet: S24_42F vs 16D DE
Ensembl_ID	Name	16D RPKM	42F RPKM	p_value	trend
ENSG00000001617	SEMA3F	10.6447	55.2127	2e-06	UP
ENSG00000003137	CYP26B1	0.142726	3.384	8e-06	UP
ENSG00000004866	ST7	9.48182	49.6494	2e-06	UP
ENSG00000005001	PRSS22	0.045232	1.77671	2.8e-05	UP
ENSG00000005059	CCDC109B	0.25013	5.85658	0	UP
ENSG00000005379	BZRAP1	0.074707	3.67407	0	UP
ENSG00000005884	ITGA3	0.568283	4.74216	0.000426	UP
ENSG00000006047	YBX2	0.508544	21.4414	0	UP
ENSG00000006327	TNFRSF12A	4.97022	18.9758	8.4e-05	UP
ENSG00000006611	USH1C	0	2.77488	0	UP
ENSG00000009709	PAX7	0	0.77437	4.2e-05	UP
ENSG00000009950	MLXIPL	0.870585	8.49707	1e-06	UP
ENSG00000011028	MRC2	0.032995	3.02891	0	UP
ENSG00000011638	TMEM159	3.13536	11.4645	0.000787	UP
ENSG00000011677	GABRA3	1.98688	9.70452	0.000133	UP
ENSG00000018236	CNTN1	0	2.03982	0	UP
ENSG00000019505	SYT13	0.084742	3.45124	0	UP
ENSG00000027869	SH2D2A	0	1.71926	1e-06	UP
ENSG00000031081	ARHGAP31	0.121612	2.14084	0.000441	UP
ENSG00000035862	TIMP2	3.30578	36.9983	0	UP
ENSG00000038295	TLL1	0.012354	4.35508	0	UP
ENSG00000041982	TNC	0.032176	14.5958	0	UP
ENSG00000049323	LTBP1	1.85321	19.5343	0	UP
ENSG00000050165	DKK3	0.084149	1.76177	0.000517	UP
ENSG00000050438	SLC4A8	0.045475	2.82065	0	UP
ENSG00000053918	KCNQ1	2.02249	13.378	0	UP
ENSG00000054983	GALC	0	4.46354	0	UP
ENSG00000055163	CYFIP2	4.74059	15.6188	0.000633	UP
ENSG00000055813	CCDC85A	0	13.956	0	UP
ENSG00000060656	PTPRU	8.16286	29.5877	0.000158	UP
ENSG00000064655	EYA2	0.142973	3.89145	1e-06	UP
ENSG00000065600	TMEM206	5.62658	18.6292	0.000441	UP
ENSG00000067840	PDZD4	7.49479	38.9608	2e-06	UP
ENSG00000068615	REEP1	0.575994	14.4574	0	UP
ENSG00000068650	ATP11A	3.43221	29.7286	0	UP
ENSG00000068697	LAPTM4A	64.7806	229.734	0.000152	UP
ENSG00000070214	SLC44A1	8.05005	35.5207	1.5e-05	UP
ENSG00000070759	TESK2	3.15716	12.4651	0.000249	UP
ENSG00000070961	ATP2B1	8.8562	30.1953	0.000329	UP
ENSG00000071575	TRIB2	1.68966	231.584	0	UP
ENSG00000071967	CYBRD1	0.009802	1.83896	0	UP
ENSG00000071991	CDH19	0.014818	1.2643	5e-06	UP
ENSG00000072195	SPEG	0.054836	2.32142	4e-06	UP
ENSG00000073150	PANX2	3.65531	16.9556	1e-05	UP
ENSG00000073670	ADAM11	2.56766	10.084	0.000777	UP
ENSG00000074181	NOTCH3	0.798197	26.7547	0	UP
ENSG00000074370	ATP2A3	0.07673	5.86767	0	UP
ENSG00000075673	ATP12A	0.501759	7.96505	0	UP
ENSG00000076344	RGS11	0.179692	11.4012	0	UP
ENSG00000076716	GPC4	4.81077	21.6929	9e-06	UP
ENSG00000077585	GPR137B	3.89258	33.8916	0	UP
ENSG00000077942	FBLN1	0.929724	16.108	0	UP
ENSG00000079308	TNS1	0.101736	2.46949	5.2e-05	UP
ENSG00000079739	PGM1	3.41295	16.8453	5e-06	UP
ENSG00000079931	MOXD1	0.017962	3.15407	0	UP
ENSG00000082014	SMARCD3	4.63577	32.4264	0	UP
ENSG00000083454	P2RX5	0.082677	8.3077	0	UP
ENSG00000084764	MAPRE3	5.39086	22.698	2.2e-05	UP
ENSG00000085185	BCORL1	1.91522	8.71681	0.000626	UP
ENSG00000085276	MECOM	0.023436	2.03888	0	UP
ENSG00000086619	ERO1LB	2.79283	12.7491	5.1e-05	UP
ENSG00000087250	MT3	0.111284	2.50712	7.7e-05	UP
ENSG00000088280	ASAP3	2.22856	10.1408	0.000197	UP
ENSG00000088448	ANKRD10	2.18081	14.8987	0	UP
ENSG00000088832	FKBP1A	85.4087	328.388	4.9e-05	UP
ENSG00000088836	SLC4A11	2.31644	14.7636	0	UP
ENSG00000089327	FXYD5	0.19328	16.5737	0	UP
ENSG00000089351	GRAMD1A	8.49365	26.6295	0.00077	UP
ENSG00000090020	SLC9A1	9.31436	43.7723	8e-06	UP
ENSG00000090534	THPO	0.044703	1.31496	0.000327	UP
ENSG00000090539	CHRD	0.144512	5.75515	0	UP
ENSG00000090776	EFNB1	5.68865	24.698	1.4e-05	UP
ENSG00000091136	LAMB1	2.80188	12.4194	9e-05	UP
ENSG00000091972	CD200	0	7.334	0	UP
ENSG00000091986	CCDC80	0.411557	4.23573	0.000284	UP
ENSG00000092096	SLC22A17	7.99202	29.0489	0.000149	UP
ENSG00000092964	DPYSL2	2.50008	11.1007	0.000146	UP
ENSG00000095209	TMEM38B	7.81093	43.2005	1e-06	UP
ENSG00000095321	CRAT	3.08608	39.7501	0	UP
ENSG00000095739	BAMBI	15.1592	286.643	0	UP
ENSG00000099250	NRP1	12.6221	41.6622	0.000561	UP
ENSG00000099282	TSPAN15	16.4554	55.8373	0.000441	UP
ENSG00000099337	KCNK6	0.516819	4.3487	0.000614	UP
ENSG00000100170	SLC5A1	0.02089	0.831221	0.000703	UP
ENSG00000100196	KDELR3	2.02094	14.3173	0	UP
ENSG00000100234	TIMP3	0.080285	4.60559	0	UP
ENSG00000100422	CERK	0	1.40811	0	UP
ENSG00000100626	GALNT16	0.028823	1.7695	3e-06	UP
ENSG00000101000	PROCR	1.33293	14.512	0	UP
ENSG00000101017	CD40	0	9.99036	0	UP
ENSG00000101098	RIMS4	3.98726	15.4419	0.000117	UP
ENSG00000101104	PABPC1L	4.7756	19.9739	2.5e-05	UP
ENSG00000101282	RSPO4	0.42574	12.1973	0	UP
ENSG00000101955	SRPX	0.282713	3.29998	0.000541	UP
ENSG00000102007	PLP2	8.02508	46.2412	0	UP
ENSG00000102034	ELF4	1.93365	8.85245	0.000444	UP
ENSG00000102038	SMARCA1	0.534664	4.43552	0.000667	UP
ENSG00000102287	GABRE	0.390299	3.64178	0.00077	UP
ENSG00000102312	PORCN	4.35117	22.8345	1e-06	UP
ENSG00000102554	KLF5	5.98358	21.5	0.000157	UP
ENSG00000102870	ZNF629	1.42528	9.37982	1.4e-05	UP
ENSG00000102934	PLLP	5.47464	20.86	7.8e-05	UP
ENSG00000103154	NECAB2	0.041254	2.11335	1e-06	UP
ENSG00000103449	SALL1	0.020561	0.950463	0.000256	UP
ENSG00000103460	TOX3	3.11862	14.9825	1.1e-05	UP
ENSG00000103528	SYT17	0.064375	1.44209	0.000616	UP
ENSG00000103811	CTSH	21.0119	83.4978	6.5e-05	UP
ENSG00000104341	LAPTM4B	16.2618	124.33	0	UP
ENSG00000104870	FCGRT	0.053498	7.10107	0	UP
ENSG00000104967	NOVA2	0.028214	1.56433	1e-05	UP
ENSG00000105088	OLFM2	2.35398	23.5042	0	UP
ENSG00000105227	PRX	0	0.935809	9e-06	UP
ENSG00000105255	FSD1	0.22941	12.5427	0	UP
ENSG00000105290	APLP1	31.5637	131.686	2.7e-05	UP
ENSG00000105376	ICAM5	0.379093	13.2006	0	UP
ENSG00000105409	ATP1A3	1.60225	9.71098	2.1e-05	UP
ENSG00000105612	DNASE2	14.1445	65.6945	1e-05	UP
ENSG00000105642	KCNN1	0.053966	4.37578	0	UP
ENSG00000105696	TMEM59L	0.800242	35.343	0	UP
ENSG00000105963	ADAP1	0.974732	6.0571	0.000608	UP
ENSG00000105976	MET	0.083051	2.10628	7.4e-05	UP
ENSG00000106003	LFNG	3.13597	12.7639	0.000181	UP
ENSG00000106070	GRB10	16.7106	121.584	0	UP
ENSG00000106278	PTPRZ1	0.005369	2.50831	0	UP
ENSG00000106327	TFR2	0.396542	5.69592	2e-06	UP
ENSG00000106333	PCOLCE	0.760131	9.4329	0	UP
ENSG00000106484	MEST	4.01415	23.1525	0	UP
ENSG00000106868	SUSD1	0	1.95763	0	UP
ENSG00000107159	CA9	0	1.55466	2.2e-05	UP
ENSG00000107295	SH3GL2	0.066386	1.99551	5.7e-05	UP
ENSG00000107317	PTGDS	0.043054	3.23661	0	UP
ENSG00000107443	CCNJ	0	1.52675	0	UP
ENSG00000107719	PALD1	0.16525	9.57697	0	UP
ENSG00000108479	GALK1	8.13488	30.0364	0.000127	UP
ENSG00000108821	COL1A1	2.3668	11.5162	5.6e-05	UP
ENSG00000108947	EFNB3	0.436378	11.5121	0	UP
ENSG00000108960	MMD	10.5907	47.6929	1.5e-05	UP
ENSG00000108961	RANGRF	4.10951	19.5705	5e-06	UP
ENSG00000109099	PMP22	0.148994	5.62224	0	UP
ENSG00000109854	HTATIP2	0.028728	10.4366	0	UP
ENSG00000110237	ARHGEF17	2.76573	10.9529	0.000455	UP
ENSG00000110492	MDK	4.28792	20.5248	4e-06	UP
ENSG00000110628	SLC22A18	4.98034	18.1674	0.000153	UP
ENSG00000111052	LIN7A	11.4058	94.2178	0	UP
ENSG00000111644	ACRBP	0	1.01134	0.000109	UP
ENSG00000111674	ENO2	1.78492	27.741	0	UP
ENSG00000111799	COL12A1	0.060119	2.16681	1.1e-05	UP
ENSG00000111981	ULBP1	2.32827	12.0471	2.1e-05	UP
ENSG00000112319	EYA4	0.007182	0.537999	0.000368	UP
ENSG00000112562	SMOC2	1.3357	10.6111	1e-06	UP
ENSG00000112655	PTK7	3.17574	15.1406	1.3e-05	UP
ENSG00000113532	ST8SIA4	0	2.02136	0	UP
ENSG00000113657	DPYSL3	0.396203	5.87636	2e-06	UP
ENSG00000113749	HRH2	0.026605	1.47283	1e-05	UP
ENSG00000114019	AMOTL2	0.443943	4.18376	0.000479	UP
ENSG00000114251	WNT5A	2.13523	51.7032	0	UP
ENSG00000114770	ABCC5	3.09091	24.5795	0	UP
ENSG00000114805	PLCH1	1.01036	8.41733	5e-06	UP
ENSG00000114853	ZBTB47	2.25731	10.8698	8.4e-05	UP
ENSG00000114923	SLC4A3	3.05825	11.2793	0.000726	UP
ENSG00000115194	SLC30A3	0.072471	2.46112	8e-06	UP
ENSG00000115414	FN1	6.3996	49.5497	0	UP
ENSG00000115461	IGFBP5	0.53154	137.834	0	UP
ENSG00000115526	CHST10	1.79378	9.92963	3.8e-05	UP
ENSG00000115884	SDC1	26.9027	91.3249	0.000387	UP
ENSG00000115902	SLC1A4	2.08408	27.3025	0	UP
ENSG00000115963	RND3	5.2044	33.3697	0	UP
ENSG00000116141	MARK1	0.563699	5.66583	4.5e-05	UP
ENSG00000116652	DLEU2L	0	1.79006	0.000522	UP
ENSG00000116661	FBXO2	1.76324	52.5908	0	UP
ENSG00000116663	FBXO6	0.487128	5.75115	1.3e-05	UP
ENSG00000116675	DNAJC6	0.291706	3.9663	8.5e-05	UP
ENSG00000116704	SLC35D1	0.026896	3.195	0	UP
ENSG00000116729	WLS	1.94562	35.1661	0	UP
ENSG00000116793	PHTF1	0.218473	3.78724	1.7e-05	UP
ENSG00000116977	LGALS8	8.78467	33.1073	0.000106	UP
ENSG00000116983	HPCAL4	0.382066	7.06013	0	UP
ENSG00000116985	BMP8B	2.40163	10.3194	0.000341	UP
ENSG00000117266	CDK18	0.237826	3.22861	0.000241	UP
ENSG00000117616	C1orf63	2.40374	9.83285	0.00069	UP
ENSG00000118523	CTGF	0.040952	2.30178	1e-06	UP
ENSG00000118804	FAM47E-STBD1	7.53018	25.3197	0.000345	UP
ENSG00000119227	PIGZ	0.764541	9.18512	0	UP
ENSG00000119632	IFI27L2	0.107393	5.69218	0	UP
ENSG00000120318	ARAP3	0.174456	7.15499	0	UP
ENSG00000120594	PLXDC2	1.10472	9.04413	2e-06	UP
ENSG00000120675	DNAJC15	0	3.97845	0	UP
ENSG00000120756	PLS1	2.35639	10.4502	0.000193	UP
ENSG00000121297	TSHZ3	0.168251	3.53473	9e-06	UP
ENSG00000121742	GJB6	0.076686	3.59759	0	UP
ENSG00000121753	BAI2	1.65384	27.291	0	UP
ENSG00000122035	RASL11A	3.27291	12.4518	0.000364	UP
ENSG00000122497	NBPF14	15.0583	51.8932	0.000372	UP
ENSG00000122641	INHBA	0	4.32376	0	UP
ENSG00000123364	HOXC13	5.36587	18.8574	0.000225	UP
ENSG00000123384	LRP1	1.41072	7.66455	0.000388	UP
ENSG00000123407	HOXC12	3.57646	25.4309	0	UP
ENSG00000123584	MAGEA9B	0	17.8865	0	UP
ENSG00000123999	INHA	0	1.61607	1.4e-05	UP
ENSG00000124006	OBSL1	0.09562	7.0705	0	UP
ENSG00000124107	SLPI	7.03835	365.223	0	UP
ENSG00000124126	PREX1	0.02586	27.52	0	UP
ENSG00000124145	SDC4	4.03603	46.5404	0	UP
ENSG00000124260	MAGEA10	0.984501	37.5417	0	UP
ENSG00000125347	IRF1	0.031179	1.01199	0.00058	UP
ENSG00000125434	SLC25A35	5.72091	21.2215	0.000109	UP
ENSG00000125462	C1orf61	0.014855	0.679199	0.000695	UP
ENSG00000125726	CD70	0	8.15999	0	UP
ENSG00000125730	C3	0	0.501459	0.000394	UP
ENSG00000125775	SDCBP2	0.094667	55.6463	0	UP
ENSG00000125813	PAX1	6.37004	20.6014	0.000529	UP
ENSG00000125845	BMP2	0	1.43772	2e-06	UP
ENSG00000125895	TMEM74B	0.38842	20.1179	0	UP
ENSG00000126259	KIRREL2	0	3.10521	0	UP
ENSG00000126262	FFAR2	0.274046	8.30643	0	UP
ENSG00000126890	CTAG2	0.168886	35.1876	0	UP
ENSG00000127129	EDN2	1.64236	8.28447	0.000361	UP
ENSG00000127252	HRASLS	0	9.63858	0	UP
ENSG00000127990	SGCE	0.96331	10.5482	0	UP
ENSG00000128040	SPINK2	0.21122	6.21709	0	UP
ENSG00000128203	ASPHD2	0.468674	5.32785	3.1e-05	UP
ENSG00000128268	MGAT3	0.163869	10.0367	0	UP
ENSG00000128602	SMO	0.085534	16.9443	0	UP
ENSG00000129219	PLD2	4.77994	15.7044	0.000652	UP
ENSG00000129244	ATP1B2	0.031994	1.58445	1.7e-05	UP
ENSG00000129521	EGLN3	2.44145	10.9856	0.000128	UP
ENSG00000129951	LPPR3	0.046245	1.66082	4.4e-05	UP
ENSG00000130513	GDF15	40.4335	198.803	2e-06	UP
ENSG00000130540	SULT4A1	0.223307	6.88338	0	UP
ENSG00000130635	COL5A1	0.046611	6.81065	0	UP
ENSG00000130827	PLXNA3	3.21542	26.1807	0	UP
ENSG00000131015	ULBP2	6.2649	42.3073	0	UP
ENSG00000131067	GGT7	6.11541	20.5667	0.000342	UP
ENSG00000131094	C1QL1	2.48484	13.4207	7e-06	UP
ENSG00000131668	BARX1	0	9.79496	0	UP
ENSG00000132437	DDC	2.01173	49.3834	0	UP
ENSG00000132470	ITGB4	0.264999	13.712	0	UP
ENSG00000132535	DLG4	2.24247	13.6295	1e-06	UP
ENSG00000132561	MATN2	0.161197	4.20193	0	UP
ENSG00000132563	REEP2	0	5.45751	0	UP
ENSG00000132589	FLOT2	11.8913	58.8318	4e-06	UP
ENSG00000132793	LPIN3	4.92449	15.8219	0.000761	UP
ENSG00000132872	SYT4	3.24309	477.416	0	UP
ENSG00000132879	FBXO44	6.37849	40.3963	0	UP
ENSG00000132932	ATP8A2	0.01031	2.17654	0	UP
ENSG00000133069	TMCC2	0.906798	5.89385	0.000649	UP
ENSG00000133169	BEX1	11.1642	121.163	0	UP
ENSG00000134198	TSPAN2	0.029436	1.32647	5.2e-05	UP
ENSG00000134240	HMGCS2	17.8643	75.0266	3.5e-05	UP
ENSG00000134253	TRIM45	3.38066	19.8338	0	UP
ENSG00000134258	VTCN1	0.029736	3.19048	0	UP
ENSG00000134569	LRP4	0.173593	4.23268	1e-06	UP
ENSG00000134901	KDELC1	4.97042	18.9001	8.8e-05	UP
ENSG00000135454	B4GALNT1	1.8006	18.6936	0	UP
ENSG00000135502	SLC26A10	0.598583	12.4733	0	UP
ENSG00000135519	KCNH3	0.162763	4.77456	0	UP
ENSG00000135750	KCNK1	7.39579	29.9786	4e-05	UP
ENSG00000136193	SCRN1	1.05715	11.4977	0	UP
ENSG00000136352	NKX2-1	0.129288	3.37452	4e-06	UP
ENSG00000136425	CIB2	0.086326	6.23446	0	UP
ENSG00000136783	NIPSNAP3A	16.4227	64.6982	8e-05	UP
ENSG00000136840	ST6GALNAC4	4.17304	28.4671	0	UP
ENSG00000136854	STXBP1	9.10221	28.7371	0.000745	UP
ENSG00000136999	NOV	0	6.94887	0	UP
ENSG00000137261	KIAA0319	0.03903	1.18492	0.000468	UP
ENSG00000137501	SYTL2	0.659054	6.71789	7e-06	UP
ENSG00000137642	SORL1	1.0547	12.8127	0	UP
ENSG00000137766	UNC13C	0.573476	5.07077	0.000187	UP
ENSG00000138030	KHK	5.51361	18.8985	0.000289	UP
ENSG00000138109	CYP2C9	1.91418	10.0536	6.5e-05	UP
ENSG00000138166	DUSP5	0.391409	3.89566	0.000539	UP
ENSG00000138759	FRAS1	0.033352	2.38633	0	UP
ENSG00000139182	CLSTN3	4.85241	22.128	7e-06	UP
ENSG00000139194	RBP5	0.51205	4.89918	0.000177	UP
ENSG00000139200	PIANP	0.145779	8.56366	0	UP
ENSG00000139211	AMIGO2	0.333488	3.60843	0.000524	UP
ENSG00000139219	COL2A1	0.019367	0.913115	0.000238	UP
ENSG00000139629	GALNT6	0.028251	2.93334	0	UP
ENSG00000139880	CDH24	3.3523	17.7818	1e-06	UP
ENSG00000140465	CYP1A1	0.111262	3.04996	7e-06	UP
ENSG00000140575	IQGAP1	7.52401	23.9981	0.000613	UP
ENSG00000141293	SKAP1	0	1.76567	1e-06	UP
ENSG00000141458	NPC1	28.5188	95.9566	0.000408	UP
ENSG00000141540	TTYH2	5.74434	20.8859	0.000138	UP
ENSG00000141736	ERBB2	8.29714	62.5023	0	UP
ENSG00000142102	ATHL1	3.1885	12.5438	0.000258	UP
ENSG00000142156	COL6A1	3.3037	53.5922	0	UP
ENSG00000142173	COL6A2	4.49988	48.3128	0	UP
ENSG00000142627	EPHA2	0.567151	12.6771	0	UP
ENSG00000142973	CYP4B1	0.1826	4.54331	0	UP
ENSG00000143013	LMO4	7.77832	167.513	0	UP
ENSG00000143061	IGSF3	1.41397	9.78421	5e-06	UP
ENSG00000143153	ATP1B1	49.6082	1853.49	0	UP
ENSG00000143156	NME7	7.00401	29.529	2.4e-05	UP
ENSG00000143320	CRABP2	0.166306	4.20204	0	UP
ENSG00000143502	SUSD4	0.800764	7.69715	4e-06	UP
ENSG00000143590	EFNA3	11.184	52.1616	9e-06	UP
ENSG00000143815	LBR	32.0369	123.119	7.6e-05	UP
ENSG00000143845	ETNK2	0.991764	5.94644	0.000776	UP
ENSG00000143878	RHOB	67.1308	245.28	9.4e-05	UP
ENSG00000143891	GALM	0.125506	5.66178	0	UP
ENSG00000144278	GALNT13	0	17.0478	0	UP
ENSG00000144681	STAC	0.102482	2.17409	0.000182	UP
ENSG00000144935	TRPC1	0.052596	2.53037	1e-06	UP
ENSG00000145284	SCD5	0.551338	14.6845	0	UP
ENSG00000145321	GC	0.035878	3.17863	0	UP
ENSG00000145506	NKD2	0.951031	6.56956	0.000189	UP
ENSG00000145730	PAM	0.613103	6.32579	1.2e-05	UP
ENSG00000145934	TENM2	0.124758	7.46145	0	UP
ENSG00000146242	TPBG	0.105818	5.0648	0	UP
ENSG00000146409	SLC18B1	7.64936	26.1368	0.000292	UP
ENSG00000146674	IGFBP3	5.81877	53.9294	0	UP
ENSG00000147065	MSN	8.07769	25.6715	0.000654	UP
ENSG00000147100	SLC16A2	2.23658	10.8595	7.7e-05	UP
ENSG00000147180	ZNF711	0.167984	3.06175	7.8e-05	UP
ENSG00000147231	CXorf57	0.058894	2.84669	0	UP
ENSG00000147257	GPC3	2.0756	24.3888	0	UP
ENSG00000147724	FAM135B	0	1.10839	0	UP
ENSG00000148123	LPPR1	0	3.52919	0	UP
ENSG00000148175	STOM	0	1.07355	7.7e-05	UP
ENSG00000148288	GBGT1	0.017008	3.16607	0	UP
ENSG00000148671	ADIRF	0.08573	20.2029	0	UP
ENSG00000148680	HTR7	0.136414	2.80341	7.1e-05	UP
ENSG00000149257	SERPINH1	0.053816	20.9673	0	UP
ENSG00000149328	GLB1L2	17.2535	58.6395	0.000434	UP
ENSG00000149451	ADAM33	0	1.0798	3e-06	UP
ENSG00000149972	CNTN5	0.07071	7.13751	0	UP
ENSG00000150403	TMCO3	6.35047	29.5568	6e-06	UP
ENSG00000150471	LPHN3	0.01442	3.31652	0	UP
ENSG00000150556	LYPD6B	0.024862	3.08116	0	UP
ENSG00000150750	C11orf53	0.227851	3.21638	0.000194	UP
ENSG00000151690	MFSD6	2.84262	21.0536	0	UP
ENSG00000151693	ASAP2	4.22784	18.2323	2.1e-05	UP
ENSG00000151948	GLT1D1	0	0.960459	0.000137	UP
ENSG00000152042	NBPF11	12.0266	39.1236	0.000642	UP
ENSG00000152078	TMEM56	1.45189	9.57546	1.3e-05	UP
ENSG00000152669	CCNO	0.218533	4.37291	3e-06	UP
ENSG00000153208	MERTK	1.51915	9.40399	2.6e-05	UP
ENSG00000153982	GDPD1	1.50091	8.92659	5.7e-05	UP
ENSG00000154065	ANKRD29	0.0754	12.5105	0	UP
ENSG00000154146	NRGN	6.88918	32.7919	5e-06	UP
ENSG00000154511	FAM69A	3.50352	12.7446	0.000481	UP
ENSG00000154537	FAM27C	1.66028	15.7946	0	UP
ENSG00000154545	MAGED4	11.4118	44.2036	9.4e-05	UP
ENSG00000154760	SLFN13	0	0.770667	9e-06	UP
ENSG00000154864	PIEZO2	0.016014	1.0305	3.8e-05	UP
ENSG00000155066	PROM2	12.2521	47.254	0.0001	UP
ENSG00000155792	DEPTOR	5.32043	18.4071	0.000269	UP
ENSG00000155961	RAB39B	2.81322	15.3691	2e-06	UP
ENSG00000155980	KIF5A	0.025066	5.60693	0	UP
ENSG00000156298	TSPAN7	0.051271	11.301	0	UP
ENSG00000156587	UBE2L6	0.612729	11.7233	0	UP
ENSG00000156689	GLYATL2	3.90742	14.8642	0.000163	UP
ENSG00000156976	EIF4A2	42.8513	148.592	0.000239	UP
ENSG00000158089	GALNT14	0.61976	10.2828	0	UP
ENSG00000158106	RHPN1	10.4309	34.4102	0.000514	UP
ENSG00000158270	COLEC12	1.46778	66.7764	0	UP
ENSG00000158748	HTR6	0.213731	11.213	0	UP
ENSG00000158828	PINK1	5.92123	20.2461	0.000289	UP
ENSG00000159167	STC1	0.611739	7.9044	0	UP
ENSG00000159403	C1R	0.909313	8.00074	5e-06	UP
ENSG00000159899	NPR2	0.037558	6.80014	0	UP
ENSG00000160050	CCDC28B	0.685395	16.642	0	UP
ENSG00000160097	FNDC5	0.205147	5.91618	0	UP
ENSG00000160179	ABCG1	0.909879	13.8326	0	UP
ENSG00000160180	TFF3	1.43729	8.06725	0.000208	UP
ENSG00000160326	SLC2A6	5.88425	33.7854	0	UP
ENSG00000160447	PKN3	1.96667	9.55846	0.000191	UP
ENSG00000160469	BRSK1	0.479458	10.6051	0	UP
ENSG00000161249	DMKN	0.013545	2.58385	0	UP
ENSG00000161509	GRIN2C	0.188831	4.89731	0	UP
ENSG00000162430	SEPN1	27.9632	89.1255	0.000764	UP
ENSG00000162444	RBP7	0.560304	9.78184	0	UP
ENSG00000162496	DHRS3	0.144834	9.02788	0	UP
ENSG00000162545	CAMK2N1	0.452632	261.103	0	UP
ENSG00000162572	SCNN1D	2.56638	14.2132	3e-06	UP
ENSG00000162738	VANGL2	0.456754	10.6766	0	UP
ENSG00000162755	KLHDC9	3.71245	22.8884	0	UP
ENSG00000162989	KCNJ3	0	93.2874	0	UP
ENSG00000163064	EN1	0	3.26012	0	UP
ENSG00000163235	TGFA	0.72393	5.73501	0.000163	UP
ENSG00000163435	ELF3	5.1777	26.9604	1e-06	UP
ENSG00000163485	ADORA1	0.258855	5.3005	0	UP
ENSG00000163520	FBLN2	1.88781	24.0337	0	UP
ENSG00000163531	NFASC	0.617786	8.88978	0	UP
ENSG00000163536	SERPINI1	1.38856	10.6089	1e-06	UP
ENSG00000163710	PCOLCE2	0.123127	3.96289	0	UP
ENSG00000164125	FAM198B	1.64977	63.3891	0	UP
ENSG00000164506	STXBP5	11.1693	104.547	0	UP
ENSG00000164532	TBX20	0.402575	5.21555	1.1e-05	UP
ENSG00000164626	KCNK5	2.90883	17.241	0	UP
ENSG00000164733	CTSB	18.5517	59.7852	0.00076	UP
ENSG00000164930	FZD6	14.679	58.0489	7.7e-05	UP
ENSG00000165272	AQP3	0	1.57133	1e-06	UP
ENSG00000165886	UBTD1	5.50984	19.6842	0.000179	UP
ENSG00000166008	MAGEA9	0	16.7382	0	UP
ENSG00000166033	HTRA1	12.4551	60.6728	5e-06	UP
ENSG00000166432	ZMAT1	0.343145	3.47451	0.000747	UP
ENSG00000166780	C16orf45	0.551694	5.54016	4.6e-05	UP
ENSG00000166897	ELFN2	0.262926	6.21325	0	UP
ENSG00000167123	CERCAM	0.052687	5.24212	0	UP
ENSG00000167315	ACAA2	4.804	47.5544	0	UP
ENSG00000167680	SEMA6B	0.246796	23.4588	0	UP
ENSG00000167771	RCOR2	1.12434	12.0608	0	UP
ENSG00000167910	CYP7A1	0.032433	2.26335	0	UP
ENSG00000168056	LTBP3	12.0501	48.448	6.1e-05	UP
ENSG00000168135	KCNJ4	0	1.26421	6.9e-05	UP
ENSG00000168350	DEGS2	0.554493	7.73263	0	UP
ENSG00000168398	BDKRB2	0.01699	0.766501	0.000458	UP
ENSG00000168481	LGI3	0.406254	3.87064	0.000687	UP
ENSG00000168614	NBPF9	9.57908	32.168	0.000401	UP
ENSG00000168734	PKIG	4.9886	18.7252	0.000103	UP
ENSG00000168913	ENHO	6.3571	37.143	0	UP
ENSG00000169071	ROR2	0	0.795014	4.9e-05	UP
ENSG00000169083	AR	50.9471	175.848	0.000231	UP
ENSG00000169169	CPT1C	0.16134	6.29308	0	UP
ENSG00000169418	NPR1	0.087266	2.14412	8.8e-05	UP
ENSG00000169439	SDC2	10.5965	41.7744	7.2e-05	UP
ENSG00000169604	ANTXR1	0.845872	11.8091	0	UP
ENSG00000169692	AGPAT2	13.3874	48.4658	0.000213	UP
ENSG00000169862	CTNND2	0	1.18135	0	UP
ENSG00000169894	MUC3A	0	0.586275	0.000615	UP
ENSG00000169914	OTUD3	2.52956	12.729	2.1e-05	UP
ENSG00000170215	FAM27B	1.77487	17.8524	0	UP
ENSG00000170382	LRRN2	0.547612	10.3265	0	UP
ENSG00000170558	CDH2	0	0.759924	0.000163	UP
ENSG00000170786	SDR16C5	0.029331	2.00837	1e-06	UP
ENSG00000170962	PDGFD	0.023452	1.80913	1e-06	UP
ENSG00000171004	HS6ST2	1.03919	9.04756	2e-06	UP
ENSG00000171017	LRRC8E	5.16705	17.4341	0.000394	UP
ENSG00000171680	PLEKHG5	1.03695	6.98183	0.000152	UP
ENSG00000171700	RGS19	2.55203	14.2833	2e-06	UP
ENSG00000172197	MBOAT1	0.080469	4.458	0	UP
ENSG00000172478	C2orf54	1.04471	39.0811	0	UP
ENSG00000172782	FADS6	0	4.22402	0	UP
ENSG00000172818	OVOL1	1.22454	7.30275	0.000267	UP
ENSG00000172889	EGFL7	13.3401	65.1163	5e-06	UP
ENSG00000172935	MRGPRF	0	3.26465	0	UP
ENSG00000173083	HPSE	0.540504	4.64427	0.000354	UP
ENSG00000173209	AHSA2	5.59747	19.0455	0.000314	UP
ENSG00000173442	EHBP1L1	0.816847	8.61496	0	UP
ENSG00000173530	TNFRSF10D	11.3825	53.8854	8e-06	UP
ENSG00000173531	MST1	3.12523	11.9472	0.000421	UP
ENSG00000173678	SPDYE2B	3.15087	14.6557	2.1e-05	UP
ENSG00000173905	GOLIM4	17.678	192.898	0	UP
ENSG00000173947	PIFO	0	0.892199	8.6e-05	UP
ENSG00000174080	CTSF	17.6156	59.7329	0.000442	UP
ENSG00000174684	B3GNT1	27.5311	89.8211	0.000596	UP
ENSG00000174871	CNIH2	0.399177	5.63771	3e-06	UP
ENSG00000175040	CHST2	0.540615	9.29334	0	UP
ENSG00000175265	GOLGA8A	10.5768	59.3152	1e-06	UP
ENSG00000175274	TP53I11	8.65978	28.2298	0.000516	UP
ENSG00000175445	LPL	0.123569	24.2323	0	UP
ENSG00000175497	DPP10	0	1.18922	0	UP
ENSG00000175556	LONRF3	0.050775	2.26391	3e-06	UP
ENSG00000175591	P2RY2	0	0.966334	0.000208	UP
ENSG00000175928	LRRN1	1.87986	259.145	0	UP
ENSG00000175938	ORAI3	1.43853	7.59701	0.000486	UP
ENSG00000176153	GPX2	0.199179	2.61892	0.00071	UP
ENSG00000176204	LRRTM4	0.090368	10.6977	0	UP
ENSG00000176428	VPS37D	0.57365	4.55374	0.000581	UP
ENSG00000176454	LPCAT4	3.68627	15.3339	5.8e-05	UP
ENSG00000176720	BOK	10.2918	35.7825	0.000296	UP
ENSG00000176842	IRX5	1.98847	10.5155	4.3e-05	UP
ENSG00000176956	LY6H	0	6.84217	0	UP
ENSG00000177098	SCN4B	0.058801	1.64719	0.000142	UP
ENSG00000177202	SPACA4	0	1.847	6.5e-05	UP
ENSG00000177465	ACOT4	0	6.18842	0	UP
ENSG00000177469	PTRF	5.03946	17.3409	0.000317	UP
ENSG00000177706	FAM20C	2.07203	10.4139	7.3e-05	UP
ENSG00000177707	PVRL3	0.542825	16.9508	0	UP
ENSG00000178404	DDC8	0.895349	6.28858	0.000254	UP
ENSG00000178445	GLDC	2.28467	15.3734	0	UP
ENSG00000178498	DTX3	0.263926	10.3521	0	UP
ENSG00000178718	RPP25	4.13946	16.5461	6.4e-05	UP
ENSG00000178726	THBD	0	0.957294	5.6e-05	UP
ENSG00000178752	FAM132B	0.284621	3.79572	9.6e-05	UP
ENSG00000179111	HES7	0	2.21174	0	UP
ENSG00000179314	WSCD1	0.026009	2.05737	0	UP
ENSG00000179344	HLA-DQB1	1.25394	10.8191	0	UP
ENSG00000179431	FJX1	2.51208	15.4711	0	UP
ENSG00000179750	APOBEC3B	6.11678	24.8727	3.4e-05	UP
ENSG00000180340	FZD2	3.59782	15.1056	5.2e-05	UP
ENSG00000180739	S1PR5	0	2.07055	0	UP
ENSG00000180767	CHST13	0.162514	7.25385	0	UP
ENSG00000181433	SAGE1	0.162814	5.99151	0	UP
ENSG00000181467	RAP2B	8.21062	26.3952	0.000588	UP
ENSG00000181634	TNFSF15	0.275409	3.76115	8.2e-05	UP
ENSG00000181754	AMIGO1	3.78923	13.7729	0.000355	UP
ENSG00000182022	CHST15	1.13162	8.0886	2.3e-05	UP
ENSG00000182195	LDOC1	50.6039	344.863	0	UP
ENSG00000182220	ATP6AP2	48.2334	154.847	0.000527	UP
ENSG00000182368	FAM27A	1.9538	15.6853	0	UP
ENSG00000182938	OTOP3	0	2.01099	0	UP
ENSG00000182963	GJC1	0.839928	7.2864	1.8e-05	UP
ENSG00000183150	GPR19	0	1.59278	3e-06	UP
ENSG00000183248	CTD-3193O13.9	5.74062	18.7521	0.000495	UP
ENSG00000183678	CTAG1A	0.26913	6.42668	0	UP
ENSG00000183682	BMP8A	1.1658	6.99176	0.000373	UP
ENSG00000183734	ASCL2	0.122263	2.16446	0.00043	UP
ENSG00000183779	ZNF703	8.13196	91.1902	0	UP
ENSG00000183798	EMILIN3	0.721884	7.76896	1e-06	UP
ENSG00000183837	PNMA3	0.723052	17.8423	0	UP
ENSG00000183853	KIRREL	0.179538	12.717	0	UP
ENSG00000184033	CTAG1B	0.263925	7.75559	0	UP
ENSG00000184160	ADRA2C	1.2093	26.4351	0	UP
ENSG00000184185	KCNJ12	0.519103	7.99448	0	UP
ENSG00000184194	GPR173	0.018409	1.53954	1e-06	UP
ENSG00000184232	OAF	7.91102	24.727	0.00077	UP
ENSG00000184258	CDR1	0	91.6959	0	UP
ENSG00000184343	SRPK3	3.29543	14.0132	6.2e-05	UP
ENSG00000184347	SLIT3	0.004707	0.495711	0.000121	UP
ENSG00000184371	CSF1	0.101195	1.8387	0.000604	UP
ENSG00000184524	CEND1	0.499613	12.7528	0	UP
ENSG00000184545	DUSP8	3.0941	12.3863	0.000215	UP
ENSG00000184731	FAM110C	0.06986	4.45338	0	UP
ENSG00000184905	TCEAL2	0.284887	11.2848	0	UP
ENSG00000184986	TMEM121	2.39507	20.3298	0	UP
ENSG00000185101	ANO9	0.153463	9.47231	0	UP
ENSG00000185133	INPP5J	1.95875	13.2384	1e-06	UP
ENSG00000185156	MFSD6L	0	5.77623	0	UP
ENSG00000185215	TNFAIP2	0.831778	20.5262	0	UP
ENSG00000185274	WBSCR17	0.245357	3.01351	0.000644	UP
ENSG00000185499	MUC1	0.401237	11.1265	0	UP
ENSG00000185507	IRF7	2.78239	11.5789	0.000222	UP
ENSG00000185519	FAM131C	0.724247	7.27307	5e-06	UP
ENSG00000185567	AHNAK2	0.46582	7.96551	0	UP
ENSG00000185652	NTF3	0.035557	1.34996	0.000111	UP
ENSG00000185686	PRAME	31.7689	108.353	0.000332	UP
ENSG00000185736	ADARB2	1.02832	6.61837	0.000323	UP
ENSG00000185811	IKZF1	0	1.1775	0	UP
ENSG00000185825	BCAP31	90.968	347.284	5.4e-05	UP
ENSG00000185924	RTN4RL1	4.61493	31.3245	0	UP
ENSG00000186063	AIDA	29.0113	247.649	0	UP
ENSG00000186510	CLCNKA	0.098503	3.76586	0	UP
ENSG00000186838	SELV	0.030004	2.03128	1e-06	UP
ENSG00000186891	TNFRSF18	0.323629	50.1738	0	UP
ENSG00000186897	C1QL4	0.697207	14.1057	0	UP
ENSG00000187068	C3orf70	0.415893	5.08603	1.8e-05	UP
ENSG00000187123	LYPD6	0.076835	2.37329	1.3e-05	UP
ENSG00000187140	FOXD3	0.103495	2.0211	0.00044	UP
ENSG00000187243	MAGED4B	11.0619	42.6408	9.7e-05	UP
ENSG00000187244	BCAM	2.26864	9.99507	0.000269	UP
ENSG00000187733	AMY1C	0	1.26519	0.000374	UP
ENSG00000188004	C1orf204	0	1.41378	1.5e-05	UP
ENSG00000188158	NHS	0	1.17496	0	UP
ENSG00000188257	PLA2G2A	0.411766	77.7232	0	UP
ENSG00000188643	S100A16	0.448216	43.3881	0	UP
ENSG00000188883	KLRG2	0	3.0509	0	UP
ENSG00000189143	CLDN4	29.1933	101.347	0.000288	UP
ENSG00000189334	S100A14	0.071055	2.79353	1e-06	UP
ENSG00000189420	ZFP92	0	2.60399	0	UP
ENSG00000196126	HLA-DRB1	0.478486	6.9811	0	UP
ENSG00000196167	COLCA1	16.8239	106.669	0	UP
ENSG00000196368	NUDT11	4.48628	17.6837	6.4e-05	UP
ENSG00000196549	MME	89.5285	379.25	1.1e-05	UP
ENSG00000197119	SLC25A29	4.82485	15.8062	0.00062	UP
ENSG00000197142	ACSL5	0.13535	2.41899	0.000253	UP
ENSG00000197343	ZNF655	0.013557	1.3464	1e-06	UP
ENSG00000197587	DMBX1	1.24895	12.7585	0	UP
ENSG00000198108	CHSY3	0.081342	3.26166	0	UP
ENSG00000198157	HMGN5	8.25131	40.9689	3e-06	UP
ENSG00000198162	MAN1A2	11.3578	45.313	6.6e-05	UP
ENSG00000198225	FKBP1C	20.8263	77.1589	0.000155	UP
ENSG00000198467	TPM2	0.38535	6.90599	0	UP
ENSG00000198681	MAGEA1	3.79951	22.8077	0	UP
ENSG00000198719	DLL1	1.4084	17.9738	0	UP
ENSG00000198753	PLXNB3	6.69135	28.2106	2.3e-05	UP
ENSG00000198794	SCAMP5	2.93973	11.8626	0.000244	UP
ENSG00000198797	BRINP2	0.01441	1.00158	2.7e-05	UP
ENSG00000198959	TGM2	0.01752	0.739366	0.000576	UP
ENSG00000203805	PPAPDC1A	0.433984	4.1799	0.000422	UP
ENSG00000203827	NBPF16	17.1145	57.4438	0.000496	UP
ENSG00000203902	PNMA6B	3.49014	15.1996	3.3e-05	UP
ENSG00000203930	LINC00632	0.052304	4.18036	0	UP
ENSG00000204287	HLA-DRA	0.12555	7.06588	0	UP
ENSG00000204516	MICB	0.071676	1.68953	0.00031	UP
ENSG00000204520	MICA	6.19392	32.7921	1e-06	UP
ENSG00000204592	HLA-E	5.42147	30.526	0	UP
ENSG00000204681	GABBR1	0.721572	6.32274	4.6e-05	UP
ENSG00000205238	SPDYE2	3.14771	14.8624	1.4e-05	UP
ENSG00000205517	RGL3	3.19242	16.5665	3e-06	UP
ENSG00000205542	TMSB4X	2.92044	50.5265	0	UP
ENSG00000205730	ITPRIPL2	0.046604	1.9376	1e-05	UP
ENSG00000206503	HLA-A	5.68731	64.7953	0	UP
ENSG00000213047	DENND1B	2.91615	13.2402	4.3e-05	UP
ENSG00000213123	TCTEX1D2	8.64777	27.2412	0.000747	UP
ENSG00000213366	GSTM2	0.017358	2.15248	0	UP
ENSG00000214376	VSTM5	0	0.874733	0.00015	UP
ENSG00000215252	GOLGA8B	9.15415	50.7143	1e-06	UP
ENSG00000215262	KCNU1	0	1.07065	2.7e-05	UP
ENSG00000215788	TNFRSF25	0.322478	6.02319	0	UP
ENSG00000219438	FAM19A5	0.058553	7.8867	0	UP
ENSG00000220008	LINGO3	0.569006	13.2916	0	UP
ENSG00000221890	NPTXR	7.17484	23.4051	0.000479	UP
ENSG00000221978	CCNL2	15.2285	69.073	1.3e-05	UP
ENSG00000223865	HLA-DPB1	0.036431	1.21966	0.00032	UP
ENSG00000224201	PNMA6A	3.66311	18.1883	3e-06	UP
ENSG00000226907	CT45A6	0.744369	6.58095	2.6e-05	UP
ENSG00000228836	CT45A4	0.667551	6.29071	2.6e-05	UP
ENSG00000232833	FAM27E3	0.680605	5.19973	0.000492	UP
ENSG00000234745	HLA-B	11.4937	58.556	3e-06	UP
ENSG00000235961	PNMA6C	4.29773	21.9814	1e-06	UP
ENSG00000237683	AL627309.1	5.65284	40.6842	0	UP
ENSG00000240771	ARHGEF25	0.996193	19.7263	0	UP
ENSG00000241489	IDS	7.1551	28.2565	5.3e-05	UP
ENSG00000242185	CT45A2	0.533196	5.11361	0.000107	UP
ENSG00000242265	PEG10	1.92364	18.4395	0	UP
ENSG00000242284	CT45A5	0.695163	14.0895	0	UP
ENSG00000243284	VSIG8	0	1.00913	0.000523	UP
ENSG00000243480	AMY2A	0	1.68168	1.3e-05	UP
ENSG00000244038	DDOST	86.4008	282.463	0.000355	UP
ENSG00000244486	SCARF2	2.65646	10.2231	0.000743	UP
ENSG00000244588	RAD21L1	0.00667	0.56137	0.000149	UP
ENSG00000248235	AC037459.4	7.6755	32.2394	2.6e-05	UP
ENSG00000250349	TM4SF2	2.89526	16.7942	1e-06	UP
ENSG00000251246	EFNA3	14.4107	60.1935	3.9e-05	UP
ENSG00000254806	SYS1-DBNDD2	5.11687	16.3317	0.000762	UP
ENSG00000256870	SLC5A8	0	0.839987	0.000213	UP
ENSG00000257088	PNMA6D	4.72835	19.5839	3e-05	UP
ENSG00000261427	CTD-2349B8.1	0.036127	2.32764	0	UP
ENSG00000266997	RP11-886H22.1	6.66535	46.6379	0	UP
ENSG00000267561	RP5-1052I5.2	3.14126	13.6914	5.6e-05	UP
ENSG00000269018	AP001362.1	0.413199	7.08527	0	UP
ENSG00000272414	FAM47E-STBD1	7.00521	28.0949	4.3e-05	UP
ENSG00000003436	TFPI	13.5733	0.00521	0	DOWN
ENSG00000005187	ACSM3	15.9779	2.89326	1e-06	DOWN
ENSG00000006625	GGCT	126.66	31.2042	3.5e-05	DOWN
ENSG00000009694	TENM1	5.7451	0.238928	0	DOWN
ENSG00000012660	ELOVL5	298.178	48.8196	0	DOWN
ENSG00000012817	KDM5D	7.2108	0.006268	0	DOWN
ENSG00000019549	SNAI2	8.49522	0.030916	0	DOWN
ENSG00000021645	NRXN3	5.25626	0.459799	8.9e-05	DOWN
ENSG00000026025	VIM	3.61074	0.115058	1.2e-05	DOWN
ENSG00000027075	PRKCH	10.5106	1.17872	0	DOWN
ENSG00000042980	ADAM28	0.534291	0	0.000109	DOWN
ENSG00000044524	EPHA3	51.066	0.13034	0	DOWN
ENSG00000051620	HEBP2	45.1745	13.203	0.000393	DOWN
ENSG00000059804	SLC2A3	1.32122	0.007949	6e-06	DOWN
ENSG00000065882	TBC1D1	22.5477	5.75877	5.5e-05	DOWN
ENSG00000066032	CTNNA2	1.78379	0.040825	0.000188	DOWN
ENSG00000067048	DDX3Y	13.936	0	0	DOWN
ENSG00000067113	PPAP2A	127.451	24.6277	1e-06	DOWN
ENSG00000067646	ZFY	5.6836	0.042882	0	DOWN
ENSG00000068078	FGFR3	3.25397	0.099965	2e-05	DOWN
ENSG00000068985	PAGE1	1.73218	0	0.000185	DOWN
ENSG00000069206	ADAM7	5.87615	0.416821	1.1e-05	DOWN
ENSG00000070526	ST6GALNAC1	111.75	0.266232	0	DOWN
ENSG00000070778	PTPN21	13.0357	1.00849	0	DOWN
ENSG00000075886	TUBA3D	8.41309	0.88133	4e-06	DOWN
ENSG00000077092	RARB	4.5099	0.391013	0.000369	DOWN
ENSG00000080224	EPHA6	14.0234	0.857253	0	DOWN
ENSG00000080709	KCNN2	16.4433	2.01126	0	DOWN
ENSG00000081277	PKP1	1.17649	0.007232	1.3e-05	DOWN
ENSG00000082556	OPRK1	2.12462	0.024229	5e-06	DOWN
ENSG00000088756	ARHGAP28	5.98778	0.752311	0.000378	DOWN
ENSG00000091138	SLC26A3	1.91078	0.015219	2e-06	DOWN
ENSG00000091490	SEL1L3	29.3053	6.58423	1.1e-05	DOWN
ENSG00000092068	SLC7A8	34.8853	7.55593	9e-06	DOWN
ENSG00000092377	TBL1Y	2.45184	0	0	DOWN
ENSG00000092607	TBX15	1.92719	0.028118	2.9e-05	DOWN
ENSG00000093144	ECHDC1	2.06234	0.018778	1e-06	DOWN
ENSG00000096060	FKBP5	87.1972	5.60855	0	DOWN
ENSG00000096088	PGC	11.7917	1.07169	0	DOWN
ENSG00000100612	DHRS7	131.911	27.7353	4e-06	DOWN
ENSG00000102547	CAB39L	15.1462	2.131	0	DOWN
ENSG00000102900	NUP93	69.5625	18.4297	0.000125	DOWN
ENSG00000103942	HOMER2	30.2439	3.36012	0	DOWN
ENSG00000104419	NDRG1	75.2501	8.18048	0	DOWN
ENSG00000104755	ADAM2	1.57766	0	1e-06	DOWN
ENSG00000105559	PLEKHA4	0.693574	0	0.00041	DOWN
ENSG00000105750	ZNF85	3.50509	0.107944	1e-05	DOWN
ENSG00000105810	CDK6	1.47374	0.011733	9e-06	DOWN
ENSG00000106571	GLI3	1.99013	0.052909	0.000201	DOWN
ENSG00000106772	PRUNE2	39.8692	1.95046	0	DOWN
ENSG00000109181	UGT2B10	14.9245	0.612672	0	DOWN
ENSG00000109452	INPP4B	4.73008	0.02189	0	DOWN
ENSG00000109610	SOD3	4.34696	0.095403	0	DOWN
ENSG00000109906	ZBTB16	10.2451	1.32521	2e-06	DOWN
ENSG00000110172	CHORDC1	17.6733	4.96989	0.000206	DOWN
ENSG00000110841	PPFIBP1	13.3197	2.19788	2e-06	DOWN
ENSG00000111249	CUX2	3.87567	0.013311	0	DOWN
ENSG00000111716	LDHB	133.949	39.5606	0.000314	DOWN
ENSG00000111907	TPD52L1	11.3416	1.05792	0	DOWN
ENSG00000111961	SASH1	20.9956	5.08318	2.8e-05	DOWN
ENSG00000112852	PCDHB2	10.2565	0.402574	0	DOWN
ENSG00000113209	PCDHB5	17.506	0.109071	0	DOWN
ENSG00000113211	PCDHB6	1.1391	0.00749	3.4e-05	DOWN
ENSG00000113212	PCDHB7	1.46893	0	0	DOWN
ENSG00000113924	HGD	10.5931	0.853905	0	DOWN
ENSG00000114200	BCHE	13.7804	0.165137	0	DOWN
ENSG00000114374	USP9Y	5.82712	0	0	DOWN
ENSG00000114450	GNB4	36.8509	9.58963	9.5e-05	DOWN
ENSG00000115361	ACADL	1.94068	0.049045	0.000163	DOWN
ENSG00000116574	RHOU	79.2237	3.31569	0	DOWN
ENSG00000116667	C1orf21	20.9934	4.73044	1.1e-05	DOWN
ENSG00000116741	RGS2	5.26806	0	0	DOWN
ENSG00000116991	SIPA1L2	10.462	2.16499	0.000148	DOWN
ENSG00000117114	LPHN2	3.04501	0	0	DOWN
ENSG00000117143	UAP1	157.593	39.0193	3.3e-05	DOWN
ENSG00000117154	IGSF21	9.62228	0.787701	0	DOWN
ENSG00000118271	TTR	2.49931	0.088754	0.000237	DOWN
ENSG00000118946	PCDH17	2.70597	0	0	DOWN
ENSG00000118985	ELL2	57.5261	2.64026	0	DOWN
ENSG00000119711	ALDH6A1	32.5765	9.62655	0.000378	DOWN
ENSG00000120322	PCDHB8	6.87308	0.149594	0	DOWN
ENSG00000120833	SOCS2	8.17726	0.314893	0	DOWN
ENSG00000120875	DUSP4	27.8531	4.80429	0	DOWN
ENSG00000120903	CHRNA2	13.1244	0.082444	0	DOWN
ENSG00000121858	TNFSF10	1.90378	0.032302	5.6e-05	DOWN
ENSG00000122420	PTGFR	41.4953	1.065	0	DOWN
ENSG00000122691	TWIST1	1.40783	0	1.8e-05	DOWN
ENSG00000122787	AKR1D1	0.883399	0	0.000106	DOWN
ENSG00000123983	ACSL3	324.32	35.3059	0	DOWN
ENSG00000124225	PMEPA1	56.4774	14.641	0.000103	DOWN
ENSG00000124713	GNMT	51.7016	2.54045	0	DOWN
ENSG00000124942	AHNAK	19.0448	3.57741	1e-06	DOWN
ENSG00000125148	MT2A	115.183	31.0585	0.000117	DOWN
ENSG00000125257	ABCC4	53.2463	8.99176	0	DOWN
ENSG00000127903	ZNF835	3.92584	0.217515	8.3e-05	DOWN
ENSG00000127955	GNAI1	11.7201	0.061573	0	DOWN
ENSG00000128564	VGF	3.98109	0.245086	0.000149	DOWN
ENSG00000129862	VCY1B	25.2785	0.305173	0	DOWN
ENSG00000129864	VCY	25.2785	0.305173	0	DOWN
ENSG00000131016	AKAP12	2.14561	0.045922	4.4e-05	DOWN
ENSG00000131746	TNS4	2.7139	0.00038	0	DOWN
ENSG00000132357	CARD6	0.742729	0	0.000111	DOWN
ENSG00000133019	CHRM3	1.32078	0.005875	2e-06	DOWN
ENSG00000133116	KL	0.575822	0	0.00035	DOWN
ENSG00000133789	SWAP70	2.60926	0.034606	1e-06	DOWN
ENSG00000134755	DSC2	41.2016	11.8382	0.000315	DOWN
ENSG00000134765	DSC1	4.72443	0.043509	0	DOWN
ENSG00000135090	TAOK3	19.0057	3.03746	0	DOWN
ENSG00000135226	UGT2B28	104.851	0.712043	0	DOWN
ENSG00000135333	EPHA7	5.2354	0.03266	0	DOWN
ENSG00000135773	CAPN9	2.52237	0.045721	1e-05	DOWN
ENSG00000137460	FHDC1	9.61394	1.2989	6e-06	DOWN
ENSG00000137948	BRDT	1.58509	0.036281	0.000315	DOWN
ENSG00000137976	DNASE2B	6.04129	0.281004	0	DOWN
ENSG00000138294	MSMB	2.56141	0.032491	2e-06	DOWN
ENSG00000138641	HERC3	58.8351	15.2252	0.0001	DOWN
ENSG00000138642	HERC6	7.4726	1.02146	0.000121	DOWN
ENSG00000138646	HERC5	5.34324	0.322913	1.3e-05	DOWN
ENSG00000138696	BMPR1B	8.95606	0.020458	0	DOWN
ENSG00000139209	SLC38A4	6.64794	0	0	DOWN
ENSG00000140263	SORD	317.144	44.0468	0	DOWN
ENSG00000140443	IGF1R	18.1973	0.274001	0	DOWN
ENSG00000140459	CYP11A1	1.66998	0.004622	0	DOWN
ENSG00000141668	CBLN2	6.8112	0.788177	8.5e-05	DOWN
ENSG00000142273	CBLC	1.90387	0.013187	1e-06	DOWN
ENSG00000142875	PRKACB	96.5918	7.50199	0	DOWN
ENSG00000143158	MPC2	372.612	57.6266	0	DOWN
ENSG00000143164	DCAF6	122.024	27.9057	1.5e-05	DOWN
ENSG00000144218	AFF3	8.10947	0.019363	0	DOWN
ENSG00000144331	ZNF385B	20.1067	0.8094	0	DOWN
ENSG00000144339	TMEFF2	32.6048	0.01079	0	DOWN
ENSG00000144366	GULP1	31.1925	0	0	DOWN
ENSG00000144481	TRPM8	8.952	0.342556	0	DOWN
ENSG00000144485	HES6	68.0511	9.68184	0	DOWN
ENSG00000144749	LRIG1	41.3623	10.9436	0.000122	DOWN
ENSG00000145088	EAF2	14.4988	3.18581	2.7e-05	DOWN
ENSG00000145192	AHSG	1.29628	0.022565	0.000326	DOWN
ENSG00000145703	IQGAP2	31.8678	1.51966	0	DOWN
ENSG00000145743	FBXL17	29.5192	5.47563	1e-06	DOWN
ENSG00000149150	SLC43A1	76.7512	20.56	0.000137	DOWN
ENSG00000149218	ENDOD1	120.755	27.2028	1.2e-05	DOWN
ENSG00000150347	ARID5B	11.9468	2.16438	1.4e-05	DOWN
ENSG00000151090	THRB	11.0064	0.152218	0	DOWN
ENSG00000151150	ANK3	15.4671	3.85309	7.7e-05	DOWN
ENSG00000151365	THRSP	6.2955	0.645729	5.7e-05	DOWN
ENSG00000151623	NR3C2	5.77875	0.66259	0.000206	DOWN
ENSG00000152503	TRIM36	8.99606	1.22831	1.9e-05	DOWN
ENSG00000152818	UTRN	14.4983	4.08719	0.000353	DOWN
ENSG00000153132	CLGN	45.9952	12.9779	0.00027	DOWN
ENSG00000153179	RASSF3	365.619	44.1705	0	DOWN
ENSG00000154144	TBRG1	43.2468	10.1473	2.9e-05	DOWN
ENSG00000154359	LONRF1	9.93833	0.092285	0	DOWN
ENSG00000154556	SORBS2	1.66691	0.024361	5.6e-05	DOWN
ENSG00000154654	NCAM2	36.0893	6.18244	0	DOWN
ENSG00000154734	ADAMTS1	29.6806	1.487	0	DOWN
ENSG00000156113	KCNMA1	18.3778	0.049206	0	DOWN
ENSG00000156234	CXCL13	4.88914	0.044668	0	DOWN
ENSG00000156269	NAA11	4.68025	0	0	DOWN
ENSG00000156427	FGF18	4.04102	0.16382	1.3e-05	DOWN
ENSG00000157214	STEAP2	64.4016	17.914	0.000225	DOWN
ENSG00000157600	TMEM164	32.948	8.91806	0.000139	DOWN
ENSG00000158715	SLC45A3	294.037	7.4635	0	DOWN
ENSG00000159674	SPON2	254.552	0.82359	0	DOWN
ENSG00000159763	PIP	2.42216	0	7e-06	DOWN
ENSG00000160862	AZGP1	54.8724	0.575718	0	DOWN
ENSG00000162174	ASRGL1	14.1554	2.05624	0	DOWN
ENSG00000163053	SLC16A14	10.5956	2.03956	7.2e-05	DOWN
ENSG00000163110	PDLIM5	14.6657	1.39164	0	DOWN
ENSG00000163171	CDC42EP3	13.2965	1.01753	0	DOWN
ENSG00000163406	SLC15A2	3.83405	0.184453	6.7e-05	DOWN
ENSG00000163492	CCDC141	1.37889	0.012266	2.8e-05	DOWN
ENSG00000163644	PPM1K	7.93	1.21073	0.000125	DOWN
ENSG00000163815	CLEC3B	13.5166	3.59847	0.000293	DOWN
ENSG00000164114	MAP9	22.3389	2.68859	0	DOWN
ENSG00000164116	GUCY1A3	10.9379	0.047005	0	DOWN
ENSG00000164128	NPY1R	3.44301	0.056288	0	DOWN
ENSG00000164181	ELOVL7	67.4959	4.54616	0	DOWN
ENSG00000164211	STARD4	9.37872	1.8709	0.000198	DOWN
ENSG00000164237	CMBL	92.3789	24.3244	0.000101	DOWN
ENSG00000164440	TXLNB	1.99018	0	0	DOWN
ENSG00000164647	STEAP1	146.793	30.9272	4e-06	DOWN
ENSG00000165192	ASB11	1.98597	0	0	DOWN
ENSG00000166002	SMCO4	101.872	14.5471	0	DOWN
ENSG00000166292	TMEM100	0.760603	0	0.000333	DOWN
ENSG00000166387	PPFIBP2	12.3923	2.95754	0.000165	DOWN
ENSG00000166391	MOGAT2	3.79488	0.043261	0	DOWN
ENSG00000166415	WDR72	2.75955	0.018282	0	DOWN
ENSG00000166535	A2ML1	0.693213	0.003053	5.9e-05	DOWN
ENSG00000166741	NNMT	1.90381	0.038298	6.2e-05	DOWN
ENSG00000166743	ACSM1	2.49849	0.059767	3.9e-05	DOWN
ENSG00000166816	LDHD	39.4982	7.92094	3e-06	DOWN
ENSG00000167034	NKX3-1	422.574	79.4282	0	DOWN
ENSG00000167232	ZNF91	7.1464	0.736397	2e-05	DOWN
ENSG00000167799	NUDT8	89.4584	23.0983	8e-05	DOWN
ENSG00000168916	ZNF608	1.29898	0.021513	0.000275	DOWN
ENSG00000169213	RAB3B	17.1881	1.92293	0	DOWN
ENSG00000169371	SNUPN	16.1083	3.45056	1.2e-05	DOWN
ENSG00000169851	PCDH7	37.2763	0.221705	0	DOWN
ENSG00000169908	TM4SF1	22.1311	1.13483	0	DOWN
ENSG00000170465	KRT6C	1.4324	0.017897	5.5e-05	DOWN
ENSG00000170476	MZB1	1.99412	0	0	DOWN
ENSG00000170516	COX7B2	5.22859	0.576057	0.000389	DOWN
ENSG00000171388	APLN	14.563	3.4563	5.8e-05	DOWN
ENSG00000171408	PDE7B	1.97283	0	0	DOWN
ENSG00000171517	LPAR3	33.0523	2.9711	0	DOWN
ENSG00000171611	PTCRA	1.34232	0	0.000295	DOWN
ENSG00000171649	ZIK1	6.04073	0.665634	0.000157	DOWN
ENSG00000172201	ID4	6.90261	0.475619	1e-06	DOWN
ENSG00000173267	SNCG	40.4263	0.313141	0	DOWN
ENSG00000173482	PTPRM	12.1711	1.39811	0	DOWN
ENSG00000174607	UGT8	7.56996	0.943831	5.8e-05	DOWN
ENSG00000175161	CADM2	1.82266	0.009815	0	DOWN
ENSG00000175336	APOF	1.21391	0.015216	0.000179	DOWN
ENSG00000175535	PNLIP	2.40103	0	0	DOWN
ENSG00000176165	FOXG1	4.0927	0.021051	0	DOWN
ENSG00000176988	FMR1NB	1.82216	0	8e-06	DOWN
ENSG00000177504	VCX2	33.8941	7.00627	4e-06	DOWN
ENSG00000178573	MAF	39.4998	0.152006	0	DOWN
ENSG00000178685	PARP10	15.292	3.08066	7e-06	DOWN
ENSG00000179104	TMTC2	18.4602	2.92295	0	DOWN
ENSG00000180535	BHLHA15	21.3795	4.49897	4e-06	DOWN
ENSG00000180626	ZNF594	0.765947	0	5.5e-05	DOWN
ENSG00000181218	HIST3H2A	40.8164	11.7498	0.000321	DOWN
ENSG00000181744	C3orf58	13.0837	1.53939	0	DOWN
ENSG00000182095	TNRC18	22.2261	5.9973	0.000108	DOWN
ENSG00000182319	SGK223	19.3439	1.75052	0	DOWN
ENSG00000182583	VCX	86.6838	23.9102	0.000184	DOWN
ENSG00000182704	TSKU	22.6351	4.85655	5e-06	DOWN
ENSG00000182795	C1orf116	99.2614	9.17261	0	DOWN
ENSG00000182890	GLUD2	22.5886	6.65895	0.000306	DOWN
ENSG00000183979	NPB	23.8823	6.94761	0.000265	DOWN
ENSG00000184349	EFNA5	31.6953	0.112625	0	DOWN
ENSG00000184408	KCND2	6.64255	0.142844	0	DOWN
ENSG00000184672	RALYL	24.7768	0	0	DOWN
ENSG00000185070	FLRT2	2.40663	0	0	DOWN
ENSG00000185303	SFTPA2	5.08716	0.307022	2.4e-05	DOWN
ENSG00000185479	KRT6B	1.15636	0	8.5e-05	DOWN
ENSG00000185650	ZFP36L1	2.86488	0.02777	0	DOWN
ENSG00000185963	BICD2	59.3722	16.6994	0.000262	DOWN
ENSG00000186446	ZNF501	2.57074	0.090469	0.000133	DOWN
ENSG00000186847	KRT14	1.33057	0	1.8e-05	DOWN
ENSG00000187193	MT1X	50.7371	9.60177	2e-06	DOWN
ENSG00000187372	PCDHB13	4.03918	0.216892	6.9e-05	DOWN
ENSG00000187689	AMTN	4.69252	0.064881	0	DOWN
ENSG00000188089	PLA2G4E	0.80979	0.007336	0.000304	DOWN
ENSG00000188848	BEND4	11.9937	0.546931	0	DOWN
ENSG00000196208	GREB1	8.50784	0.734941	1e-06	DOWN
ENSG00000196747	HIST1H2AI	3.622	0.137319	1.7e-05	DOWN
ENSG00000196963	PCDHB16	1.60874	0	0	DOWN
ENSG00000197128	ZNF772	7.61388	1.21304	0.000263	DOWN
ENSG00000197134	ZNF257	2.05365	0	0	DOWN
ENSG00000197479	PCDHB11	1.60259	0.023481	5.6e-05	DOWN
ENSG00000197565	COL4A6	2.71045	0.085294	7.9e-05	DOWN
ENSG00000197635	DPP4	7.29901	0.211608	0	DOWN
ENSG00000197977	ELOVL2	71.0259	0.55388	0	DOWN
ENSG00000197991	PCDH20	13.1688	0	0	DOWN
ENSG00000198028	ZNF560	2.94272	0.084041	2.6e-05	DOWN
ENSG00000198131	ZNF544	10.9965	2.50152	0.000211	DOWN
ENSG00000198648	STK39	140.239	10.4147	0	DOWN
ENSG00000198692	EIF1AY	10.6096	0	0	DOWN
ENSG00000198734	F5	7.58117	0.453623	0	DOWN
ENSG00000198771	RCSD1	0.586955	0	0.000312	DOWN
ENSG00000198796	ALPK2	1.39855	0.004893	1e-06	DOWN
ENSG00000198865	CCDC152	23.982	2.74544	0	DOWN
ENSG00000198963	RORB	0.963114	0.00446	1.9e-05	DOWN
ENSG00000203943	SAMD13	4.7748	0.369967	0.000117	DOWN
ENSG00000204128	C2orf72	14.6987	0.893752	0	DOWN
ENSG00000205189	ZBTB10	25.4121	3.35386	0	DOWN
ENSG00000205279	CTXN3	0.858396	0	0.000356	DOWN
ENSG00000205420	KRT6A	0.778838	0	0.00036	DOWN
ENSG00000205835	GMNC	3.95521	0.047702	0	DOWN
ENSG00000213759	UGT2B11	286.929	2.58529	0	DOWN
ENSG00000213967	ZNF726	3.95275	0.286208	0.000355	DOWN
ENSG00000215612	HMX1	17.3893	1.55217	0	DOWN
ENSG00000220032	RP11-17M16.1	1.04758	0	0.000127	DOWN
ENSG00000221869	CEBPD	19.5258	3.32828	0	DOWN
ENSG00000223417	TRIM49D1	10.9359	0.21554	0	DOWN
ENSG00000223547	ZNF844	7.13937	0.616701	8e-06	DOWN
ENSG00000224689	ZNF812	12.4763	0.463841	0	DOWN
ENSG00000228672	PROB1	7.12873	0.961764	0.000109	DOWN
ENSG00000237440	ZNF737	7.11565	0.541892	3e-06	DOWN
ENSG00000246705	H2AFJ	21.6259	1.90688	0	DOWN
ENSG00000250722	SEPP1	26.6335	2.89918	0	DOWN
ENSG00000256771	ZNF253	7.85523	0.141273	0	DOWN
ENSG00000258989	RP11-47I22.4	12.746	2.54948	2.3e-05	DOWN
ENSG00000267260	CTD-2162K18.4	2.61934	0.087151	0.000103	DOWN
ENSG00000268028	AC025262.1	377.025	41.5877	0	DOWN
ENSG00000268080	AC016885.1	4.69093	0	0	DOWN
ENSG00000269067	ZNF728	3.77292	0.14618	1.9e-05	DOWN
