# Supplementary material for: Distinct DNA methylation patterns associated with treatment resistance in metastatic castration resistant prostate cancer
Source: Sci Rep. 2021 Mar 23;11:6630. doi: 10.1038/s41598-021-85812-3 (PMC7988053; doi:10.1038/s41598-021-85812-3)
Supplement: Supplementary file 14 — Supplementary Information 14. [file 41598_2021_85812_MOESM14_ESM.xlsx]

## Sheet: Table_S25
Patient	Total No. A vs B DMRs	Proportion of DMRs that overlap tNEPC DMPs (%)	Proportion of DMRs overlapping with 450K probes (X%)	Mean No. DMRs overlapping with random 450K probes	One-proportion z-test, p-value
P1	130248	0.26	1.92	3	8.23062e-75
P2	92684	0.29	1.66	3	1.9195e-58
P3	119230	0.43	3.16	9	2.94507e-111
P4	122864	0.37	3.05	8	1.51756e-96
P6	113464	0.26	1.93	3	2.02136e-65
P7	119420	0.23	2.09	3	4.92665e-61
P8	124855	0.26	1.81	3	2.57195e-71
P9	110899	0.23	1.66	2	1.93144e-56
P12	121716	0.26	1.7	3	1.15471e-70
P15	118983	0.24	1.72	3	6.55161e-62
P26	122637	0.22	1.71	2	6.24533e-60
P28	115239	0.25	1.75	3	6.93492e-64
P31	118633	0.36	2.38	6	8.16331e-93
P36	111176	0.24	1.71	3	4.50025e-59
P37	113874	0.3	2.02	4	1.26273e-74
P38	121898	0.25	1.77	3	2.76375e-66
